# Supplementary material for: F-box receptor mediated control of substrate stability and subcellular location organizes cellular development of Aspergillus nidulans
Source: PLoS Genet. 2022 Dec 12;18(12):e1010502. doi: 10.1371/journal.pgen.1010502 (PMC9744329; doi:10.1371/journal.pgen.1010502)
Supplement: S1 Table — (XLSX) [file pgen.1010502.s013.xlsx]

## Sheet: SkpA Interacting proteins Veg24
S1_Table. SkpA interacting proteins during 24h vegetative growth
Accession	Description	Score	Coverage	# Proteins	# Unique Peptides	# Peptides	# PSMs	# AAs	MW [kDa]	calc. pI
AN0703	AN0703 AspGDID:ASPL0000051923 COORDS:ChrVIII_A_nidulans_FGSC_A4:2742933-2747265W, translated using codon table 1 (1323 amino acids) Uncharacterized ORF; Ortholog(s) have role in early endosome to late endosome transport, regulation of protein complex assembly, vacuolar acidification and RAVE complex, extrinsic to membrane localization	361.63	30.39	1	40	40	123	1323	148.5	6.4
AN1019	AN1019 CulA AspGDID:ASPL0000060435 COORDS:ChrVIII_A_nidulans_FGSC_A4:1780527-1783184W, translated using codon table 1 (764 amino acids) Uncharacterized ORF; Putative Scf complex protein; transcript upregulated in response to camptothecin	359.81	54.58	1	51	51	123	764	88.8	7.21
AN10061	AN10061 AspGDID:ASPL0000056569 COORDS:ChrVIII_A_nidulans_FGSC_A4:3804446-3801705C, translated using codon table 1 (880 amino acids) Uncharacterized ORF; Has domain(s) with predicted role in exocytosis, vesicle docking and cytoplasm localization	308.23	38.86	1	34	34	102	880	98.5	5.71
AN2302	sconC AspGDID:ASPL0000044827 COORDS:ChrVII_A_nidulans_FGSC_A4:3496041-3495317C, translated using codon table 1 (161 amino acids) Verified ORF; Skp1-related protein with a predicted role in sulfur metabolism; regulated by sulfur metabolite repression	197.83	69.57	1	15	15	66	161	18.6	4.6
AN5714	AN5714 AspGDID:ASPL0000032769 COORDS:ChrV_A_nidulans_FGSC_A4:1910940-1908463C, translated using codon table 1 (807 amino acids) Uncharacterized ORF; Ortholog of <i>A. fumigatus Af293</i> : Afu1g06760, <i>A. niger CBS 513.88</i> : An18g05800, <i>A. oryzae RIB40</i> : AO090001000477, <i>A. flavus NRRL 3357</i> : AFL2G_09121 and <i>A. niger ATCC 1015</i> : 187314-mRNA	184.77	22.18	1	17	17	60	807	89.2	7.43
AN5593	AN5593 AspGDID:ASPL0000032070 COORDS:ChrV_A_nidulans_FGSC_A4:2296678-2294013C, translated using codon table 1 (859 amino acids) Uncharacterized ORF; Putative F-box protein	171.59	30.5	1	24	24	64	859	95.2	7.43
AN10516	grrA AspGDID:ASPL0000017608 COORDS:ChrII_A_nidulans_FGSC_A4:1769493-1771359W, translated using codon table 1 (585 amino acids) Verified ORF; Putative F-box protein with a role in meiosis; required for ascospore development; transcript is highly expressed during sexual development	156.07	40.85	1	16	16	52	585	65	6.34
AN6003	AN6003 AspGDID:ASPL0000003109 COORDS:ChrI_A_nidulans_FGSC_A4:1538326-1539939W, translated using codon table 1 (537 amino acids) Uncharacterized ORF; Ortholog of <i>A. fumigatus Af293</i> : Afu2g10060, <i>A. niger CBS 513.88</i> : An03g02950, <i>A. oryzae RIB40</i> : AO090011000631, <i>A. flavus NRRL 3357</i> : AFL2G_05383 and <i>A. niger ATCC 1015</i> : 45641-mRNA	148.38	46.37	1	23	23	47	537	60.3	5.43
AN0554	aldA AspGDID:ASPL0000055794 COORDS:ChrVIII_A_nidulans_FGSC_A4:3188631-3190243W, translated using codon table 1 (497 amino acids) Verified ORF; Aldehyde dehydrogenase; possible roles in beta-alanine, acetate, acetaldehyde and ethanol metabolism, methylglyoxal bypass, penicillin biosynthesis; menadione stress-decreased; carbon starvation autophagy-induced; hypoxia upregulated	128.31	51.11	1	19	19	43	497	54.1	6.62
AN6187	AN6187 AspGDID:ASPL0000004205 COORDS:ChrI_A_nidulans_FGSC_A4:991016-993059W, translated using codon table 1 (640 amino acids) Uncharacterized ORF; Ortholog of <i>A. fumigatus Af293</i> : Afu2g11670, <i>A. flavus NRRL 3357</i> : AFL2G_06800, <i>A. niger ATCC 1015</i> : 131295-mRNA, <i>N. fischeri NRRL 181</i> : NFIA_086920 and <i>A. terreus NIH2624</i> : ATEG_01102	128.19	36.56	1	21	21	45	640	72.9	9.36
AN8041	gpdA AspGDID:ASPL0000009927 COORDS:ChrII_A_nidulans_FGSC_A4:580314-581717W, translated using codon table 1 (336 amino acids) Verified ORF; Glyceraldehyde-3-phosphate dehydrogenase with a predicted role in gluconeogenesis and glycolysis; the gpdA promoter is a commonly used regulatory sequence for driving constitutive heterologous gene expression	125.3	41.96	1	12	12	43	336	36.3	7.47
AN5568	AN5568 AspGDID:ASPL0000027998 COORDS:ChrV_A_nidulans_FGSC_A4:2383740-2381669C, translated using codon table 1 (638 amino acids) Uncharacterized ORF; Putative F-box protein	121.51	36.05	1	18	18	41	638	70.7	8.37
AN4510	fbxA AspGDID:ASPL0000071193 COORDS:ChrIII_A_nidulans_FGSC_A4:1818863-1821687W, translated using codon table 1 (923 amino acids) Verified ORF; F-box protein; mutant shows increased resistance to 2-deoxyglucose; BLAST indicates no apparent homologs in higher eukaryotes	118.62	34.89	1	26	26	39	923	102.1	8.1
AN2933	AN2933 AspGDID:ASPL0000034594 COORDS:ChrVI_A_nidulans_FGSC_A4:2351190-2349634C, translated using codon table 1 (494 amino acids) Uncharacterized ORF; Ortholog of <i>A. fumigatus Af293</i> : Afu3g08170, <i>A. niger CBS 513.88</i> : An02g11690, <i>A. oryzae RIB40</i> : AO090005001460, <i>A. flavus NRRL 3357</i> : AFL2G_01364 and <i>A. niger ATCC 1015</i> : 37407-mRNA	115.7	34.62	1	18	18	43	494	55.5	5.63
AN8051	AN8051 AspGDID:ASPL0000010806 COORDS:ChrII_A_nidulans_FGSC_A4:605272-606972W, translated using codon table 1 (546 amino acids) Uncharacterized ORF; Ortholog of <i>A. fumigatus Af293</i> : Afu5g02120, <i>A. niger CBS 513.88</i> : An02g11160, <i>A. oryzae RIB40</i> : AO090003001306, <i>A. flavus NRRL 3357</i> : AFL2G_01764 and <i>A. niger ATCC 1015</i> : 197766-mRNA	114.21	32.42	1	15	15	39	546	60.7	8.62
AN5517	fbxB AspGDID:ASPL0000027790 COORDS:ChrV_A_nidulans_FGSC_A4:2537864-2534629C, translated using codon table 1 (994 amino acids) Uncharacterized ORF; Putative F-box protein	112.2	20.22	1	17	17	36	994	109.2	6.57
AN5129	hsp70 AspGDID:ASPL0000032041 COORDS:ChrV_A_nidulans_FGSC_A4:1233671-1235605W, translated using codon table 1 (644 amino acids) Verified ORF; 70 kilodalton heat shock protein; protein abundance decreased by menadione stress; physically associates with importin-alpha, KapA; palA-dependent expression independent of pH	104.65	34.16	1	18	19	35	644	69.9	5.14
AN10872	AN10872 AspGDID:ASPL0000068332 COORDS:ChrIV_A_nidulans_FGSC_A4:1386655-1388494W, translated using codon table 1 (579 amino acids) Uncharacterized ORF; Ortholog of <i>A. fumigatus Af293</i> : Afu4g04650, <i>A. niger CBS 513.88</i> : An14g00190, <i>A. oryzae RIB40</i> : AO090206000024, <i>A. flavus NRRL 3357</i> : AFL2G_12451 and <i>A. niger ATCC 1015</i> : 210842-mRNA	103.13	30.57	1	17	17	36	579	64.6	7.46
AN4085	AN4085 AspGDID:ASPL0000015687 COORDS:ChrII_A_nidulans_FGSC_A4:2142705-2145033W, translated using codon table 1 (616 amino acids) Uncharacterized ORF; Ortholog(s) have intracellular localization	100.27	29.22	1	18	18	33	616	69	4.81
AN8176	AN8176 AspGDID:ASPL0000011665 COORDS:ChrII_A_nidulans_FGSC_A4:1019955-1021261W, translated using codon table 1 (372 amino acids) Uncharacterized ORF; Has domain(s) with predicted structural constituent of ribosome activity, role in translation and ribosome localization	91.76	34.41	1	10	10	30	372	40.2	10.77
AN2106	AN2106 AspGDID:ASPL0000043596 COORDS:ChrVII_A_nidulans_FGSC_A4:2870831-2868044C, translated using codon table 1 (891 amino acids) Uncharacterized ORF; Ortholog of <i>A. niger CBS 513.88</i> : An11g04880, <i>A. flavus NRRL 3357</i> : AFL2G_02663, <i>A. niger ATCC 1015</i> : 178649-mRNA, <i>A. terreus NIH2624</i> : ATEG_05986 and <i>A. clavatus NRRL 1</i> : ACLA_089520	89.39	17.73	1	15	15	34	891	99.1	5.35
AN4443	metH AspGDID:ASPL0000077429 COORDS:ChrIII_A_nidulans_FGSC_A4:2032253-2034642W, translated using codon table 1 (774 amino acids) Verified ORF; Putative methionine synthase with a predicted role in methionine metabolism; protein expressed at increased levels in a hapX mutant versus wild-type	87.93	29.2	1	20	20	33	774	86.8	6.83
AN1767	AN1767 AspGDID:ASPL0000041895 COORDS:ChrVII_A_nidulans_FGSC_A4:1828080-1829906W, translated using codon table 1 (608 amino acids) Uncharacterized ORF; Has domain(s) with predicted catalytic activity	82.95	34.7	1	15	15	27	608	68.3	7.08
AN4488	AN4488 AspGDID:ASPL0000070405 COORDS:ChrIII_A_nidulans_FGSC_A4:1881904-1884932W, translated using codon table 1 (977 amino acids) Uncharacterized ORF; Putative F-box protein	81.69	24.26	1	15	15	26	977	107.1	7.43
AN0286	AN0286 AspGDID:ASPL0000055261 COORDS:ChrVIII_A_nidulans_FGSC_A4:4025258-4023833C, translated using codon table 1 (457 amino acids) Uncharacterized ORF; Ortholog of <i>A. niger CBS 513.88</i> : An01g05160, <i>A. niger ATCC 1015</i> : 196559-mRNA, <i>N. fischeri NRRL 181</i> : NFIA_021650, <i>A. clavatus NRRL 1</i> : ACLA_031460 and <i>A. fumigatus A1163</i> : AFUB_003370	81.61	26.91	1	11	11	29	457	51.1	9.85
AN0557	AN0557 AspGDID:ASPL0000053808 COORDS:ChrVIII_A_nidulans_FGSC_A4:3180378-3176976C, translated using codon table 1 (1114 amino acids) Uncharacterized ORF; Putative F-box protein	80.35	20.83	1	19	19	29	1114	121.1	6.99
AN5209	AN5209 AspGDID:ASPL0000031789 COORDS:ChrV_A_nidulans_FGSC_A4:1490056-1491476W, translated using codon table 1 (457 amino acids) Uncharacterized ORF; Putative F-box protein	79.02	22.32	1	10	10	26	457	52.7	5.62
AN5134	gltA AspGDID:ASPL0000027159 COORDS:ChrV_A_nidulans_FGSC_A4:1249552-1256169W, translated using codon table 1 (2126 amino acids) Verified ORF; Glutamate synthase, NAD(+)-dependent (GOGAT) with a predicted role in glutamate and glutamine metabolism; required for ammonium uptake in the absence of NADP-glutamate dehydrogenase GdhA; transcript upregulated by nitrate limitation	76.7	13.22	1	19	19	25	2126	234.1	6.33
AN2505	AN2505 AspGDID:ASPL0000044444 COORDS:ChrVII_A_nidulans_FGSC_A4:4167808-4169821W, translated using codon table 1 (653 amino acids) Uncharacterized ORF; Putative F-box protein	75.92	28.02	1	14	14	23	653	74.5	7.71
AN10254	AN10254 AspGDID:ASPL0000049036 COORDS:ChrVII_A_nidulans_FGSC_A4:2465554-2466819W, translated using codon table 1 (352 amino acids) Uncharacterized ORF; Ortholog of <i>A. fumigatus Af293</i> : Afu4g10530, <i>A. flavus NRRL 3357</i> : AFL2G_01886, <i>N. fischeri NRRL 181</i> : NFIA_105540, <i>A. terreus NIH2624</i> : ATEG_04011 and <i>A. clavatus NRRL 1</i> : ACLA_049730	72.18	42.05	1	12	12	24	352	39.6	9.67
AN6330	AN6330 AspGDID:ASPL0000004211 COORDS:ChrI_A_nidulans_FGSC_A4:505935-503121C, translated using codon table 1 (844 amino acids) Verified ORF; Putative elongation factor 2; intracellular; protein abundance decreased by menadione stress	71.77	22.63	1	16	16	27	844	93.7	6.68
AN4463	AN4463 AspGDID:ASPL0000070963 COORDS:ChrIII_A_nidulans_FGSC_A4:1974728-1980143W, translated using codon table 1 (1676 amino acids) Uncharacterized ORF; Has domain(s) with predicted binding, structural molecule activity, role in intracellular protein transport, vesicle-mediated transport and clathrin coat of coated pit, clathrin coat of trans-Golgi network vesicle localization	68.45	12.71	1	16	16	23	1676	190.8	5.29
AN5626	facA AspGDID:ASPL0000032980 COORDS:ChrV_A_nidulans_FGSC_A4:2172227-2169930C, translated using codon table 1 (670 amino acids) Verified ORF; Acetyl-CoA synthase, required for utilization of acetate as a carbon source; transcriptional induction by acetate is mediated by FacB; carbon catabolite repression is mediated by CreA	68.02	26.57	1	15	15	24	670	74.2	6.47
AN4218	AN4218 AspGDID:ASPL0000009225 COORDS:ChrII_A_nidulans_FGSC_A4:1711467-1713013W, translated using codon table 1 (460 amino acids) Uncharacterized ORF; Ortholog(s) have GDP binding, GTP binding, translation elongation factor activity, role in tRNA export from nucleus, translational elongation and mitochondrion localization	67.5	19.57	1	8	8	27	460	49.7	9.06
AN6359	sconB AspGDID:ASPL0000005389 COORDS:ChrI_A_nidulans_FGSC_A4:416905-418988W, translated using codon table 1 (678 amino acids) Uncharacterized ORF; Protein involved in sulfur metabolite repression; contains an F-box and seven WD repeats	65.24	16.37	1	11	11	25	678	76	6.99
AN6542	actA AspGDID:ASPL0000008752 COORDS:ChrI_A_nidulans_FGSC_A4:2421081-2419296C, translated using codon table 1 (375 amino acids) Verified ORF; Gamma-actin	65.18	17.6	1	6	6	23	375	41.6	5.69
AN8269	hsp90 AspGDID:ASPL0000018308 COORDS:ChrII_A_nidulans_FGSC_A4:1334878-1337036W, translated using codon table 1 (700 amino acids) Uncharacterized ORF; 90 kilodalton heat shock protein; physically associates with importin-alpha, KapA; palA-dependent expression independent of pH	64.08	27.14	1	18	18	23	700	79.8	5
AN9113	AN9113 AspGDID:ASPL0000036113 COORDS:ChrVI_A_nidulans_FGSC_A4:396670-394698C, translated using codon table 1 (562 amino acids) Uncharacterized ORF; Putative F-box protein	63.98	25.8	1	12	12	22	562	62.3	8.44
AN1451	AN1451 AspGDID:ASPL0000043300 COORDS:ChrVII_A_nidulans_FGSC_A4:819004-818058C, translated using codon table 1 (290 amino acids) Uncharacterized ORF; Ortholog of <i>A. fumigatus Af293</i> : Afu8g04390, <i>A. niger CBS 513.88</i> : An16g08650, <i>A. oryzae RIB40</i> : AO090103000064, <i>A. flavus NRRL 3357</i> : AFL2G_12299 and <i>A. niger ATCC 1015</i> : 193722-mRNA	63.66	24.14	1	8	8	19	290	33.4	7.36
AN4501	artA AspGDID:ASPL0000074811 COORDS:ChrIII_A_nidulans_FGSC_A4:1848752-1847738C, translated using codon table 1 (261 amino acids) Verified ORF; Putative 14-3-3 protein; induced by carbon starvation-induced autophagy	61.69	34.87	1	11	11	20	261	29.1	4.79
AN5746	acuN AspGDID:ASPL0000028218 COORDS:ChrV_A_nidulans_FGSC_A4:1820581-1822132W, translated using codon table 1 (438 amino acids) Verified ORF; Putative phosphopyruvate hydratase with a predicted role in gluconeogenesis and glycolysis; intracellular; protein abundance decreased by menadione stress	60.42	30.82	1	9	9	17	438	47.5	5.57
AN6217	AN6217 AspGDID:ASPL0000008575 COORDS:ChrI_A_nidulans_FGSC_A4:887161-885196C, translated using codon table 1 (618 amino acids) Uncharacterized ORF; Putative F-box protein	60.33	20.87	1	10	10	20	618	68.6	8.78
AN1545	AN1545 AspGDID:ASPL0000046009 COORDS:ChrVII_A_nidulans_FGSC_A4:1120003-1121843W, translated using codon table 1 (472 amino acids) Uncharacterized ORF; Has domain(s) with predicted protein phosphatase type 2A regulator activity, role in signal transduction and protein phosphatase type 2A complex localization	56.88	23.31	1	9	9	18	472	53.4	6.44
AN4614	AN4614 AspGDID:ASPL0000074075 COORDS:ChrIII_A_nidulans_FGSC_A4:1521357-1522469W, translated using codon table 1 (310 amino acids) Uncharacterized ORF; Ortholog of <i>A. niger CBS 513.88</i> : An07g06535, <i>A. oryzae RIB40</i> : AO090011000510, <i>A. flavus NRRL 3357</i> : AFL2G_05271, <i>A. niger ATCC 1015</i> : 53240-mRNA and <i>N. fischeri NRRL 181</i> : NFIA_034680	56.66	40.32	1	10	10	18	310	34.1	5.85
AN9059	AN9059 AspGDID:ASPL0000040242 COORDS:ChrVI_A_nidulans_FGSC_A4:558733-560309W, translated using codon table 1 (477 amino acids) Uncharacterized ORF; Putative F-box protein	56.32	24.95	1	12	12	22	477	53.8	6.68
AN6010	sgdE AspGDID:ASPL0000007208 COORDS:ChrI_A_nidulans_FGSC_A4:1520285-1518165C, translated using codon table 1 (666 amino acids) Verified ORF; Hsp70-family protein; required for conidial germination; protein expressed at increased levels during osmoadaptation	55.95	26.28	1	14	14	19	666	72.3	6.04
AN4535	AN4535 AspGDID:ASPL0000070689 COORDS:ChrIII_A_nidulans_FGSC_A4:1731865-1734036W, translated using codon table 1 (723 amino acids) Uncharacterized ORF; Putative F-box protein	55.55	16.74	1	9	9	17	723	80.3	7.55
AN8462	AN8462 AspGDID:ASPL0000029972 COORDS:ChrV_A_nidulans_FGSC_A4:564251-563394C, translated using codon table 1 (285 amino acids) Uncharacterized ORF	55.09	41.05	1	11	11	20	285	32.6	8.24
AN0249	AN0249 AspGDID:ASPL0000062551 COORDS:ChrVIII_A_nidulans_FGSC_A4:4147049-4145529C, translated using codon table 1 (506 amino acids) Uncharacterized ORF; Putative F-box protein	52.36	26.48	1	13	13	21	506	58.5	6.49
AN1523	AN1523 AspGDID:ASPL0000042916 COORDS:ChrVII_A_nidulans_FGSC_A4:1062829-1064932W, translated using codon table 1 (556 amino acids) Uncharacterized ORF; Putative F1F0-ATPase complex subunit with a predicted role in energy metabolism	50.26	21.58	1	11	11	18	556	60	9.14
AN11227	hscA AspGDID:ASPL0000044929 COORDS:ChrVII_A_nidulans_FGSC_A4:681298-682749W, translated using codon table 1 (372 amino acids) Uncharacterized ORF; Putative 70 kilodalton heat shock protein	50.21	27.15	1	4	7	15	372	40.8	5.71
AN2315	AN2315 AspGDID:ASPL0000042134 COORDS:ChrVII_A_nidulans_FGSC_A4:3534203-3532190C, translated using codon table 1 (518 amino acids) Uncharacterized ORF; Putative F1F0-ATPase complex subunit with a predicted role in energy metabolism; expression increased in salt-adapted strains	48.2	22.01	1	8	8	17	518	55.4	5.36
AN4462	pycA AspGDID:ASPL0000074543 COORDS:ChrIII_A_nidulans_FGSC_A4:1981760-1985404W, translated using codon table 1 (1196 amino acids) Verified ORF; Putative pyruvate carboxylase or glutathione synthase	47.74	16.72	1	15	15	16	1196	131.3	6.65
AN8009	nmt1 AspGDID:ASPL0000009981 COORDS:ChrII_A_nidulans_FGSC_A4:489265-488131C, translated using codon table 1 (341 amino acids) Uncharacterized ORF; Ortholog of <i>A. fumigatus</i> nmt1 and <i>S. cerevisiae</i> THI13; repressed by starvation-induced autophagy; this locus is reported to contain an upstream open reading frame (uORF)	47.69	27.27	1	9	9	17	341	38.2	6.02
AN6391	pphA AspGDID:ASPL0000005337 COORDS:ChrI_A_nidulans_FGSC_A4:324590-325883W, translated using codon table 1 (329 amino acids) Uncharacterized ORF; Protein phosphatase	47.56	26.75	1	7	7	14	329	37.6	5.06
AN1403	AN1403 AspGDID:ASPL0000056090 COORDS:ChrVIII_A_nidulans_FGSC_A4:618177-619393W, translated using codon table 1 (373 amino acids) Uncharacterized ORF; Ortholog(s) have porphobilinogen synthase activity, role in heme biosynthetic process and cytoplasm, nucleus localization	45.93	25.2	1	7	7	14	373	40.6	7.21
AN9407	fasA AspGDID:ASPL0000056625 COORDS:ChrVIII_A_nidulans_FGSC_A4:538683-532978C, translated using codon table 1 (1860 amino acids) Verified ORF; Fatty acid synthase, alpha subunit; multifunctional enzyme with a predicted role in cytosolic fatty acid biosynthesis	45.81	9.84	1	15	15	17	1860	204.9	6.02
AN5496	AN5496 AspGDID:ASPL0000028236 COORDS:ChrV_A_nidulans_FGSC_A4:2612643-2610566C, translated using codon table 1 (666 amino acids) Uncharacterized ORF; Ortholog of <i>A. fumigatus Af293</i> : Afu6g13150, <i>A. niger CBS 513.88</i> : An08g10330, <i>A. oryzae RIB40</i> : AO090003000440, <i>A. flavus NRRL 3357</i> : AFL2G_02549 and <i>A. niger ATCC 1015</i> : 175678-mRNA	45.69	19.97	1	10	10	16	666	73.4	5.78
AN8979	alcA AspGDID:ASPL0000043667 COORDS:ChrVII_A_nidulans_FGSC_A4:230971-232138W, translated using codon table 1 (350 amino acids) Verified ORF; Alcohol dehydrogenase with a role in two-carbon compound metabolism; expression is negatively regulated by glucose; transcript upregulated by exposure to ethanol	45.67	44.86	1	9	10	13	350	37.1	7.69
AN7903	AN7903 AspGDID:ASPL0000009079 COORDS:ChrII_A_nidulans_FGSC_A4:186499-194381W, translated using codon table 1 (2605 amino acids) Verified ORF; Polyketide involved in violaceol production	42.63	6.3	1	14	14	15	2605	288.8	6.37
AN7205	AN7205 AspGDID:ASPL0000069856 COORDS:ChrIV_A_nidulans_FGSC_A4:688867-690441W, translated using codon table 1 (492 amino acids) Uncharacterized ORF; Ortholog(s) have role in ribosome biogenesis and nucleolus localization	42.43	20.33	1	7	7	13	492	53.7	4.7
AN6202	rpl3 AspGDID:ASPL0000001032 COORDS:ChrI_A_nidulans_FGSC_A4:929697-928193C, translated using codon table 1 (392 amino acids) Uncharacterized ORF; Putative ribosomal protein L3	42.39	22.19	1	9	9	16	392	44.4	10.2
AN4376	gdhA AspGDID:ASPL0000075551 COORDS:ChrIII_A_nidulans_FGSC_A4:2219466-2217981C, translated using codon table 1 (459 amino acids) Verified ORF; Putative NADP-linked glutamate dehydrogenase with a predicted role in glutamate and glutamine metabolism; involved in nitrogen catabolite repression; transcript induced by nitrate limitation; intracellular, menadione stress-induced protein	42.11	27.67	1	9	9	15	459	49.6	6.47
AN3791	AN3791 AspGDID:ASPL0000013521 COORDS:ChrII_A_nidulans_FGSC_A4:3049301-3048299C, translated using codon table 1 (312 amino acids) Uncharacterized ORF; Ortholog of <i>A. fumigatus Af293</i> : Afu2g03990, <i>A. niger CBS 513.88</i> : An07g08650, <i>A. oryzae RIB40</i> : AO090005001527, <i>A. flavus NRRL 3357</i> : AFL2G_01425 and <i>A. niger ATCC 1015</i> : 180777-mRNA	41.63	25.32	1	6	6	15	312	35.5	9.45
AN1782	AN1782 AspGDID:ASPL0000046606 COORDS:ChrVII_A_nidulans_FGSC_A4:1864062-1865083W, translated using codon table 1 (320 amino acids) Uncharacterized ORF; Has domain(s) with predicted NAD+ binding, hydrolase activity, acting on carbon-nitrogen (but not peptide) bonds, in linear amides, zinc ion binding activity and role in chromatin silencing, protein deacetylation	39.86	28.13	1	8	8	13	320	35.4	6.43
AN6717	mdhA AspGDID:ASPL0000006775 COORDS:ChrI_A_nidulans_FGSC_A4:2957682-2958968W, translated using codon table 1 (340 amino acids) Verified ORF; Putative mitochondrial malate dehydrogenase with a predicted role in the TCA cycle; intracellular; protein abundance decreased by menadione stress	37.71	44.12	1	10	11	13	340	35.7	8.78
AN9339	catB AspGDID:ASPL0000057967 COORDS:ChrVIII_A_nidulans_FGSC_A4:332021-329633C, translated using codon table 1 (722 amino acids) Verified ORF; Hyphal catalase with a predicted role in gluconic acid and gluconate metabolism	37.17	14.4	1	10	10	14	722	79.3	5.07
AN8182	aspC AspGDID:ASPL0000010754 COORDS:ChrII_A_nidulans_FGSC_A4:1048445-1046907C, translated using codon table 1 (384 amino acids) Verified ORF; Septin, involved in development; prevents formation of inappropriate germ tubes and branches; required for formation of normal conidiophores	36.03	23.44	1	7	7	12	384	44.3	8.31
AN5826	AN5826 AspGDID:ASPL0000082292 COORDS:ChrI_A_nidulans_FGSC_A4:2128752-2130717W, translated using codon table 1 (549 amino acids)Possible pseudogene	35.41	19.85	1	9	9	12	549	61.4	5.22
AN2000	ubi4 AspGDID:ASPL0000049163 COORDS:ChrVII_A_nidulans_FGSC_A4:2515486-2514450C, translated using codon table 1 (305 amino acids) Uncharacterized ORF; Polyubiquitin, contains four head to tail repeats of ubiqiutin; transcript upregulated in response to camptothecin	34.52	61.64	2	4	4	12	305	34.3	7.53
AN10202	AN10202 AspGDID:ASPL0000043175 COORDS:ChrVII_A_nidulans_FGSC_A4:682303-683574W, translated using codon table 1 (390 amino acids) Uncharacterized ORF; Has domain(s) with predicted ATP binding activity	34.27	24.1	1	4	7	12	390	42.7	5.62
AN4087	AN4087 AspGDID:ASPL0000016707 COORDS:ChrII_A_nidulans_FGSC_A4:2137935-2139058W, translated using codon table 1 (264 amino acids) Uncharacterized ORF; Putative 40S ribosomal protein subunit; ortholog of <I>S. cerevisiae</I> Rps3p; expression reduced after exposure to farnesol	34.12	34.47	1	7	7	11	264	28.9	8.94
AN8102	pepAc AspGDID:ASPL0000012882 COORDS:ChrII_A_nidulans_FGSC_A4:760657-762033W, translated using codon table 1 (454 amino acids) Uncharacterized ORF; Putative pepsin-like aspartic protease; predicted glycosyl phosphatidylinositol (GPI)-anchor	33.6	15.64	1	5	5	9	454	48.6	4.27
AN10223	AN10223 AspGDID:ASPL0000050719 COORDS:ChrVII_A_nidulans_FGSC_A4:1631541-1632408W, translated using codon table 1 (213 amino acids) Verified ORF; Putative 1-Cys peroxiredoxin; intracellular; protein abundance decreased by menadione stress; expression reduced after exposure to farnesol	33.59	54.46	1	9	9	13	213	23.3	5.62
AN1222	AN1222 AspGDID:ASPL0000052344 COORDS:ChrVIII_A_nidulans_FGSC_A4:1146168-1147445W, translated using codon table 1 (388 amino acids) Verified ORF; Putative S-adenosylmethionine synthetase with a predicted role in methionine metabolism; expression reduced after exposure to farnesol	33.38	22.94	1	7	7	12	388	42.2	5.5
AN10709	gfaA AspGDID:ASPL0000032301 COORDS:ChrV_A_nidulans_FGSC_A4:1688422-1690855W, translated using codon table 1 (694 amino acids) Uncharacterized ORF; Putative glutamine-fructose-6-phosphate transaminase	33.31	12.68	1	7	7	13	694	77.4	6.65
AN2436	aclB AspGDID:ASPL0000051301 COORDS:ChrVII_A_nidulans_FGSC_A4:3947893-3950086W, translated using codon table 1 (655 amino acids) Verified ORF; Putative ATP citrate synthase with a predicted role in TCA intermediate metabolism; transcript downregulated upon shift from glucose to ethanol and after exposure to farnesol	33.2	16.64	1	7	7	11	655	71.5	8.05
AN7625	AN7625 AspGDID:ASPL0000068586 COORDS:ChrIV_A_nidulans_FGSC_A4:2179774-2178579C, translated using codon table 1 (382 amino acids) Verified ORF; Putative myo-inositol-1-phosphate synthase with a predicted role in phospholipid metabolism; intracellular, menadione stress-induced protein; palA-dependent expression independent of pH	33.04	26.18	1	7	7	10	382	41.4	6.37
AN3724	AN3724 AspGDID:ASPL0000013326 COORDS:ChrII_A_nidulans_FGSC_A4:3272053-3271196C, translated using codon table 1 (279 amino acids) Uncharacterized ORF; Ortholog of <i>A. fumigatus Af293</i> : Afu6g12460, <i>A. niger CBS 513.88</i> : An06g01620, <i>A. oryzae RIB40</i> : AO090009000166, <i>A. flavus NRRL 3357</i> : AFL2G_10488 and <i>A. niger ATCC 1015</i> : 177709-mRNA	33	24.73	1	5	5	10	279	31.6	4.82
AN4159	glnA AspGDID:ASPL0000016342 COORDS:ChrII_A_nidulans_FGSC_A4:1916201-1917623W, translated using codon table 1 (357 amino acids) Verified ORF; Putative glutamate-ammonia ligase with a predicted role in glutamate and glutamine metabolism; intracellular; transcript upregulated by nitrate limitation; protein abundance decreased by menadione stress	32.25	21.01	1	5	5	10	357	39.7	5.94
AN3674	AN3674 AspGDID:ASPL0000016432 COORDS:ChrII_A_nidulans_FGSC_A4:3411360-3409518C, translated using codon table 1 (556 amino acids) Uncharacterized ORF; Ortholog of <i>A. fumigatus Af293</i> : Afu4g12450, <i>A. niger CBS 513.88</i> : An01g07870, <i>A. oryzae RIB40</i> : AO090009000457, <i>A. flavus NRRL 3357</i> : AFL2G_10239 and <i>A. niger ATCC 1015</i> : 51875-mRNA	30.81	15.29	1	6	6	10	556	58.2	4.88
AN6887	AN6887 AspGDID:ASPL0000005287 COORDS:ChrI_A_nidulans_FGSC_A4:3477669-3479738W, translated using codon table 1 (689 amino acids) Uncharacterized ORF; Ortholog of <i>A. fumigatus Af293</i> : Afu5g13280, <i>A. niger CBS 513.88</i> : An14g04670, <i>A. oryzae RIB40</i> : AO090120000470, <i>A. flavus NRRL 3357</i> : AFL2G_08459 and <i>A. niger ATCC 1015</i> : 49383-mRNA	30.8	14.66	1	7	7	9	689	76.4	7.71
AN6816	AN6816 AspGDID:ASPL0000003195 COORDS:ChrI_A_nidulans_FGSC_A4:3272895-3271432C, translated using codon table 1 (487 amino acids) Uncharacterized ORF; Putative F-box protein	30.32	19.92	1	7	7	9	487	53.9	5.22
AN9408	fasB AspGDID:ASPL0000059774 COORDS:ChrVIII_A_nidulans_FGSC_A4:540288-546624W, translated using codon table 1 (2093 amino acids) Verified ORF; Fatty acid synthase, beta subunit; multifunctional enzyme with a predicted role in cytosolic fatty acid formation	30.32	6.07	1	9	9	10	2093	232.2	6.25
AN1677	AN1677 AspGDID:ASPL0000051473 COORDS:ChrVII_A_nidulans_FGSC_A4:1585189-1586221W, translated using codon table 1 (287 amino acids) Uncharacterized ORF; Short-chain dehydrogenase; transcriptionally induced by growth on xylose	30.02	18.47	1	4	4	10	287	31.1	5.5
AN6179	neddH AspGDID:ASPL0000004229 COORDS:ChrI_A_nidulans_FGSC_A4:1009036-1009472W, translated using codon table 1 (81 amino acids) Uncharacterized ORF; Protein neddylation factor	30	39.51	1	5	5	10	81	9	6.06
AN3203	AN3203 AspGDID:ASPL0000041250 COORDS:ChrVI_A_nidulans_FGSC_A4:1494801-1493869C, translated using codon table 1 (310 amino acids) Uncharacterized ORF; Putative F-box protein	29.43	20.32	1	5	5	10	310	34.8	8.56
AN6708	pdhA AspGDID:ASPL0000001752 COORDS:ChrI_A_nidulans_FGSC_A4:2923347-2921681C, translated using codon table 1 (488 amino acids) Verified ORF; Putative dihydrolipoamide S-acetyltransferase with a predicted role in pyruvate metabolism	28.7	25	1	7	7	9	488	51.8	6.47
AN5800	AN5800 AspGDID:ASPL0000006713 COORDS:ChrI_A_nidulans_FGSC_A4:2204432-2205238W, translated using codon table 1 (184 amino acids) Uncharacterized ORF; Has domain(s) with predicted structural constituent of ribosome activity, role in translation and ribosome localization	28.6	21.2	1	3	3	11	184	20.9	11.81
AN1394	aspD AspGDID:ASPL0000057583 COORDS:ChrVIII_A_nidulans_FGSC_A4:653219-651905C, translated using codon table 1 (342 amino acids) Uncharacterized ORF; Putative septin	28.5	27.78	1	7	7	9	342	38.7	8.09
AN4237	AN4237 AspGDID:ASPL0000015069 COORDS:ChrII_A_nidulans_FGSC_A4:1656926-1659345W, translated using codon table 1 (776 amino acids) Uncharacterized ORF; Ortholog of <i>A. fumigatus Af293</i> : Afu1g06160, <i>A. niger CBS 513.88</i> : An18g05340, <i>A. oryzae RIB40</i> : AO090001000437, <i>A. flavus NRRL 3357</i> : AFL2G_09082 and <i>A. niger ATCC 1015</i> : 42949-mRNA	28.39	13.14	1	8	8	10	776	86	6.92
AN6499	mdhC AspGDID:ASPL0000001172 COORDS:ChrI_A_nidulans_FGSC_A4:2299340-2297929C, translated using codon table 1 (330 amino acids) Verified ORF; Putative malate dehydrogenase with a predicted role in the methylglyoxal bypass or the TCA cycle; intracellular; protein abundance decreased by menadione stress	27.7	30	1	7	8	9	330	34.2	6.62
AN3954	AN3954 AspGDID:ASPL0000009693 COORDS:ChrII_A_nidulans_FGSC_A4:2524428-2522457C, translated using codon table 1 (490 amino acids) Uncharacterized ORF; Putative phosphogluconate dehydrogenase (decarboxylating) with a predicted role in the pentose-phosphate shunt	27.67	13.67	1	5	5	9	490	54	6.28
AN3057	AN3057 AspGDID:ASPL0000036042 COORDS:ChrVI_A_nidulans_FGSC_A4:1982468-1980753C, translated using codon table 1 (554 amino acids) Uncharacterized ORF; Has domain(s) with predicted oxidoreductase activity, acting on a sulfur group of donors, oxygen as acceptor activity and role in oxidation-reduction process, prenylcysteine catabolic process	27.54	20.4	1	7	7	10	554	61	6.33
AN2526	AN2526 AspGDID:ASPL0000041782 COORDS:ChrVII_A_nidulans_FGSC_A4:4236655-4235453C, translated using codon table 1 (400 amino acids) Uncharacterized ORF; Putative ketol-acid reductoisomerase with a predicted role in Coenzyme A and pantothenate biosynthesis or amino acid metabolism	27.35	14.25	1	4	4	9	400	44.3	8.87
AN0240	pppA AspGDID:ASPL0000057148 COORDS:ChrVIII_A_nidulans_FGSC_A4:4174727-4173570C, translated using codon table 1 (324 amino acids) Verified ORF; Putative transaldolase with a predicted role in the pentose-phosphate shunt; intracellular, menadione stress-induced protein	27.16	30.56	1	8	8	9	324	35.5	5.81
AN1162	AN1162 AspGDID:ASPL0000059288 COORDS:ChrVIII_A_nidulans_FGSC_A4:1336849-1337950W, translated using codon table 1 (228 amino acids) Uncharacterized ORF; Ortholog(s) have guanyl-nucleotide exchange factor activity and eukaryotic translation elongation factor 1 complex localization	26.59	32.46	1	5	5	9	228	24.9	4.58
AN9403	pdhC AspGDID:ASPL0000055557 COORDS:ChrVIII_A_nidulans_FGSC_A4:525627-526963W, translated using codon table 1 (375 amino acids) Verified ORF; Putative pyruvate dehydrogenase (lipoamide) with a predicted role in pyruvate metabolism	26.54	18.4	1	6	6	10	375	40.6	7.24
AN6089	AN6089 AspGDID:ASPL0000003680 COORDS:ChrI_A_nidulans_FGSC_A4:1294502-1296460W, translated using codon table 1 (588 amino acids) Verified ORF; Putative 60 kilodalton heat shock protein	26.02	17.86	1	8	8	9	588	61.8	5.63
AN0688	AN0688 AspGDID:ASPL0000053784 COORDS:ChrVIII_A_nidulans_FGSC_A4:2786646-2789142W, translated using codon table 1 (684 amino acids) Uncharacterized ORF; Putative transketolase with a predicted role in the pentose-phosphate shunt or xylulose metabolism	24.97	12.72	1	6	6	8	684	74.5	6.37
AN3413	AN3413 AspGDID:ASPL0000036430 COORDS:ChrVI_A_nidulans_FGSC_A4:799430-798400C, translated using codon table 1 (259 amino acids) Uncharacterized ORF; Protein with homology to ribosomal protein S2 and S5; ortholog of <I>S. cerevisiae</I> Rps2p; expression reduced after exposure to farnesol	24.76	20.08	1	4	4	8	259	28.2	10.52
AN5933	AN5933 AspGDID:ASPL0000007481 COORDS:ChrI_A_nidulans_FGSC_A4:1760280-1762272W, translated using codon table 1 (559 amino acids) Uncharacterized ORF; Ortholog of <i>A. fumigatus Af293</i> : Afu2g10720, <i>A. niger CBS 513.88</i> : An02g02500, <i>A. niger ATCC 1015</i> : 173949-mRNA, <i>N. fischeri NRRL 181</i> : NFIA_086060 and <i>A. terreus NIH2624</i> : ATEG_01504	24.11	18.43	1	9	9	9	559	63.2	5
AN5975	AN5975 AspGDID:ASPL0000002721 COORDS:ChrI_A_nidulans_FGSC_A4:1622201-1623361W, translated using codon table 1 (386 amino acids) Uncharacterized ORF; Putative mannitol-1-phosphate 5-dehydrogenase with a predicted role in mannose/mannitol, fructose, and sorbose/sorbitol metabolism; expression upregulated after exposure to farnesol	24.02	15.8	1	6	6	9	386	43.1	6.15
AN1246	pgkA AspGDID:ASPL0000054462 COORDS:ChrVIII_A_nidulans_FGSC_A4:1063743-1065122W, translated using codon table 1 (421 amino acids) Verified ORF; Putative phosphoglycerate kinase with a predicted role in gluconeogenesis and glycolysis; intracellular, menadione stress-induced protein; promoter activity is greater on gluconeogenic than on glycolytic carbon sources	23.95	22.09	1	6	6	8	421	44.9	6.83
AN2875	fbaA AspGDID:ASPL0000037016 COORDS:ChrVI_A_nidulans_FGSC_A4:2527031-2525793C, translated using codon table 1 (360 amino acids) Verified ORF; Putative fructose-bisphosphate aldolase with a predicted role in gluconeogenesis and glycolysis; intracellular, menadione stress-induced protein; palA-dependent expression independent of pH	23.69	21.11	1	6	6	8	360	39.5	6.06
AN2919	sltA AspGDID:ASPL0000035285 COORDS:ChrVI_A_nidulans_FGSC_A4:2397236-2399437W, translated using codon table 1 (698 amino acids) Verified ORF; C2H2 zinc-finger transcription factor involved in cation homeostasis; involved in response to abiotic stress; transcript upregulated in response to camptothecin; necessary for growth on pH 8 medium	23.67	9.17	1	4	4	7	698	77.8	7.8
AN1993	AN1993 AspGDID:ASPL0000046209 COORDS:ChrVII_A_nidulans_FGSC_A4:2489203-2490836W, translated using codon table 1 (429 amino acids) Uncharacterized ORF; Putative aspartate transaminase with a predicted role in alanine, aspartate, and aromatic amino acid metabolism	23.46	20.98	1	8	8	8	429	46.9	8.88
AN5744	AN5744 AspGDID:ASPL0000027505 COORDS:ChrV_A_nidulans_FGSC_A4:1825847-1824472C, translated using codon table 1 (270 amino acids) Uncharacterized ORF; Putative 14-3-3-like protein; transcript upregulated in response to camptothecin	23.17	27.78	1	5	5	7	270	30.6	4.87
AN5576	AN5576 AspGDID:ASPL0000027994 COORDS:ChrV_A_nidulans_FGSC_A4:2353326-2354861W, translated using codon table 1 (490 amino acids) Uncharacterized ORF; Ortholog of <i>A. fumigatus Af293</i> : Afu4g11590, <i>A. niger CBS 513.88</i> : An04g04860, <i>A. oryzae RIB40</i> : AO090003001061, <i>A. flavus NRRL 3357</i> : AFL2G_01974 and <i>A. niger ATCC 1015</i> : 45439-mRNA	23.05	14.49	1	5	5	9	490	55.6	8.72
AN0232	ureD AspGDID:ASPL0000062920 COORDS:ChrVIII_A_nidulans_FGSC_A4:4207521-4208452W, translated using codon table 1 (266 amino acids) Verified ORF; Nickel-binding protein involved in utilization of urea as a nitrogen source	22.43	20.68	1	4	4	8	266	28.7	5.88
AN2954	AN2954 AspGDID:ASPL0000040428 COORDS:ChrVI_A_nidulans_FGSC_A4:2273442-2276283W, translated using codon table 1 (801 amino acids) Uncharacterized ORF; Ortholog of <i>A. fumigatus Af293</i> : Afu3g07870, <i>A. niger CBS 513.88</i> : An02g11390, <i>A. oryzae RIB40</i> : AO090005001484, <i>A. flavus NRRL 3357</i> : AFL2G_01386 and <i>A. niger ATCC 1015</i> : 197780-mRNA	22.22	10.74	1	5	5	8	801	85.6	4.53
AN6126	accA AspGDID:ASPL0000003091 COORDS:ChrI_A_nidulans_FGSC_A4:1181649-1174635C, translated using codon table 1 (2288 amino acids) Uncharacterized ORF; Putative acetyl-CoA carboxylase with a predicted role in cytosolic fatty acid formation	21.73	3.54	1	5	5	7	2288	255	6.39
AN4888	pdcA AspGDID:ASPL0000075405 COORDS:ChrIII_A_nidulans_FGSC_A4:658182-660112W, translated using codon table 1 (568 amino acids) Verified ORF; Putative pyruvate decarboxylase with a predicted role in pyruvate metabolism or penicillin biosynthesis; intracellular; protein abundance decreased by menadione stress	21.02	14.44	1	6	6	7	568	62.6	6.37
AN6688	aspB AspGDID:ASPL0000007244 COORDS:ChrI_A_nidulans_FGSC_A4:2853916-2855716W, translated using codon table 1 (459 amino acids) Verified ORF; Putative septin B; localizes to septa during early septum formation and to branch points during vegetative growth; localizes to the vesicle/metula, the metula/phialide and the phialide/conidium interfaces during conidiophore development	20.97	15.69	1	5	5	7	459	52	7.42
AN6563	AN6563 AspGDID:ASPL0000006513 COORDS:ChrI_A_nidulans_FGSC_A4:2468078-2466458C, translated using codon table 1 (411 amino acids) Uncharacterized ORF; Putative translation elongation factor EF-1 gamma; ortholog of <I>S. cerevisiae</I> Cam1p; expression reduced after exposure to farnesol	20.94	18.25	1	4	4	6	411	46.2	6.58
AN6897	AN6897 AspGDID:ASPL0000006116 COORDS:ChrI_A_nidulans_FGSC_A4:3512460-3509542C, translated using codon table 1 (935 amino acids) Uncharacterized ORF; Ortholog(s) have GTPase activity, protein homodimerization activity, role in mitochondrial fusion and integral to mitochondrial outer membrane, mitochondrial inner membrane localization	20.51	8.88	1	6	6	8	935	102.6	5.82
AN8216	swoH AspGDID:ASPL0000017184 COORDS:ChrII_A_nidulans_FGSC_A4:1172149-1171374C, translated using codon table 1 (153 amino acids) Verified ORF; Putative nucleoside diphosphate kinase with a predicted role in phospholipid metabolism; required for normal hyphal growth and conidiation; mutants display increased hyphal cell lysis; transcript upregulated in response to camptothecin	20.17	16.99	1	2	2	7	153	16.9	8.12
AN1013	AN1013 AspGDID:ASPL0000053114 COORDS:ChrVIII_A_nidulans_FGSC_A4:1809758-1808637C, translated using codon table 1 (301 amino acids) Uncharacterized ORF; Putative 60S ribosomal protein L5; ortholog of <I>S. cerevisiae</I> Rpl5p which is an RNA binding protein with a role in ribosomal large subunit assembly	19.75	15.28	1	3	3	5	301	34.4	8.68
AN4102	bglA AspGDID:ASPL0000013284 COORDS:ChrII_A_nidulans_FGSC_A4:2081348-2078486C, translated using codon table 1 (854 amino acids) Uncharacterized ORF; Putative beta-glucosidase; induced by carbon starvation-induced autophagy	19.7	8.55	1	5	5	7	854	92.2	5.03
AN2932	AN2932 AspGDID:ASPL0000037981 COORDS:ChrVI_A_nidulans_FGSC_A4:2351881-2353395W, translated using codon table 1 (398 amino acids) Uncharacterized ORF; Putative eukaryotic initiation factor 4A; expression reduced after exposure to farnesol	19.52	14.32	1	5	5	8	398	44.9	5.24
AN2435	aclA AspGDID:ASPL0000045833 COORDS:ChrVII_A_nidulans_FGSC_A4:3945972-3944458C, translated using codon table 1 (485 amino acids) Verified ORF; Putative ATP citrate synthase with a predicted role in TCA intermediate metabolism; transcript downregulated upon shift from glucose to ethanol and after exposure to farnesol	19.38	15.46	1	5	5	7	485	53	6.18
AN2968	ippA AspGDID:ASPL0000034810 COORDS:ChrVI_A_nidulans_FGSC_A4:2218827-2217727C, translated using codon table 1 (287 amino acids) Verified ORF; Putative inorganic diphosphatase with a predicted role in energy metabolism; intracellular; protein abundance decreased by menadione stress; protein expressed at increased levels during osmoadaptation	18.85	19.51	1	5	5	6	287	32.3	5.36
AN3371	AN3371 AspGDID:ASPL0000039003 COORDS:ChrVI_A_nidulans_FGSC_A4:931691-933514W, translated using codon table 1 (589 amino acids) Uncharacterized ORF; Ortholog of <i>A. fumigatus Af293</i> : Afu7g01290, <i>A. niger CBS 513.88</i> : An12g01950, <i>A. oryzae RIB40</i> : AO090010000194, <i>A. flavus NRRL 3357</i> : AFL2G_11449 and <i>A. niger ATCC 1015</i> : 54486-mRNA	18.75	9.34	1	5	5	8	589	66.2	8.97
AN4149	AN4149 AspGDID:ASPL0000015402 COORDS:ChrII_A_nidulans_FGSC_A4:1942783-1944290W, translated using codon table 1 (498 amino acids) Uncharacterized ORF; Ortholog of <i>A. oryzae RIB40</i> : AO090005000801 and <i>A. flavus NRRL 3357</i> : AFL2G_00783	18.62	13.45	1	6	6	7	498	56.2	5.26
AN5180	AN5180 AspGDID:ASPL0000029352 COORDS:ChrV_A_nidulans_FGSC_A4:1412716-1415361W, translated using codon table 1 (881 amino acids) Uncharacterized ORF; Ortholog of <i>A. fumigatus Af293</i> : Afu6g07110, <i>A. niger CBS 513.88</i> : An07g09380, <i>A. flavus NRRL 3357</i> : AFL2G_03801, <i>A. niger ATCC 1015</i> : 209331-mRNA and <i>N. fischeri NRRL 181</i> : NFIA_052760	18.48	9.53	1	6	6	6	881	98.9	7.2
AN4563	AN4563 AspGDID:ASPL0000072181 COORDS:ChrIII_A_nidulans_FGSC_A4:1656471-1657828W, translated using codon table 1 (370 amino acids) Uncharacterized ORF; Has domain(s) with predicted ATP binding, protein serine/threonine kinase activity and role in protein phosphorylation	18.43	20	1	6	6	7	370	42.6	9.55
AN5907	AN5907 AspGDID:ASPL0000006696 COORDS:ChrI_A_nidulans_FGSC_A4:1844323-1844796W, translated using codon table 1 (157 amino acids) Verified ORF; Putative ribose-5-phosphate isomerase; intracellular, menadione stress-induced protein	18.42	17.83	1	2	2	6	157	16.9	7.28
AN2981	gsdA AspGDID:ASPL0000037453 COORDS:ChrVI_A_nidulans_FGSC_A4:2186058-2183789C, translated using codon table 1 (511 amino acids) Verified ORF; Putative glucose 6-phosphate 1-dehydrogenase with a predicted role in the pentose-phosphate shunt; intracellular, menadione stress-induced protein; transcript downregulated by growth in ethanol	18.41	11.94	1	4	4	7	511	58.9	6.71
AN2286	alcC AspGDID:ASPL0000042717 COORDS:ChrVII_A_nidulans_FGSC_A4:3446592-3445393C, translated using codon table 1 (352 amino acids) Uncharacterized ORF; Alcohol dehydrogenase III with a predicted role in two-carbon compound metabolism; required for long-term survival under anaerobic conditions; regulated at both the transcriptional and translational levels	18.39	21.59	1	4	5	6	352	37.1	7.05
AN7051	metG AspGDID:ASPL0000069608 COORDS:ChrIV_A_nidulans_FGSC_A4:1191492-1190058C, translated using codon table 1 (458 amino acids) Verified ORF; Cystathionine beta-lyase, enzyme of the methionine biosynthesis pathway; mutants show a reduced rate of DNA damage repair	17.77	10.26	1	3	3	5	458	50.3	7.87
AN9465	AN9465 AspGDID:ASPL0000053695 COORDS:ChrVIII_A_nidulans_FGSC_A4:711100-712176W, translated using codon table 1 (192 amino acids) Uncharacterized ORF; Ortholog(s) have structural constituent of ribosome activity, role in cytoplasmic translation and cytosolic large ribosomal subunit localization	17.46	28.65	1	4	4	6	192	21.8	9.5
AN1825	AN1825 AspGDID:ASPL0000048849 COORDS:ChrVII_A_nidulans_FGSC_A4:2003538-2002075C, translated using codon table 1 (487 amino acids) Uncharacterized ORF; Putative sulfide:quinone oxidoreductase; transcript repressed by nitrogen limitation	17.24	17.45	1	6	6	6	487	53.3	9.36
AN6631	AN6631 AspGDID:ASPL0000004445 COORDS:ChrI_A_nidulans_FGSC_A4:2680757-2681475W, translated using codon table 1 (173 amino acids) Uncharacterized ORF; Putative F1F0-ATPase complex subunit with a predicted role in energy metabolism; protein expressed at increased levels in a hapX mutant versus wild-type	16.88	29.48	1	4	4	5	173	19.5	8.28
AN7895	cipB AspGDID:ASPL0000016534 COORDS:ChrII_A_nidulans_FGSC_A4:167371-168507W, translated using codon table 1 (351 amino acids) Verified ORF; Putative oxidoreductase; contains Zn-dependent alcohol dehydrogenase domain; protein expressed at increased levels during osmoadaptation	16.83	7.98	1	2	2	6	351	37.2	7.11
AN1263	AN1263 AspGDID:ASPL0000057622 COORDS:ChrVIII_A_nidulans_FGSC_A4:1016078-1014531C, translated using codon table 1 (449 amino acids) Uncharacterized ORF; Putative adenosylhomocysteinase with a predicted role in methionine metabolism; expression reduced after exposure to farnesol	16.65	10.91	1	4	4	6	449	48.8	6.47
AN0465	AN0465 AspGDID:ASPL0000052975 COORDS:ChrVIII_A_nidulans_FGSC_A4:3470982-3471645W, translated using codon table 1 (201 amino acids) Uncharacterized ORF; Ortholog of <i>S. cerevisiae</i> RPS8A and RPS8B; palA-dependent expression independent of pH	16.64	35.32	1	5	5	5	201	22.8	11.15
AN8953	agdB AspGDID:ASPL0000048953 COORDS:ChrVII_A_nidulans_FGSC_A4:317209-314155C, translated using codon table 1 (955 amino acids) Verified ORF; Putative alpha-glucosidase with a predicted role in maltose metabolism; transcriptionally induced by isomaltose; induced by rapamycin-induced autophagy	16.6	5.45	1	4	4	6	955	107.5	5.31
AN6086	AN6086 AspGDID:ASPL0000006907 COORDS:ChrI_A_nidulans_FGSC_A4:1303826-1305489W, translated using codon table 1 (534 amino acids) Uncharacterized ORF; Putative F-box protein; ortholog(s) have role in SCF-dependent proteasomal ubiquitin-dependent protein catabolic process, cellular response to methylmercury and SCF ubiquitin ligase complex localization	16.56	14.04	1	5	5	6	534	60	8.9
AN8820	cnaA AspGDID:ASPL0000075355 COORDS:ChrIII_A_nidulans_FGSC_A4:2699043-2697177C, translated using codon table 1 (549 amino acids) Verified ORF; Catalytic subunit of the calmodulin-dependent protein phosphatase (calcineurin A), required for cell cycle progression	16.54	9.47	1	4	4	5	549	63	5.62
AN2062	bipA AspGDID:ASPL0000045915 COORDS:ChrVII_A_nidulans_FGSC_A4:2730140-2727965C, translated using codon table 1 (674 amino acids) Uncharacterized ORF; Putative ER-resident chaperone of the HSP70 family; unfolded-protein response (UPR) target gene; transcript levels increase during the UPR	16.02	9.94	1	4	5	6	674	73.7	4.97
AN0306	AN0306 AspGDID:ASPL0000057561 COORDS:ChrVIII_A_nidulans_FGSC_A4:3962698-3961510C, translated using codon table 1 (320 amino acids) Uncharacterized ORF; Has domain(s) with predicted role in regulation of actin filament polymerization and cytoskeleton localization	15.91	15.63	1	4	4	5	320	36.6	6.38
AN4695	hexA AspGDID:ASPL0000076513 COORDS:ChrIII_A_nidulans_FGSC_A4:1290055-1290720W, translated using codon table 1 (177 amino acids) Uncharacterized ORF; Putative Woronin body protein; protein levels decreased in a hapX mutant versus wild-type	15.86	21.47	1	3	3	6	177	19.7	7.43
AN2142	kapA AspGDID:ASPL0000045550 COORDS:ChrVII_A_nidulans_FGSC_A4:3012007-3013948W, translated using codon table 1 (553 amino acids) Verified ORF; Karyopherin (importin) alpha, involved in protein import into nucleus	15.8	9.4	1	4	4	5	553	60.6	5.11
AN0866	AN0866 AspGDID:ASPL0000059656 COORDS:ChrVIII_A_nidulans_FGSC_A4:2232313-2229877C, translated using codon table 1 (702 amino acids) Uncharacterized ORF; Has domain(s) with predicted ATP binding activity	15.37	9.83	1	6	6	6	702	77.9	7.59
AN7254	AN7254 AspGDID:ASPL0000069340 COORDS:ChrIV_A_nidulans_FGSC_A4:520523-523263W, translated using codon table 1 (814 amino acids) Verified ORF; Protein with a conserved CDC48, cell division protein N-terminal domain and two ATPase domains of the AAA-superfamily; protein expressed at increased levels during osmoadaptation	15.32	8.97	1	5	5	5	814	89.4	5.12
AN3380	AN3380 AspGDID:ASPL0000035390 COORDS:ChrVI_A_nidulans_FGSC_A4:902510-908036W, translated using codon table 1 (1773 amino acids) Uncharacterized ORF; Putative fatty-acyl-CoA synthase with a predicted role in cytosolic fatty acid formation	15.21	1.92	1	4	4	7	1773	195.2	6.21
AN3814	cypA AspGDID:ASPL0000013856 COORDS:ChrII_A_nidulans_FGSC_A4:2977175-2978123W, translated using codon table 1 (217 amino acids) Uncharacterized ORF; Putative peptidyl-prolyl cis-trans isomerase (PPIase); cyclophilin	14.98	11.52	1	2	2	5	217	23.6	8.87
AN5520	AN5520 AspGDID:ASPL0000029714 COORDS:ChrV_A_nidulans_FGSC_A4:2531411-2530236C, translated using codon table 1 (264 amino acids) Uncharacterized ORF; Has domain(s) with predicted role in ribosome biogenesis and ribonucleoprotein complex localization	14.71	13.64	1	3	3	6	264	29.4	10.29
AN1752	AN1752 AspGDID:ASPL0000043602 COORDS:ChrVII_A_nidulans_FGSC_A4:1800475-1797338C, translated using codon table 1 (1045 amino acids) Uncharacterized ORF; Putative sulfite reductase with a predicted role in sulfur metabolism	14.24	4.98	1	3	3	4	1045	114.7	5.14
AN5563	gldB AspGDID:ASPL0000029912 COORDS:ChrV_A_nidulans_FGSC_A4:2399217-2400252W, translated using codon table 1 (325 amino acids) Verified ORF; Putative dehydrogenase with a predicted role in carbohydrate metabolism; NADP+-dependent glycerol dehydrogenase; required for osmotolerance; transcript downregulated by growth in glycerol; expression upregulated after exposure to farnesol	14.14	9.54	1	2	2	4	325	37	6.27
AN3223	pfkA AspGDID:ASPL0000034836 COORDS:ChrVI_A_nidulans_FGSC_A4:1415541-1418027W, translated using codon table 1 (795 amino acids) Uncharacterized ORF; Putative 6-phosphofructokinase with a predicted role in gluconeogenesis and glycolysis; upregulated under hypoxic growth conditions	14.1	8.55	1	5	5	5	795	87.2	7.37
AN5571	kgdA AspGDID:ASPL0000029904 COORDS:ChrV_A_nidulans_FGSC_A4:2371596-2374906W, translated using codon table 1 (1048 amino acids) Uncharacterized ORF; Putative oxoglutarate dehydrogenase (lipoamide) with a predicted role in the TCA cycle	14.05	6.49	1	5	5	5	1048	117.9	6.84
AN7600	AN7600 AspGDID:ASPL0000069050 COORDS:ChrIV_A_nidulans_FGSC_A4:2104020-2099231C, translated using codon table 1 (1528 amino acids) Uncharacterized ORF; Has domain(s) with predicted FMN binding, heme binding, iron-sulfur cluster binding, oxidoreductase activity and role in oxidation-reduction process	13.95	4.97	1	5	5	5	1528	168.4	5.83
AN2734	AN2734 AspGDID:ASPL0000036346 COORDS:ChrVI_A_nidulans_FGSC_A4:2983790-2984844W, translated using codon table 1 (312 amino acids) Uncharacterized ORF; Ortholog(s) have LSU rRNA binding activity, role in ribosomal large subunit assembly and 90S preribosome, cytoplasm, preribosome, large subunit precursor localization	13.79	14.74	1	4	4	5	312	33.4	4.93
AN3058	AN3058 AspGDID:ASPL0000040474 COORDS:ChrVI_A_nidulans_FGSC_A4:1978635-1980267W, translated using codon table 1 (471 amino acids) Uncharacterized ORF; Putative glycine hydroxymethyltransferase with a predicted role in glycine, serine, and threonine metabolism	13.79	10.83	1	4	4	5	471	51.7	7.75
AN4794	AN4794 AspGDID:ASPL0000073357 COORDS:ChrIII_A_nidulans_FGSC_A4:971446-970227C, translated using codon table 1 (261 amino acids) Uncharacterized ORF; Putative ribosomal protein; expression increased in salt-adapted strains	13.59	15.71	1	4	4	6	261	29.4	9.96
AN4064	AN4064 AspGDID:ASPL0000018215 COORDS:ChrII_A_nidulans_FGSC_A4:2198941-2200252W, translated using codon table 1 (311 amino acids) Uncharacterized ORF; Putative ADP/ATP carrier protein with a predicted role in energy metabolism; palA-dependent expression independent of pH	13.57	15.43	1	4	4	5	311	33.8	9.89
AN8674	AN8674 AspGDID:ASPL0000080313 COORDS:ChrIII_A_nidulans_FGSC_A4:3151890-3152711W, translated using codon table 1 (231 amino acids) Uncharacterized ORF; Ortholog(s) have vacuolar proton-transporting V-type ATPase, V1 domain localization	13.27	15.58	1	3	3	4	231	25.9	6.65
AN10198	AN10198 AspGDID:ASPL0000043042 COORDS:ChrVII_A_nidulans_FGSC_A4:907868-905616C, translated using codon table 1 (729 amino acids) Uncharacterized ORF; Has domain(s) with predicted serine-type peptidase activity and role in proteolysis	13.24	5.35	1	3	3	5	729	79.8	6.93
AN2903	pepE AspGDID:ASPL0000040189 COORDS:ChrVI_A_nidulans_FGSC_A4:2446846-2448203W, translated using codon table 1 (394 amino acids) Uncharacterized ORF; Aspartic protease; protein expressed at decreased levels in a hapX mutant versus wild-type	13.1	13.2	1	4	4	4	394	42.8	4.97
AN2493	AN2493 AspGDID:ASPL0000050594 COORDS:ChrVII_A_nidulans_FGSC_A4:4128077-4125974C, translated using codon table 1 (663 amino acids) Uncharacterized ORF; Putative alkaline phosphatase with a predicted role in folate biosynthesis or gluconic acid and gluconate metabolism	13.08	7.24	1	4	4	5	663	73.1	5.17
AN12465	AN12465 AspGDID:ASPL0000095204 COORDS:ChrIII_A_nidulans_FGSC_A4:1589301-1587553C, translated using codon table 1 (511 amino acids) Uncharacterized ORF; Ortholog(s) have intracellular localization	12.88	7.83	1	3	3	5	511	54.6	7.58
AN5210	pkiA AspGDID:ASPL0000032905 COORDS:ChrV_A_nidulans_FGSC_A4:1493691-1495658W, translated using codon table 1 (526 amino acids) Verified ORF; Putative pyruvate kinase with a predicted role in gluconeogenesis and glycolysis; intracellular, menadione stress-induced protein	12.26	11.98	1	5	5	5	526	58.1	6.9
AN0252	AN0252 AspGDID:ASPL0000052676 COORDS:ChrVIII_A_nidulans_FGSC_A4:4138380-4139599W, translated using codon table 1 (296 amino acids) Uncharacterized ORF; Putative F1F0-ATPase complex gamma subunit with a predicted role in energy metabolism; expression reduced after exposure to farnesol	12.17	10.81	1	2	2	3	296	31.9	7.83
AN0262	AN0262 AspGDID:ASPL0000053192 COORDS:ChrVIII_A_nidulans_FGSC_A4:4112863-4112134C, translated using codon table 1 (165 amino acids) Uncharacterized ORF; Ortholog(s) have role in ribosomal large subunit assembly	12.16	18.79	1	2	2	4	165	17.9	9.73
AN5162	pdhB AspGDID:ASPL0000028703 COORDS:ChrV_A_nidulans_FGSC_A4:1346399-1347806W, translated using codon table 1 (405 amino acids) Verified ORF; Putative pyruvate dehydrogenase (lipoamide) with a predicted role in pyruvate metabolism	12.14	12.84	1	4	4	5	405	45.5	8.15
AN9067	tinC AspGDID:ASPL0000040216 COORDS:ChrVI_A_nidulans_FGSC_A4:539364-542451W, translated using codon table 1 (978 amino acids) Uncharacterized ORF; Protein identified by two-hybrid interaction with NimA kinase; TinC is cytoplasmic throughout interphase and is also present in nuclei during mitosis	12.1	5.42	1	4	4	4	978	109.9	6.34
AN8054	AN8054 AspGDID:ASPL0000016870 COORDS:ChrII_A_nidulans_FGSC_A4:615001-614120C, translated using codon table 1 (246 amino acids) Verified ORF; Predicted alpha 4 subunit of the 20S core proteasome; involved in N-myristoylation and cell morphogenesis; menadione stress-induced protein	12.1	17.89	1	4	4	5	246	27	8.34
AN1166	AN1166 AspGDID:ASPL0000060399 COORDS:ChrVIII_A_nidulans_FGSC_A4:1326281-1327223W, translated using codon table 1 (198 amino acids) Uncharacterized ORF; Ortholog(s) have RNA binding, structural constituent of ribosome activity, role in cytoplasmic translation, ribosomal large subunit assembly and cytosolic large ribosomal subunit localization	12	21.21	1	3	3	4	198	22.1	10.17
AN7902	AN7902 AspGDID:ASPL0000013133 COORDS:ChrII_A_nidulans_FGSC_A4:185246-183794C, translated using codon table 1 (462 amino acids) Uncharacterized ORF; Has domain(s) with predicted monooxygenase activity and role in oxidation-reduction process	11.87	6.06	1	2	2	3	462	51.7	6.79
AN0734	H4.1 AspGDID:ASPL0000056547 COORDS:ChrVIII_A_nidulans_FGSC_A4:2629659-2629235C, translated using codon table 1 (103 amino acids) Uncharacterized ORF; Histone H4.1, core histone protein; nearly identical to histone H4.2	11.8	21.36	2	2	2	5	103	11.3	11.36
AN10563	pho8 AspGDID:ASPL0000076377 COORDS:ChrIII_A_nidulans_FGSC_A4:1800923-1802811W, translated using codon table 1 (606 amino acids) Uncharacterized ORF; Putative vacuolar alkaline phosphatase with a predicted role in the autophagy pathway; induced by carbon starvation-induced autophagy	11.77	5.12	1	2	2	3	606	66.2	5.27
AN4000	fabM AspGDID:ASPL0000010999 COORDS:ChrII_A_nidulans_FGSC_A4:2378755-2376497C, translated using codon table 1 (732 amino acids) Uncharacterized ORF; Protein with similarity to poly(A)-binding proteins; overexpression results in increased brlA expression and asexual development; expression reduced after exposure to farnesol	11.73	8.2	1	5	5	5	732	79.3	6.02
AN5121	AN5121 AspGDID:ASPL0000029143 COORDS:ChrV_A_nidulans_FGSC_A4:1218845-1217700C, translated using codon table 1 (349 amino acids) Verified ORF; Protein similar to proteasome regulatory subunit 8; menadione stress-induced protein	11.6	12.32	1	3	3	4	349	39	5.99
AN7169	fhbA AspGDID:ASPL0000067260 COORDS:ChrIV_A_nidulans_FGSC_A4:797348-796116C, translated using codon table 1 (410 amino acids) Verified ORF; NirA-dependent flavohemoprotein; required for nitrate and nitrite reductase enzyme activity, regulates sexual development; menadione stress-induced protein; induced by nitrate; palA-dependent, pH-independent expression	11.31	9.51	1	3	3	4	410	44.9	6.43
AN2183	AN2183 AspGDID:ASPL0000044798 COORDS:ChrVII_A_nidulans_FGSC_A4:3134616-3135653W, translated using codon table 1 (345 amino acids) Uncharacterized ORF; Ortholog of <i>A. fumigatus Af293</i> : Afu6g03800, <i>A. niger CBS 513.88</i> : An15g01720, <i>A. niger ATCC 1015</i> : 40438-mRNA, <i>N. fischeri NRRL 181</i> : NFIA_050320 and <i>A. terreus NIH2624</i> : ATEG_07081	11.3	15.36	1	5	5	5	345	40	8.27
AN2167	hetC AspGDID:ASPL0000044819 COORDS:ChrVII_A_nidulans_FGSC_A4:3086313-3088950W, translated using codon table 1 (809 amino acids) Uncharacterized ORF; HET-C domain protein	11.17	7.17	1	4	4	4	809	88.7	6.55
AN4667	aspA AspGDID:ASPL0000075017 COORDS:ChrIII_A_nidulans_FGSC_A4:1369895-1368341C, translated using codon table 1 (379 amino acids) Verified ORF; Septin, involved in development; prevents formation of inappropriate germ tubes and branches; required for formation of normal conidiophores	11.16	16.36	1	4	4	4	379	43.1	5.1
AN2346	AN2346 AspGDID:ASPL0000050686 COORDS:ChrVII_A_nidulans_FGSC_A4:3633347-3631599C, translated using codon table 1 (582 amino acids) Uncharacterized ORF	11.06	6.53	1	3	3	4	582	64.7	5.9
AN10020	AN10020 AspGDID:ASPL0000062698 COORDS:ChrVIII_A_nidulans_FGSC_A4:4521698-4524680W, translated using codon table 1 (906 amino acids) Uncharacterized ORF; Has domain(s) with predicted binding, enzyme regulator activity, role in regulation of protein catabolic process and proteasome complex localization	11	5.63	1	3	3	3	906	100.7	4.98
AN2964	pdhX AspGDID:ASPL0000041186 COORDS:ChrVI_A_nidulans_FGSC_A4:2230286-2229306C, translated using codon table 1 (296 amino acids) Uncharacterized ORF; Putative pyruvate dehydrogenase complex component	10.94	12.5	1	3	3	4	296	31.7	9.13
AN7035	AN7035 AspGDID:ASPL0000069616 COORDS:ChrIV_A_nidulans_FGSC_A4:1240695-1241969W, translated using codon table 1 (390 amino acids) Uncharacterized ORF; Has domain(s) with predicted peptidase activity and role in proteolysis	10.78	8.21	1	2	2	3	390	43.2	5.54
AN0843	AN0843 AspGDID:ASPL0000060615 COORDS:ChrVIII_A_nidulans_FGSC_A4:2298648-2297742C, translated using codon table 1 (215 amino acids) Uncharacterized ORF; Ortholog(s) have structural constituent of ribosome activity, role in rRNA export from nucleus and 90S preribosome, cytosolic small ribosomal subunit localization	10.74	20	1	4	4	4	215	23.9	9.01
AN10614	AN10614 AspGDID:ASPL0000078286 COORDS:ChrIII_A_nidulans_FGSC_A4:617170-615769C, translated using codon table 1 (296 amino acids) Uncharacterized ORF; Ortholog(s) have telomeric DNA binding, triplex DNA binding activity and role in TOR signaling cascade, anti-apoptosis, regulation of translational initiation in response to stress, telomere maintenance, translational elongation	10.54	16.22	1	4	4	4	296	32.6	9.47
AN5790	AN5790 AspGDID:ASPL0000029618 COORDS:ChrV_A_nidulans_FGSC_A4:1696926-1698579W, translated using codon table 1 (439 amino acids) Uncharacterized ORF; Putative isocitrate dehydrogenase (NAD+) with a predicted role in the TCA cycle	10.37	12.07	1	4	4	4	439	47.9	8.94
AN0912	AN0912 AspGDID:ASPL0000062462 COORDS:ChrVIII_A_nidulans_FGSC_A4:2095685-2097106W, translated using codon table 1 (366 amino acids) Uncharacterized ORF; Putative Beta-isopropylmalate dehydrogenase with a predicted role in valine, leucine, and isoleucine metabolism	10.37	9.56	1	3	3	4	366	39	5.48
AN5809	AN5809 AspGDID:ASPL0000006112 COORDS:ChrI_A_nidulans_FGSC_A4:2177165-2177962W, translated using codon table 1 (240 amino acids) Uncharacterized ORF	10.3	12.92	1	2	2	3	240	26.7	4.65
AN2916	AN2916 AspGDID:ASPL0000038035 COORDS:ChrVI_A_nidulans_FGSC_A4:2405241-2407480W, translated using codon table 1 (647 amino acids) Uncharacterized ORF; Putative succinate dehydrogenase with a predicted role in the TCA cycle	10.28	5.87	1	3	3	4	647	70.9	6.87
AN5206	lysB AspGDID:ASPL0000026903 COORDS:ChrV_A_nidulans_FGSC_A4:1483680-1484947W, translated using codon table 1 (360 amino acids) Verified ORF; Putative homoisocitrate dehydrogenase with a predicted role in lysine metabolism	10.27	11.11	1	3	3	4	360	38.3	5.9
AN1047	AN1047 AspGDID:ASPL0000055772 COORDS:ChrVIII_A_nidulans_FGSC_A4:1686225-1683807C, translated using codon table 1 (724 amino acids) Uncharacterized ORF; Putative heat shock protein	10.24	3.45	1	2	2	3	724	81.1	5.22
AN1638	AN1638 AspGDID:ASPL0000042904 COORDS:ChrVII_A_nidulans_FGSC_A4:1442057-1439284C, translated using codon table 1 (883 amino acids) Uncharacterized ORF; Ortholog(s) have metalloaminopeptidase activity, role in peptide catabolic process, proteolysis and cell wall-bounded periplasmic space, extracellular region, mitochondrion localization	10.08	6.34	1	4	4	4	883	97.9	5.41
AN10946	AN10946 AspGDID:ASPL0000068780 COORDS:ChrIV_A_nidulans_FGSC_A4:1794498-1792006C, translated using codon table 1 (704 amino acids) Uncharacterized ORF; Ortholog of <i>A. fumigatus Af293</i> : Afu6g09920, <i>A. niger CBS 513.88</i> : An11g07970, <i>A. oryzae RIB40</i> : AO090001000626, <i>N. fischeri NRRL 181</i> : NFIA_055650 and <i>A. terreus NIH2624</i> : ATEG_06716	10.07	5.4	1	3	3	4	704	74.5	9.26
AN6900	tpiA AspGDID:ASPL0000001144 COORDS:ChrI_A_nidulans_FGSC_A4:3517593-3518737W, translated using codon table 1 (249 amino acids) Uncharacterized ORF; Putative triose-phosphate isomerase with a predicted role in gluconeogenesis and glycolysis	10.04	16.87	1	3	3	3	249	27.1	6.13
AN7897	AN7897 AspGDID:ASPL0000017416 COORDS:ChrII_A_nidulans_FGSC_A4:174707-173427C, translated using codon table 1 (393 amino acids) Uncharacterized ORF; Has domain(s) with predicted monooxygenase activity and role in oxidation-reduction process	9.99	7.12	1	2	2	3	393	43.1	6.47
AN0870	AN0870 AspGDID:ASPL0000052900 COORDS:ChrVIII_A_nidulans_FGSC_A4:2217373-2218540W, translated using codon table 1 (314 amino acids) Uncharacterized ORF; Putative transporter with a predicted role in small molecule transport	9.97	12.1	1	3	3	4	314	32.9	9.36
AN0776	AN0776 AspGDID:ASPL0000053603 COORDS:ChrVIII_A_nidulans_FGSC_A4:2502223-2501208C, translated using codon table 1 (184 amino acids) Uncharacterized ORF; Ortholog(s) have structural constituent of ribosome activity, role in cytoplasmic translation and cytosolic large ribosomal subunit localization	9.82	20.65	1	4	4	4	184	20.6	10.83
AN1378	AN1378 AspGDID:ASPL0000057614 COORDS:ChrVIII_A_nidulans_FGSC_A4:690412-691151W, translated using codon table 1 (192 amino acids) Uncharacterized ORF; Ortholog of <i>A. niger CBS 513.88</i> : An08g00540, <i>A. oryzae RIB40</i> : AO090005001622, <i>A. flavus NRRL 3357</i> : AFL2G_01509, <i>A. niger ATCC 1015</i> : 38647-mRNA and <i>N. fischeri NRRL 181</i> : NFIA_016610	9.71	22.4	1	4	4	4	192	21.7	8.43
AN1182	benA AspGDID:ASPL0000060381 COORDS:ChrVIII_A_nidulans_FGSC_A4:1268188-1270053W, translated using codon table 1 (447 amino acids) Verified ORF; Beta-tubulin, highly conserved component of microtubules; <I>A. nidulans</I> has two beta-tubulin genes, benA and tubC; temperature sensitive mutants are blocked in mitosis and in nuclear division	9.5	7.61	1	3	3	4	447	49.8	4.89
AN6037	swoM AspGDID:ASPL0000007507 COORDS:ChrI_A_nidulans_FGSC_A4:1442588-1440875C, translated using codon table 1 (553 amino acids) Verified ORF; Putative glucose-6-phosphate isomerase with a predicted role in gluconeogenesis and glycolysis; mutant defective in hyphal polarity and conidiation	9.44	5.06	1	2	2	3	553	61.2	6.46
AN6083	AN6083 AspGDID:ASPL0000000977 COORDS:ChrI_A_nidulans_FGSC_A4:1314003-1313053C, translated using codon table 1 (221 amino acids) Uncharacterized ORF; Ortholog(s) have role in ribosomal large subunit assembly, translational termination	9.43	11.76	1	3	3	4	221	25.5	10.32
AN2997	AN2997 AspGDID:ASPL0000040628 COORDS:ChrVI_A_nidulans_FGSC_A4:2144643-2145850W, translated using codon table 1 (336 amino acids) Uncharacterized ORF; Ortholog of <i>A. fumigatus Af293</i> : Afu3g08640, <i>A. niger CBS 513.88</i> : An02g12410, <i>A. oryzae RIB40</i> : AO090005001406, <i>A. flavus NRRL 3357</i> : AFL2G_01315 and <i>A. niger ATCC 1015</i> : 207376-mRNA	9.38	7.74	1	2	2	3	336	37.3	6.8
AN7714	AN7714 AspGDID:ASPL0000065376 COORDS:ChrIV_A_nidulans_FGSC_A4:2459574-2462051W, translated using codon table 1 (787 amino acids) Uncharacterized ORF; Ortholog of <i>A. fumigatus Af293</i> : Afu5g08220, <i>A. niger CBS 513.88</i> : An03g04430, <i>A. oryzae RIB40</i> : AO090701000741, <i>A. flavus NRRL 3357</i> : AFL2G_06317 and <i>A. niger ATCC 1015</i> : 191326-mRNA	9.32	5.84	1	3	3	3	787	88.1	6.9
AN4727	ugeA AspGDID:ASPL0000073187 COORDS:ChrIII_A_nidulans_FGSC_A4:1167804-1169086W, translated using codon table 1 (371 amino acids) Verified ORF; UDP-glucose 4-epimerase, involved in galactose metabolism; converts UDP-galactose to UDP-glucose; intracellular; protein abundance decreased by menadione stress	9.3	8.36	1	3	3	3	371	40.5	6.46
AN4803	AN4803 AspGDID:ASPL0000071451 COORDS:ChrIII_A_nidulans_FGSC_A4:942551-941691C, translated using codon table 1 (193 amino acids) Uncharacterized ORF; Ortholog(s) have rRNA binding, structural constituent of ribosome activity and role in maturation of SSU-rRNA from tricistronic rRNA transcript (SSU-rRNA, 5.8S rRNA, LSU-rRNA), positive regulation of translational fidelity	9.18	15.03	1	3	3	3	193	22.2	10.1
AN8704	AN8704 AspGDID:ASPL0000074183 COORDS:ChrIII_A_nidulans_FGSC_A4:3065641-3064820C, translated using codon table 1 (160 amino acids) Uncharacterized ORF; 60S ribosomal protein L24a; PalA-dependent expression independent of pH	9.06	17.5	1	3	3	4	160	17.9	11.22
AN7246	AN7246 AspGDID:ASPL0000069352 COORDS:ChrIV_A_nidulans_FGSC_A4:564702-557459C, translated using codon table 1 (2310 amino acids) Uncharacterized ORF; Has domain(s) with predicted ATP binding, GTP binding, nucleoside-triphosphatase activity and role in SRP-dependent cotranslational protein targeting to membrane	8.97	0.91	1	2	2	4	2310	260.4	7.21
AN0433	AN0433 AspGDID:ASPL0000056380 COORDS:ChrVIII_A_nidulans_FGSC_A4:3564582-3565141W, translated using codon table 1 (148 amino acids) Uncharacterized ORF; Has domain(s) with predicted structural constituent of ribosome activity, role in translation and ribosome localization	8.82	16.22	1	2	2	3	148	17.4	10.7
AN4783	csnB AspGDID:ASPL0000076227 COORDS:ChrIII_A_nidulans_FGSC_A4:1011202-1009520C, translated using codon table 1 (506 amino acids) Verified ORF; Subunit 2 of the COP9 signalosome; required for formation of cleistothecia; mutants produce aberrant red color within distinct hyphae	8.82	7.11	1	2	2	2	506	58.1	5.2
AN5657	AN5657 AspGDID:ASPL0000031867 COORDS:ChrV_A_nidulans_FGSC_A4:2070884-2072248W, translated using codon table 1 (420 amino acids) Uncharacterized ORF; Ortholog of <i>A. fumigatus Af293</i> : Afu4g13590, <i>A. flavus NRRL 3357</i> : AFL2G_10450, <i>A. niger ATCC 1015</i> : 170608-mRNA, <i>A. terreus NIH2624</i> : ATEG_03242 and <i>A. clavatus NRRL 1</i> : ACLA_052590	8.8	6.9	1	2	2	3	420	46.8	7.5
AN2572	AN2572 AspGDID:ASPL0000044724 COORDS:ChrVII_A_nidulans_FGSC_A4:4390048-4392578W, translated using codon table 1 (722 amino acids) Uncharacterized ORF; Putative dipeptidyl-peptidase; transcript upregulated by nitrate limitation	8.79	4.99	1	2	2	3	722	79.4	5
AN0445	AN0445 AspGDID:ASPL0000051953 COORDS:ChrVIII_A_nidulans_FGSC_A4:3532372-3533558W, translated using codon table 1 (242 amino acids) Uncharacterized ORF; Ortholog(s) have RNA binding, structural constituent of ribosome activity, role in cytoplasmic translation and cytosolic large ribosomal subunit localization	8.71	9.5	1	2	2	3	242	28.3	10.98
AN0347	srgE AspGDID:ASPL0000062894 COORDS:ChrVIII_A_nidulans_FGSC_A4:3838052-3838855W, translated using codon table 1 (210 amino acids) Uncharacterized ORF; Putative GTPase with a predicted role in intra-Golgi transport; transcript levels increase during the unfolded-protein response (UPR)	8.69	12.86	1	2	2	3	210	23.4	5.49
AN6630	AN6630 AspGDID:ASPL0000008445 COORDS:ChrI_A_nidulans_FGSC_A4:2679580-2680339W, translated using codon table 1 (203 amino acids) Uncharacterized ORF; Putative nascent polypeptide-associated complex subunit alpha; induced by rapamycin-induced autophagy	8.64	22.17	1	3	3	3	203	22	4.94
AN1918	acuF AspGDID:ASPL0000045947 COORDS:ChrVII_A_nidulans_FGSC_A4:2257120-2254922C, translated using codon table 1 (600 amino acids) Verified ORF; Putative phosphoenolpyruvate carboxykinase with a predicted role in gluconeogenesis and glycolysis; transcriptionally induced by acetate and after exposure to farnesol	8.51	7	1	3	3	3	600	66.4	6.25
AN9148	galF AspGDID:ASPL0000036334 COORDS:ChrVI_A_nidulans_FGSC_A4:295899-297880W, translated using codon table 1 (514 amino acids) Uncharacterized ORF; Putative UTP-glucose-1-phosphate uridylyltransferase with a predicted role in galactose and galactitol metabolism; protein expressed at decreased levels in a hapX mutant versus wild-type	8.41	6.42	1	3	3	3	514	57.5	7.66
AN8866	AN8866 AspGDID:ASPL0000072723 COORDS:ChrIII_A_nidulans_FGSC_A4:2554838-2556598W, translated using codon table 1 (475 amino acids) Uncharacterized ORF; Putative phosphoglycerate dehydrogenase with a predicted role in glycine, serine, and threonine metabolism	8.38	9.05	1	3	3	3	475	52.1	6.02
AN5311	AN5311 AspGDID:ASPL0000030826 COORDS:ChrV_A_nidulans_FGSC_A4:3186919-3188261W, translated using codon table 1 (383 amino acids) Uncharacterized ORF; Has domain(s) with predicted oxidoreductase activity and role in metabolic process	8.36	9.14	1	3	3	3	383	42.4	5.25
AN8277	cysD AspGDID:ASPL0000018284 COORDS:ChrII_A_nidulans_FGSC_A4:1361209-1359611C, translated using codon table 1 (437 amino acids) Verified ORF; Putative bifunctional enzyme with a predicted role in methionine metabolism; O-acetlylhomoserine (homocysteine synthase)	8.27	9.15	1	3	3	3	437	47.3	6.48
AN1122	AN1122 AspGDID:ASPL0000057044 COORDS:ChrVIII_A_nidulans_FGSC_A4:1450792-1451666W, translated using codon table 1 (217 amino acids) Uncharacterized ORF; Has domain(s) with predicted RNA binding, structural constituent of ribosome activity, role in translation and large ribosomal subunit localization	8.25	5.99	1	2	2	3	217	24.2	9.92
AN7388	cpeA AspGDID:ASPL0000067028 COORDS:ChrIV_A_nidulans_FGSC_A4:114525-112306C, translated using codon table 1 (739 amino acids) Verified ORF; Putative catalase-peroxidase with a predicted role in gluconic acid and gluconate metabolism; protein also identified as laccase II which is expressed during sexual development	8.18	3.79	1	2	2	3	739	82.1	6.29
AN0687	spdA AspGDID:ASPL0000062169 COORDS:ChrVIII_A_nidulans_FGSC_A4:2791128-2789641C, translated using codon table 1 (292 amino acids) Verified ORF; Putative spermine or spermidine synthase with a predicted role in arginine metabolism; transcript upregulated in response to camptothecin	7.97	7.53	1	2	2	3	292	33.3	5.41
AN3906	AN3906 AspGDID:ASPL0000015455 COORDS:ChrII_A_nidulans_FGSC_A4:2711052-2707441C, translated using codon table 1 (1157 amino acids) Uncharacterized ORF; Ortholog of <i>A. fumigatus Af293</i> : Afu6g08660, <i>A. niger CBS 513.88</i> : An11g05730, <i>A. oryzae RIB40</i> : AO090001000526, <i>A. flavus NRRL 3357</i> : AFL2G_09171 and <i>A. niger ATCC 1015</i> : 52986-mRNA	7.82	3.2	1	3	3	3	1157	123.6	4.94
AN6004	AN6004 AspGDID:ASPL0000008076 COORDS:ChrI_A_nidulans_FGSC_A4:1536127-1535202C, translated using codon table 1 (270 amino acids) Uncharacterized ORF; Protein with an RNA recognition motif; protein expressed at increased levels in a hapX mutant versus wild-type; expression upregulated after exposure to farnesol	7.79	12.96	1	2	2	2	270	29	5.91
AN4859	pmaA AspGDID:ASPL0000077585 COORDS:ChrIII_A_nidulans_FGSC_A4:748768-745667C, translated using codon table 1 (990 amino acids) Uncharacterized ORF; Plasma membrane ATPase with a predicted role in energy metabolism	7.77	4.55	1	3	3	3	990	108.7	5.36
AN10476	AN10476 AspGDID:ASPL0000012045 COORDS:ChrII_A_nidulans_FGSC_A4:2946680-2945772C, translated using codon table 1 (302 amino acids) Uncharacterized ORF; Putative IMP dehydrogenase/GMP reductase; expression reduced after exposure to farnesol	7.72	9.6	1	2	2	2	302	31.8	8.88
AN8275	citA AspGDID:ASPL0000017362 COORDS:ChrII_A_nidulans_FGSC_A4:1354742-1352891C, translated using codon table 1 (474 amino acids) Verified ORF; Mitochondrial citrate synthase with a predicted role in the TCA cycle	7.67	7.59	1	3	3	3	474	52.2	8.59
AN4475	AN4475 AspGDID:ASPL0000072443 COORDS:ChrIII_A_nidulans_FGSC_A4:1930337-1931128W, translated using codon table 1 (175 amino acids) Uncharacterized ORF; Ortholog(s) have role in ribosomal large subunit assembly	7.66	12	1	2	2	3	175	20.1	10.07
AN1883	AN1883 AspGDID:ASPL0000043520 COORDS:ChrVII_A_nidulans_FGSC_A4:2153077-2154782W, translated using codon table 1 (416 amino acids) Verified ORF; Putative argininosuccinate synthase with a predicted role in arginine metabolism; intracellular; protein abundance decreased by menadione stress	7.66	6.01	1	2	2	3	416	46.1	5.5
AN4402	AN4402 AspGDID:ASPL0000077985 COORDS:ChrIII_A_nidulans_FGSC_A4:2150996-2149677C, translated using codon table 1 (284 amino acids) Uncharacterized ORF; Ortholog(s) have voltage-gated anion channel activity, role in DNA transport, apoptosis, cell redox homeostasis, ion transport, mitochondrion organization and integral to mitochondrial outer membrane localization	7.65	8.8	1	2	2	3	284	29.9	9.01
AN6048	AN6048 AspGDID:ASPL0000004331 COORDS:ChrI_A_nidulans_FGSC_A4:1421764-1423316W, translated using codon table 1 (445 amino acids) Uncharacterized ORF; Putative aspartate transaminase with a predicted role in amino acid metabolism; palA-dependent expression independent of pH; induced by carbon starvation-induced autophagy	7.57	7.64	1	3	3	3	445	48.7	7.2
AN4916	AN4916 AspGDID:ASPL0000070605 COORDS:ChrIII_A_nidulans_FGSC_A4:563918-562995C, translated using codon table 1 (201 amino acids) Uncharacterized ORF; Ortholog(s) have role in ribosome biogenesis and small-subunit processome localization	7.47	15.42	1	3	3	3	201	22.8	10.11
AN2248	gatA AspGDID:ASPL0000050000 COORDS:ChrVII_A_nidulans_FGSC_A4:3323325-3321655C, translated using codon table 1 (498 amino acids) Verified ORF; Putative 4-aminobutyrate transaminase, required for utilization of gamma-aminobutyric acid (GABA); transcriptionally regulated by AmdR	7.46	6.22	1	2	2	2	498	55.5	8.91
AN1826	AN1826 AspGDID:ASPL0000044268 COORDS:ChrVII_A_nidulans_FGSC_A4:2004471-2005496W, translated using codon table 1 (306 amino acids) Uncharacterized ORF; Has domain(s) with predicted hydrolase activity	7.46	6.86	1	2	2	3	306	33.9	6.57
AN1339	hulA AspGDID:ASPL0000058564 COORDS:ChrVIII_A_nidulans_FGSC_A4:787322-790376W, translated using codon table 1 (821 amino acids) Verified ORF; Putative HECT ubiquitin ligase	7.37	2.92	1	2	2	2	821	92.8	6.6
AN9470	uaZ AspGDID:ASPL0000006563 COORDS:ChrI_A_nidulans_FGSC_A4:1659285-1660314W, translated using codon table 1 (301 amino acids) Verified ORF; Urate oxidase; catalyzes the formation of 5-hydroxy-isourate; regulated by UaY and AreA; putative sites for copper binding and a canonical PTS2 peroxisomal localization sequence	7.25	7.31	1	2	2	3	301	34	7.64
AN3172	AN3172 AspGDID:ASPL0000040942 COORDS:ChrVI_A_nidulans_FGSC_A4:1592512-1593465W, translated using codon table 1 (293 amino acids) Uncharacterized ORF; Ortholog of <i>S. cerevisiae</i> RPS0A and RPS0B; expression reduced after exposure to farnesol	7.24	8.87	1	2	2	3	293	31.6	4.91
AN3239	AN3239 AspGDID:ASPL0000037699 COORDS:ChrVI_A_nidulans_FGSC_A4:1371397-1370152C, translated using codon table 1 (364 amino acids) Uncharacterized ORF; Has domain(s) with predicted acyl-CoA dehydrogenase activity and role in oxidation-reduction process	7.16	6.32	1	2	2	3	364	40.1	9
AN5512	AN5512 AspGDID:ASPL0000029748 COORDS:ChrV_A_nidulans_FGSC_A4:2560767-2561470W, translated using codon table 1 (215 amino acids) Uncharacterized ORF; Has domain(s) with predicted protein tyrosine phosphatase activity	7.16	19.07	1	2	2	2	215	24.7	8.03
AN7105	AN7105 AspGDID:ASPL0000068724 COORDS:ChrIV_A_nidulans_FGSC_A4:1003371-1000690C, translated using codon table 1 (860 amino acids) Uncharacterized ORF; Putative translation initiation factor 3, subunit c (eIF-3c); ortholog of <I>S. cerevisiae</I> Nip1p; expression reduced after exposure to farnesol	6.84	3.49	1	2	2	2	860	97.1	5.21
AN10279	AN10279 AspGDID:ASPL0000080353 COORDS:ChrVII_A_nidulans_FGSC_A4:3242677-3243088W, translated using codon table 1 (118 amino acids) Uncharacterized ORF; Has domain(s) with predicted nucleic acid binding, nucleotide binding activity	6.71	22.88	1	2	2	2	118	13	5.01
AN6839	AN6839 AspGDID:ASPL0000001698 COORDS:ChrI_A_nidulans_FGSC_A4:3347322-3348176W, translated using codon table 1 (284 amino acids) Uncharacterized ORF	6.71	9.86	1	2	2	2	284	32.5	6.55
AN7900	AN7900 AspGDID:ASPL0000012295 COORDS:ChrII_A_nidulans_FGSC_A4:180632-179191C, translated using codon table 1 (476 amino acids) Uncharacterized ORF; Has domain(s) with predicted nucleotide binding, oxidoreductase activity and role in oxidation-reduction process	6.71	9.03	1	3	3	3	476	52.5	5.86
AN2867	pgmB AspGDID:ASPL0000037030 COORDS:ChrVI_A_nidulans_FGSC_A4:2562837-2564609W, translated using codon table 1 (556 amino acids) Verified ORF; Putative phosphoglucomutase with a predicted role in carbohydrate metabolism; intracellular; protein abundance decreased by menadione stress; transcript levels increase during asexual development	6.69	8.09	1	3	3	3	556	60.6	6.11
AN5441	AN5441 AspGDID:ASPL0000026438 COORDS:ChrV_A_nidulans_FGSC_A4:2806651-2805834C, translated using codon table 1 (155 amino acids) Uncharacterized ORF; Ortholog(s) have role in endonucleolytic cleavage in ITS1 to separate SSU-rRNA from 5.8S rRNA and LSU-rRNA from tricistronic rRNA transcript (SSU-rRNA, 5.8S rRNA, LSU-rRNA), rRNA export from nucleus and mitochondrion localization	6.65	14.84	1	2	2	3	155	18	10.26
AN0084	AN0084 AspGDID:ASPL0000058693 COORDS:ChrVIII_A_nidulans_FGSC_A4:4663070-4664040W, translated using codon table 1 (242 amino acids) Uncharacterized ORF; Ortholog(s) have Ran GTPase binding activity, role in G1/S transition of mitotic cell cycle, RNA export from nucleus, protein import into nucleus, ubiquitin-dependent protein catabolic process and cytoplasm, nucleus localization	6.61	14.05	1	2	2	2	242	27.3	4.96
AN9340	treA AspGDID:ASPL0000053220 COORDS:ChrVIII_A_nidulans_FGSC_A4:336481-333424C, translated using codon table 1 (1002 amino acids) Verified ORF; Alpha,alpha-trehalase with a role in trehalose hydrolysis; localized to the conidial cell wall; expression upregulated after exposure to farnesol	6.6	2.89	1	2	2	2	1002	109.2	4.96
AN4869	AN4869 AspGDID:ASPL0000078348 COORDS:ChrIII_A_nidulans_FGSC_A4:724618-723597C, translated using codon table 1 (254 amino acids) Uncharacterized ORF; Putative 20S proteasome component; protein expressed at decreased levels in a hapX mutant versus wild-type; transcript upregulated in response to camptothecin	6.6	13.78	1	3	3	3	254	27.8	6.7
AN3438	AN3438 AspGDID:ASPL0000035938 COORDS:ChrVI_A_nidulans_FGSC_A4:718892-723370W, translated using codon table 1 (1475 amino acids) Uncharacterized ORF; Has domain(s) with predicted ARF guanyl-nucleotide exchange factor activity, role in regulation of ARF protein signal transduction and intracellular localization	6.55	1.76	1	2	2	3	1475	161.9	8.75
AN7269	AN7269 AspGDID:ASPL0000068242 COORDS:ChrIV_A_nidulans_FGSC_A4:482379-483999W, translated using codon table 1 (474 amino acids) Uncharacterized ORF; Has domain(s) with predicted UDP-N-acetylmuramate dehydrogenase activity, flavin adenine dinucleotide binding activity and role in oxidation-reduction process	6.46	6.33	1	2	2	2	474	51.1	4.64
AN3134	AN3134 AspGDID:ASPL0000038552 COORDS:ChrVI_A_nidulans_FGSC_A4:1722811-1720942C, translated using codon table 1 (538 amino acids) Uncharacterized ORF; Has domain(s) with predicted ATP binding, unfolded protein binding activity and role in protein folding	6.45	4.09	1	2	2	3	538	58.9	6.21
AN7107	AN7107 AspGDID:ASPL0000069390 COORDS:ChrIV_A_nidulans_FGSC_A4:999027-997470C, translated using codon table 1 (251 amino acids) Uncharacterized ORF; Has domain(s) with predicted structural constituent of ribosome activity, role in translation and large ribosomal subunit localization	6.41	9.56	1	2	2	2	251	28.9	9.99
AN1007	niiA AspGDID:ASPL0000053621 COORDS:ChrVIII_A_nidulans_FGSC_A4:1822109-1818402C, translated using codon table 1 (1104 amino acids) Verified ORF; Putative nitrite reductase with a predicted role in nitrogen metabolism; transcript stabilized by intracellular nitrate	6.37	3.17	1	2	2	2	1104	122.6	6.15
AN2731	AN2731 AspGDID:ASPL0000039203 COORDS:ChrVI_A_nidulans_FGSC_A4:2990579-2992010W, translated using codon table 1 (412 amino acids) Uncharacterized ORF; Ortholog(s) have ATPase activator activity, unfolded protein binding activity and role in 'de novo' protein folding, ER-associated protein catabolic process, protein refolding, protein targeting to ER, protein targeting to mitochondrion	6.2	6.8	1	2	2	2	412	45.4	6.16
AN8273	AN8273 AspGDID:ASPL0000016492 COORDS:ChrII_A_nidulans_FGSC_A4:1347739-1349328W, translated using codon table 1 (459 amino acids) Uncharacterized ORF; Putative ubiquinol-cytochrome-c reductase subunit with a predicted role in energy metabolism; protein expressed at increased levels in a hapX mutant versus wild-type	6.13	6.32	1	2	2	2	459	47.7	9.01
AN6500	AN6500 AspGDID:ASPL0000004497 COORDS:ChrI_A_nidulans_FGSC_A4:2301283-2300506C, translated using codon table 1 (157 amino acids) Uncharacterized ORF; Has domain(s) with predicted structural constituent of ribosome activity, role in translation and ribosome localization	6.07	15.92	1	2	2	2	157	17.1	10.68
AN0359	sgdA AspGDID:ASPL0000058305 COORDS:ChrVIII_A_nidulans_FGSC_A4:3797400-3799815W, translated using codon table 1 (738 amino acids) Verified ORF; Putative eIF3b subunit of translation initiation factor 3 (eIF3); required for conidial germination	5.93	3.66	1	2	2	2	738	84.2	5.29
AN2555	AN2555 AspGDID:ASPL0000049240 COORDS:ChrVII_A_nidulans_FGSC_A4:4349288-4347449C, translated using codon table 1 (541 amino acids) Uncharacterized ORF; Has domain(s) with predicted serine-type carboxypeptidase activity and role in proteolysis	5.89	3.7	1	2	2	2	541	60.3	4.7
AN10519	AN10519 AspGDID:ASPL0000014128 COORDS:ChrII_A_nidulans_FGSC_A4:1686143-1687480W, translated using codon table 1 (424 amino acids) Uncharacterized ORF; Has domain(s) with predicted binding activity	5.85	6.6	1	2	2	2	424	47.5	5.49
AN5712	casA AspGDID:ASPL0000032100 COORDS:ChrV_A_nidulans_FGSC_A4:1916051-1917690W, translated using codon table 1 (438 amino acids) Uncharacterized ORF; Putative metacaspase	5.73	6.16	1	2	2	2	438	48.5	7.71
AN8863	AN8863 AspGDID:ASPL0000075565 COORDS:ChrIII_A_nidulans_FGSC_A4:2565710-2567200W, translated using codon table 1 (409 amino acids) Uncharacterized ORF; Nap/SET family protein; putative nucleosome assembly protein; transcript upregulated in response to camptothecin	5.68	6.6	1	2	2	2	409	46.3	4.54
AN10627	AN10627 AspGDID:ASPL0000076121 COORDS:ChrIII_A_nidulans_FGSC_A4:51911-53370W, translated using codon table 1 (389 amino acids) Uncharacterized ORF; Has domain(s) with predicted GTP binding, GTPase activity, structural molecule activity, role in GTP catabolic process, microtubule-based movement, protein polymerization and microtubule localization	5.66	6.43	2	2	2	2	389	43.5	8.35
AN8870	AN8870 AspGDID:ASPL0000071167 COORDS:ChrIII_A_nidulans_FGSC_A4:2544177-2543165C, translated using codon table 1 (256 amino acids) Uncharacterized ORF; Expression increased in salt-adapted strains	5.66	8.2	1	2	2	2	256	29.1	10.04
AN2029	AN2029 AspGDID:ASPL0000050419 COORDS:ChrVII_A_nidulans_FGSC_A4:2626378-2627821W, translated using codon table 1 (441 amino acids) Uncharacterized ORF; Putative F-box protein	5.52	5.44	1	2	2	2	441	50.8	4.94
AN7262	AN7262 AspGDID:ASPL0000069336 COORDS:ChrIV_A_nidulans_FGSC_A4:499793-504603W, translated using codon table 1 (1592 amino acids) Uncharacterized ORF; Ortholog of <i>A. fumigatus Af293</i> : Afu2g17000, <i>A. niger CBS 513.88</i> : An04g09080, <i>A. oryzae RIB40</i> : AO090102000117, <i>A. flavus NRRL 3357</i> : AFL2G_09564 and <i>A. niger ATCC 1015</i> : 45867-mRNA	5.51	2.64	1	2	2	2	1592	164.3	4.01
AN3059	pgmA AspGDID:ASPL0000036844 COORDS:ChrVI_A_nidulans_FGSC_A4:1976782-1975091C, translated using codon table 1 (520 amino acids) Uncharacterized ORF; Putative phosphoglycerate mutase with a predicted role in gluconeogenesis and glycolysis; expression upregulated after exposure to farnesol	5.51	5	1	2	2	2	520	57.2	5.53
AN5979	AN5979 AspGDID:ASPL0000004567 COORDS:ChrI_A_nidulans_FGSC_A4:1608051-1607409C, translated using codon table 1 (139 amino acids) Uncharacterized ORF; Ortholog(s) have role in ribosomal small subunit assembly	5.35	18.71	1	2	2	2	139	16.1	9.94
AN10230	AN10230 AspGDID:ASPL0000045152 COORDS:ChrVII_A_nidulans_FGSC_A4:1749341-1750513W, translated using codon table 1 (355 amino acids) Uncharacterized ORF; Ortholog(s) have S-methyl-5-thioadenosine phosphorylase activity, mRNA binding activity, role in L-methionine salvage from methylthioadenosine, glutamate biosynthetic process and cytoplasm localization	5.3	7.04	1	2	2	2	355	39.5	7.14
AN3729	fksA AspGDID:ASPL0000011003 COORDS:ChrII_A_nidulans_FGSC_A4:3255844-3261673W, translated using codon table 1 (1905 amino acids) Verified ORF; Putative 1,3-beta-glucan synthase with a predicted role in glucan biosynthesis	5.28	1.42	1	2	2	2	1905	218.3	7.96
AN5586	AN5586 AspGDID:ASPL0000028813 COORDS:ChrV_A_nidulans_FGSC_A4:2315794-2317149W, translated using codon table 1 (364 amino acids) Uncharacterized ORF; Putative mannose-1-phosphate guanylyltransferase with a predicted role in mannose/mannitol, fructose, and sorbose/sorbitol metabolism	5.26	7.97	1	2	2	2	364	40.3	7.21
AN9094	ungA AspGDID:ASPL0000037237 COORDS:ChrVI_A_nidulans_FGSC_A4:451727-453367W, translated using codon table 1 (505 amino acids) Verified ORF; Putative UDP-N-acetylglucosamine pyrophosphorylase with a predicted role in chitin biosynthesis; menadione stress-induced protein; repressed by and starvation- and rapamycin-induced autophagy	5.23	4.16	1	2	2	2	505	55.8	6.43
AN10707	AN10707 AspGDID:ASPL0000031617 COORDS:ChrV_A_nidulans_FGSC_A4:1747558-1743203C, translated using codon table 1 (1415 amino acids) Uncharacterized ORF; Has domain(s) with predicted ATP binding, DNA binding, helicase activity, zinc ion binding activity	5.23	2.9	1	2	2	2	1415	161.7	6.79
AN6547	AN6547 AspGDID:ASPL0000006553 COORDS:ChrI_A_nidulans_FGSC_A4:2427878-2428792W, translated using codon table 1 (259 amino acids) Uncharacterized ORF; Ortholog(s) have role in proteasomal ubiquitin-dependent protein catabolic process, proteasomal ubiquitin-independent protein catabolic process and proteasome core complex, alpha-subunit complex, proteasome storage granule localization	5.22	10.42	1	2	2	2	259	28.6	5.26
AN0381	AN0381 AspGDID:ASPL0000057689 COORDS:ChrVIII_A_nidulans_FGSC_A4:3727811-3726254C, translated using codon table 1 (485 amino acids) Uncharacterized ORF; Ortholog(s) have unfolded protein binding activity, role in protein folding and chaperonin-containing T-complex localization	5.21	5.57	1	2	2	2	485	52.4	6.25
AN2295	AN2295 AspGDID:ASPL0000048339 COORDS:ChrVII_A_nidulans_FGSC_A4:3472951-3474319W, translated using codon table 1 (329 amino acids) Uncharacterized ORF; Putative succinate-CoA ligase (GDP-forming) with a predicted role in the TCA cycle	5.2	9.42	1	2	2	2	329	34.3	8.41
AN5482	ran AspGDID:ASPL0000033427 COORDS:ChrV_A_nidulans_FGSC_A4:2669233-2668207C, translated using codon table 1 (215 amino acids) Verified ORF; Putative Ran GTPase, GTP binding protein; protein abundance decreased by menadione stress; palA-dependent expression independent of pH	5.06	10.7	1	2	2	2	215	24.2	7.39
AN7334	AN7334 AspGDID:ASPL0000069100 COORDS:ChrIV_A_nidulans_FGSC_A4:278077-274514C, translated using codon table 1 (1124 amino acids) Uncharacterized ORF; Has domain(s) with predicted catalytic activity and role in metabolic process	5.05	2.05	1	2	2	2	1124	125.3	6.79
AN4515	crhB AspGDID:ASPL0000077115 COORDS:ChrIII_A_nidulans_FGSC_A4:1805318-1803907C, translated using codon table 1 (435 amino acids) Uncharacterized ORF; Putative transglycosidase with a predicted role in glucan processing; predicted glycosyl phosphatidylinositol (GPI)-anchor	4.99	5.75	1	2	2	2	435	46.8	4.4
AN4769	sC AspGDID:ASPL0000076985 COORDS:ChrIII_A_nidulans_FGSC_A4:1051455-1053681W, translated using codon table 1 (574 amino acids) Verified ORF; ATP sulfurylase involved in sulfate assimilation; mutants are resistant to selenate	4.95	3.14	1	2	2	2	574	63.9	7.37
AN4546	AN4546 AspGDID:ASPL0000075803 COORDS:ChrIII_A_nidulans_FGSC_A4:1695639-1696782W, translated using codon table 1 (358 amino acids) Uncharacterized ORF; Has domain(s) with predicted RNA binding activity	4.91	7.26	1	2	2	2	358	38.3	5.73
AN6625	AN6625 AspGDID:ASPL0000005335 COORDS:ChrI_A_nidulans_FGSC_A4:2670002-2666805C, translated using codon table 1 (1065 amino acids) Uncharacterized ORF; Ortholog of <i>A. fumigatus Af293</i> : Afu6g03900, <i>A. niger CBS 513.88</i> : An15g01620, <i>A. niger ATCC 1015</i> : 182538-mRNA, <i>N. fischeri NRRL 181</i> : NFIA_050430 and <i>A. terreus NIH2624</i> : ATEG_07068	4.91	1.97	1	2	2	2	1065	117.8	7.47
AN1534	AN1534 AspGDID:ASPL0000049483 COORDS:ChrVII_A_nidulans_FGSC_A4:1084417-1085349W, translated using codon table 1 (242 amino acids) Uncharacterized ORF; Putative F1F0-ATPase complex subunit with a predicted role in energy metabolism	4.91	11.16	1	2	2	2	242	26.4	9.19
AN6525	aciA AspGDID:ASPL0000003895 COORDS:ChrI_A_nidulans_FGSC_A4:2371602-2370188C, translated using codon table 1 (365 amino acids) Verified ORF; Putative formate dehydrogenase with a predicted role in oxalic acid metabolism; intracellular; protein abundance decreased by menadione stress; inducible by acetate; expression reduced after exposure to farnesol	4.88	6.85	1	2	2	2	365	40.1	6.54
AN2272	AN2272 AspGDID:ASPL0000049944 COORDS:ChrVII_A_nidulans_FGSC_A4:3407096-3405656C, translated using codon table 1 (352 amino acids) Uncharacterized ORF; Putative kinase with a predicted role in ribose metabolism or nucleotide salvage pathways	4.84	7.39	1	2	2	2	352	38.3	5.53
AN8191	AN8191 AspGDID:ASPL0000015859 COORDS:ChrII_A_nidulans_FGSC_A4:1076554-1077602W, translated using codon table 1 (331 amino acids) Uncharacterized ORF; Has domain(s) with predicted translation initiation factor activity, role in translational initiation and cytoplasm localization	4.81	7.25	1	2	2	2	331	36.4	9.41
AN1539	csnD AspGDID:ASPL0000047008 COORDS:ChrVII_A_nidulans_FGSC_A4:1102081-1103438W, translated using codon table 1 (411 amino acids) Verified ORF; Subunit 4 of the COP9 signalosome; required for light-dependent asexual and sexual development and cleistothecia production; regulates secondary metabolite production, mutant hyphae are aberrant with abnormal red pigmentation	4.7	6.08	1	2	2	2	411	45.2	4.97
AN2482	AN2482 AspGDID:ASPL0000044033 COORDS:ChrVII_A_nidulans_FGSC_A4:4093176-4087090C, translated using codon table 1 (2014 amino acids) Uncharacterized ORF; Has domain(s) with predicted ATP binding, ATP-dependent helicase activity, nucleic acid binding activity	4.69	1.04	1	2	2	2	2014	225.6	6.34
AN10272	AN10272 AspGDID:ASPL0000049914 COORDS:ChrVII_A_nidulans_FGSC_A4:3129346-3128974C, translated using codon table 1 (108 amino acids) Uncharacterized ORF; Ortholog of <i>A. fumigatus Af293</i> : Afu2g15690, <i>A. clavatus NRRL 1</i> : ACLA_074640 and <i>A. fumigatus A1163</i> : AFUB_031340	4.64	22.22	1	2	2	2	108	12.1	9.35
AN0075	tigA AspGDID:ASPL0000061308 COORDS:ChrVIII_A_nidulans_FGSC_A4:4688907-4690067W, translated using codon table 1 (368 amino acids) Uncharacterized ORF; Putative protein disulfide isomerase	4.6	6.79	1	2	2	2	368	40	6.32
AN0443	AN0443 AspGDID:ASPL0000056890 COORDS:ChrVIII_A_nidulans_FGSC_A4:3540486-3541921W, translated using codon table 1 (348 amino acids) Uncharacterized ORF; Putative zinc containing alcohol dehydrogenase; protein expressed at decreased levels in a hapX mutant versus wild-type	4.55	6.61	1	2	2	2	348	37.8	6.25
AN5449	AN5449 AspGDID:ASPL0000029545 COORDS:ChrV_A_nidulans_FGSC_A4:2782307-2784146W, translated using codon table 1 (594 amino acids) Uncharacterized ORF; Has domain(s) with predicted sulfuric ester hydrolase activity and role in metabolic process	4.47	3.87	1	2	2	2	594	66.7	5.91
AN10556	AN10556 AspGDID:ASPL0000072757 COORDS:ChrIII_A_nidulans_FGSC_A4:2040437-2036965C, translated using codon table 1 (1095 amino acids) Uncharacterized ORF; Has domain(s) with predicted ubiquitin-ubiquitin ligase activity, role in protein ubiquitination, ubiquitin-dependent protein catabolic process and ubiquitin ligase complex localization	4.46	2.56	1	2	2	2	1095	124.6	5.82
AN1281	AN1281 AspGDID:ASPL0000052531 COORDS:ChrVIII_A_nidulans_FGSC_A4:963704-962099C, translated using codon table 1 (514 amino acids) Uncharacterized ORF; Ortholog(s) have chaperone binding, protein binding, bridging activity, role in protein import into mitochondrial matrix and presequence translocase-associated import motor localization	4.44	4.47	1	2	2	2	514	57.9	8.98
AN8012	AN8012 AspGDID:ASPL0000012297 COORDS:ChrII_A_nidulans_FGSC_A4:498654-497552C, translated using codon table 1 (347 amino acids) Uncharacterized ORF; Putative bifunctional enzyme with a predicted role in sterol metabolism	4.44	6.92	1	2	2	2	347	39.5	5.39
AN4051	AN4051 AspGDID:ASPL0000011219 COORDS:ChrII_A_nidulans_FGSC_A4:2232513-2233512W, translated using codon table 1 (279 amino acids) Uncharacterized ORF; Has domain(s) with predicted heme binding, oxygen binding activity and role in oxygen transport	4.31	7.17	1	2	2	2	279	32.1	7.94
AN2683	AN2683 AspGDID:ASPL0000034654 COORDS:ChrVI_A_nidulans_FGSC_A4:3156334-3154913C, translated using codon table 1 (353 amino acids) Uncharacterized ORF; Ortholog of <i>A. niger CBS 513.88</i> : An14g05730, <i>A. oryzae RIB40</i> : AO090001000197, <i>A. flavus NRRL 3357</i> : AFL2G_07426, <i>A. niger ATCC 1015</i> : 184760-mRNA and <i>N. fischeri NRRL 181</i> : NFIA_072560	4.2	6.23	1	2	2	2	353	38.5	9.09
AN4802	AN4802 AspGDID:ASPL0000075029 COORDS:ChrIII_A_nidulans_FGSC_A4:942833-943554W, translated using codon table 1 (158 amino acids) Uncharacterized ORF; 60S ribosomal protein L21; ortholog of <i>S. cerevisiae</i> Rpl21Ap; expression reduced after exposure to farnesol	4.2	11.39	1	2	2	2	158	18.1	10.18
