# Supplementary material for: F-box receptor mediated control of substrate stability and subcellular location organizes cellular development of Aspergillus nidulans
Source: PLoS Genet. 2022 Dec 12;18(12):e1010502. doi: 10.1371/journal.pgen.1010502 (PMC9744329; doi:10.1371/journal.pgen.1010502)
Supplement: S2 Table — (XLSX) [file pgen.1010502.s014.xlsx]

## Sheet: SkpA interacting proteins Asx24
S2 Table. SkpA interacting proteins during 24h asexual development in the light
Accession	Description	Score	Coverage	# Proteins	# Unique Peptides	# Peptides	# PSMs	# AAs	MW [kDa]	calc. pI
AN5568	AN5568 AspGDID:ASPL0000027998 COORDS:ChrV_A_nidulans_FGSC_A4:2383740-2381669C, translated using codon table 1 (638 amino acids) Uncharacterized ORF; Putative F-box protein	82.22	15.05	1	7	7	27	638	70.7	8.37
AN2302	sconC AspGDID:ASPL0000044827 COORDS:ChrVII_A_nidulans_FGSC_A4:3496041-3495317C, translated using codon table 1 (161 amino acids) Verified ORF; Skp1-related protein with a predicted role in sulfur metabolism; regulated by sulfur metabolite repression	74.68	31.68	1	7	7	23	161	18.6	4.6
AN1019	AN1019 AspGDID:ASPL0000060435 COORDS:ChrVIII_A_nidulans_FGSC_A4:1780527-1783184W, translated using codon table 1 (764 amino acids) Uncharacterized ORF; Putative Scf complex protein; transcript upregulated in response to camptothecin	64.73	26.44	1	18	18	25	764	88.8	7.21
AN10061	AN10061 AspGDID:ASPL0000056569 COORDS:ChrVIII_A_nidulans_FGSC_A4:3804446-3801705C, translated using codon table 1 (880 amino acids) Uncharacterized ORF; Has domain(s) with predicted role in exocytosis, vesicle docking and cytoplasm localization	63.81	13.18	1	8	8	21	880	98.5	5.71
AN0703	AN0703 AspGDID:ASPL0000051923 COORDS:ChrVIII_A_nidulans_FGSC_A4:2742933-2747265W, translated using codon table 1 (1323 amino acids) Uncharacterized ORF; Ortholog(s) have role in early endosome to late endosome transport, regulation of protein complex assembly, vacuolar acidification and RAVE complex, extrinsic to membrane localization	63.3	8.84	1	9	9	22	1323	148.5	6.4
AN8041	gpdA AspGDID:ASPL0000009927 COORDS:ChrII_A_nidulans_FGSC_A4:580314-581717W, translated using codon table 1 (336 amino acids) Verified ORF; Glyceraldehyde-3-phosphate dehydrogenase with a predicted role in gluconeogenesis and glycolysis; the gpdA promoter is a commonly used regulatory sequence for driving constitutive heterologous gene expression	57.09	25.3	1	6	6	18	336	36.3	7.47
AN8051	AN8051 AspGDID:ASPL0000010806 COORDS:ChrII_A_nidulans_FGSC_A4:605272-606972W, translated using codon table 1 (546 amino acids) Uncharacterized ORF; Ortholog of <i>A. fumigatus Af293</i> : Afu5g02120, <i>A. niger CBS 513.88</i> : An02g11160, <i>A. oryzae RIB40</i> : AO090003001306, <i>A. flavus NRRL 3357</i> : AFL2G_01764 and <i>A. niger ATCC 1015</i> : 197766-mRNA	48.65	13.19	1	5	5	16	546	60.7	8.62
AN5209	AN5209 AspGDID:ASPL0000031789 COORDS:ChrV_A_nidulans_FGSC_A4:1490056-1491476W, translated using codon table 1 (457 amino acids) Uncharacterized ORF; Putative F-box protein	34.71	9.63	1	3	3	10	457	52.7	5.62
AN4218	AN4218 AspGDID:ASPL0000009225 COORDS:ChrII_A_nidulans_FGSC_A4:1711467-1713013W, translated using codon table 1 (460 amino acids) Uncharacterized ORF; Ortholog(s) have GDP binding, GTP binding, translation elongation factor activity, role in tRNA export from nucleus, translational elongation and mitochondrion localization	31.68	10.43	1	5	5	13	460	49.7	9.06
AN5714	AN5714 AspGDID:ASPL0000032769 COORDS:ChrV_A_nidulans_FGSC_A4:1910940-1908463C, translated using codon table 1 (807 amino acids) Uncharacterized ORF; Ortholog of <i>A. fumigatus Af293</i> : Afu1g06760, <i>A. niger CBS 513.88</i> : An18g05800, <i>A. oryzae RIB40</i> : AO090001000477, <i>A. flavus NRRL 3357</i> : AFL2G_09121 and <i>A. niger ATCC 1015</i> : 187314-mRNA	30.87	5.2	1	3	3	10	807	89.2	7.43
AN8462	AN8462 AspGDID:ASPL0000029972 COORDS:ChrV_A_nidulans_FGSC_A4:564251-563394C, translated using codon table 1 (285 amino acids) Uncharacterized ORF	30.19	15.79	1	4	4	11	285	32.6	8.24
AN1767	AN1767 AspGDID:ASPL0000041895 COORDS:ChrVII_A_nidulans_FGSC_A4:1828080-1829906W, translated using codon table 1 (608 amino acids) Uncharacterized ORF; Has domain(s) with predicted catalytic activity	25.89	5.76	1	2	2	7	608	68.3	7.08
AN6717	mdhA AspGDID:ASPL0000006775 COORDS:ChrI_A_nidulans_FGSC_A4:2957682-2958968W, translated using codon table 1 (340 amino acids) Verified ORF; Putative mitochondrial malate dehydrogenase with a predicted role in the TCA cycle; intracellular; protein abundance decreased by menadione stress	23.34	25	1	7	7	9	340	35.7	8.78
AN4443	metH AspGDID:ASPL0000077429 COORDS:ChrIII_A_nidulans_FGSC_A4:2032253-2034642W, translated using codon table 1 (774 amino acids) Verified ORF; Putative methionine synthase with a predicted role in methionine metabolism; protein expressed at increased levels in a hapX mutant versus wild-type	21.29	4.78	1	3	3	8	774	86.8	6.83
AN3203	AN3203 AspGDID:ASPL0000041250 COORDS:ChrVI_A_nidulans_FGSC_A4:1494801-1493869C, translated using codon table 1 (310 amino acids) Uncharacterized ORF; Putative F-box protein	20.71	28.71	1	7	7	8	310	34.8	8.56
AN2933	AN2933 AspGDID:ASPL0000034594 COORDS:ChrVI_A_nidulans_FGSC_A4:2351190-2349634C, translated using codon table 1 (494 amino acids) Uncharacterized ORF; Ortholog of <i>A. fumigatus Af293</i> : Afu3g08170, <i>A. niger CBS 513.88</i> : An02g11690, <i>A. oryzae RIB40</i> : AO090005001460, <i>A. flavus NRRL 3357</i> : AFL2G_01364 and <i>A. niger ATCC 1015</i> : 37407-mRNA	19.11	4.25	1	2	2	7	494	55.5	5.63
AN2505	AN2505 AspGDID:ASPL0000044444 COORDS:ChrVII_A_nidulans_FGSC_A4:4167808-4169821W, translated using codon table 1 (653 amino acids) Uncharacterized ORF; Putative F-box protein	18.45	11.03	1	6	6	7	653	74.5	7.71
AN7205	AN7205 AspGDID:ASPL0000069856 COORDS:ChrIV_A_nidulans_FGSC_A4:688867-690441W, translated using codon table 1 (492 amino acids) Uncharacterized ORF; Ortholog(s) have role in ribosome biogenesis and nucleolus localization	17.69	6.5	1	2	2	5	492	53.7	4.7
AN2526	AN2526 AspGDID:ASPL0000041782 COORDS:ChrVII_A_nidulans_FGSC_A4:4236655-4235453C, translated using codon table 1 (400 amino acids) Uncharacterized ORF; Putative ketol-acid reductoisomerase with a predicted role in Coenzyme A and pantothenate biosynthesis or amino acid metabolism	15.17	9	1	3	3	6	400	44.3	8.87
AN0554	aldA AspGDID:ASPL0000055794 COORDS:ChrVIII_A_nidulans_FGSC_A4:3188631-3190243W, translated using codon table 1 (497 amino acids) Verified ORF; Aldehyde dehydrogenase; possible roles in beta-alanine, acetate, acetaldehyde and ethanol metabolism, methylglyoxal bypass, penicillin biosynthesis; menadione stress-decreased; carbon starvation autophagy-induced; hypoxia upregulated	13.96	10.87	1	4	4	5	497	54.1	6.62
AN1993	AN1993 AspGDID:ASPL0000046209 COORDS:ChrVII_A_nidulans_FGSC_A4:2489203-2490836W, translated using codon table 1 (429 amino acids) Uncharacterized ORF; Putative aspartate transaminase with a predicted role in alanine, aspartate, and aromatic amino acid metabolism	13.91	9.32	1	3	3	4	429	46.9	8.88
AN6003	AN6003 AspGDID:ASPL0000003109 COORDS:ChrI_A_nidulans_FGSC_A4:1538326-1539939W, translated using codon table 1 (537 amino acids) Uncharacterized ORF; Ortholog of <i>A. fumigatus Af293</i> : Afu2g10060, <i>A. niger CBS 513.88</i> : An03g02950, <i>A. oryzae RIB40</i> : AO090011000631, <i>A. flavus NRRL 3357</i> : AFL2G_05383 and <i>A. niger ATCC 1015</i> : 45641-mRNA	13.77	7.64	1	2	2	4	537	60.3	5.43
AN10516	grrA AspGDID:ASPL0000017608 COORDS:ChrII_A_nidulans_FGSC_A4:1769493-1771359W, translated using codon table 1 (585 amino acids) Verified ORF; Putative F-box protein with a role in meiosis; required for ascospore development; transcript is highly expressed during sexual development	13.56	6.32	1	3	3	5	585	65	6.34
AN5746	acuN AspGDID:ASPL0000028218 COORDS:ChrV_A_nidulans_FGSC_A4:1820581-1822132W, translated using codon table 1 (438 amino acids) Verified ORF; Putative phosphopyruvate hydratase with a predicted role in gluconeogenesis and glycolysis; intracellular; protein abundance decreased by menadione stress	12.5	6.16	1	2	2	4	438	47.5	5.57
AN0240	pppA AspGDID:ASPL0000057148 COORDS:ChrVIII_A_nidulans_FGSC_A4:4174727-4173570C, translated using codon table 1 (324 amino acids) Verified ORF; Putative transaldolase with a predicted role in the pentose-phosphate shunt; intracellular, menadione stress-induced protein	12.25	14.2	1	3	3	4	324	35.5	5.81
AN6391	pphA AspGDID:ASPL0000005337 COORDS:ChrI_A_nidulans_FGSC_A4:324590-325883W, translated using codon table 1 (329 amino acids) Uncharacterized ORF; Protein phosphatase	12.14	11.85	1	3	3	5	329	37.6	5.06
AN10223	AN10223 AspGDID:ASPL0000050719 COORDS:ChrVII_A_nidulans_FGSC_A4:1631541-1632408W, translated using codon table 1 (213 amino acids) Verified ORF; Putative 1-Cys peroxiredoxin; intracellular; protein abundance decreased by menadione stress; expression reduced after exposure to farnesol	11.22	25.82	1	5	5	5	213	23.3	5.62
AN4087	AN4087 AspGDID:ASPL0000016707 COORDS:ChrII_A_nidulans_FGSC_A4:2137935-2139058W, translated using codon table 1 (264 amino acids) Uncharacterized ORF; Putative 40S ribosomal protein subunit; ortholog of <I>S. cerevisiae</I> Rps3p; expression reduced after exposure to farnesol	11.11	20.08	1	4	4	4	264	28.9	8.94
AN1523	AN1523 AspGDID:ASPL0000042916 COORDS:ChrVII_A_nidulans_FGSC_A4:1062829-1064932W, translated using codon table 1 (556 amino acids) Uncharacterized ORF; Putative F1F0-ATPase complex subunit with a predicted role in energy metabolism	10.86	7.37	1	3	3	4	556	60	9.14
AN4085	AN4085 AspGDID:ASPL0000015687 COORDS:ChrII_A_nidulans_FGSC_A4:2142705-2145033W, translated using codon table 1 (616 amino acids) Uncharacterized ORF; Ortholog(s) have intracellular localization	9.98	5.03	1	2	2	3	616	69	4.81
AN5960	AN5960 AspGDID:ASPL0000004263 COORDS:ChrI_A_nidulans_FGSC_A4:1671670-1671003C, translated using codon table 1 (149 amino acids) Uncharacterized ORF; Ortholog(s) have mRNA binding activity, role in maturation of SSU-rRNA from tricistronic rRNA transcript (SSU-rRNA, 5.8S rRNA, LSU-rRNA), ribosomal small subunit assembly and 90S preribosome, small-subunit processome localization	9.98	24.83	1	3	3	4	149	15.7	10.71
AN8216	swoH AspGDID:ASPL0000017184 COORDS:ChrII_A_nidulans_FGSC_A4:1172149-1171374C, translated using codon table 1 (153 amino acids) Verified ORF; Putative nucleoside diphosphate kinase with a predicted role in phospholipid metabolism; required for normal hyphal growth and conidiation; mutants display increased hyphal cell lysis; transcript upregulated in response to camptothecin	8.63	22.88	1	3	3	3	153	16.9	8.12
AN5800	AN5800 AspGDID:ASPL0000006713 COORDS:ChrI_A_nidulans_FGSC_A4:2204432-2205238W, translated using codon table 1 (184 amino acids) Uncharacterized ORF; Has domain(s) with predicted structural constituent of ribosome activity, role in translation and ribosome localization	7.87	20.65	1	3	3	3	184	20.9	11.81
AN2000	ubi4 AspGDID:ASPL0000049163 COORDS:ChrVII_A_nidulans_FGSC_A4:2515486-2514450C, translated using codon table 1 (305 amino acids) Uncharacterized ORF; Polyubiquitin, contains four head to tail repeats of ubiqiutin; transcript upregulated in response to camptothecin	7.83	38.03	2	2	2	3	305	34.3	7.53
AN0249	AN0249 AspGDID:ASPL0000062551 COORDS:ChrVIII_A_nidulans_FGSC_A4:4147049-4145529C, translated using codon table 1 (506 amino acids) Uncharacterized ORF; Putative F-box protein	7.27	4.74	1	2	2	3	506	58.5	6.49
AN7895	cipB AspGDID:ASPL0000016534 COORDS:ChrII_A_nidulans_FGSC_A4:167371-168507W, translated using codon table 1 (351 amino acids) Verified ORF; Putative oxidoreductase; contains Zn-dependent alcohol dehydrogenase domain; protein expressed at increased levels during osmoadaptation	7.12	9.97	1	2	2	2	351	37.2	7.11
AN8269	hsp90 AspGDID:ASPL0000018308 COORDS:ChrII_A_nidulans_FGSC_A4:1334878-1337036W, translated using codon table 1 (700 amino acids) Uncharacterized ORF; 90 kilodalton heat shock protein; physically associates with importin-alpha, KapA; palA-dependent expression independent of pH	7.09	4	1	2	2	3	700	79.8	5
AN8856	AN8856 AspGDID:ASPL0000072003 COORDS:ChrIII_A_nidulans_FGSC_A4:2586591-2585737C, translated using codon table 1 (153 amino acids) Uncharacterized ORF; Ortholog(s) have RNA binding activity and role in ribosomal large subunit assembly	6.27	16.34	1	2	2	2	153	16.8	10.42
AN5441	AN5441 AspGDID:ASPL0000026438 COORDS:ChrV_A_nidulans_FGSC_A4:2806651-2805834C, translated using codon table 1 (155 amino acids) Uncharacterized ORF; Ortholog(s) have role in endonucleolytic cleavage in ITS1 to separate SSU-rRNA from 5.8S rRNA and LSU-rRNA from tricistronic rRNA transcript (SSU-rRNA, 5.8S rRNA, LSU-rRNA), rRNA export from nucleus and mitochondrion localization	5.44	14.84	1	2	2	2	155	18	10.26
AN3413	AN3413 AspGDID:ASPL0000036430 COORDS:ChrVI_A_nidulans_FGSC_A4:799430-798400C, translated using codon table 1 (259 amino acids) Uncharacterized ORF; Protein with homology to ribosomal protein S2 and S5; ortholog of <I>S. cerevisiae</I> Rps2p; expression reduced after exposure to farnesol	5.42	11.58	1	2	2	2	259	28.2	10.52
AN2734	AN2734 AspGDID:ASPL0000036346 COORDS:ChrVI_A_nidulans_FGSC_A4:2983790-2984844W, translated using codon table 1 (312 amino acids) Uncharacterized ORF; Ortholog(s) have LSU rRNA binding activity, role in ribosomal large subunit assembly and 90S preribosome, cytoplasm, preribosome, large subunit precursor localization	5.4	7.05	1	2	2	2	312	33.4	4.93
AN8277	cysD AspGDID:ASPL0000018284 COORDS:ChrII_A_nidulans_FGSC_A4:1361209-1359611C, translated using codon table 1 (437 amino acids) Verified ORF; Putative bifunctional enzyme with a predicted role in methionine metabolism; O-acetlylhomoserine (homocysteine synthase)	5.35	5.72	1	2	2	2	437	47.3	6.48
AN3954	AN3954 AspGDID:ASPL0000009693 COORDS:ChrII_A_nidulans_FGSC_A4:2524428-2522457C, translated using codon table 1 (490 amino acids) Uncharacterized ORF; Putative phosphogluconate dehydrogenase (decarboxylating) with a predicted role in the pentose-phosphate shunt	5.27	5.1	1	2	2	2	490	54	6.28
AN5593	AN5593 AspGDID:ASPL0000032070 COORDS:ChrV_A_nidulans_FGSC_A4:2296678-2294013C, translated using codon table 1 (859 amino acids) Uncharacterized ORF; Putative F-box protein	5.25	3.26	1	2	2	2	859	95.2	7.43
AN5744	AN5744 AspGDID:ASPL0000027505 COORDS:ChrV_A_nidulans_FGSC_A4:1825847-1824472C, translated using codon table 1 (270 amino acids) Uncharacterized ORF; Putative 14-3-3-like protein; transcript upregulated in response to camptothecin	5.16	9.26	1	2	2	2	270	30.6	4.87
AN8176	AN8176 AspGDID:ASPL0000011665 COORDS:ChrII_A_nidulans_FGSC_A4:1019955-1021261W, translated using codon table 1 (372 amino acids) Uncharacterized ORF; Has domain(s) with predicted structural constituent of ribosome activity, role in translation and ribosome localization	5.09	7.8	1	2	2	2	372	40.2	10.77
AN5520	AN5520 AspGDID:ASPL0000029714 COORDS:ChrV_A_nidulans_FGSC_A4:2531411-2530236C, translated using codon table 1 (264 amino acids) Uncharacterized ORF; Has domain(s) with predicted role in ribosome biogenesis and ribonucleoprotein complex localization	4.99	8.33	1	2	2	2	264	29.4	10.29
AN7107	AN7107 AspGDID:ASPL0000069390 COORDS:ChrIV_A_nidulans_FGSC_A4:999027-997470C, translated using codon table 1 (251 amino acids) Uncharacterized ORF; Has domain(s) with predicted structural constituent of ribosome activity, role in translation and large ribosomal subunit localization	4.89	9.16	1	2	2	2	251	28.9	9.99
AN8704	AN8704 AspGDID:ASPL0000074183 COORDS:ChrIII_A_nidulans_FGSC_A4:3065641-3064820C, translated using codon table 1 (160 amino acids) Uncharacterized ORF; 60S ribosomal protein L24a; PalA-dependent expression independent of pH	4.8	11.88	1	2	2	2	160	17.9	11.22
AN9059	AN9059 AspGDID:ASPL0000040242 COORDS:ChrVI_A_nidulans_FGSC_A4:558733-560309W, translated using codon table 1 (477 amino acids) Uncharacterized ORF; Putative F-box protein	4.75855	4.19	1	2	2	2	477	53.8253	6.68311
AN6500	AN6500 AspGDID:ASPL0000004497 COORDS:ChrI_A_nidulans_FGSC_A4:2301283-2300506C, translated using codon table 1 (157 amino acids) Uncharacterized ORF; Has domain(s) with predicted structural constituent of ribosome activity, role in translation and ribosome localization	4.76	15.92	1	2	2	2	157	17.1	10.68
AN1263	AN1263 AspGDID:ASPL0000057622 COORDS:ChrVIII_A_nidulans_FGSC_A4:1016078-1014531C, translated using codon table 1 (449 amino acids) Uncharacterized ORF; Putative adenosylhomocysteinase with a predicted role in methionine metabolism; expression reduced after exposure to farnesol	4.7	5.79	1	2	2	2	449	48.8	6.47
AN2932	AN2932 AspGDID:ASPL0000037981 COORDS:ChrVI_A_nidulans_FGSC_A4:2351881-2353395W, translated using codon table 1 (398 amino acids) Uncharacterized ORF; Putative eukaryotic initiation factor 4A; expression reduced after exposure to farnesol	4.4	5.28	1	2	2	2	398	44.9	5.24
AN9465	AN9465 AspGDID:ASPL0000053695 COORDS:ChrVIII_A_nidulans_FGSC_A4:711100-712176W, translated using codon table 1 (192 amino acids) Uncharacterized ORF; Ortholog(s) have structural constituent of ribosome activity, role in cytoplasmic translation and cytosolic large ribosomal subunit localization	4.28	12.5	1	2	2	2	192	21.8	9.5
AN2315	AN2315 AspGDID:ASPL0000042134 COORDS:ChrVII_A_nidulans_FGSC_A4:3534203-3532190C, translated using codon table 1 (518 amino acids) Uncharacterized ORF; Putative F1F0-ATPase complex subunit with a predicted role in energy metabolism; expression increased in salt-adapted strains	4.2	4.44	1	2	2	2	518	55.4	5.36
