# Supplementary material for: F-box receptor mediated control of substrate stability and subcellular location organizes cellular development of Aspergillus nidulans
Source: PLoS Genet. 2022 Dec 12;18(12):e1010502. doi: 10.1371/journal.pgen.1010502 (PMC9744329; doi:10.1371/journal.pgen.1010502)
Supplement: S3 Table — (XLSX) [file pgen.1010502.s015.xlsx]

## Sheet: SkpA interacting proteins Sex24
S3_Table. SkpA interacting proteins during 24h sexual development in the dark
Accession	Description	Score	Coverage	# Proteins	# Unique Peptides	# Peptides	# PSMs	# AAs	MW [kDa]	calc. pI
AN1019	AN1019 AspGDID:ASPL0000060435 COORDS:ChrVIII_A_nidulans_FGSC_A4:1780527-1783184W, translated using codon table 1 (764 amino acids) Uncharacterized ORF; Putative Scf complex protein; transcript upregulated in response to camptothecin	148.65	28.8	1	25	25	56	764	88.8	7.21
AN2302	sconC AspGDID:ASPL0000044827 COORDS:ChrVII_A_nidulans_FGSC_A4:3496041-3495317C, translated using codon table 1 (161 amino acids) Verified ORF; Skp1-related protein with a predicted role in sulfur metabolism; regulated by sulfur metabolite repression	95.27	70.19	1	11	11	31	161	18.6	4.6
AN8051	AN8051 AspGDID:ASPL0000010806 COORDS:ChrII_A_nidulans_FGSC_A4:605272-606972W, translated using codon table 1 (546 amino acids) Uncharacterized ORF; Ortholog of <i>A. fumigatus Af293</i> : Afu5g02120, <i>A. niger CBS 513.88</i> : An02g11160, <i>A. oryzae RIB40</i> : AO090003001306, <i>A. flavus NRRL 3357</i> : AFL2G_01764 and <i>A. niger ATCC 1015</i> : 197766-mRNA	80.82	17.22	1	8	8	29	546	60.7	8.62
AN10061	AN10061 AspGDID:ASPL0000056569 COORDS:ChrVIII_A_nidulans_FGSC_A4:3804446-3801705C, translated using codon table 1 (880 amino acids) Uncharacterized ORF; Has domain(s) with predicted role in exocytosis, vesicle docking and cytoplasm localization	79.13	19.77	1	14	14	27	880	98.5	5.71
AN5568	AN5568 AspGDID:ASPL0000027998 COORDS:ChrV_A_nidulans_FGSC_A4:2383740-2381669C, translated using codon table 1 (638 amino acids) Uncharacterized ORF; Putative F-box protein	72.49	20.38	1	11	11	25	638	70.7	8.37
AN0703	AN0703 AspGDID:ASPL0000051923 COORDS:ChrVIII_A_nidulans_FGSC_A4:2742933-2747265W, translated using codon table 1 (1323 amino acids) Uncharacterized ORF; Ortholog(s) have role in early endosome to late endosome transport, regulation of protein complex assembly, vacuolar acidification and RAVE complex, extrinsic to membrane localization	57.69	10.2	1	12	12	22	1323	148.5	6.4
AN1523	AN1523 AspGDID:ASPL0000042916 COORDS:ChrVII_A_nidulans_FGSC_A4:1062829-1064932W, translated using codon table 1 (556 amino acids) Uncharacterized ORF; Putative F1F0-ATPase complex subunit with a predicted role in energy metabolism	50.72	12.77	1	5	5	17	556	60	9.14
AN8041	gpdA AspGDID:ASPL0000009927 COORDS:ChrII_A_nidulans_FGSC_A4:580314-581717W, translated using codon table 1 (336 amino acids) Verified ORF; Glyceraldehyde-3-phosphate dehydrogenase with a predicted role in gluconeogenesis and glycolysis; the gpdA promoter is a commonly used regulatory sequence for driving constitutive heterologous gene expression	49.05	21.43	1	6	6	17	336	36.3	7.47
AN5714	AN5714 AspGDID:ASPL0000032769 COORDS:ChrV_A_nidulans_FGSC_A4:1910940-1908463C, translated using codon table 1 (807 amino acids) Uncharacterized ORF; Ortholog of <i>A. fumigatus Af293</i> : Afu1g06760, <i>A. niger CBS 513.88</i> : An18g05800, <i>A. oryzae RIB40</i> : AO090001000477, <i>A. flavus NRRL 3357</i> : AFL2G_09121 and <i>A. niger ATCC 1015</i> : 187314-mRNA	48.01	11.03	1	8	8	17	807	89.2	7.43
AN4443	metH AspGDID:ASPL0000077429 COORDS:ChrIII_A_nidulans_FGSC_A4:2032253-2034642W, translated using codon table 1 (774 amino acids) Verified ORF; Putative methionine synthase with a predicted role in methionine metabolism; protein expressed at increased levels in a hapX mutant versus wild-type	44.98	12.27	1	8	8	17	774	86.8	6.83
AN5746	acuN AspGDID:ASPL0000028218 COORDS:ChrV_A_nidulans_FGSC_A4:1820581-1822132W, translated using codon table 1 (438 amino acids) Verified ORF; Putative phosphopyruvate hydratase with a predicted role in gluconeogenesis and glycolysis; intracellular; protein abundance decreased by menadione stress	42.89	18.04	1	5	5	12	438	47.5	5.57
AN2505	AN2505 AspGDID:ASPL0000044444 COORDS:ChrVII_A_nidulans_FGSC_A4:4167808-4169821W, translated using codon table 1 (653 amino acids) Uncharacterized ORF; Putative F-box protein	38.76	16.39	1	9	9	15	653	74.5	7.71
AN4218	AN4218 AspGDID:ASPL0000009225 COORDS:ChrII_A_nidulans_FGSC_A4:1711467-1713013W, translated using codon table 1 (460 amino acids) Uncharacterized ORF; Ortholog(s) have GDP binding, GTP binding, translation elongation factor activity, role in tRNA export from nucleus, translational elongation and mitochondrion localization	34.16	10.22	1	5	5	14	460	49.7	9.06
AN0554	aldA AspGDID:ASPL0000055794 COORDS:ChrVIII_A_nidulans_FGSC_A4:3188631-3190243W, translated using codon table 1 (497 amino acids) Verified ORF; Aldehyde dehydrogenase; possible roles in beta-alanine, acetate, acetaldehyde and ethanol metabolism, methylglyoxal bypass, penicillin biosynthesis; menadione stress-decreased; carbon starvation autophagy-induced; hypoxia upregulated	33.5	18.31	1	7	7	11	497	54.1	6.62
AN6717	mdhA AspGDID:ASPL0000006775 COORDS:ChrI_A_nidulans_FGSC_A4:2957682-2958968W, translated using codon table 1 (340 amino acids) Verified ORF; Putative mitochondrial malate dehydrogenase with a predicted role in the TCA cycle; intracellular; protein abundance decreased by menadione stress	33.08	30.88	1	9	9	12	340	35.7	8.78
AN5496	AN5496 AspGDID:ASPL0000028236 COORDS:ChrV_A_nidulans_FGSC_A4:2612643-2610566C, translated using codon table 1 (666 amino acids) Uncharacterized ORF; Ortholog of <i>A. fumigatus Af293</i> : Afu6g13150, <i>A. niger CBS 513.88</i> : An08g10330, <i>A. oryzae RIB40</i> : AO090003000440, <i>A. flavus NRRL 3357</i> : AFL2G_02549 and <i>A. niger ATCC 1015</i> : 175678-mRNA	32.85	7.81	1	5	5	11	666	73.4	5.78
AN8462	AN8462 AspGDID:ASPL0000029972 COORDS:ChrV_A_nidulans_FGSC_A4:564251-563394C, translated using codon table 1 (285 amino acids) Uncharacterized ORF	32.74	20.7	1	5	5	12	285	32.6	8.24
AN5209	AN5209 AspGDID:ASPL0000031789 COORDS:ChrV_A_nidulans_FGSC_A4:1490056-1491476W, translated using codon table 1 (457 amino acids) Uncharacterized ORF; Putative F-box protein	30.82	11.6	1	4	4	10	457	52.7	5.62
AN10223	AN10223 AspGDID:ASPL0000050719 COORDS:ChrVII_A_nidulans_FGSC_A4:1631541-1632408W, translated using codon table 1 (213 amino acids) Verified ORF; Putative 1-Cys peroxiredoxin; intracellular; protein abundance decreased by menadione stress; expression reduced after exposure to farnesol	30.17	26.29	1	7	7	13	213	23.3	5.62
AN6003	AN6003 AspGDID:ASPL0000003109 COORDS:ChrI_A_nidulans_FGSC_A4:1538326-1539939W, translated using codon table 1 (537 amino acids) Uncharacterized ORF; Ortholog of <i>A. fumigatus Af293</i> : Afu2g10060, <i>A. niger CBS 513.88</i> : An03g02950, <i>A. oryzae RIB40</i> : AO090011000631, <i>A. flavus NRRL 3357</i> : AFL2G_05383 and <i>A. niger ATCC 1015</i> : 45641-mRNA	29.99	18.25	1	7	7	10	537	60.3	5.43
AN6542	actA AspGDID:ASPL0000008752 COORDS:ChrI_A_nidulans_FGSC_A4:2421081-2419296C, translated using codon table 1 (375 amino acids) Verified ORF; Gamma-actin	29.04	11.73	1	3	3	10	375	41.6	5.69
AN7205	AN7205 AspGDID:ASPL0000069856 COORDS:ChrIV_A_nidulans_FGSC_A4:688867-690441W, translated using codon table 1 (492 amino acids) Uncharacterized ORF; Ortholog(s) have role in ribosome biogenesis and nucleolus localization	28.98	11.38	1	4	4	9	492	53.7	4.7
AN4488	AN4488 AspGDID:ASPL0000070405 COORDS:ChrIII_A_nidulans_FGSC_A4:1881904-1884932W, translated using codon table 1 (977 amino acids) Uncharacterized ORF; Putative F-box protein	27.69	5.73	1	4	4	8	977	107.1	7.43
AN5593	AN5593 AspGDID:ASPL0000032070 COORDS:ChrV_A_nidulans_FGSC_A4:2296678-2294013C, translated using codon table 1 (859 amino acids) Uncharacterized ORF; Putative F-box protein	27.6	13.39	1	9	9	10	859	95.2	7.43
AN1451	AN1451 AspGDID:ASPL0000043300 COORDS:ChrVII_A_nidulans_FGSC_A4:819004-818058C, translated using codon table 1 (290 amino acids) Uncharacterized ORF; Ortholog of <i>A. fumigatus Af293</i> : Afu8g04390, <i>A. niger CBS 513.88</i> : An16g08650, <i>A. oryzae RIB40</i> : AO090103000064, <i>A. flavus NRRL 3357</i> : AFL2G_12299 and <i>A. niger ATCC 1015</i> : 193722-mRNA	27.25	14.14	1	3	3	10	290	33.4	7.36
AN6187	AN6187 AspGDID:ASPL0000004205 COORDS:ChrI_A_nidulans_FGSC_A4:991016-993059W, translated using codon table 1 (640 amino acids) Uncharacterized ORF; Ortholog of <i>A. fumigatus Af293</i> : Afu2g11670, <i>A. flavus NRRL 3357</i> : AFL2G_06800, <i>A. niger ATCC 1015</i> : 131295-mRNA, <i>N. fischeri NRRL 181</i> : NFIA_086920 and <i>A. terreus NIH2624</i> : ATEG_01102	27.01	11.41	1	6	6	9	640	72.9	9.36
AN2526	AN2526 AspGDID:ASPL0000041782 COORDS:ChrVII_A_nidulans_FGSC_A4:4236655-4235453C, translated using codon table 1 (400 amino acids) Uncharacterized ORF; Putative ketol-acid reductoisomerase with a predicted role in Coenzyme A and pantothenate biosynthesis or amino acid metabolism	26.26	17	1	5	5	7	400	44.3	8.87
AN10254	AN10254 AspGDID:ASPL0000049036 COORDS:ChrVII_A_nidulans_FGSC_A4:2465554-2466819W, translated using codon table 1 (352 amino acids) Uncharacterized ORF; Ortholog of <i>A. fumigatus Af293</i> : Afu4g10530, <i>A. flavus NRRL 3357</i> : AFL2G_01886, <i>N. fischeri NRRL 181</i> : NFIA_105540, <i>A. terreus NIH2624</i> : ATEG_04011 and <i>A. clavatus NRRL 1</i> : ACLA_049730	23.93	15.91	1	5	5	8	352	39.6	9.67
AN2933	AN2933 AspGDID:ASPL0000034594 COORDS:ChrVI_A_nidulans_FGSC_A4:2351190-2349634C, translated using codon table 1 (494 amino acids) Uncharacterized ORF; Ortholog of <i>A. fumigatus Af293</i> : Afu3g08170, <i>A. niger CBS 513.88</i> : An02g11690, <i>A. oryzae RIB40</i> : AO090005001460, <i>A. flavus NRRL 3357</i> : AFL2G_01364 and <i>A. niger ATCC 1015</i> : 37407-mRNA	22.81	10.93	1	5	5	9	494	55.5	5.63
AN4085	AN4085 AspGDID:ASPL0000015687 COORDS:ChrII_A_nidulans_FGSC_A4:2142705-2145033W, translated using codon table 1 (616 amino acids) Uncharacterized ORF; Ortholog(s) have intracellular localization	22.44	10.55	1	5	5	7	616	69	4.81
AN0249	AN0249 AspGDID:ASPL0000062551 COORDS:ChrVIII_A_nidulans_FGSC_A4:4147049-4145529C, translated using codon table 1 (506 amino acids) Uncharacterized ORF; Putative F-box protein	22.22	11.46	1	6	6	9	506	58.5	6.49
AN8216	swoH AspGDID:ASPL0000017184 COORDS:ChrII_A_nidulans_FGSC_A4:1172149-1171374C, translated using codon table 1 (153 amino acids) Verified ORF; Putative nucleoside diphosphate kinase with a predicted role in phospholipid metabolism; required for normal hyphal growth and conidiation; mutants display increased hyphal cell lysis; transcript upregulated in response to camptothecin	22.2	30.07	1	4	4	8	153	16.9	8.12
AN5129	hsp70 AspGDID:ASPL0000032041 COORDS:ChrV_A_nidulans_FGSC_A4:1233671-1235605W, translated using codon table 1 (644 amino acids) Verified ORF; 70 kilodalton heat shock protein; protein abundance decreased by menadione stress; physically associates with importin-alpha, KapA; palA-dependent expression independent of pH	21.37	11.65	1	6	6	8	644	69.9	5.14
AN8269	hsp90 AspGDID:ASPL0000018308 COORDS:ChrII_A_nidulans_FGSC_A4:1334878-1337036W, translated using codon table 1 (700 amino acids) Uncharacterized ORF; 90 kilodalton heat shock protein; physically associates with importin-alpha, KapA; palA-dependent expression independent of pH	21.18	6.86	1	4	4	8	700	79.8	5
AN3203	AN3203 AspGDID:ASPL0000041250 COORDS:ChrVI_A_nidulans_FGSC_A4:1494801-1493869C, translated using codon table 1 (310 amino acids) Uncharacterized ORF; Putative F-box protein	21.15	26.77	1	7	7	8	310	34.8	8.56
AN0240	pppA AspGDID:ASPL0000057148 COORDS:ChrVIII_A_nidulans_FGSC_A4:4174727-4173570C, translated using codon table 1 (324 amino acids) Verified ORF; Putative transaldolase with a predicted role in the pentose-phosphate shunt; intracellular, menadione stress-induced protein	20.75	19.14	1	4	4	6	324	35.5	5.81
AN4376	gdhA AspGDID:ASPL0000075551 COORDS:ChrIII_A_nidulans_FGSC_A4:2219466-2217981C, translated using codon table 1 (459 amino acids) Verified ORF; Putative NADP-linked glutamate dehydrogenase with a predicted role in glutamate and glutamine metabolism; involved in nitrogen catabolite repression; transcript induced by nitrate limitation; intracellular, menadione stress-induced protein	20.67	18.95	1	6	6	6	459	49.6	6.47
AN7895	cipB AspGDID:ASPL0000016534 COORDS:ChrII_A_nidulans_FGSC_A4:167371-168507W, translated using codon table 1 (351 amino acids) Verified ORF; Putative oxidoreductase; contains Zn-dependent alcohol dehydrogenase domain; protein expressed at increased levels during osmoadaptation	20.3	20.51	1	5	5	6	351	37.2	7.11
AN8009	nmt1 AspGDID:ASPL0000009981 COORDS:ChrII_A_nidulans_FGSC_A4:489265-488131C, translated using codon table 1 (341 amino acids) Uncharacterized ORF; Ortholog of <i>A. fumigatus</i> nmt1 and <i>S. cerevisiae</i> THI13; repressed by starvation-induced autophagy; this locus is reported to contain an upstream open reading frame (uORF)	19.69	15.84	1	4	4	7	341	38.2	6.02
AN2000	ubi4 AspGDID:ASPL0000049163 COORDS:ChrVII_A_nidulans_FGSC_A4:2515486-2514450C, translated using codon table 1 (305 amino acids) Uncharacterized ORF; Polyubiquitin, contains four head to tail repeats of ubiqiutin; transcript upregulated in response to camptothecin	19.61	61.64	2	4	4	8	305	34.3	7.53
AN10516	grrA AspGDID:ASPL0000017608 COORDS:ChrII_A_nidulans_FGSC_A4:1769493-1771359W, translated using codon table 1 (585 amino acids) Verified ORF; Putative F-box protein with a role in meiosis; required for ascospore development; transcript is highly expressed during sexual development	18.61	12.31	1	6	6	7	585	65	6.34
AN6179	neddH AspGDID:ASPL0000004229 COORDS:ChrI_A_nidulans_FGSC_A4:1009036-1009472W, translated using codon table 1 (81 amino acids) Uncharacterized ORF; Protein neddylation factor	18.11	33.33	1	3	3	7	81	9	6.06
AN10872	AN10872 AspGDID:ASPL0000068332 COORDS:ChrIV_A_nidulans_FGSC_A4:1386655-1388494W, translated using codon table 1 (579 amino acids) Uncharacterized ORF; Ortholog of <i>A. fumigatus Af293</i> : Afu4g04650, <i>A. niger CBS 513.88</i> : An14g00190, <i>A. oryzae RIB40</i> : AO090206000024, <i>A. flavus NRRL 3357</i> : AFL2G_12451 and <i>A. niger ATCC 1015</i> : 210842-mRNA	17.51	4.84	1	2	2	5	579	64.6	7.46
AN0557	AN0557 AspGDID:ASPL0000053808 COORDS:ChrVIII_A_nidulans_FGSC_A4:3180378-3176976C, translated using codon table 1 (1114 amino acids) Uncharacterized ORF; Putative F-box protein	16.49	5.39	1	5	5	6	1114	121.1	6.99
AN11227	hscA AspGDID:ASPL0000044929 COORDS:ChrVII_A_nidulans_FGSC_A4:681298-682749W, translated using codon table 1 (372 amino acids) Uncharacterized ORF; Putative 70 kilodalton heat shock protein	16.39	16.94	1	4	4	5	372	40.8	5.71
AN5826	AN5826 AspGDID:ASPL0000082292 COORDS:ChrI_A_nidulans_FGSC_A4:2128752-2130717W, translated using codon table 1 (549 amino acids)Possible pseudogene	16.23	6.74	1	3	3	5	549	61.4	5.22
AN8462	AN8462 AspGDID:ASPL0000029972 COORDS:ChrV_A_nidulans_FGSC_A4:564251-563394C, translated using codon table 1 (285 amino acids) Uncharacterized ORF	16.1323	11.58	1	3	3	7	285	32.5777	8.23584
AN1545	AN1545 AspGDID:ASPL0000046009 COORDS:ChrVII_A_nidulans_FGSC_A4:1120003-1121843W, translated using codon table 1 (472 amino acids) Uncharacterized ORF; Has domain(s) with predicted protein phosphatase type 2A regulator activity, role in signal transduction and protein phosphatase type 2A complex localization	16.09	9.75	1	3	3	5	472	53.4	6.44
AN1263	AN1263 AspGDID:ASPL0000057622 COORDS:ChrVIII_A_nidulans_FGSC_A4:1016078-1014531C, translated using codon table 1 (449 amino acids) Uncharacterized ORF; Putative adenosylhomocysteinase with a predicted role in methionine metabolism; expression reduced after exposure to farnesol	16.05	11.36	1	4	4	6	449	48.8	6.47
AN5907	AN5907 AspGDID:ASPL0000006696 COORDS:ChrI_A_nidulans_FGSC_A4:1844323-1844796W, translated using codon table 1 (157 amino acids) Verified ORF; Putative ribose-5-phosphate isomerase; intracellular, menadione stress-induced protein	16	45.22	1	5	5	5	157	16.9	7.28
AN3791	AN3791 AspGDID:ASPL0000013521 COORDS:ChrII_A_nidulans_FGSC_A4:3049301-3048299C, translated using codon table 1 (312 amino acids) Uncharacterized ORF; Ortholog of <i>A. fumigatus Af293</i> : Afu2g03990, <i>A. niger CBS 513.88</i> : An07g08650, <i>A. oryzae RIB40</i> : AO090005001527, <i>A. flavus NRRL 3357</i> : AFL2G_01425 and <i>A. niger ATCC 1015</i> : 180777-mRNA	15.55	12.18	1	3	3	6	312	35.5	9.45
AN9059	AN9059 AspGDID:ASPL0000040242 COORDS:ChrVI_A_nidulans_FGSC_A4:558733-560309W, translated using codon table 1 (477 amino acids) Uncharacterized ORF; Putative F-box protein	15.22	11.95	1	5	5	6	477	53.8	6.68
AN5960	AN5960 AspGDID:ASPL0000004263 COORDS:ChrI_A_nidulans_FGSC_A4:1671670-1671003C, translated using codon table 1 (149 amino acids) Uncharacterized ORF; Ortholog(s) have mRNA binding activity, role in maturation of SSU-rRNA from tricistronic rRNA transcript (SSU-rRNA, 5.8S rRNA, LSU-rRNA), ribosomal small subunit assembly and 90S preribosome, small-subunit processome localization	14.05	24.83	1	3	3	5	149	15.7	10.71
AN6330	AN6330 AspGDID:ASPL0000004211 COORDS:ChrI_A_nidulans_FGSC_A4:505935-503121C, translated using codon table 1 (844 amino acids) Verified ORF; Putative elongation factor 2; intracellular; protein abundance decreased by menadione stress	13.43	5.21	1	4	4	5	844	93.7	6.68
AN1767	AN1767 AspGDID:ASPL0000041895 COORDS:ChrVII_A_nidulans_FGSC_A4:1828080-1829906W, translated using codon table 1 (608 amino acids) Uncharacterized ORF; Has domain(s) with predicted catalytic activity	13.42	4.11	1	2	2	5	608	68.3	7.08
AN3724	AN3724 AspGDID:ASPL0000013326 COORDS:ChrII_A_nidulans_FGSC_A4:3272053-3271196C, translated using codon table 1 (279 amino acids) Uncharacterized ORF; Ortholog of <i>A. fumigatus Af293</i> : Afu6g12460, <i>A. niger CBS 513.88</i> : An06g01620, <i>A. oryzae RIB40</i> : AO090009000166, <i>A. flavus NRRL 3357</i> : AFL2G_10488 and <i>A. niger ATCC 1015</i> : 177709-mRNA	13.35	10.39	1	2	2	4	279	31.6	4.82
AN2315	AN2315 AspGDID:ASPL0000042134 COORDS:ChrVII_A_nidulans_FGSC_A4:3534203-3532190C, translated using codon table 1 (518 amino acids) Uncharacterized ORF; Putative F1F0-ATPase complex subunit with a predicted role in energy metabolism; expression increased in salt-adapted strains	12.89	12.93	1	5	5	5	518	55.4	5.36
AN4501	artA AspGDID:ASPL0000074811 COORDS:ChrIII_A_nidulans_FGSC_A4:1848752-1847738C, translated using codon table 1 (261 amino acids) Verified ORF; Putative 14-3-3 protein; induced by carbon starvation-induced autophagy	12.81	19.54	1	4	4	5	261	29.1	4.79
AN9339	catB AspGDID:ASPL0000057967 COORDS:ChrVIII_A_nidulans_FGSC_A4:332021-329633C, translated using codon table 1 (722 amino acids) Verified ORF; Hyphal catalase with a predicted role in gluconic acid and gluconate metabolism	11.82	7.62	1	5	5	5	722	79.3	5.07
AN6391	pphA AspGDID:ASPL0000005337 COORDS:ChrI_A_nidulans_FGSC_A4:324590-325883W, translated using codon table 1 (329 amino acids) Uncharacterized ORF; Protein phosphatase	11.51	7.29	1	2	2	4	329	37.6	5.06
AN4087	AN4087 AspGDID:ASPL0000016707 COORDS:ChrII_A_nidulans_FGSC_A4:2137935-2139058W, translated using codon table 1 (264 amino acids) Uncharacterized ORF; Putative 40S ribosomal protein subunit; ortholog of <I>S. cerevisiae</I> Rps3p; expression reduced after exposure to farnesol	11.05	10.98	1	2	2	4	264	28.9	8.94
AN6010	sgdE AspGDID:ASPL0000007208 COORDS:ChrI_A_nidulans_FGSC_A4:1520285-1518165C, translated using codon table 1 (666 amino acids) Verified ORF; Hsp70-family protein; required for conidial germination; protein expressed at increased levels during osmoadaptation	10.93	7.96	1	4	4	4	666	72.3	6.04
AN8692	prxA AspGDID:ASPL0000080267 COORDS:ChrIII_A_nidulans_FGSC_A4:3111905-3112533W, translated using codon table 1 (168 amino acids) Verified ORF; Thioredoxin-dependent peroxidase; intracellular; PRX5-like domain; highly similar to the allergen Aspf3 from related fungi; menadione stress-repressed protein; osmoadaptation-induced protein; repressed by starvation-induced autophagy	10.6	28.57	1	4	4	4	168	18.5	5.87
AN8445	AN8445 AspGDID:ASPL0000033223 COORDS:ChrV_A_nidulans_FGSC_A4:507281-505696C, translated using codon table 1 (503 amino acids) Uncharacterized ORF; Putative aminopeptidase Y; transcript is induced by nitrate	10.58	5.57	1	2	2	3	503	54	5.03
AN1246	pgkA AspGDID:ASPL0000054462 COORDS:ChrVIII_A_nidulans_FGSC_A4:1063743-1065122W, translated using codon table 1 (421 amino acids) Verified ORF; Putative phosphoglycerate kinase with a predicted role in gluconeogenesis and glycolysis; intracellular, menadione stress-induced protein; promoter activity is greater on gluconeogenic than on glycolytic carbon sources	10.05	10.45	1	4	4	4	421	44.9	6.83
AN2968	ippA AspGDID:ASPL0000034810 COORDS:ChrVI_A_nidulans_FGSC_A4:2218827-2217727C, translated using codon table 1 (287 amino acids) Verified ORF; Putative inorganic diphosphatase with a predicted role in energy metabolism; intracellular; protein abundance decreased by menadione stress; protein expressed at increased levels during osmoadaptation	10.04	8.01	1	2	2	3	287	32.3	5.36
AN1993	AN1993 AspGDID:ASPL0000046209 COORDS:ChrVII_A_nidulans_FGSC_A4:2489203-2490836W, translated using codon table 1 (429 amino acids) Uncharacterized ORF; Putative aspartate transaminase with a predicted role in alanine, aspartate, and aromatic amino acid metabolism	10.02	9.32	1	3	3	3	429	46.9	8.88
AN9113	AN9113 AspGDID:ASPL0000036113 COORDS:ChrVI_A_nidulans_FGSC_A4:396670-394698C, translated using codon table 1 (562 amino acids) Uncharacterized ORF; Putative F-box protein	9.77	4.8	1	2	2	3	562	62.3	8.44
AN1162	AN1162 AspGDID:ASPL0000059288 COORDS:ChrVIII_A_nidulans_FGSC_A4:1336849-1337950W, translated using codon table 1 (228 amino acids) Uncharacterized ORF; Ortholog(s) have guanyl-nucleotide exchange factor activity and eukaryotic translation elongation factor 1 complex localization	9.76	14.91	1	2	2	3	228	24.9	4.58
AN3058	AN3058 AspGDID:ASPL0000040474 COORDS:ChrVI_A_nidulans_FGSC_A4:1978635-1980267W, translated using codon table 1 (471 amino acids) Uncharacterized ORF; Putative glycine hydroxymethyltransferase with a predicted role in glycine, serine, and threonine metabolism	9.59	7.64	1	3	3	3	471	51.7	7.75
AN8176	AN8176 AspGDID:ASPL0000011665 COORDS:ChrII_A_nidulans_FGSC_A4:1019955-1021261W, translated using codon table 1 (372 amino acids) Uncharacterized ORF; Has domain(s) with predicted structural constituent of ribosome activity, role in translation and ribosome localization	8.87	12.37	1	3	3	3	372	40.2	10.77
AN8856	AN8856 AspGDID:ASPL0000072003 COORDS:ChrIII_A_nidulans_FGSC_A4:2586591-2585737C, translated using codon table 1 (153 amino acids) Uncharacterized ORF; Ortholog(s) have RNA binding activity and role in ribosomal large subunit assembly	8.84	16.34	1	2	2	3	153	16.8	10.42
AN6089	AN6089 AspGDID:ASPL0000003680 COORDS:ChrI_A_nidulans_FGSC_A4:1294502-1296460W, translated using codon table 1 (588 amino acids) Verified ORF; Putative 60 kilodalton heat shock protein	8.83	7.82	1	3	3	3	588	61.8	5.63
AN2343	AN2343 AspGDID:ASPL0000044113 COORDS:ChrVII_A_nidulans_FGSC_A4:3619618-3618848C, translated using codon table 1 (215 amino acids) Verified ORF; Putative nitroreductase; intracellular, menadione stress-induced protein	8.77	13.02	1	2	2	3	215	23.8	5.47
AN6525	aciA AspGDID:ASPL0000003895 COORDS:ChrI_A_nidulans_FGSC_A4:2371602-2370188C, translated using codon table 1 (365 amino acids) Verified ORF; Putative formate dehydrogenase with a predicted role in oxalic acid metabolism; intracellular; protein abundance decreased by menadione stress; inducible by acetate; expression reduced after exposure to farnesol	8.55	10.96	1	3	3	3	365	40.1	6.54
AN8275	citA AspGDID:ASPL0000017362 COORDS:ChrII_A_nidulans_FGSC_A4:1354742-1352891C, translated using codon table 1 (474 amino acids) Verified ORF; Mitochondrial citrate synthase with a predicted role in the TCA cycle	8.25	5.7	1	2	2	3	474	52.2	8.59
AN5441	AN5441 AspGDID:ASPL0000026438 COORDS:ChrV_A_nidulans_FGSC_A4:2806651-2805834C, translated using codon table 1 (155 amino acids) Uncharacterized ORF; Ortholog(s) have role in endonucleolytic cleavage in ITS1 to separate SSU-rRNA from 5.8S rRNA and LSU-rRNA from tricistronic rRNA transcript (SSU-rRNA, 5.8S rRNA, LSU-rRNA), rRNA export from nucleus and mitochondrion localization	8.22	20	1	3	3	3	155	18	10.26
AN8277	cysD AspGDID:ASPL0000018284 COORDS:ChrII_A_nidulans_FGSC_A4:1361209-1359611C, translated using codon table 1 (437 amino acids) Verified ORF; Putative bifunctional enzyme with a predicted role in methionine metabolism; O-acetlylhomoserine (homocysteine synthase)	8.06	8.24	1	3	3	3	437	47.3	6.48
AN2916	AN2916 AspGDID:ASPL0000038035 COORDS:ChrVI_A_nidulans_FGSC_A4:2405241-2407480W, translated using codon table 1 (647 amino acids) Uncharacterized ORF; Putative succinate dehydrogenase with a predicted role in the TCA cycle	7.81	5.56	1	3	3	3	647	70.9	6.87
AN0262	AN0262 AspGDID:ASPL0000053192 COORDS:ChrVIII_A_nidulans_FGSC_A4:4112863-4112134C, translated using codon table 1 (165 amino acids) Uncharacterized ORF; Ortholog(s) have role in ribosomal large subunit assembly	6.88	18.79	1	2	2	2	165	17.9	9.73
AN5626	facA AspGDID:ASPL0000032980 COORDS:ChrV_A_nidulans_FGSC_A4:2172227-2169930C, translated using codon table 1 (670 amino acids) Verified ORF; Acetyl-CoA synthase, required for utilization of acetate as a carbon source; transcriptional induction by acetate is mediated by FacB; carbon catabolite repression is mediated by CreA	6.79	4.78	1	3	3	3	670	74.2	6.47
AN2875	fbaA AspGDID:ASPL0000037016 COORDS:ChrVI_A_nidulans_FGSC_A4:2527031-2525793C, translated using codon table 1 (360 amino acids) Verified ORF; Putative fructose-bisphosphate aldolase with a predicted role in gluconeogenesis and glycolysis; intracellular, menadione stress-induced protein; palA-dependent expression independent of pH	6.49	3.89	1	2	2	2	360	39.5	6.06
AN0912	AN0912 AspGDID:ASPL0000062462 COORDS:ChrVIII_A_nidulans_FGSC_A4:2095685-2097106W, translated using codon table 1 (366 amino acids) Uncharacterized ORF; Putative Beta-isopropylmalate dehydrogenase with a predicted role in valine, leucine, and isoleucine metabolism	6.15	7.38	1	2	2	2	366	39	5.48
AN7900	AN7900 AspGDID:ASPL0000012295 COORDS:ChrII_A_nidulans_FGSC_A4:180632-179191C, translated using codon table 1 (476 amino acids) Uncharacterized ORF; Has domain(s) with predicted nucleotide binding, oxidoreductase activity and role in oxidation-reduction process	6.06	6.3	1	2	2	2	476	52.5	5.86
AN5975	AN5975 AspGDID:ASPL0000002721 COORDS:ChrI_A_nidulans_FGSC_A4:1622201-1623361W, translated using codon table 1 (386 amino acids) Uncharacterized ORF; Putative mannitol-1-phosphate 5-dehydrogenase with a predicted role in mannose/mannitol, fructose, and sorbose/sorbitol metabolism; expression upregulated after exposure to farnesol	5.96	6.99	1	2	2	2	386	43.1	6.15
AN3814	cypA AspGDID:ASPL0000013856 COORDS:ChrII_A_nidulans_FGSC_A4:2977175-2978123W, translated using codon table 1 (217 amino acids) Uncharacterized ORF; Putative peptidyl-prolyl cis-trans isomerase (PPIase); cyclophilin	5.89	13.82	1	2	2	2	217	23.6	8.87
AN6679	AN6679 AspGDID:ASPL0000002296 COORDS:ChrI_A_nidulans_FGSC_A4:2821410-2820516C, translated using codon table 1 (151 amino acids) Uncharacterized ORF; Ortholog(s) have SSU rRNA binding, structural constituent of ribosome activity and role in maturation of SSU-rRNA from tricistronic rRNA transcript (SSU-rRNA, 5.8S rRNA, LSU-rRNA)	5.83	15.23	1	2	2	2	151	16.8	10.37
AN4510	fbxA AspGDID:ASPL0000071193 COORDS:ChrIII_A_nidulans_FGSC_A4:1818863-1821687W, translated using codon table 1 (923 amino acids) Verified ORF; F-box protein; mutant shows increased resistance to 2-deoxyglucose; BLAST indicates no apparent homologs in higher eukaryotes	5.79	3.36	1	2	2	2	923	102.1	8.1
AN12465	AN12465 AspGDID:ASPL0000095204 COORDS:ChrIII_A_nidulans_FGSC_A4:1589301-1587553C, translated using codon table 1 (511 amino acids) Uncharacterized ORF; Ortholog(s) have intracellular localization	5.78	5.48	1	2	2	2	511	54.6	7.58
AN4769	sC AspGDID:ASPL0000076985 COORDS:ChrIII_A_nidulans_FGSC_A4:1051455-1053681W, translated using codon table 1 (574 amino acids) Verified ORF; ATP sulfurylase involved in sulfate assimilation; mutants are resistant to selenate	5.78	3.83	1	2	2	2	574	63.9	7.37
AN4159	glnA AspGDID:ASPL0000016342 COORDS:ChrII_A_nidulans_FGSC_A4:1916201-1917623W, translated using codon table 1 (357 amino acids) Verified ORF; Putative glutamate-ammonia ligase with a predicted role in glutamate and glutamine metabolism; intracellular; transcript upregulated by nitrate limitation; protein abundance decreased by menadione stress	5.38	7.28	1	2	2	2	357	39.7	5.94
AN6048	AN6048 AspGDID:ASPL0000004331 COORDS:ChrI_A_nidulans_FGSC_A4:1421764-1423316W, translated using codon table 1 (445 amino acids) Uncharacterized ORF; Putative aspartate transaminase with a predicted role in amino acid metabolism; palA-dependent expression independent of pH; induced by carbon starvation-induced autophagy	5.33	5.84	1	2	2	2	445	48.7	7.2
AN2903	pepE AspGDID:ASPL0000040189 COORDS:ChrVI_A_nidulans_FGSC_A4:2446846-2448203W, translated using codon table 1 (394 amino acids) Uncharacterized ORF; Aspartic protease; protein expressed at decreased levels in a hapX mutant versus wild-type	5.27	5.33	1	2	2	2	394	42.8	4.97
AN2110	AN2110 AspGDID:ASPL0000051764 COORDS:ChrVII_A_nidulans_FGSC_A4:2893680-2892312C, translated using codon table 1 (399 amino acids) Uncharacterized ORF; Has domain(s) with predicted oxidoreductase activity and role in oxidation-reduction process	5.16	7.52	1	2	2	2	399	45	5.78
AN6086	AN6086 AspGDID:ASPL0000006907 COORDS:ChrI_A_nidulans_FGSC_A4:1303826-1305489W, translated using codon table 1 (534 amino acids) Uncharacterized ORF; Putative F-box protein; ortholog(s) have role in SCF-dependent proteasomal ubiquitin-dependent protein catabolic process, cellular response to methylmercury and SCF ubiquitin ligase complex localization	4.83	4.68	1	2	2	2	534	60	8.9
AN8605	cyp1 AspGDID:ASPL0000077203 COORDS:ChrIII_A_nidulans_FGSC_A4:3389978-3390630W, translated using codon table 1 (162 amino acids) Uncharacterized ORF; Putative peptidyl-prolyl cis-trans isomerase (PPIase); cyclophilin	4.59	13.58	1	2	2	2	162	17.8	8.91
AN2932	AN2932 AspGDID:ASPL0000037981 COORDS:ChrVI_A_nidulans_FGSC_A4:2351881-2353395W, translated using codon table 1 (398 amino acids) Uncharacterized ORF; Putative eukaryotic initiation factor 4A; expression reduced after exposure to farnesol	4.46	5.78	1	2	2	2	398	44.9	5.24
AN5933	AN5933 AspGDID:ASPL0000007481 COORDS:ChrI_A_nidulans_FGSC_A4:1760280-1762272W, translated using codon table 1 (559 amino acids) Uncharacterized ORF; Ortholog of <i>A. fumigatus Af293</i> : Afu2g10720, <i>A. niger CBS 513.88</i> : An02g02500, <i>A. niger ATCC 1015</i> : 173949-mRNA, <i>N. fischeri NRRL 181</i> : NFIA_086060 and <i>A. terreus NIH2624</i> : ATEG_01504	4.46	3.58	1	2	2	2	559	63.2	5
AN0241	sodA AspGDID:ASPL0000060319 COORDS:ChrVIII_A_nidulans_FGSC_A4:4172630-4171671C, translated using codon table 1 (154 amino acids) Verified ORF; Cu/Zn-superoxide dismutase; induced under iron starvation and repressed under copper starvation	4.22	12.99	1	2	2	2	154	16	6.28
