# Supplementary material for: F-box receptor mediated control of substrate stability and subcellular location organizes cellular development of Aspergillus nidulans
Source: PLoS Genet. 2022 Dec 12;18(12):e1010502. doi: 10.1371/journal.pgen.1010502 (PMC9744329; doi:10.1371/journal.pgen.1010502)
Supplement: S4 Table — (XLSX) [file pgen.1010502.s016.xlsx]

## Sheet: SkpA interacting proteins Sex48
S4 Table. SkpA interacting proteins during 48h sexual development in the dark
Accession	Description	Score	Coverage	# Proteins	# Unique Peptides	# Peptides	# PSMs	# AAs	MW [kDa]	calc. pI
AN2302	sconC AspGDID:ASPL0000044827 COORDS:ChrVII_A_nidulans_FGSC_A4:3496041-3495317C, translated using codon table 1 (161 amino acids) Verified ORF; Skp1-related protein with a predicted role in sulfur metabolism; regulated by sulfur metabolite repression	100.25	40.99	1	8	8	33	161	18.6	4.6
AN1019	AN1019 AspGDID:ASPL0000060435 COORDS:ChrVIII_A_nidulans_FGSC_A4:1780527-1783184W, translated using codon table 1 (764 amino acids) Uncharacterized ORF; Putative Scf complex protein; transcript upregulated in response to camptothecin	69.88	19.37	1	13	13	25	764	88.8	7.21
AN5568	AN5568 AspGDID:ASPL0000027998 COORDS:ChrV_A_nidulans_FGSC_A4:2383740-2381669C, translated using codon table 1 (638 amino acids) Uncharacterized ORF; Putative F-box protein	65.71	11.76	1	6	6	23	638	70.7	8.37
AN8041	gpdA AspGDID:ASPL0000009927 COORDS:ChrII_A_nidulans_FGSC_A4:580314-581717W, translated using codon table 1 (336 amino acids) Verified ORF; Glyceraldehyde-3-phosphate dehydrogenase with a predicted role in gluconeogenesis and glycolysis; the gpdA promoter is a commonly used regulatory sequence for driving constitutive heterologous gene expression	46.4	19.35	1	5	5	15	336	36.3	7.47
AN8051	AN8051 AspGDID:ASPL0000010806 COORDS:ChrII_A_nidulans_FGSC_A4:605272-606972W, translated using codon table 1 (546 amino acids) Uncharacterized ORF; Ortholog of <i>A. fumigatus Af293</i> : Afu5g02120, <i>A. niger CBS 513.88</i> : An02g11160, <i>A. oryzae RIB40</i> : AO090003001306, <i>A. flavus NRRL 3357</i> : AFL2G_01764 and <i>A. niger ATCC 1015</i> : 197766-mRNA	45.72	13.55	1	6	6	17	546	60.7	8.62
AN2505	AN2505 AspGDID:ASPL0000044444 COORDS:ChrVII_A_nidulans_FGSC_A4:4167808-4169821W, translated using codon table 1 (653 amino acids) Uncharacterized ORF; Putative F-box protein	36.84	16.69	1	9	9	14	653	74.5	7.71
AN0703	AN0703 AspGDID:ASPL0000051923 COORDS:ChrVIII_A_nidulans_FGSC_A4:2742933-2747265W, translated using codon table 1 (1323 amino acids) Uncharacterized ORF; Ortholog(s) have role in early endosome to late endosome transport, regulation of protein complex assembly, vacuolar acidification and RAVE complex, extrinsic to membrane localization	34.49	8.31	1	9	9	13	1323	148.5	6.4
AN8462	AN8462 AspGDID:ASPL0000029972 COORDS:ChrV_A_nidulans_FGSC_A4:564251-563394C, translated using codon table 1 (285 amino acids) Uncharacterized ORF	31.44	20.7	1	5	5	12	285	32.6	8.24
AN1523	AN1523 AspGDID:ASPL0000042916 COORDS:ChrVII_A_nidulans_FGSC_A4:1062829-1064932W, translated using codon table 1 (556 amino acids) Uncharacterized ORF; Putative F1F0-ATPase complex subunit with a predicted role in energy metabolism	24.02	9.71	1	4	4	8	556	60	9.14
AN4443	metH AspGDID:ASPL0000077429 COORDS:ChrIII_A_nidulans_FGSC_A4:2032253-2034642W, translated using codon table 1 (774 amino acids) Verified ORF; Putative methionine synthase with a predicted role in methionine metabolism; protein expressed at increased levels in a hapX mutant versus wild-type	23.09	6.07	1	4	4	9	774	86.8	6.83
AN4218	AN4218 AspGDID:ASPL0000009225 COORDS:ChrII_A_nidulans_FGSC_A4:1711467-1713013W, translated using codon table 1 (460 amino acids) Uncharacterized ORF; Ortholog(s) have GDP binding, GTP binding, translation elongation factor activity, role in tRNA export from nucleus, translational elongation and mitochondrion localization	22.86	9.35	1	5	5	10	460	49.7	9.06
AN5746	acuN AspGDID:ASPL0000028218 COORDS:ChrV_A_nidulans_FGSC_A4:1820581-1822132W, translated using codon table 1 (438 amino acids) Verified ORF; Putative phosphopyruvate hydratase with a predicted role in gluconeogenesis and glycolysis; intracellular; protein abundance decreased by menadione stress	21.14	7.31	1	2	2	6	438	47.5	5.57
AN6542	actA AspGDID:ASPL0000008752 COORDS:ChrI_A_nidulans_FGSC_A4:2421081-2419296C, translated using codon table 1 (375 amino acids) Verified ORF; Gamma-actin	19.36	11.73	1	3	3	7	375	41.6	5.69
AN8216	swoH AspGDID:ASPL0000017184 COORDS:ChrII_A_nidulans_FGSC_A4:1172149-1171374C, translated using codon table 1 (153 amino acids) Verified ORF; Putative nucleoside diphosphate kinase with a predicted role in phospholipid metabolism; required for normal hyphal growth and conidiation; mutants display increased hyphal cell lysis; transcript upregulated in response to camptothecin	19.24	16.99	1	2	2	6	153	16.9	8.12
AN1451	AN1451 AspGDID:ASPL0000043300 COORDS:ChrVII_A_nidulans_FGSC_A4:819004-818058C, translated using codon table 1 (290 amino acids) Uncharacterized ORF; Ortholog of <i>A. fumigatus Af293</i> : Afu8g04390, <i>A. niger CBS 513.88</i> : An16g08650, <i>A. oryzae RIB40</i> : AO090103000064, <i>A. flavus NRRL 3357</i> : AFL2G_12299 and <i>A. niger ATCC 1015</i> : 193722-mRNA	18.96	14.14	1	3	3	7	290	33.4	7.36
AN5714	AN5714 AspGDID:ASPL0000032769 COORDS:ChrV_A_nidulans_FGSC_A4:1910940-1908463C, translated using codon table 1 (807 amino acids) Uncharacterized ORF; Ortholog of <i>A. fumigatus Af293</i> : Afu1g06760, <i>A. niger CBS 513.88</i> : An18g05800, <i>A. oryzae RIB40</i> : AO090001000477, <i>A. flavus NRRL 3357</i> : AFL2G_09121 and <i>A. niger ATCC 1015</i> : 187314-mRNA	18.69	4.71	1	3	3	7	807	89.2	7.43
AN2933	AN2933 AspGDID:ASPL0000034594 COORDS:ChrVI_A_nidulans_FGSC_A4:2351190-2349634C, translated using codon table 1 (494 amino acids) Uncharacterized ORF; Ortholog of <i>A. fumigatus Af293</i> : Afu3g08170, <i>A. niger CBS 513.88</i> : An02g11690, <i>A. oryzae RIB40</i> : AO090005001460, <i>A. flavus NRRL 3357</i> : AFL2G_01364 and <i>A. niger ATCC 1015</i> : 37407-mRNA	18.35	5.87	1	3	3	7	494	55.5	5.63
AN5209	AN5209 AspGDID:ASPL0000031789 COORDS:ChrV_A_nidulans_FGSC_A4:1490056-1491476W, translated using codon table 1 (457 amino acids) Uncharacterized ORF; Putative F-box protein	18.09	11.6	1	4	4	6	457	52.7	5.62
AN1545	AN1545 AspGDID:ASPL0000046009 COORDS:ChrVII_A_nidulans_FGSC_A4:1120003-1121843W, translated using codon table 1 (472 amino acids) Uncharacterized ORF; Has domain(s) with predicted protein phosphatase type 2A regulator activity, role in signal transduction and protein phosphatase type 2A complex localization	17.61	9.75	1	3	3	6	472	53.4	6.44
AN10061	AN10061 AspGDID:ASPL0000056569 COORDS:ChrVIII_A_nidulans_FGSC_A4:3804446-3801705C, translated using codon table 1 (880 amino acids) Uncharacterized ORF; Has domain(s) with predicted role in exocytosis, vesicle docking and cytoplasm localization	16.68	8.75	1	5	5	7	880	98.5	5.71
AN10223	AN10223 AspGDID:ASPL0000050719 COORDS:ChrVII_A_nidulans_FGSC_A4:1631541-1632408W, translated using codon table 1 (213 amino acids) Verified ORF; Putative 1-Cys peroxiredoxin; intracellular; protein abundance decreased by menadione stress; expression reduced after exposure to farnesol	14.24	15.02	1	3	3	6	213	23.3	5.62
AN5907	AN5907 AspGDID:ASPL0000006696 COORDS:ChrI_A_nidulans_FGSC_A4:1844323-1844796W, translated using codon table 1 (157 amino acids) Verified ORF; Putative ribose-5-phosphate isomerase; intracellular, menadione stress-induced protein	12.92	27.39	1	3	3	5	157	16.9	7.28
AN5593	AN5593 AspGDID:ASPL0000032070 COORDS:ChrV_A_nidulans_FGSC_A4:2296678-2294013C, translated using codon table 1 (859 amino acids) Uncharacterized ORF; Putative F-box protein	11.95	4.54	1	3	3	5	859	95.2	7.43
AN9059	AN9059 AspGDID:ASPL0000040242 COORDS:ChrVI_A_nidulans_FGSC_A4:558733-560309W, translated using codon table 1 (477 amino acids) Uncharacterized ORF; Putative F-box protein	11.36	5.66	1	2	2	5	477	53.8	6.68
AN3814	cypA AspGDID:ASPL0000013856 COORDS:ChrII_A_nidulans_FGSC_A4:2977175-2978123W, translated using codon table 1 (217 amino acids) Uncharacterized ORF; Putative peptidyl-prolyl cis-trans isomerase (PPIase); cyclophilin	10.89	11.52	1	2	2	3	217	23.6	8.87
AN0554	aldA AspGDID:ASPL0000055794 COORDS:ChrVIII_A_nidulans_FGSC_A4:3188631-3190243W, translated using codon table 1 (497 amino acids) Verified ORF; Aldehyde dehydrogenase; possible roles in beta-alanine, acetate, acetaldehyde and ethanol metabolism, methylglyoxal bypass, penicillin biosynthesis; menadione stress-decreased; carbon starvation autophagy-induced; hypoxia upregulated	10.43	10.87	1	4	4	4	497	54.1	6.62
AN5960	AN5960 AspGDID:ASPL0000004263 COORDS:ChrI_A_nidulans_FGSC_A4:1671670-1671003C, translated using codon table 1 (149 amino acids) Uncharacterized ORF; Ortholog(s) have mRNA binding activity, role in maturation of SSU-rRNA from tricistronic rRNA transcript (SSU-rRNA, 5.8S rRNA, LSU-rRNA), ribosomal small subunit assembly and 90S preribosome, small-subunit processome localization	10.16	24.83	1	3	3	4	149	15.7	10.71
AN6717	mdhA AspGDID:ASPL0000006775 COORDS:ChrI_A_nidulans_FGSC_A4:2957682-2958968W, translated using codon table 1 (340 amino acids) Verified ORF; Putative mitochondrial malate dehydrogenase with a predicted role in the TCA cycle; intracellular; protein abundance decreased by menadione stress	8.97	11.18	1	3	3	4	340	35.7	8.78
AN3203	AN3203 AspGDID:ASPL0000041250 COORDS:ChrVI_A_nidulans_FGSC_A4:1494801-1493869C, translated using codon table 1 (310 amino acids) Uncharacterized ORF; Putative F-box protein	7.69	8.71	1	2	2	3	310	34.8	8.56
AN10872	AN10872 AspGDID:ASPL0000068332 COORDS:ChrIV_A_nidulans_FGSC_A4:1386655-1388494W, translated using codon table 1 (579 amino acids) Uncharacterized ORF; Ortholog of <i>A. fumigatus Af293</i> : Afu4g04650, <i>A. niger CBS 513.88</i> : An14g00190, <i>A. oryzae RIB40</i> : AO090206000024, <i>A. flavus NRRL 3357</i> : AFL2G_12451 and <i>A. niger ATCC 1015</i> : 210842-mRNA	5.32	4.84	1	2	2	2	579	64.6	7.46
AN10516	grrA AspGDID:ASPL0000017608 COORDS:ChrII_A_nidulans_FGSC_A4:1769493-1771359W, translated using codon table 1 (585 amino acids) Verified ORF; Putative F-box protein with a role in meiosis; required for ascospore development; transcript is highly expressed during sexual development	4.83	4.1	1	2	2	2	585	65	6.34
AN2315	AN2315 AspGDID:ASPL0000042134 COORDS:ChrVII_A_nidulans_FGSC_A4:3534203-3532190C, translated using codon table 1 (518 amino acids) Uncharacterized ORF; Putative F1F0-ATPase complex subunit with a predicted role in energy metabolism; expression increased in salt-adapted strains	4.78	5.6	1	2	2	2	518	55.4	5.36
AN1993	AN1993 AspGDID:ASPL0000046209 COORDS:ChrVII_A_nidulans_FGSC_A4:2489203-2490836W, translated using codon table 1 (429 amino acids) Uncharacterized ORF; Putative aspartate transaminase with a predicted role in alanine, aspartate, and aromatic amino acid metabolism	4.71	6.06	1	2	2	2	429	46.9	8.88
AN7836	AN7836 AspGDID:ASPL0000068328 COORDS:ChrIV_A_nidulans_FGSC_A4:2821557-2822689W, translated using codon table 1 (342 amino acids) Uncharacterized ORF; Ortholog of <i>A. fumigatus Af293</i> : Afu7g01060, <i>A. oryzae RIB40</i> : AO090003000833, <i>A. flavus NRRL 3357</i> : AFL2G_02186, <i>N. fischeri NRRL 181</i> : NFIA_113770 and <i>A. terreus NIH2624</i> : ATEG_02590	4.47	7.02	1	2	2	2	342	36.5	5.57
AN2932	AN2932 AspGDID:ASPL0000037981 COORDS:ChrVI_A_nidulans_FGSC_A4:2351881-2353395W, translated using codon table 1 (398 amino acids) Uncharacterized ORF; Putative eukaryotic initiation factor 4A; expression reduced after exposure to farnesol	4.42	6.53	1	2	2	2	398	44.9	5.24
AN0249	AN0249 AspGDID:ASPL0000062551 COORDS:ChrVIII_A_nidulans_FGSC_A4:4147049-4145529C, translated using codon table 1 (506 amino acids) Uncharacterized ORF; Putative F-box protein	4.39	4.74	1	2	2	2	506	58.5	6.49
