# Supplementary material for: F-box receptor mediated control of substrate stability and subcellular location organizes cellular development of Aspergillus nidulans
Source: PLoS Genet. 2022 Dec 12;18(12):e1010502. doi: 10.1371/journal.pgen.1010502 (PMC9744329; doi:10.1371/journal.pgen.1010502)
Supplement: S5 Table — (XLSX) [file pgen.1010502.s017.xlsx]

## Sheet: Osmotic Stress NaCl
S5 Table. SkpA interacting proteins under osmotic stress (0.5 M NaCl)
Accession	Description	Score	Coverage	# Proteins	# Unique Peptides	# Peptides	# PSMs	# AAs	MW [kDa]	calc. pI
AN1019	AN1019 AspGDID:ASPL0000060435 COORDS:ChrVIII_A_nidulans_FGSC_A4:1780527-1783184W, translated using codon table 1 (764 amino acids) Uncharacterized ORF; Putative Scf complex protein; transcript upregulated in response to camptothecin	341.4	39.53	1	35	35	130	764	88.8	7.21
AN10061	AN10061 AspGDID:ASPL0000056569 COORDS:ChrVIII_A_nidulans_FGSC_A4:3804446-3801705C, translated using codon table 1 (880 amino acids) Uncharacterized ORF; Has domain(s) with predicted role in exocytosis, vesicle docking and cytoplasm localization	190.25	29.43	1	22	22	66	880	98.5	5.71
AN0703	AN0703 AspGDID:ASPL0000051923 COORDS:ChrVIII_A_nidulans_FGSC_A4:2742933-2747265W, translated using codon table 1 (1323 amino acids) Uncharacterized ORF; Ortholog(s) have role in early endosome to late endosome transport, regulation of protein complex assembly, vacuolar acidification and RAVE complex, extrinsic to membrane localization	188.25	11.79	1	14	14	67	1323	148.5	6.4
AN2302	sconC AspGDID:ASPL0000044827 COORDS:ChrVII_A_nidulans_FGSC_A4:3496041-3495317C, translated using codon table 1 (161 amino acids) Verified ORF; Skp1-related protein with a predicted role in sulfur metabolism; regulated by sulfur metabolite repression	185.32	57.14	1	9	9	75	161	18.6	4.6
AN5568	AN5568 AspGDID:ASPL0000027998 COORDS:ChrV_A_nidulans_FGSC_A4:2383740-2381669C, translated using codon table 1 (638 amino acids) Uncharacterized ORF; Putative F-box protein	157.31	25.08	1	13	13	53	638	70.7	8.37
AN5593	AN5593 AspGDID:ASPL0000032070 COORDS:ChrV_A_nidulans_FGSC_A4:2296678-2294013C, translated using codon table 1 (859 amino acids) Uncharacterized ORF; Putative F-box protein	143.8	22.12	1	16	16	53	859	95.2	7.43
AN0557	AN0557 AspGDID:ASPL0000053808 COORDS:ChrVIII_A_nidulans_FGSC_A4:3180378-3176976C, translated using codon table 1 (1114 amino acids) Uncharacterized ORF; Putative F-box protein	122.05	14.81	1	14	14	47	1114	121.1	6.99
AN8051	AN8051 AspGDID:ASPL0000010806 COORDS:ChrII_A_nidulans_FGSC_A4:605272-606972W, translated using codon table 1 (546 amino acids) Uncharacterized ORF; Ortholog of <i>A. fumigatus Af293</i> : Afu5g02120, <i>A. niger CBS 513.88</i> : An02g11160, <i>A. oryzae RIB40</i> : AO090003001306, <i>A. flavus NRRL 3357</i> : AFL2G_01764 and <i>A. niger ATCC 1015</i> : 197766-mRNA	107.38	24.91	1	11	11	38	546	60.7	8.62
AN2933	AN2933 AspGDID:ASPL0000034594 COORDS:ChrVI_A_nidulans_FGSC_A4:2351190-2349634C, translated using codon table 1 (494 amino acids) Uncharacterized ORF; Ortholog of <i>A. fumigatus Af293</i> : Afu3g08170, <i>A. niger CBS 513.88</i> : An02g11690, <i>A. oryzae RIB40</i> : AO090005001460, <i>A. flavus NRRL 3357</i> : AFL2G_01364 and <i>A. niger ATCC 1015</i> : 37407-mRNA	96.46	22.47	1	11	11	37	494	55.5	5.63
AN8462	AN8462 AspGDID:ASPL0000029972 COORDS:ChrV_A_nidulans_FGSC_A4:564251-563394C, translated using codon table 1 (285 amino acids) Uncharacterized ORF	90.1	28.42	1	8	8	36	285	32.6	8.24
AN10516	grrA AspGDID:ASPL0000017608 COORDS:ChrII_A_nidulans_FGSC_A4:1769493-1771359W, translated using codon table 1 (585 amino acids) Verified ORF; Putative F-box protein with a role in meiosis; required for ascospore development; transcript is highly expressed during sexual development	89.96	12.48	1	7	7	30	585	65	6.34
AN4085	AN4085 AspGDID:ASPL0000015687 COORDS:ChrII_A_nidulans_FGSC_A4:2142705-2145033W, translated using codon table 1 (616 amino acids) Uncharacterized ORF; Ortholog(s) have intracellular localization	87.53	20.78	1	12	12	28	616	69	4.81
AN4488	AN4488 AspGDID:ASPL0000070405 COORDS:ChrIII_A_nidulans_FGSC_A4:1881904-1884932W, translated using codon table 1 (977 amino acids) Uncharacterized ORF; Putative F-box protein	76.14	11.87	1	8	8	23	977	107.1	7.43
AN6003	AN6003 AspGDID:ASPL0000003109 COORDS:ChrI_A_nidulans_FGSC_A4:1538326-1539939W, translated using codon table 1 (537 amino acids) Uncharacterized ORF; Ortholog of <i>A. fumigatus Af293</i> : Afu2g10060, <i>A. niger CBS 513.88</i> : An03g02950, <i>A. oryzae RIB40</i> : AO090011000631, <i>A. flavus NRRL 3357</i> : AFL2G_05383 and <i>A. niger ATCC 1015</i> : 45641-mRNA	68.26	26.26	1	12	12	23	537	60.3	5.43
AN2505	AN2505 AspGDID:ASPL0000044444 COORDS:ChrVII_A_nidulans_FGSC_A4:4167808-4169821W, translated using codon table 1 (653 amino acids) Uncharacterized ORF; Putative F-box protein	67.75	20.67	1	11	11	25	653	74.5	7.71
AN5714	AN5714 AspGDID:ASPL0000032769 COORDS:ChrV_A_nidulans_FGSC_A4:1910940-1908463C, translated using codon table 1 (807 amino acids) Uncharacterized ORF; Ortholog of <i>A. fumigatus Af293</i> : Afu1g06760, <i>A. niger CBS 513.88</i> : An18g05800, <i>A. oryzae RIB40</i> : AO090001000477, <i>A. flavus NRRL 3357</i> : AFL2G_09121 and <i>A. niger ATCC 1015</i> : 187314-mRNA	65.74	10.78	1	7	7	23	807	89.2	7.43
AN1767	AN1767 AspGDID:ASPL0000041895 COORDS:ChrVII_A_nidulans_FGSC_A4:1828080-1829906W, translated using codon table 1 (608 amino acids) Uncharacterized ORF; Has domain(s) with predicted catalytic activity	62.37	16.45	1	7	7	22	608	68.3	7.08
AN5129	hsp70 AspGDID:ASPL0000032041 COORDS:ChrV_A_nidulans_FGSC_A4:1233671-1235605W, translated using codon table 1 (644 amino acids) Verified ORF; 70 kilodalton heat shock protein; protein abundance decreased by menadione stress; physically associates with importin-alpha, KapA; palA-dependent expression independent of pH	62.29	20.65	1	10	11	21	644	69.9	5.14
AN7205	AN7205 AspGDID:ASPL0000069856 COORDS:ChrIV_A_nidulans_FGSC_A4:688867-690441W, translated using codon table 1 (492 amino acids) Uncharacterized ORF; Ortholog(s) have role in ribosome biogenesis and nucleolus localization	58.65	11.59	1	4	4	17	492	53.7	4.7
AN2106	AN2106 AspGDID:ASPL0000043596 COORDS:ChrVII_A_nidulans_FGSC_A4:2870831-2868044C, translated using codon table 1 (891 amino acids) Uncharacterized ORF; Ortholog of <i>A. niger CBS 513.88</i> : An11g04880, <i>A. flavus NRRL 3357</i> : AFL2G_02663, <i>A. niger ATCC 1015</i> : 178649-mRNA, <i>A. terreus NIH2624</i> : ATEG_05986 and <i>A. clavatus NRRL 1</i> : ACLA_089520	58.23	10.33	1	9	9	22	891	99.1	5.35
AN11227	hscA AspGDID:ASPL0000044929 COORDS:ChrVII_A_nidulans_FGSC_A4:681298-682749W, translated using codon table 1 (372 amino acids) Uncharacterized ORF; Putative 70 kilodalton heat shock protein	55.8	20.7	1	5	5	16	372	40.8	5.71
AN5209	AN5209 AspGDID:ASPL0000031789 COORDS:ChrV_A_nidulans_FGSC_A4:1490056-1491476W, translated using codon table 1 (457 amino acids) Uncharacterized ORF; Putative F-box protein	54.64	17.94	1	8	8	17	457	52.7	5.62
AN6217	AN6217 AspGDID:ASPL0000008575 COORDS:ChrI_A_nidulans_FGSC_A4:887161-885196C, translated using codon table 1 (618 amino acids) Uncharacterized ORF; Putative F-box protein	51.83	12.94	1	8	8	20	618	68.6	8.78
AN4510	fbxA AspGDID:ASPL0000071193 COORDS:ChrIII_A_nidulans_FGSC_A4:1818863-1821687W, translated using codon table 1 (923 amino acids) Verified ORF; F-box protein; mutant shows increased resistance to 2-deoxyglucose; BLAST indicates no apparent homologs in higher eukaryotes	48.55	14.84	1	13	13	18	923	102.1	8.1
AN6887	AN6887 AspGDID:ASPL0000005287 COORDS:ChrI_A_nidulans_FGSC_A4:3477669-3479738W, translated using codon table 1 (689 amino acids) Uncharacterized ORF; Ortholog of <i>A. fumigatus Af293</i> : Afu5g13280, <i>A. niger CBS 513.88</i> : An14g04670, <i>A. oryzae RIB40</i> : AO090120000470, <i>A. flavus NRRL 3357</i> : AFL2G_08459 and <i>A. niger ATCC 1015</i> : 49383-mRNA	44.5	10.89	1	6	6	17	689	76.4	7.71
AN9113	AN9113 AspGDID:ASPL0000036113 COORDS:ChrVI_A_nidulans_FGSC_A4:396670-394698C, translated using codon table 1 (562 amino acids) Uncharacterized ORF; Putative F-box protein	44.12	16.37	1	8	8	15	562	62.3	8.44
AN6187	AN6187 AspGDID:ASPL0000004205 COORDS:ChrI_A_nidulans_FGSC_A4:991016-993059W, translated using codon table 1 (640 amino acids) Uncharacterized ORF; Ortholog of <i>A. fumigatus Af293</i> : Afu2g11670, <i>A. flavus NRRL 3357</i> : AFL2G_06800, <i>A. niger ATCC 1015</i> : 131295-mRNA, <i>N. fischeri NRRL 181</i> : NFIA_086920 and <i>A. terreus NIH2624</i> : ATEG_01102	43.65	21.25	1	12	12	16	640	72.9	9.36
AN5826	AN5826 AspGDID:ASPL0000082292 COORDS:ChrI_A_nidulans_FGSC_A4:2128752-2130717W, translated using codon table 1 (549 amino acids)Possible pseudogene	41.84	15.48	1	7	7	13	549	61.4	5.22
AN0249	AN0249 AspGDID:ASPL0000062551 COORDS:ChrVIII_A_nidulans_FGSC_A4:4147049-4145529C, translated using codon table 1 (506 amino acids) Uncharacterized ORF; Putative F-box protein	39.42	15.81	1	8	8	16	506	58.5	6.49
AN5517	fbxB AspGDID:ASPL0000027790 COORDS:ChrV_A_nidulans_FGSC_A4:2537864-2534629C, translated using codon table 1 (994 amino acids) Uncharacterized ORF; Putative F-box protein	38.58	8.55	1	7	7	14	994	109.2	6.57
AN9339	catB AspGDID:ASPL0000057967 COORDS:ChrVIII_A_nidulans_FGSC_A4:332021-329633C, translated using codon table 1 (722 amino acids) Verified ORF; Hyphal catalase with a predicted role in gluconic acid and gluconate metabolism	34.55	14.27	1	9	9	14	722	79.3	5.07
AN1545	AN1545 AspGDID:ASPL0000046009 COORDS:ChrVII_A_nidulans_FGSC_A4:1120003-1121843W, translated using codon table 1 (472 amino acids) Uncharacterized ORF; Has domain(s) with predicted protein phosphatase type 2A regulator activity, role in signal transduction and protein phosphatase type 2A complex localization	33.9	12.5	1	4	4	10	472	53.4	6.44
AN10872	AN10872 AspGDID:ASPL0000068332 COORDS:ChrIV_A_nidulans_FGSC_A4:1386655-1388494W, translated using codon table 1 (579 amino acids) Uncharacterized ORF; Ortholog of <i>A. fumigatus Af293</i> : Afu4g04650, <i>A. niger CBS 513.88</i> : An14g00190, <i>A. oryzae RIB40</i> : AO090206000024, <i>A. flavus NRRL 3357</i> : AFL2G_12451 and <i>A. niger ATCC 1015</i> : 210842-mRNA	33.18	14.85	1	8	8	12	579	64.6	7.46
AN5496	AN5496 AspGDID:ASPL0000028236 COORDS:ChrV_A_nidulans_FGSC_A4:2612643-2610566C, translated using codon table 1 (666 amino acids) Uncharacterized ORF; Ortholog of <i>A. fumigatus Af293</i> : Afu6g13150, <i>A. niger CBS 513.88</i> : An08g10330, <i>A. oryzae RIB40</i> : AO090003000440, <i>A. flavus NRRL 3357</i> : AFL2G_02549 and <i>A. niger ATCC 1015</i> : 175678-mRNA	32.75	9.01	1	5	5	12	666	73.4	5.78
AN6010	sgdE AspGDID:ASPL0000007208 COORDS:ChrI_A_nidulans_FGSC_A4:1520285-1518165C, translated using codon table 1 (666 amino acids) Verified ORF; Hsp70-family protein; required for conidial germination; protein expressed at increased levels during osmoadaptation	31.37	14.56	1	7	7	11	666	72.3	6.04
AN5576	AN5576 AspGDID:ASPL0000027994 COORDS:ChrV_A_nidulans_FGSC_A4:2353326-2354861W, translated using codon table 1 (490 amino acids) Uncharacterized ORF; Ortholog of <i>A. fumigatus Af293</i> : Afu4g11590, <i>A. niger CBS 513.88</i> : An04g04860, <i>A. oryzae RIB40</i> : AO090003001061, <i>A. flavus NRRL 3357</i> : AFL2G_01974 and <i>A. niger ATCC 1015</i> : 45439-mRNA	31.36	11.63	1	4	4	12	490	55.6	8.72
AN6089	AN6089 AspGDID:ASPL0000003680 COORDS:ChrI_A_nidulans_FGSC_A4:1294502-1296460W, translated using codon table 1 (588 amino acids) Verified ORF; Putative 60 kilodalton heat shock protein	27.03	10.54	1	4	4	9	588	61.8	5.63
AN8041	gpdA AspGDID:ASPL0000009927 COORDS:ChrII_A_nidulans_FGSC_A4:580314-581717W, translated using codon table 1 (336 amino acids) Verified ORF; Glyceraldehyde-3-phosphate dehydrogenase with a predicted role in gluconeogenesis and glycolysis; the gpdA promoter is a commonly used regulatory sequence for driving constitutive heterologous gene expression	25.82	21.43	1	6	6	10	336	36.3	7.47
AN5945	AN5945 AspGDID:ASPL0000000181 COORDS:ChrI_A_nidulans_FGSC_A4:1714841-1716244W, translated using codon table 1 (467 amino acids) Uncharacterized ORF; Ortholog of <i>A. fumigatus Af293</i> : Afu6g14630, <i>N. fischeri NRRL 181</i> : NFIA_060670 and <i>A. terreus NIH2624</i> : ATEG_10017	25	4.71	1	5	5	7	467	53.7	4.89
AN4237	AN4237 AspGDID:ASPL0000015069 COORDS:ChrII_A_nidulans_FGSC_A4:1656926-1659345W, translated using codon table 1 (776 amino acids) Uncharacterized ORF; Ortholog of <i>A. fumigatus Af293</i> : Afu1g06160, <i>A. niger CBS 513.88</i> : An18g05340, <i>A. oryzae RIB40</i> : AO090001000437, <i>A. flavus NRRL 3357</i> : AFL2G_09082 and <i>A. niger ATCC 1015</i> : 42949-mRNA	24.46	9.15	1	6	6	9	776	86	6.92
AN1523	AN1523 AspGDID:ASPL0000042916 COORDS:ChrVII_A_nidulans_FGSC_A4:1062829-1064932W, translated using codon table 1 (556 amino acids) Uncharacterized ORF; Putative F1F0-ATPase complex subunit with a predicted role in energy metabolism	23.71	10.43	1	4	4	7	556	60	9.14
AN10254	AN10254 AspGDID:ASPL0000049036 COORDS:ChrVII_A_nidulans_FGSC_A4:2465554-2466819W, translated using codon table 1 (352 amino acids) Uncharacterized ORF; Ortholog of <i>A. fumigatus Af293</i> : Afu4g10530, <i>A. flavus NRRL 3357</i> : AFL2G_01886, <i>N. fischeri NRRL 181</i> : NFIA_105540, <i>A. terreus NIH2624</i> : ATEG_04011 and <i>A. clavatus NRRL 1</i> : ACLA_049730	23.43	16.48	1	5	5	9	352	39.6	9.67
AN6839	AN6839 AspGDID:ASPL0000001698 COORDS:ChrI_A_nidulans_FGSC_A4:3347322-3348176W, translated using codon table 1 (284 amino acids) Uncharacterized ORF	22.46	10.21	1	3	3	7	284	32.5	6.55
AN2029	AN2029 AspGDID:ASPL0000050419 COORDS:ChrVII_A_nidulans_FGSC_A4:2626378-2627821W, translated using codon table 1 (441 amino acids) Uncharacterized ORF; Putative F-box protein	22.3	11.34	1	5	5	8	441	50.8	4.94
AN4149	AN4149 AspGDID:ASPL0000015402 COORDS:ChrII_A_nidulans_FGSC_A4:1942783-1944290W, translated using codon table 1 (498 amino acids) Uncharacterized ORF; Ortholog of <i>A. oryzae RIB40</i> : AO090005000801 and <i>A. flavus NRRL 3357</i> : AFL2G_00783	22.12	9.24	1	5	5	9	498	56.2	5.26
AN2000	ubi4 AspGDID:ASPL0000049163 COORDS:ChrVII_A_nidulans_FGSC_A4:2515486-2514450C, translated using codon table 1 (305 amino acids) Uncharacterized ORF; Polyubiquitin, contains four head to tail repeats of ubiqiutin; transcript upregulated in response to camptothecin	21.62	40.66	3	3	3	9	305	34.3	7.53
AN8269	hsp90 AspGDID:ASPL0000018308 COORDS:ChrII_A_nidulans_FGSC_A4:1334878-1337036W, translated using codon table 1 (700 amino acids) Uncharacterized ORF; 90 kilodalton heat shock protein; physically associates with importin-alpha, KapA; palA-dependent expression independent of pH	21.09	10.29	1	6	6	8	700	79.8	5
AN4614	AN4614 AspGDID:ASPL0000074075 COORDS:ChrIII_A_nidulans_FGSC_A4:1521357-1522469W, translated using codon table 1 (310 amino acids) Uncharacterized ORF; Ortholog of <i>A. niger CBS 513.88</i> : An07g06535, <i>A. oryzae RIB40</i> : AO090011000510, <i>A. flavus NRRL 3357</i> : AFL2G_05271, <i>A. niger ATCC 1015</i> : 53240-mRNA and <i>N. fischeri NRRL 181</i> : NFIA_034680	20.52	14.84	1	4	4	8	310	34.1	5.85
AN8176	AN8176 AspGDID:ASPL0000011665 COORDS:ChrII_A_nidulans_FGSC_A4:1019955-1021261W, translated using codon table 1 (372 amino acids) Uncharacterized ORF; Has domain(s) with predicted structural constituent of ribosome activity, role in translation and ribosome localization	20.03	10.48	1	3	3	6	372	40.2	10.77
AN6202	rpl3 AspGDID:ASPL0000001032 COORDS:ChrI_A_nidulans_FGSC_A4:929697-928193C, translated using codon table 1 (392 amino acids) Uncharacterized ORF; Putative ribosomal protein L3	18.89	8.42	1	4	4	7	392	44.4	10.2
AN6717	mdhA AspGDID:ASPL0000006775 COORDS:ChrI_A_nidulans_FGSC_A4:2957682-2958968W, translated using codon table 1 (340 amino acids) Verified ORF; Putative mitochondrial malate dehydrogenase with a predicted role in the TCA cycle; intracellular; protein abundance decreased by menadione stress	18.68	15.29	1	4	4	7	340	35.7	8.78
AN4218	AN4218 AspGDID:ASPL0000009225 COORDS:ChrII_A_nidulans_FGSC_A4:1711467-1713013W, translated using codon table 1 (460 amino acids) Uncharacterized ORF; Ortholog(s) have GDP binding, GTP binding, translation elongation factor activity, role in tRNA export from nucleus, translational elongation and mitochondrion localization	18.63	8.7	1	4	4	8	460	49.7	9.06
AN9059	AN9059 AspGDID:ASPL0000040242 COORDS:ChrVI_A_nidulans_FGSC_A4:558733-560309W, translated using codon table 1 (477 amino acids) Uncharacterized ORF; Putative F-box protein	18.61	11.32	1	5	5	8	477	53.8	6.68
AN4376	gdhA AspGDID:ASPL0000075551 COORDS:ChrIII_A_nidulans_FGSC_A4:2219466-2217981C, translated using codon table 1 (459 amino acids) Verified ORF; Putative NADP-linked glutamate dehydrogenase with a predicted role in glutamate and glutamine metabolism; involved in nitrogen catabolite repression; transcript induced by nitrate limitation; intracellular, menadione stress-induced protein	18.55	11.76	1	4	4	6	459	49.6	6.47
AN8820	cnaA AspGDID:ASPL0000075355 COORDS:ChrIII_A_nidulans_FGSC_A4:2699043-2697177C, translated using codon table 1 (549 amino acids) Verified ORF; Catalytic subunit of the calmodulin-dependent protein phosphatase (calcineurin A), required for cell cycle progression	18.49	8.74	1	4	4	7	549	63	5.62
AN0286	AN0286 AspGDID:ASPL0000055261 COORDS:ChrVIII_A_nidulans_FGSC_A4:4025258-4023833C, translated using codon table 1 (457 amino acids) Uncharacterized ORF; Ortholog of <i>A. niger CBS 513.88</i> : An01g05160, <i>A. niger ATCC 1015</i> : 196559-mRNA, <i>N. fischeri NRRL 181</i> : NFIA_021650, <i>A. clavatus NRRL 1</i> : ACLA_031460 and <i>A. fumigatus A1163</i> : AFUB_003370	18.36	9.19	1	4	4	7	457	51.1	9.85
AN4087	AN4087 AspGDID:ASPL0000016707 COORDS:ChrII_A_nidulans_FGSC_A4:2137935-2139058W, translated using codon table 1 (264 amino acids) Uncharacterized ORF; Putative 40S ribosomal protein subunit; ortholog of <I>S. cerevisiae</I> Rps3p; expression reduced after exposure to farnesol	18.05	31.06	1	6	6	6	264	28.9	8.94
AN5907	AN5907 AspGDID:ASPL0000006696 COORDS:ChrI_A_nidulans_FGSC_A4:1844323-1844796W, translated using codon table 1 (157 amino acids) Verified ORF; Putative ribose-5-phosphate isomerase; intracellular, menadione stress-induced protein	18.02	29.3	1	3	3	6	157	16.9	7.28
AN2062	bipA AspGDID:ASPL0000045915 COORDS:ChrVII_A_nidulans_FGSC_A4:2730140-2727965C, translated using codon table 1 (674 amino acids) Uncharacterized ORF; Putative ER-resident chaperone of the HSP70 family; unfolded-protein response (UPR) target gene; transcript levels increase during the UPR	17.08	5.49	1	2	3	6	674	73.7	4.97
AN4443	metH AspGDID:ASPL0000077429 COORDS:ChrIII_A_nidulans_FGSC_A4:2032253-2034642W, translated using codon table 1 (774 amino acids) Verified ORF; Putative methionine synthase with a predicted role in methionine metabolism; protein expressed at increased levels in a hapX mutant versus wild-type	15.77	8.79	1	6	6	6	774	86.8	6.83
AN5933	AN5933 AspGDID:ASPL0000007481 COORDS:ChrI_A_nidulans_FGSC_A4:1760280-1762272W, translated using codon table 1 (559 amino acids) Uncharacterized ORF; Ortholog of <i>A. fumigatus Af293</i> : Afu2g10720, <i>A. niger CBS 513.88</i> : An02g02500, <i>A. niger ATCC 1015</i> : 173949-mRNA, <i>N. fischeri NRRL 181</i> : NFIA_086060 and <i>A. terreus NIH2624</i> : ATEG_01504	15.43	7.51	1	4	4	6	559	63.2	5
AN6391	pphA AspGDID:ASPL0000005337 COORDS:ChrI_A_nidulans_FGSC_A4:324590-325883W, translated using codon table 1 (329 amino acids) Uncharacterized ORF; Protein phosphatase	15.28	7.9	1	3	3	5	329	37.6	5.06
AN7895	cipB AspGDID:ASPL0000016534 COORDS:ChrII_A_nidulans_FGSC_A4:167371-168507W, translated using codon table 1 (351 amino acids) Verified ORF; Putative oxidoreductase; contains Zn-dependent alcohol dehydrogenase domain; protein expressed at increased levels during osmoadaptation	14.45	10.54	1	3	3	5	351	37.2	7.11
AN6086	AN6086 AspGDID:ASPL0000006907 COORDS:ChrI_A_nidulans_FGSC_A4:1303826-1305489W, translated using codon table 1 (534 amino acids) Uncharacterized ORF; Putative F-box protein; ortholog(s) have role in SCF-dependent proteasomal ubiquitin-dependent protein catabolic process, cellular response to methylmercury and SCF ubiquitin ligase complex localization	14.02	9.18	1	4	4	5	534	60	8.9
AN8102	pepAc AspGDID:ASPL0000012882 COORDS:ChrII_A_nidulans_FGSC_A4:760657-762033W, translated using codon table 1 (454 amino acids) Uncharacterized ORF; Putative pepsin-like aspartic protease; predicted glycosyl phosphatidylinositol (GPI)-anchor	13.81	10.13	1	3	3	5	454	48.6	4.27
AN6179	neddH AspGDID:ASPL0000004229 COORDS:ChrI_A_nidulans_FGSC_A4:1009036-1009472W, translated using codon table 1 (81 amino acids) Uncharacterized ORF; Protein neddylation factor	13.57	33.33	1	3	3	5	81	9	6.06
AN6330	AN6330 AspGDID:ASPL0000004211 COORDS:ChrI_A_nidulans_FGSC_A4:505935-503121C, translated using codon table 1 (844 amino acids) Verified ORF; Putative elongation factor 2; intracellular; protein abundance decreased by menadione stress	13.35	6.16	1	5	5	5	844	93.7	6.68
AN6700	AN6700 AspGDID:ASPL0000007308 COORDS:ChrI_A_nidulans_FGSC_A4:2897307-2894554C, translated using codon table 1 (917 amino acids) Uncharacterized ORF; Has domain(s) with predicted ATP binding, ATPase activity	13.28	3.49	1	3	3	5	917	102.2	6.28
AN9468	AN9468 AspGDID:ASPL0000000085 COORDS:ChrI_A_nidulans_FGSC_A4:1661637-1662566W, translated using codon table 1 (143 amino acids) Uncharacterized ORF; Ortholog(s) have role in maturation of SSU-rRNA from tricistronic rRNA transcript (SSU-rRNA, 5.8S rRNA, LSU-rRNA) and 90S preribosome localization	13.14	28.67	1	3	3	5	143	15.9	10.18
AN6359	sconB AspGDID:ASPL0000005389 COORDS:ChrI_A_nidulans_FGSC_A4:416905-418988W, translated using codon table 1 (678 amino acids) Uncharacterized ORF; Protein involved in sulfur metabolite repression; contains an F-box and seven WD repeats	13.07	6.64	1	4	4	5	678	76	6.99
AN2932	AN2932 AspGDID:ASPL0000037981 COORDS:ChrVI_A_nidulans_FGSC_A4:2351881-2353395W, translated using codon table 1 (398 amino acids) Uncharacterized ORF; Putative eukaryotic initiation factor 4A; expression reduced after exposure to farnesol	12.92	8.29	1	3	3	5	398	44.9	5.24
AN6500	AN6500 AspGDID:ASPL0000004497 COORDS:ChrI_A_nidulans_FGSC_A4:2301283-2300506C, translated using codon table 1 (157 amino acids) Uncharacterized ORF; Has domain(s) with predicted structural constituent of ribosome activity, role in translation and ribosome localization	12.73	24.84	1	3	3	4	157	17.1	10.68
AN5441	AN5441 AspGDID:ASPL0000026438 COORDS:ChrV_A_nidulans_FGSC_A4:2806651-2805834C, translated using codon table 1 (155 amino acids) Uncharacterized ORF; Ortholog(s) have role in endonucleolytic cleavage in ITS1 to separate SSU-rRNA from 5.8S rRNA and LSU-rRNA from tricistronic rRNA transcript (SSU-rRNA, 5.8S rRNA, LSU-rRNA), rRNA export from nucleus and mitochondrion localization	12.68	20	1	3	3	4	155	18	10.26
AN5809	AN5809 AspGDID:ASPL0000006112 COORDS:ChrI_A_nidulans_FGSC_A4:2177165-2177962W, translated using codon table 1 (240 amino acids) Uncharacterized ORF	12.6	12.92	1	2	2	4	240	26.7	4.65
AN5744	AN5744 AspGDID:ASPL0000027505 COORDS:ChrV_A_nidulans_FGSC_A4:1825847-1824472C, translated using codon table 1 (270 amino acids) Uncharacterized ORF; Putative 14-3-3-like protein; transcript upregulated in response to camptothecin	12.58	17.41	1	4	4	5	270	30.6	4.87
AN7903	AN7903 AspGDID:ASPL0000009079 COORDS:ChrII_A_nidulans_FGSC_A4:186499-194381W, translated using codon table 1 (2605 amino acids) Verified ORF; Polyketide involved in violaceol production	12.27	1.27	1	3	3	5	2605	288.8	6.37
AN1222	AN1222 AspGDID:ASPL0000052344 COORDS:ChrVIII_A_nidulans_FGSC_A4:1146168-1147445W, translated using codon table 1 (388 amino acids) Verified ORF; Putative S-adenosylmethionine synthetase with a predicted role in methionine metabolism; expression reduced after exposure to farnesol	11.83	8.51	1	3	3	4	388	42.2	5.5
AN1047	AN1047 AspGDID:ASPL0000055772 COORDS:ChrVIII_A_nidulans_FGSC_A4:1686225-1683807C, translated using codon table 1 (724 amino acids) Uncharacterized ORF; Putative heat shock protein	11.81	5.11	1	3	3	4	724	81.1	5.22
AN8856	AN8856 AspGDID:ASPL0000072003 COORDS:ChrIII_A_nidulans_FGSC_A4:2586591-2585737C, translated using codon table 1 (153 amino acids) Uncharacterized ORF; Ortholog(s) have RNA binding activity and role in ribosomal large subunit assembly	11.39	16.34	1	2	2	4	153	16.8	10.42
AN2875	fbaA AspGDID:ASPL0000037016 COORDS:ChrVI_A_nidulans_FGSC_A4:2527031-2525793C, translated using codon table 1 (360 amino acids) Verified ORF; Putative fructose-bisphosphate aldolase with a predicted role in gluconeogenesis and glycolysis; intracellular, menadione stress-induced protein; palA-dependent expression independent of pH	10.9	6.94	1	3	3	4	360	39.5	6.06
AN8216	swoH AspGDID:ASPL0000017184 COORDS:ChrII_A_nidulans_FGSC_A4:1172149-1171374C, translated using codon table 1 (153 amino acids) Verified ORF; Putative nucleoside diphosphate kinase with a predicted role in phospholipid metabolism; required for normal hyphal growth and conidiation; mutants display increased hyphal cell lysis; transcript upregulated in response to camptothecin	10.25	18.3	1	2	2	3	153	16.9	8.12
AN5960	AN5960 AspGDID:ASPL0000004263 COORDS:ChrI_A_nidulans_FGSC_A4:1671670-1671003C, translated using codon table 1 (149 amino acids) Uncharacterized ORF; Ortholog(s) have mRNA binding activity, role in maturation of SSU-rRNA from tricistronic rRNA transcript (SSU-rRNA, 5.8S rRNA, LSU-rRNA), ribosomal small subunit assembly and 90S preribosome, small-subunit processome localization	10.22	26.85	1	4	4	4	149	15.7	10.71
AN5746	acuN AspGDID:ASPL0000028218 COORDS:ChrV_A_nidulans_FGSC_A4:1820581-1822132W, translated using codon table 1 (438 amino acids) Verified ORF; Putative phosphopyruvate hydratase with a predicted role in gluconeogenesis and glycolysis; intracellular; protein abundance decreased by menadione stress	9.84	10.05	1	3	3	3	438	47.5	5.57
AN1993	AN1993 AspGDID:ASPL0000046209 COORDS:ChrVII_A_nidulans_FGSC_A4:2489203-2490836W, translated using codon table 1 (429 amino acids) Uncharacterized ORF; Putative aspartate transaminase with a predicted role in alanine, aspartate, and aromatic amino acid metabolism	9.66	6.06	1	2	2	3	429	46.9	8.88
AN1451	AN1451 AspGDID:ASPL0000043300 COORDS:ChrVII_A_nidulans_FGSC_A4:819004-818058C, translated using codon table 1 (290 amino acids) Uncharacterized ORF; Ortholog of <i>A. fumigatus Af293</i> : Afu8g04390, <i>A. niger CBS 513.88</i> : An16g08650, <i>A. oryzae RIB40</i> : AO090103000064, <i>A. flavus NRRL 3357</i> : AFL2G_12299 and <i>A. niger ATCC 1015</i> : 193722-mRNA	9.52	8.62	1	2	2	3	290	33.4	7.36
AN3791	AN3791 AspGDID:ASPL0000013521 COORDS:ChrII_A_nidulans_FGSC_A4:3049301-3048299C, translated using codon table 1 (312 amino acids) Uncharacterized ORF; Ortholog of <i>A. fumigatus Af293</i> : Afu2g03990, <i>A. niger CBS 513.88</i> : An07g08650, <i>A. oryzae RIB40</i> : AO090005001527, <i>A. flavus NRRL 3357</i> : AFL2G_01425 and <i>A. niger ATCC 1015</i> : 180777-mRNA	9.52	6.41	1	2	2	4	312	35.5	9.45
AN2183	AN2183 AspGDID:ASPL0000044798 COORDS:ChrVII_A_nidulans_FGSC_A4:3134616-3135653W, translated using codon table 1 (345 amino acids) Uncharacterized ORF; Ortholog of <i>A. fumigatus Af293</i> : Afu6g03800, <i>A. niger CBS 513.88</i> : An15g01720, <i>A. niger ATCC 1015</i> : 40438-mRNA, <i>N. fischeri NRRL 181</i> : NFIA_050320 and <i>A. terreus NIH2624</i> : ATEG_07081	9.44	10.72	1	4	4	4	345	40	8.27
AN7107	AN7107 AspGDID:ASPL0000069390 COORDS:ChrIV_A_nidulans_FGSC_A4:999027-997470C, translated using codon table 1 (251 amino acids) Uncharacterized ORF; Has domain(s) with predicted structural constituent of ribosome activity, role in translation and large ribosomal subunit localization	9.36	15.14	1	3	3	3	251	28.9	9.99
AN10223	AN10223 AspGDID:ASPL0000050719 COORDS:ChrVII_A_nidulans_FGSC_A4:1631541-1632408W, translated using codon table 1 (213 amino acids) Verified ORF; Putative 1-Cys peroxiredoxin; intracellular; protein abundance decreased by menadione stress; expression reduced after exposure to farnesol	9.3	19.72	1	4	4	4	213	23.3	5.62
AN10416	AN10416 AspGDID:ASPL0000039794 COORDS:ChrVI_A_nidulans_FGSC_A4:697009-697793W, translated using codon table 1 (149 amino acids) Uncharacterized ORF; Putative 60s ribosomal protein similar to subunits L15 and L27; ortholog of <I>S. cerevisiae</I> RPL28; expression reduced after exposure to farnesol; palA-dependent expression independent of pH	9.02	18.79	1	2	2	3	149	16.7	10.37
AN6679	AN6679 AspGDID:ASPL0000002296 COORDS:ChrI_A_nidulans_FGSC_A4:2821410-2820516C, translated using codon table 1 (151 amino acids) Uncharacterized ORF; Ortholog(s) have SSU rRNA binding, structural constituent of ribosome activity and role in maturation of SSU-rRNA from tricistronic rRNA transcript (SSU-rRNA, 5.8S rRNA, LSU-rRNA)	8.59	15.89	1	2	2	3	151	16.8	10.37
AN8008	AN8008 AspGDID:ASPL0000014030 COORDS:ChrII_A_nidulans_FGSC_A4:487809-486391C, translated using codon table 1 (472 amino acids) Uncharacterized ORF	8.58	6.78	1	3	3	3	472	54.9	8.25
AN2526	AN2526 AspGDID:ASPL0000041782 COORDS:ChrVII_A_nidulans_FGSC_A4:4236655-4235453C, translated using codon table 1 (400 amino acids) Uncharacterized ORF; Putative ketol-acid reductoisomerase with a predicted role in Coenzyme A and pantothenate biosynthesis or amino acid metabolism	8.51	9	1	3	3	3	400	44.3	8.87
AN6816	AN6816 AspGDID:ASPL0000003195 COORDS:ChrI_A_nidulans_FGSC_A4:3272895-3271432C, translated using codon table 1 (487 amino acids) Uncharacterized ORF; Putative F-box protein	8.48	5.75	1	2	2	3	487	53.9	5.22
AN4501	artA AspGDID:ASPL0000074811 COORDS:ChrIII_A_nidulans_FGSC_A4:1848752-1847738C, translated using codon table 1 (261 amino acids) Verified ORF; Putative 14-3-3 protein; induced by carbon starvation-induced autophagy	8.01	13.79	1	3	3	3	261	29.1	4.79
AN5800	AN5800 AspGDID:ASPL0000006713 COORDS:ChrI_A_nidulans_FGSC_A4:2204432-2205238W, translated using codon table 1 (184 amino acids) Uncharacterized ORF; Has domain(s) with predicted structural constituent of ribosome activity, role in translation and ribosome localization	7.83	20.65	1	3	3	3	184	20.9	11.81
AN7051	metG AspGDID:ASPL0000069608 COORDS:ChrIV_A_nidulans_FGSC_A4:1191492-1190058C, translated using codon table 1 (458 amino acids) Verified ORF; Cystathionine beta-lyase, enzyme of the methionine biosynthesis pathway; mutants show a reduced rate of DNA damage repair	7.78	8.3	1	2	2	2	458	50.3	7.87
AN1166	AN1166 AspGDID:ASPL0000060399 COORDS:ChrVIII_A_nidulans_FGSC_A4:1326281-1327223W, translated using codon table 1 (198 amino acids) Uncharacterized ORF; Ortholog(s) have RNA binding, structural constituent of ribosome activity, role in cytoplasmic translation, ribosomal large subunit assembly and cytosolic large ribosomal subunit localization	7.7	17.68	1	3	3	3	198	22.1	10.17
AN7254	AN7254 AspGDID:ASPL0000069340 COORDS:ChrIV_A_nidulans_FGSC_A4:520523-523263W, translated using codon table 1 (814 amino acids) Verified ORF; Protein with a conserved CDC48, cell division protein N-terminal domain and two ATPase domains of the AAA-superfamily; protein expressed at increased levels during osmoadaptation	7.56	2.83	1	2	2	3	814	89.4	5.12
AN2734	AN2734 AspGDID:ASPL0000036346 COORDS:ChrVI_A_nidulans_FGSC_A4:2983790-2984844W, translated using codon table 1 (312 amino acids) Uncharacterized ORF; Ortholog(s) have LSU rRNA binding activity, role in ribosomal large subunit assembly and 90S preribosome, cytoplasm, preribosome, large subunit precursor localization	7.55	10.58	1	3	3	3	312	33.4	4.93
AN0460	AN0460 AspGDID:ASPL0000060062 COORDS:ChrVIII_A_nidulans_FGSC_A4:3490390-3488544C, translated using codon table 1 (597 amino acids) Uncharacterized ORF; Putative F-box protein	6.86	6.03	1	3	3	3	597	66.8	8.25
AN5790	AN5790 AspGDID:ASPL0000029618 COORDS:ChrV_A_nidulans_FGSC_A4:1696926-1698579W, translated using codon table 1 (439 amino acids) Uncharacterized ORF; Putative isocitrate dehydrogenase (NAD+) with a predicted role in the TCA cycle	6.52	5.92	1	3	3	3	439	47.9	8.94
AN1122	AN1122 AspGDID:ASPL0000057044 COORDS:ChrVIII_A_nidulans_FGSC_A4:1450792-1451666W, translated using codon table 1 (217 amino acids) Uncharacterized ORF; Has domain(s) with predicted RNA binding, structural constituent of ribosome activity, role in translation and large ribosomal subunit localization	6.21	12.44	1	2	2	2	217	24.2	9.92
AN1263	AN1263 AspGDID:ASPL0000057622 COORDS:ChrVIII_A_nidulans_FGSC_A4:1016078-1014531C, translated using codon table 1 (449 amino acids) Uncharacterized ORF; Putative adenosylhomocysteinase with a predicted role in methionine metabolism; expression reduced after exposure to farnesol	6.2	6.46	1	2	2	2	449	48.8	6.47
AN0262	AN0262 AspGDID:ASPL0000053192 COORDS:ChrVIII_A_nidulans_FGSC_A4:4112863-4112134C, translated using codon table 1 (165 amino acids) Uncharacterized ORF; Ortholog(s) have role in ribosomal large subunit assembly	6.08	18.79	1	2	2	2	165	17.9	9.73
AN5520	AN5520 AspGDID:ASPL0000029714 COORDS:ChrV_A_nidulans_FGSC_A4:2531411-2530236C, translated using codon table 1 (264 amino acids) Uncharacterized ORF; Has domain(s) with predicted role in ribosome biogenesis and ribonucleoprotein complex localization	5.96	8.33	1	2	2	2	264	29.4	10.29
AN12126	AN12126 AspGDID:ASPL0000099480 COORDS:ChrVII_A_nidulans_FGSC_A4:3640442-3642514W, translated using codon table 1 (690 amino acids) Uncharacterized ORF	5.58	3.77	1	2	2	2	690	75.6	6.83
AN3814	cypA AspGDID:ASPL0000013856 COORDS:ChrII_A_nidulans_FGSC_A4:2977175-2978123W, translated using codon table 1 (217 amino acids) Uncharacterized ORF; Putative peptidyl-prolyl cis-trans isomerase (PPIase); cyclophilin	5.58	11.98	1	2	2	2	217	23.6	8.87
AN10681	AN10681 AspGDID:ASPL0000026338 COORDS:ChrV_A_nidulans_FGSC_A4:2652978-2653935W, translated using codon table 1 (122 amino acids) Uncharacterized ORF; Ortholog(s) have structural constituent of ribosome activity, role in cytoplasmic translation, regulation of translational fidelity and cytosolic large ribosomal subunit localization	5.54	16.39	1	2	2	2	122	13.9	10.35
AN2364	AN2364 AspGDID:ASPL0000051647 COORDS:ChrVII_A_nidulans_FGSC_A4:3695573-3693360C, translated using codon table 1 (721 amino acids) Uncharacterized ORF; Ortholog of <i>A. fumigatus Af293</i> : Afu8g06990, <i>N. fischeri NRRL 181</i> : NFIA_099740, <i>A. terreus NIH2624</i> : ATEG_05730 and <i>A. fumigatus A1163</i> : AFUB_080800	5.48	3.74	1	2	2	2	721	80	5.52
AN6663	AN6663 AspGDID:ASPL0000007876 COORDS:ChrI_A_nidulans_FGSC_A4:2771879-2774120W, translated using codon table 1 (712 amino acids) Uncharacterized ORF	5.37	2.95	1	2	2	2	712	79	6.96
AN8870	AN8870 AspGDID:ASPL0000071167 COORDS:ChrIII_A_nidulans_FGSC_A4:2544177-2543165C, translated using codon table 1 (256 amino acids) Uncharacterized ORF; Expression increased in salt-adapted strains	5.31	8.59	1	2	2	2	256	29.1	10.04
AN8692	prxA AspGDID:ASPL0000080267 COORDS:ChrIII_A_nidulans_FGSC_A4:3111905-3112533W, translated using codon table 1 (168 amino acids) Verified ORF; Thioredoxin-dependent peroxidase; intracellular; PRX5-like domain; highly similar to the allergen Aspf3 from related fungi; menadione stress-repressed protein; osmoadaptation-induced protein; repressed by starvation-induced autophagy	5.23	13.69	1	2	2	2	168	18.5	5.87
AN1894	AN1894 AspGDID:ASPL0000050008 COORDS:ChrVII_A_nidulans_FGSC_A4:2179530-2181100W, translated using codon table 1 (503 amino acids) Uncharacterized ORF; Transcript induced in response to calcium dichloride in a CrzA-dependent manner	5.2	5.96	1	2	2	2	503	57.7	6.8
AN5134	gltA AspGDID:ASPL0000027159 COORDS:ChrV_A_nidulans_FGSC_A4:1249552-1256169W, translated using codon table 1 (2126 amino acids) Verified ORF; Glutamate synthase, NAD(+)-dependent (GOGAT) with a predicted role in glutamate and glutamine metabolism; required for ammonium uptake in the absence of NADP-glutamate dehydrogenase GdhA; transcript upregulated by nitrate limitation	5.18	1.18	1	2	2	2	2126	234.1	6.33
AN4494	AN4494 AspGDID:ASPL0000077643 COORDS:ChrIII_A_nidulans_FGSC_A4:1869710-1868650C, translated using codon table 1 (140 amino acids) Uncharacterized ORF; Has domain(s) with predicted structural constituent of ribosome activity, role in translation and ribosome localization	5.12	16.43	1	2	2	2	140	14.8	10.21
AN8704	AN8704 AspGDID:ASPL0000074183 COORDS:ChrIII_A_nidulans_FGSC_A4:3065641-3064820C, translated using codon table 1 (160 amino acids) Uncharacterized ORF; 60S ribosomal protein L24a; PalA-dependent expression independent of pH	5.05	11.88	1	2	2	2	160	17.9	11.22
AN4548	AN4548 AspGDID:ASPL0000076581 COORDS:ChrIII_A_nidulans_FGSC_A4:1689256-1690392W, translated using codon table 1 (378 amino acids) Uncharacterized ORF; Ortholog of <i>A. fumigatus Af293</i> : Afu2g02570, <i>A. niger CBS 513.88</i> : An07g06020, <i>A. oryzae RIB40</i> : AO090026000600, <i>A. flavus NRRL 3357</i> : AFL2G_06699 and <i>A. niger ATCC 1015</i> : 180338-mRNA	4.99	6.61	1	2	2	2	378	42	7.66
AN5979	AN5979 AspGDID:ASPL0000004567 COORDS:ChrI_A_nidulans_FGSC_A4:1608051-1607409C, translated using codon table 1 (139 amino acids) Uncharacterized ORF; Ortholog(s) have role in ribosomal small subunit assembly	4.88	17.99	1	2	2	2	139	16.1	9.94
AN4794	AN4794 AspGDID:ASPL0000073357 COORDS:ChrIII_A_nidulans_FGSC_A4:971446-970227C, translated using codon table 1 (261 amino acids) Uncharacterized ORF; Putative ribosomal protein; expression increased in salt-adapted strains	4.73	8.43	1	2	2	2	261	29.4	9.96
AN4491	AN4491 AspGDID:ASPL0000072417 COORDS:ChrIII_A_nidulans_FGSC_A4:1875541-1874627C, translated using codon table 1 (304 amino acids) Uncharacterized ORF; Ortholog of <i>A. fumigatus Af293</i> : Afu2g03410, <i>A. niger CBS 513.88</i> : An07g07870, <i>A. oryzae RIB40</i> : AO090120000246, <i>A. flavus NRRL 3357</i> : AFL2G_08261 and <i>N. fischeri NRRL 181</i> : NFIA_035760	4.66	6.58	1	2	2	2	304	34.9	9.1
AN9407	fasA AspGDID:ASPL0000056625 COORDS:ChrVIII_A_nidulans_FGSC_A4:538683-532978C, translated using codon table 1 (1860 amino acids) Verified ORF; Fatty acid synthase, alpha subunit; multifunctional enzyme with a predicted role in cytosolic fatty acid biosynthesis	4.66	1.18	1	2	2	2	1860	204.9	6.02
AN4727	ugeA AspGDID:ASPL0000073187 COORDS:ChrIII_A_nidulans_FGSC_A4:1167804-1169086W, translated using codon table 1 (371 amino acids) Verified ORF; UDP-glucose 4-epimerase, involved in galactose metabolism; converts UDP-galactose to UDP-glucose; intracellular; protein abundance decreased by menadione stress	4.58	5.93	1	2	2	2	371	40.5	6.46
AN6083	AN6083 AspGDID:ASPL0000000977 COORDS:ChrI_A_nidulans_FGSC_A4:1314003-1313053C, translated using codon table 1 (221 amino acids) Uncharacterized ORF; Ortholog(s) have role in ribosomal large subunit assembly, translational termination	4.33	9.05	1	2	2	2	221	25.5	10.32
AN5482	ran AspGDID:ASPL0000033427 COORDS:ChrV_A_nidulans_FGSC_A4:2669233-2668207C, translated using codon table 1 (215 amino acids) Verified ORF; Putative Ran GTPase, GTP binding protein; protein abundance decreased by menadione stress; palA-dependent expression independent of pH	4.19	9.77	1	2	2	2	215	24.2	7.39
AN4802	AN4802 AspGDID:ASPL0000075029 COORDS:ChrIII_A_nidulans_FGSC_A4:942833-943554W, translated using codon table 1 (158 amino acids) Uncharacterized ORF; 60S ribosomal protein L21; ortholog of <i>S. cerevisiae</i> Rpl21Ap; expression reduced after exposure to farnesol	4.08	11.39	1	2	2	2	158	18.1	10.18
