# Supplementary material for: F-box receptor mediated control of substrate stability and subcellular location organizes cellular development of Aspergillus nidulans
Source: PLoS Genet. 2022 Dec 12;18(12):e1010502. doi: 10.1371/journal.pgen.1010502 (PMC9744329; doi:10.1371/journal.pgen.1010502)
Supplement: S6 Table — (XLSX) [file pgen.1010502.s018.xlsx]

## Sheet: Oxidative Stress H2O2
S6_Table. SkpA interacting proteins under oxidative stress (5mM H2O2)
Accession	Description	Score	Coverage	# Proteins	# Unique Peptides	# Peptides	# PSMs	# AAs	MW [kDa]	calc. pI
AN10061	AN10061 AspGDID:ASPL0000056569 COORDS:ChrVIII_A_nidulans_FGSC_A4:3804446-3801705C, translated using codon table 1 (880 amino acids) Uncharacterized ORF; Has domain(s) with predicted role in exocytosis, vesicle docking and cytoplasm localization	188.62	28.98	1	20	20	62	880	98.5	5.71
AN0703	AN0703 AspGDID:ASPL0000051923 COORDS:ChrVIII_A_nidulans_FGSC_A4:2742933-2747265W, translated using codon table 1 (1323 amino acids) Uncharacterized ORF; Ortholog(s) have role in early endosome to late endosome transport, regulation of protein complex assembly, vacuolar acidification and RAVE complex, extrinsic to membrane localization	140.26	13.76	1	16	16	49	1323	148.5	6.4
AN1019	AN1019 AspGDID:ASPL0000060435 COORDS:ChrVIII_A_nidulans_FGSC_A4:1780527-1783184W, translated using codon table 1 (764 amino acids) Uncharacterized ORF; Putative Scf complex protein; transcript upregulated in response to camptothecin	135.1	30.89	1	25	25	52	764	88.8	7.21
AN5568	AN5568 AspGDID:ASPL0000027998 COORDS:ChrV_A_nidulans_FGSC_A4:2383740-2381669C, translated using codon table 1 (638 amino acids) Uncharacterized ORF; Putative F-box protein	122.35	19.91	1	10	10	40	638	70.7	8.37
AN8051	AN8051 AspGDID:ASPL0000010806 COORDS:ChrII_A_nidulans_FGSC_A4:605272-606972W, translated using codon table 1 (546 amino acids) Uncharacterized ORF; Ortholog of <i>A. fumigatus Af293</i> : Afu5g02120, <i>A. niger CBS 513.88</i> : An02g11160, <i>A. oryzae RIB40</i> : AO090003001306, <i>A. flavus NRRL 3357</i> : AFL2G_01764 and <i>A. niger ATCC 1015</i> : 197766-mRNA	100.74	25.46	1	11	11	34	546	60.7	8.62
AN2302	sconC AspGDID:ASPL0000044827 COORDS:ChrVII_A_nidulans_FGSC_A4:3496041-3495317C, translated using codon table 1 (161 amino acids) Verified ORF; Skp1-related protein with a predicted role in sulfur metabolism; regulated by sulfur metabolite repression	94.76	41.61	1	8	8	35	161	18.6	4.6
AN4085	AN4085 AspGDID:ASPL0000015687 COORDS:ChrII_A_nidulans_FGSC_A4:2142705-2145033W, translated using codon table 1 (616 amino acids) Uncharacterized ORF; Ortholog(s) have intracellular localization	88.65	12.99	1	6	6	25	616	69	4.81
AN6003	AN6003 AspGDID:ASPL0000003109 COORDS:ChrI_A_nidulans_FGSC_A4:1538326-1539939W, translated using codon table 1 (537 amino acids) Uncharacterized ORF; Ortholog of <i>A. fumigatus Af293</i> : Afu2g10060, <i>A. niger CBS 513.88</i> : An03g02950, <i>A. oryzae RIB40</i> : AO090011000631, <i>A. flavus NRRL 3357</i> : AFL2G_05383 and <i>A. niger ATCC 1015</i> : 45641-mRNA	83.39	35.01	1	14	14	27	537	60.3	5.43
AN2933	AN2933 AspGDID:ASPL0000034594 COORDS:ChrVI_A_nidulans_FGSC_A4:2351190-2349634C, translated using codon table 1 (494 amino acids) Uncharacterized ORF; Ortholog of <i>A. fumigatus Af293</i> : Afu3g08170, <i>A. niger CBS 513.88</i> : An02g11690, <i>A. oryzae RIB40</i> : AO090005001460, <i>A. flavus NRRL 3357</i> : AFL2G_01364 and <i>A. niger ATCC 1015</i> : 37407-mRNA	82.43	23.48	1	11	11	33	494	55.5	5.63
AN5593	AN5593 AspGDID:ASPL0000032070 COORDS:ChrV_A_nidulans_FGSC_A4:2296678-2294013C, translated using codon table 1 (859 amino acids) Uncharacterized ORF; Putative F-box protein	79.64	17.69	1	13	13	30	859	95.2	7.43
AN5209	AN5209 AspGDID:ASPL0000031789 COORDS:ChrV_A_nidulans_FGSC_A4:1490056-1491476W, translated using codon table 1 (457 amino acids) Uncharacterized ORF; Putative F-box protein	73.77	15.54	1	7	7	22	457	52.7	5.62
AN5714	AN5714 AspGDID:ASPL0000032769 COORDS:ChrV_A_nidulans_FGSC_A4:1910940-1908463C, translated using codon table 1 (807 amino acids) Uncharacterized ORF; Ortholog of <i>A. fumigatus Af293</i> : Afu1g06760, <i>A. niger CBS 513.88</i> : An18g05800, <i>A. oryzae RIB40</i> : AO090001000477, <i>A. flavus NRRL 3357</i> : AFL2G_09121 and <i>A. niger ATCC 1015</i> : 187314-mRNA	70.72	10.29	1	6	6	24	807	89.2	7.43
AN1767	AN1767 AspGDID:ASPL0000041895 COORDS:ChrVII_A_nidulans_FGSC_A4:1828080-1829906W, translated using codon table 1 (608 amino acids) Uncharacterized ORF; Has domain(s) with predicted catalytic activity	63.16	17.6	1	7	7	21	608	68.3	7.08
AN4488	AN4488 AspGDID:ASPL0000070405 COORDS:ChrIII_A_nidulans_FGSC_A4:1881904-1884932W, translated using codon table 1 (977 amino acids) Uncharacterized ORF; Putative F-box protein	62.95	10.75	1	8	8	20	977	107.1	7.43
AN11227	hscA AspGDID:ASPL0000044929 COORDS:ChrVII_A_nidulans_FGSC_A4:681298-682749W, translated using codon table 1 (372 amino acids) Uncharacterized ORF; Putative 70 kilodalton heat shock protein	53.91	20.7	1	5	5	15	372	40.8	5.71
AN1545	AN1545 AspGDID:ASPL0000046009 COORDS:ChrVII_A_nidulans_FGSC_A4:1120003-1121843W, translated using codon table 1 (472 amino acids) Uncharacterized ORF; Has domain(s) with predicted protein phosphatase type 2A regulator activity, role in signal transduction and protein phosphatase type 2A complex localization	50.2	10.17	1	3	3	14	472	53.4	6.44
AN10516	grrA AspGDID:ASPL0000017608 COORDS:ChrII_A_nidulans_FGSC_A4:1769493-1771359W, translated using codon table 1 (585 amino acids) Verified ORF; Putative F-box protein with a role in meiosis; required for ascospore development; transcript is highly expressed during sexual development	49.31	12.31	1	6	6	17	585	65	6.34
AN6887	AN6887 AspGDID:ASPL0000005287 COORDS:ChrI_A_nidulans_FGSC_A4:3477669-3479738W, translated using codon table 1 (689 amino acids) Uncharacterized ORF; Ortholog of <i>A. fumigatus Af293</i> : Afu5g13280, <i>A. niger CBS 513.88</i> : An14g04670, <i>A. oryzae RIB40</i> : AO090120000470, <i>A. flavus NRRL 3357</i> : AFL2G_08459 and <i>A. niger ATCC 1015</i> : 49383-mRNA	44.11	13.93	1	7	7	16	689	76.4	7.71
AN2505	AN2505 AspGDID:ASPL0000044444 COORDS:ChrVII_A_nidulans_FGSC_A4:4167808-4169821W, translated using codon table 1 (653 amino acids) Uncharacterized ORF; Putative F-box protein	42.38	13.02	1	7	7	15	653	74.5	7.71
AN5496	AN5496 AspGDID:ASPL0000028236 COORDS:ChrV_A_nidulans_FGSC_A4:2612643-2610566C, translated using codon table 1 (666 amino acids) Uncharacterized ORF; Ortholog of <i>A. fumigatus Af293</i> : Afu6g13150, <i>A. niger CBS 513.88</i> : An08g10330, <i>A. oryzae RIB40</i> : AO090003000440, <i>A. flavus NRRL 3357</i> : AFL2G_02549 and <i>A. niger ATCC 1015</i> : 175678-mRNA	40.97	6.16	1	3	3	14	666	73.4	5.78
AN8462	AN8462 AspGDID:ASPL0000029972 COORDS:ChrV_A_nidulans_FGSC_A4:564251-563394C, translated using codon table 1 (285 amino acids) Uncharacterized ORF	37.2	16.49	1	4	4	14	285	32.6	8.24
AN10872	AN10872 AspGDID:ASPL0000068332 COORDS:ChrIV_A_nidulans_FGSC_A4:1386655-1388494W, translated using codon table 1 (579 amino acids) Uncharacterized ORF; Ortholog of <i>A. fumigatus Af293</i> : Afu4g04650, <i>A. niger CBS 513.88</i> : An14g00190, <i>A. oryzae RIB40</i> : AO090206000024, <i>A. flavus NRRL 3357</i> : AFL2G_12451 and <i>A. niger ATCC 1015</i> : 210842-mRNA	36.96	4.84	1	2	2	11	579	64.6	7.46
AN6187	AN6187 AspGDID:ASPL0000004205 COORDS:ChrI_A_nidulans_FGSC_A4:991016-993059W, translated using codon table 1 (640 amino acids) Uncharacterized ORF; Ortholog of <i>A. fumigatus Af293</i> : Afu2g11670, <i>A. flavus NRRL 3357</i> : AFL2G_06800, <i>A. niger ATCC 1015</i> : 131295-mRNA, <i>N. fischeri NRRL 181</i> : NFIA_086920 and <i>A. terreus NIH2624</i> : ATEG_01102	36.69	14.69	1	8	8	15	640	72.9	9.36
AN5826	AN5826 AspGDID:ASPL0000082292 COORDS:ChrI_A_nidulans_FGSC_A4:2128752-2130717W, translated using codon table 1 (549 amino acids)Possible pseudogene	36.52	8.2	1	4	4	11	549	61.4	5.22
AN2315	AN2315 AspGDID:ASPL0000042134 COORDS:ChrVII_A_nidulans_FGSC_A4:3534203-3532190C, translated using codon table 1 (518 amino acids) Uncharacterized ORF; Putative F1F0-ATPase complex subunit with a predicted role in energy metabolism; expression increased in salt-adapted strains	35.92	10.62	1	4	4	13	518	55.4	5.36
AN0557	AN0557 AspGDID:ASPL0000053808 COORDS:ChrVIII_A_nidulans_FGSC_A4:3180378-3176976C, translated using codon table 1 (1114 amino acids) Uncharacterized ORF; Putative F-box protein	35.72	6.82	1	6	6	14	1114	121.1	6.99
AN6010	sgdE AspGDID:ASPL0000007208 COORDS:ChrI_A_nidulans_FGSC_A4:1520285-1518165C, translated using codon table 1 (666 amino acids) Verified ORF; Hsp70-family protein; required for conidial germination; protein expressed at increased levels during osmoadaptation	34.81	14.41	1	7	7	11	666	72.3	6.04
AN4510	fbxA AspGDID:ASPL0000071193 COORDS:ChrIII_A_nidulans_FGSC_A4:1818863-1821687W, translated using codon table 1 (923 amino acids) Verified ORF; F-box protein; mutant shows increased resistance to 2-deoxyglucose; BLAST indicates no apparent homologs in higher eukaryotes	33.43	13.33	1	10	10	12	923	102.1	8.1
AN7205	AN7205 AspGDID:ASPL0000069856 COORDS:ChrIV_A_nidulans_FGSC_A4:688867-690441W, translated using codon table 1 (492 amino acids) Uncharacterized ORF; Ortholog(s) have role in ribosome biogenesis and nucleolus localization	32.49	6.5	1	2	2	9	492	53.7	4.7
AN9113	AN9113 AspGDID:ASPL0000036113 COORDS:ChrVI_A_nidulans_FGSC_A4:396670-394698C, translated using codon table 1 (562 amino acids) Uncharacterized ORF; Putative F-box protein	31.74	12.63	1	6	6	11	562	62.3	8.44
AN5129	hsp70 AspGDID:ASPL0000032041 COORDS:ChrV_A_nidulans_FGSC_A4:1233671-1235605W, translated using codon table 1 (644 amino acids) Verified ORF; 70 kilodalton heat shock protein; protein abundance decreased by menadione stress; physically associates with importin-alpha, KapA; palA-dependent expression independent of pH	30.45	13.98	1	7	8	11	644	69.9	5.14
AN8041	gpdA AspGDID:ASPL0000009927 COORDS:ChrII_A_nidulans_FGSC_A4:580314-581717W, translated using codon table 1 (336 amino acids) Verified ORF; Glyceraldehyde-3-phosphate dehydrogenase with a predicted role in gluconeogenesis and glycolysis; the gpdA promoter is a commonly used regulatory sequence for driving constitutive heterologous gene expression	30.41	19.35	1	5	5	10	336	36.3	7.47
AN8269	hsp90 AspGDID:ASPL0000018308 COORDS:ChrII_A_nidulans_FGSC_A4:1334878-1337036W, translated using codon table 1 (700 amino acids) Uncharacterized ORF; 90 kilodalton heat shock protein; physically associates with importin-alpha, KapA; palA-dependent expression independent of pH	27.4	10.14	1	6	6	10	700	79.8	5
AN6391	pphA AspGDID:ASPL0000005337 COORDS:ChrI_A_nidulans_FGSC_A4:324590-325883W, translated using codon table 1 (329 amino acids) Uncharacterized ORF; Protein phosphatase	26.39	11.55	1	3	3	10	329	37.6	5.06
AN1523	AN1523 AspGDID:ASPL0000042916 COORDS:ChrVII_A_nidulans_FGSC_A4:1062829-1064932W, translated using codon table 1 (556 amino acids) Uncharacterized ORF; Putative F1F0-ATPase complex subunit with a predicted role in energy metabolism	25.92	7.37	1	3	3	8	556	60	9.14
AN1451	AN1451 AspGDID:ASPL0000043300 COORDS:ChrVII_A_nidulans_FGSC_A4:819004-818058C, translated using codon table 1 (290 amino acids) Uncharacterized ORF; Ortholog of <i>A. fumigatus Af293</i> : Afu8g04390, <i>A. niger CBS 513.88</i> : An16g08650, <i>A. oryzae RIB40</i> : AO090103000064, <i>A. flavus NRRL 3357</i> : AFL2G_12299 and <i>A. niger ATCC 1015</i> : 193722-mRNA	25.5	8.62	1	2	2	8	290	33.4	7.36
AN9059	AN9059 AspGDID:ASPL0000040242 COORDS:ChrVI_A_nidulans_FGSC_A4:558733-560309W, translated using codon table 1 (477 amino acids) Uncharacterized ORF; Putative F-box protein	25.17	14.68	1	7	7	11	477	53.8	6.68
AN5576	AN5576 AspGDID:ASPL0000027994 COORDS:ChrV_A_nidulans_FGSC_A4:2353326-2354861W, translated using codon table 1 (490 amino acids) Uncharacterized ORF; Ortholog of <i>A. fumigatus Af293</i> : Afu4g11590, <i>A. niger CBS 513.88</i> : An04g04860, <i>A. oryzae RIB40</i> : AO090003001061, <i>A. flavus NRRL 3357</i> : AFL2G_01974 and <i>A. niger ATCC 1015</i> : 45439-mRNA	24.83	11.63	1	4	4	9	490	55.6	8.72
AN4237	AN4237 AspGDID:ASPL0000015069 COORDS:ChrII_A_nidulans_FGSC_A4:1656926-1659345W, translated using codon table 1 (776 amino acids) Uncharacterized ORF; Ortholog of <i>A. fumigatus Af293</i> : Afu1g06160, <i>A. niger CBS 513.88</i> : An18g05340, <i>A. oryzae RIB40</i> : AO090001000437, <i>A. flavus NRRL 3357</i> : AFL2G_09082 and <i>A. niger ATCC 1015</i> : 42949-mRNA	24.7	10.57	1	6	6	9	776	86	6.92
AN6542	actA AspGDID:ASPL0000008752 COORDS:ChrI_A_nidulans_FGSC_A4:2421081-2419296C, translated using codon table 1 (375 amino acids) Verified ORF; Gamma-actin	23.93	9.07	1	2	2	8	375	41.6	5.69
AN4443	metH AspGDID:ASPL0000077429 COORDS:ChrIII_A_nidulans_FGSC_A4:2032253-2034642W, translated using codon table 1 (774 amino acids) Verified ORF; Putative methionine synthase with a predicted role in methionine metabolism; protein expressed at increased levels in a hapX mutant versus wild-type	23.75	10.72	1	7	7	9	774	86.8	6.83
AN6717	mdhA AspGDID:ASPL0000006775 COORDS:ChrI_A_nidulans_FGSC_A4:2957682-2958968W, translated using codon table 1 (340 amino acids) Verified ORF; Putative mitochondrial malate dehydrogenase with a predicted role in the TCA cycle; intracellular; protein abundance decreased by menadione stress	21.17	18.53	1	5	5	7	340	35.7	8.78
AN4376	gdhA AspGDID:ASPL0000075551 COORDS:ChrIII_A_nidulans_FGSC_A4:2219466-2217981C, translated using codon table 1 (459 amino acids) Verified ORF; Putative NADP-linked glutamate dehydrogenase with a predicted role in glutamate and glutamine metabolism; involved in nitrogen catabolite repression; transcript induced by nitrate limitation; intracellular, menadione stress-induced protein	21.11	13.51	1	4	4	6	459	49.6	6.47
AN9339	catB AspGDID:ASPL0000057967 COORDS:ChrVIII_A_nidulans_FGSC_A4:332021-329633C, translated using codon table 1 (722 amino acids) Verified ORF; Hyphal catalase with a predicted role in gluconic acid and gluconate metabolism	20.45	9.83	1	6	6	8	722	79.3	5.07
AN4614	AN4614 AspGDID:ASPL0000074075 COORDS:ChrIII_A_nidulans_FGSC_A4:1521357-1522469W, translated using codon table 1 (310 amino acids) Uncharacterized ORF; Ortholog of <i>A. niger CBS 513.88</i> : An07g06535, <i>A. oryzae RIB40</i> : AO090011000510, <i>A. flavus NRRL 3357</i> : AFL2G_05271, <i>A. niger ATCC 1015</i> : 53240-mRNA and <i>N. fischeri NRRL 181</i> : NFIA_034680	19.55	14.52	1	4	4	8	310	34.1	5.85
AN0249	AN0249 AspGDID:ASPL0000062551 COORDS:ChrVIII_A_nidulans_FGSC_A4:4147049-4145529C, translated using codon table 1 (506 amino acids) Uncharacterized ORF; Putative F-box protein	18.66	6.72	1	3	3	7	506	58.5	6.49
AN8216	swoH AspGDID:ASPL0000017184 COORDS:ChrII_A_nidulans_FGSC_A4:1172149-1171374C, translated using codon table 1 (153 amino acids) Verified ORF; Putative nucleoside diphosphate kinase with a predicted role in phospholipid metabolism; required for normal hyphal growth and conidiation; mutants display increased hyphal cell lysis; transcript upregulated in response to camptothecin	18.36	22.88	1	3	3	6	153	16.9	8.12
AN7903	AN7903 AspGDID:ASPL0000009079 COORDS:ChrII_A_nidulans_FGSC_A4:186499-194381W, translated using codon table 1 (2605 amino acids) Verified ORF; Polyketide involved in violaceol production	18.26	2.5	1	6	6	7	2605	288.8	6.37
AN8176	AN8176 AspGDID:ASPL0000011665 COORDS:ChrII_A_nidulans_FGSC_A4:1019955-1021261W, translated using codon table 1 (372 amino acids) Uncharacterized ORF; Has domain(s) with predicted structural constituent of ribosome activity, role in translation and ribosome localization	15.13	14.78	1	4	4	6	372	40.2	10.77
AN8820	cnaA AspGDID:ASPL0000075355 COORDS:ChrIII_A_nidulans_FGSC_A4:2699043-2697177C, translated using codon table 1 (549 amino acids) Verified ORF; Catalytic subunit of the calmodulin-dependent protein phosphatase (calcineurin A), required for cell cycle progression	15.07	10.93	1	5	5	6	549	63	5.62
AN4218	AN4218 AspGDID:ASPL0000009225 COORDS:ChrII_A_nidulans_FGSC_A4:1711467-1713013W, translated using codon table 1 (460 amino acids) Uncharacterized ORF; Ortholog(s) have GDP binding, GTP binding, translation elongation factor activity, role in tRNA export from nucleus, translational elongation and mitochondrion localization	14.86	6.74	1	3	3	6	460	49.7	9.06
AN5809	AN5809 AspGDID:ASPL0000006112 COORDS:ChrI_A_nidulans_FGSC_A4:2177165-2177962W, translated using codon table 1 (240 amino acids) Uncharacterized ORF	14.83	12.92	1	2	2	5	240	26.7	4.65
AN4149	AN4149 AspGDID:ASPL0000015402 COORDS:ChrII_A_nidulans_FGSC_A4:1942783-1944290W, translated using codon table 1 (498 amino acids) Uncharacterized ORF; Ortholog of <i>A. oryzae RIB40</i> : AO090005000801 and <i>A. flavus NRRL 3357</i> : AFL2G_00783	13.64	9.24	1	4	4	5	498	56.2	5.26
AN5746	acuN AspGDID:ASPL0000028218 COORDS:ChrV_A_nidulans_FGSC_A4:1820581-1822132W, translated using codon table 1 (438 amino acids) Verified ORF; Putative phosphopyruvate hydratase with a predicted role in gluconeogenesis and glycolysis; intracellular; protein abundance decreased by menadione stress	13.62	13.47	1	4	4	4	438	47.5	5.57
AN10254	AN10254 AspGDID:ASPL0000049036 COORDS:ChrVII_A_nidulans_FGSC_A4:2465554-2466819W, translated using codon table 1 (352 amino acids) Uncharacterized ORF; Ortholog of <i>A. fumigatus Af293</i> : Afu4g10530, <i>A. flavus NRRL 3357</i> : AFL2G_01886, <i>N. fischeri NRRL 181</i> : NFIA_105540, <i>A. terreus NIH2624</i> : ATEG_04011 and <i>A. clavatus NRRL 1</i> : ACLA_049730	13.58	13.35	1	4	4	5	352	39.6	9.67
AN1263	AN1263 AspGDID:ASPL0000057622 COORDS:ChrVIII_A_nidulans_FGSC_A4:1016078-1014531C, translated using codon table 1 (449 amino acids) Uncharacterized ORF; Putative adenosylhomocysteinase with a predicted role in methionine metabolism; expression reduced after exposure to farnesol	12.68	6.46	1	2	2	4	449	48.8	6.47
AN2875	fbaA AspGDID:ASPL0000037016 COORDS:ChrVI_A_nidulans_FGSC_A4:2527031-2525793C, translated using codon table 1 (360 amino acids) Verified ORF; Putative fructose-bisphosphate aldolase with a predicted role in gluconeogenesis and glycolysis; intracellular, menadione stress-induced protein; palA-dependent expression independent of pH	12.28	3.89	1	2	2	4	360	39.5	6.06
AN1222	AN1222 AspGDID:ASPL0000052344 COORDS:ChrVIII_A_nidulans_FGSC_A4:1146168-1147445W, translated using codon table 1 (388 amino acids) Verified ORF; Putative S-adenosylmethionine synthetase with a predicted role in methionine metabolism; expression reduced after exposure to farnesol	12.11	8.51	1	3	3	4	388	42.2	5.5
AN6089	AN6089 AspGDID:ASPL0000003680 COORDS:ChrI_A_nidulans_FGSC_A4:1294502-1296460W, translated using codon table 1 (588 amino acids) Verified ORF; Putative 60 kilodalton heat shock protein	12.02	7.82	1	3	3	4	588	61.8	5.63
AN10223	AN10223 AspGDID:ASPL0000050719 COORDS:ChrVII_A_nidulans_FGSC_A4:1631541-1632408W, translated using codon table 1 (213 amino acids) Verified ORF; Putative 1-Cys peroxiredoxin; intracellular; protein abundance decreased by menadione stress; expression reduced after exposure to farnesol	11.46	14.08	1	3	3	5	213	23.3	5.62
AN2062	bipA AspGDID:ASPL0000045915 COORDS:ChrVII_A_nidulans_FGSC_A4:2730140-2727965C, translated using codon table 1 (674 amino acids) Uncharacterized ORF; Putative ER-resident chaperone of the HSP70 family; unfolded-protein response (UPR) target gene; transcript levels increase during the UPR	11.04	5.49	1	2	3	4	674	73.7	4.97
AN5441	AN5441 AspGDID:ASPL0000026438 COORDS:ChrV_A_nidulans_FGSC_A4:2806651-2805834C, translated using codon table 1 (155 amino acids) Uncharacterized ORF; Ortholog(s) have role in endonucleolytic cleavage in ITS1 to separate SSU-rRNA from 5.8S rRNA and LSU-rRNA from tricistronic rRNA transcript (SSU-rRNA, 5.8S rRNA, LSU-rRNA), rRNA export from nucleus and mitochondrion localization	10.96	12.9	1	2	2	4	155	18	10.26
AN6179	neddH AspGDID:ASPL0000004229 COORDS:ChrI_A_nidulans_FGSC_A4:1009036-1009472W, translated using codon table 1 (81 amino acids) Uncharacterized ORF; Protein neddylation factor	10.95	29.63	1	2	2	4	81	9	6.06
AN5907	AN5907 AspGDID:ASPL0000006696 COORDS:ChrI_A_nidulans_FGSC_A4:1844323-1844796W, translated using codon table 1 (157 amino acids) Verified ORF; Putative ribose-5-phosphate isomerase; intracellular, menadione stress-induced protein	10.34	17.83	1	2	2	3	157	16.9	7.28
AN5960	AN5960 AspGDID:ASPL0000004263 COORDS:ChrI_A_nidulans_FGSC_A4:1671670-1671003C, translated using codon table 1 (149 amino acids) Uncharacterized ORF; Ortholog(s) have mRNA binding activity, role in maturation of SSU-rRNA from tricistronic rRNA transcript (SSU-rRNA, 5.8S rRNA, LSU-rRNA), ribosomal small subunit assembly and 90S preribosome, small-subunit processome localization	10.19	24.83	1	3	3	4	149	15.7	10.71
AN1162	AN1162 AspGDID:ASPL0000059288 COORDS:ChrVIII_A_nidulans_FGSC_A4:1336849-1337950W, translated using codon table 1 (228 amino acids) Uncharacterized ORF; Ortholog(s) have guanyl-nucleotide exchange factor activity and eukaryotic translation elongation factor 1 complex localization	8.73	14.91	1	2	2	3	228	24.9	4.58
AN6500	AN6500 AspGDID:ASPL0000004497 COORDS:ChrI_A_nidulans_FGSC_A4:2301283-2300506C, translated using codon table 1 (157 amino acids) Uncharacterized ORF; Has domain(s) with predicted structural constituent of ribosome activity, role in translation and ribosome localization	8.54	24.84	1	3	3	3	157	17.1	10.68
AN3413	AN3413 AspGDID:ASPL0000036430 COORDS:ChrVI_A_nidulans_FGSC_A4:799430-798400C, translated using codon table 1 (259 amino acids) Uncharacterized ORF; Protein with homology to ribosomal protein S2 and S5; ortholog of <I>S. cerevisiae</I> Rps2p; expression reduced after exposure to farnesol	8.54	11.58	1	2	2	3	259	28.2	10.52
AN6708	pdhA AspGDID:ASPL0000001752 COORDS:ChrI_A_nidulans_FGSC_A4:2923347-2921681C, translated using codon table 1 (488 amino acids) Verified ORF; Putative dihydrolipoamide S-acetyltransferase with a predicted role in pyruvate metabolism	8.28	7.38	1	3	3	3	488	51.8	6.47
AN4501	artA AspGDID:ASPL0000074811 COORDS:ChrIII_A_nidulans_FGSC_A4:1848752-1847738C, translated using codon table 1 (261 amino acids) Verified ORF; Putative 14-3-3 protein; induced by carbon starvation-induced autophagy	7.9	9.96	1	2	2	3	261	29.1	4.79
AN9468	AN9468 AspGDID:ASPL0000000085 COORDS:ChrI_A_nidulans_FGSC_A4:1661637-1662566W, translated using codon table 1 (143 amino acids) Uncharacterized ORF; Ortholog(s) have role in maturation of SSU-rRNA from tricistronic rRNA transcript (SSU-rRNA, 5.8S rRNA, LSU-rRNA) and 90S preribosome localization	7.51	18.88	1	2	2	3	143	15.9	10.18
AN2932	AN2932 AspGDID:ASPL0000037981 COORDS:ChrVI_A_nidulans_FGSC_A4:2351881-2353395W, translated using codon table 1 (398 amino acids) Uncharacterized ORF; Putative eukaryotic initiation factor 4A; expression reduced after exposure to farnesol	7.49	8.29	1	3	3	3	398	44.9	5.24
AN6359	sconB AspGDID:ASPL0000005389 COORDS:ChrI_A_nidulans_FGSC_A4:416905-418988W, translated using codon table 1 (678 amino acids) Uncharacterized ORF; Protein involved in sulfur metabolite repression; contains an F-box and seven WD repeats	7.1	3.39	1	2	2	3	678	76	6.99
AN0240	pppA AspGDID:ASPL0000057148 COORDS:ChrVIII_A_nidulans_FGSC_A4:4174727-4173570C, translated using codon table 1 (324 amino acids) Verified ORF; Putative transaldolase with a predicted role in the pentose-phosphate shunt; intracellular, menadione stress-induced protein	6.9	12.35	1	3	3	3	324	35.5	5.81
AN2000	ubi4 AspGDID:ASPL0000049163 COORDS:ChrVII_A_nidulans_FGSC_A4:2515486-2514450C, translated using codon table 1 (305 amino acids) Uncharacterized ORF; Polyubiquitin, contains four head to tail repeats of ubiqiutin; transcript upregulated in response to camptothecin	6.7	28.85	3	2	2	3	305	34.3	7.53
AN7107	AN7107 AspGDID:ASPL0000069390 COORDS:ChrIV_A_nidulans_FGSC_A4:999027-997470C, translated using codon table 1 (251 amino acids) Uncharacterized ORF; Has domain(s) with predicted structural constituent of ribosome activity, role in translation and large ribosomal subunit localization	6.39	10.36	1	2	2	2	251	28.9	9.99
AN7254	AN7254 AspGDID:ASPL0000069340 COORDS:ChrIV_A_nidulans_FGSC_A4:520523-523263W, translated using codon table 1 (814 amino acids) Verified ORF; Protein with a conserved CDC48, cell division protein N-terminal domain and two ATPase domains of the AAA-superfamily; protein expressed at increased levels during osmoadaptation	6.17	3.07	1	2	2	2	814	89.4	5.12
AN2526	AN2526 AspGDID:ASPL0000041782 COORDS:ChrVII_A_nidulans_FGSC_A4:4236655-4235453C, translated using codon table 1 (400 amino acids) Uncharacterized ORF; Putative ketol-acid reductoisomerase with a predicted role in Coenzyme A and pantothenate biosynthesis or amino acid metabolism	5.8	5.5	1	2	2	2	400	44.3	8.87
AN1166	AN1166 AspGDID:ASPL0000060399 COORDS:ChrVIII_A_nidulans_FGSC_A4:1326281-1327223W, translated using codon table 1 (198 amino acids) Uncharacterized ORF; Ortholog(s) have RNA binding, structural constituent of ribosome activity, role in cytoplasmic translation, ribosomal large subunit assembly and cytosolic large ribosomal subunit localization	5.69	12.12	1	2	2	2	198	22.1	10.17
AN6330	AN6330 AspGDID:ASPL0000004211 COORDS:ChrI_A_nidulans_FGSC_A4:505935-503121C, translated using codon table 1 (844 amino acids) Verified ORF; Putative elongation factor 2; intracellular; protein abundance decreased by menadione stress	5.64	2.96	1	2	2	2	844	93.7	6.68
AN3791	AN3791 AspGDID:ASPL0000013521 COORDS:ChrII_A_nidulans_FGSC_A4:3049301-3048299C, translated using codon table 1 (312 amino acids) Uncharacterized ORF; Ortholog of <i>A. fumigatus Af293</i> : Afu2g03990, <i>A. niger CBS 513.88</i> : An07g08650, <i>A. oryzae RIB40</i> : AO090005001527, <i>A. flavus NRRL 3357</i> : AFL2G_01425 and <i>A. niger ATCC 1015</i> : 180777-mRNA	5.61	6.41	1	2	2	2	312	35.5	9.45
AN4087	AN4087 AspGDID:ASPL0000016707 COORDS:ChrII_A_nidulans_FGSC_A4:2137935-2139058W, translated using codon table 1 (264 amino acids) Uncharacterized ORF; Putative 40S ribosomal protein subunit; ortholog of <I>S. cerevisiae</I> Rps3p; expression reduced after exposure to farnesol	5.42	9.47	1	2	2	2	264	28.9	8.94
AN8704	AN8704 AspGDID:ASPL0000074183 COORDS:ChrIII_A_nidulans_FGSC_A4:3065641-3064820C, translated using codon table 1 (160 amino acids) Uncharacterized ORF; 60S ribosomal protein L24a; PalA-dependent expression independent of pH	5.4	11.88	1	2	2	2	160	17.9	11.22
AN3814	cypA AspGDID:ASPL0000013856 COORDS:ChrII_A_nidulans_FGSC_A4:2977175-2978123W, translated using codon table 1 (217 amino acids) Uncharacterized ORF; Putative peptidyl-prolyl cis-trans isomerase (PPIase); cyclophilin	5.39	11.98	1	2	2	2	217	23.6	8.87
AN2068	AN2068 AspGDID:ASPL0000048811 COORDS:ChrVII_A_nidulans_FGSC_A4:2753421-2757505W, translated using codon table 1 (1305 amino acids) Uncharacterized ORF; Has domain(s) with predicted RNA binding activity	5.39	1.69	1	2	2	2	1305	141.4	6.99
AN3724	AN3724 AspGDID:ASPL0000013326 COORDS:ChrII_A_nidulans_FGSC_A4:3272053-3271196C, translated using codon table 1 (279 amino acids) Uncharacterized ORF; Ortholog of <i>A. fumigatus Af293</i> : Afu6g12460, <i>A. niger CBS 513.88</i> : An06g01620, <i>A. oryzae RIB40</i> : AO090009000166, <i>A. flavus NRRL 3357</i> : AFL2G_10488 and <i>A. niger ATCC 1015</i> : 177709-mRNA	5.09	8.24	1	2	2	2	279	31.6	4.82
AN6700	AN6700 AspGDID:ASPL0000007308 COORDS:ChrI_A_nidulans_FGSC_A4:2897307-2894554C, translated using codon table 1 (917 amino acids) Uncharacterized ORF; Has domain(s) with predicted ATP binding, ATPase activity	5.08	2.18	1	2	2	2	917	102.2	6.28
AN2435	aclA AspGDID:ASPL0000045833 COORDS:ChrVII_A_nidulans_FGSC_A4:3945972-3944458C, translated using codon table 1 (485 amino acids) Verified ORF; Putative ATP citrate synthase with a predicted role in TCA intermediate metabolism; transcript downregulated upon shift from glucose to ethanol and after exposure to farnesol	4.89	5.57	1	2	2	2	485	53	6.18
AN6217	AN6217 AspGDID:ASPL0000008575 COORDS:ChrI_A_nidulans_FGSC_A4:887161-885196C, translated using codon table 1 (618 amino acids) Uncharacterized ORF; Putative F-box protein	4.59	4.05	1	2	2	2	618	68.6	8.78
AN2183	AN2183 AspGDID:ASPL0000044798 COORDS:ChrVII_A_nidulans_FGSC_A4:3134616-3135653W, translated using codon table 1 (345 amino acids) Uncharacterized ORF; Ortholog of <i>A. fumigatus Af293</i> : Afu6g03800, <i>A. niger CBS 513.88</i> : An15g01720, <i>A. niger ATCC 1015</i> : 40438-mRNA, <i>N. fischeri NRRL 181</i> : NFIA_050320 and <i>A. terreus NIH2624</i> : ATEG_07081	4.4	5.22	1	2	2	2	345	40	8.27
AN4462	pycA AspGDID:ASPL0000074543 COORDS:ChrIII_A_nidulans_FGSC_A4:1981760-1985404W, translated using codon table 1 (1196 amino acids) Verified ORF; Putative pyruvate carboxylase or glutathione synthase	4.15	2.01	1	2	2	2	1196	131.3	6.65
