# Supplementary material for: F-box receptor mediated control of substrate stability and subcellular location organizes cellular development of Aspergillus nidulans
Source: PLoS Genet. 2022 Dec 12;18(12):e1010502. doi: 10.1371/journal.pgen.1010502 (PMC9744329; doi:10.1371/journal.pgen.1010502)
Supplement: S7 Table — (XLSX) [file pgen.1010502.s019.xlsx]

## Sheet: Oxidative Stress Menadione
S7 Table. SkpA interacting proteins under oxidative stress (80mm Menadione)
Accession	Description	Score	Coverage	# Proteins	# Unique Peptides	# Peptides	# PSMs	# AAs	MW [kDa]	calc. pI
AN10061	AN10061 AspGDID:ASPL0000056569 COORDS:ChrVIII_A_nidulans_FGSC_A4:3804446-3801705C, translated using codon table 1 (880 amino acids) Uncharacterized ORF; Has domain(s) with predicted role in exocytosis, vesicle docking and cytoplasm localization	208.88	33.07	1	24	24	69	880	98.5	5.71
AN0703	AN0703 AspGDID:ASPL0000051923 COORDS:ChrVIII_A_nidulans_FGSC_A4:2742933-2747265W, translated using codon table 1 (1323 amino acids) Uncharacterized ORF; Ortholog(s) have role in early endosome to late endosome transport, regulation of protein complex assembly, vacuolar acidification and RAVE complex, extrinsic to membrane localization	183.94	19.05	1	21	21	63	1323	148.5	6.4
AN1019	AN1019 AspGDID:ASPL0000060435 COORDS:ChrVIII_A_nidulans_FGSC_A4:1780527-1783184W, translated using codon table 1 (764 amino acids) Uncharacterized ORF; Putative Scf complex protein; transcript upregulated in response to camptothecin	161.52	34.82	1	29	29	61	764	88.8	7.21
AN5568	AN5568 AspGDID:ASPL0000027998 COORDS:ChrV_A_nidulans_FGSC_A4:2383740-2381669C, translated using codon table 1 (638 amino acids) Uncharacterized ORF; Putative F-box protein	158.92	29.47	1	15	15	54	638	70.7	8.37
AN2302	sconC AspGDID:ASPL0000044827 COORDS:ChrVII_A_nidulans_FGSC_A4:3496041-3495317C, translated using codon table 1 (161 amino acids) Verified ORF; Skp1-related protein with a predicted role in sulfur metabolism; regulated by sulfur metabolite repression	118.44	70.19	1	11	11	41	161	18.6	4.6
AN8051	AN8051 AspGDID:ASPL0000010806 COORDS:ChrII_A_nidulans_FGSC_A4:605272-606972W, translated using codon table 1 (546 amino acids) Uncharacterized ORF; Ortholog of <i>A. fumigatus Af293</i> : Afu5g02120, <i>A. niger CBS 513.88</i> : An02g11160, <i>A. oryzae RIB40</i> : AO090003001306, <i>A. flavus NRRL 3357</i> : AFL2G_01764 and <i>A. niger ATCC 1015</i> : 197766-mRNA	101.83	17.22	1	8	8	35	546	60.7	8.62
AN2933	AN2933 AspGDID:ASPL0000034594 COORDS:ChrVI_A_nidulans_FGSC_A4:2351190-2349634C, translated using codon table 1 (494 amino acids) Uncharacterized ORF; Ortholog of <i>A. fumigatus Af293</i> : Afu3g08170, <i>A. niger CBS 513.88</i> : An02g11690, <i>A. oryzae RIB40</i> : AO090005001460, <i>A. flavus NRRL 3357</i> : AFL2G_01364 and <i>A. niger ATCC 1015</i> : 37407-mRNA	91.08	24.09	1	12	12	35	494	55.5	5.63
AN6003	AN6003 AspGDID:ASPL0000003109 COORDS:ChrI_A_nidulans_FGSC_A4:1538326-1539939W, translated using codon table 1 (537 amino acids) Uncharacterized ORF; Ortholog of <i>A. fumigatus Af293</i> : Afu2g10060, <i>A. niger CBS 513.88</i> : An03g02950, <i>A. oryzae RIB40</i> : AO090011000631, <i>A. flavus NRRL 3357</i> : AFL2G_05383 and <i>A. niger ATCC 1015</i> : 45641-mRNA	81.97	31.47	1	12	12	26	537	60.3	5.43
AN5714	AN5714 AspGDID:ASPL0000032769 COORDS:ChrV_A_nidulans_FGSC_A4:1910940-1908463C, translated using codon table 1 (807 amino acids) Uncharacterized ORF; Ortholog of <i>A. fumigatus Af293</i> : Afu1g06760, <i>A. niger CBS 513.88</i> : An18g05800, <i>A. oryzae RIB40</i> : AO090001000477, <i>A. flavus NRRL 3357</i> : AFL2G_09121 and <i>A. niger ATCC 1015</i> : 187314-mRNA	72.55	10.41	1	7	7	23	807	89.2	7.43
AN5209	AN5209 AspGDID:ASPL0000031789 COORDS:ChrV_A_nidulans_FGSC_A4:1490056-1491476W, translated using codon table 1 (457 amino acids) Uncharacterized ORF; Putative F-box protein	59.38	15.1	1	6	6	18	457	52.7	5.62
AN6187	AN6187 AspGDID:ASPL0000004205 COORDS:ChrI_A_nidulans_FGSC_A4:991016-993059W, translated using codon table 1 (640 amino acids) Uncharacterized ORF; Ortholog of <i>A. fumigatus Af293</i> : Afu2g11670, <i>A. flavus NRRL 3357</i> : AFL2G_06800, <i>A. niger ATCC 1015</i> : 131295-mRNA, <i>N. fischeri NRRL 181</i> : NFIA_086920 and <i>A. terreus NIH2624</i> : ATEG_01102	59.36	19.38	1	11	11	20	640	72.9	9.36
AN4488	AN4488 AspGDID:ASPL0000070405 COORDS:ChrIII_A_nidulans_FGSC_A4:1881904-1884932W, translated using codon table 1 (977 amino acids) Uncharacterized ORF; Putative F-box protein	56.31	14.23	1	9	9	17	977	107.1	7.43
AN4085	AN4085 AspGDID:ASPL0000015687 COORDS:ChrII_A_nidulans_FGSC_A4:2142705-2145033W, translated using codon table 1 (616 amino acids) Uncharacterized ORF; Ortholog(s) have intracellular localization	55.07	12.99	1	6	6	16	616	69	4.81
AN8462	AN8462 AspGDID:ASPL0000029972 COORDS:ChrV_A_nidulans_FGSC_A4:564251-563394C, translated using codon table 1 (285 amino acids) Uncharacterized ORF	54.5	24.21	1	6	6	21	285	32.6	8.24
AN10254	AN10254 AspGDID:ASPL0000049036 COORDS:ChrVII_A_nidulans_FGSC_A4:2465554-2466819W, translated using codon table 1 (352 amino acids) Uncharacterized ORF; Ortholog of <i>A. fumigatus Af293</i> : Afu4g10530, <i>A. flavus NRRL 3357</i> : AFL2G_01886, <i>N. fischeri NRRL 181</i> : NFIA_105540, <i>A. terreus NIH2624</i> : ATEG_04011 and <i>A. clavatus NRRL 1</i> : ACLA_049730	49.05	20.45	1	5	5	16	352	39.6	9.67
AN5593	AN5593 AspGDID:ASPL0000032070 COORDS:ChrV_A_nidulans_FGSC_A4:2296678-2294013C, translated using codon table 1 (859 amino acids) Uncharacterized ORF; Putative F-box protein	47.82	11.06	1	8	8	18	859	95.2	7.43
AN9113	AN9113 AspGDID:ASPL0000036113 COORDS:ChrVI_A_nidulans_FGSC_A4:396670-394698C, translated using codon table 1 (562 amino acids) Uncharacterized ORF; Putative F-box protein	46.51	11.74	1	5	5	14	562	62.3	8.44
AN1767	AN1767 AspGDID:ASPL0000041895 COORDS:ChrVII_A_nidulans_FGSC_A4:1828080-1829906W, translated using codon table 1 (608 amino acids) Uncharacterized ORF; Has domain(s) with predicted catalytic activity	45.4	16.12	1	6	6	15	608	68.3	7.08
AN4510	fbxA AspGDID:ASPL0000071193 COORDS:ChrIII_A_nidulans_FGSC_A4:1818863-1821687W, translated using codon table 1 (923 amino acids) Verified ORF; F-box protein; mutant shows increased resistance to 2-deoxyglucose; BLAST indicates no apparent homologs in higher eukaryotes	44.56	12.35	1	10	10	15	923	102.1	8.1
AN5129	hsp70 AspGDID:ASPL0000032041 COORDS:ChrV_A_nidulans_FGSC_A4:1233671-1235605W, translated using codon table 1 (644 amino acids) Verified ORF; 70 kilodalton heat shock protein; protein abundance decreased by menadione stress; physically associates with importin-alpha, KapA; palA-dependent expression independent of pH	44.43	18.17	1	10	11	15	644	69.9	5.14
AN8269	hsp90 AspGDID:ASPL0000018308 COORDS:ChrII_A_nidulans_FGSC_A4:1334878-1337036W, translated using codon table 1 (700 amino acids) Uncharacterized ORF; 90 kilodalton heat shock protein; physically associates with importin-alpha, KapA; palA-dependent expression independent of pH	41.55	13.71	1	8	8	15	700	79.8	5
AN5826	AN5826 AspGDID:ASPL0000082292 COORDS:ChrI_A_nidulans_FGSC_A4:2128752-2130717W, translated using codon table 1 (549 amino acids)Possible pseudogene	41.44	9.84	1	5	5	13	549	61.4	5.22
AN7205	AN7205 AspGDID:ASPL0000069856 COORDS:ChrIV_A_nidulans_FGSC_A4:688867-690441W, translated using codon table 1 (492 amino acids) Uncharacterized ORF; Ortholog(s) have role in ribosome biogenesis and nucleolus localization	40.61	6.5	1	2	2	11	492	53.7	4.7
AN11227	hscA AspGDID:ASPL0000044929 COORDS:ChrVII_A_nidulans_FGSC_A4:681298-682749W, translated using codon table 1 (372 amino acids) Uncharacterized ORF; Putative 70 kilodalton heat shock protein	37.68	20.7	1	5	5	10	372	40.8	5.71
AN2000	ubi4 AspGDID:ASPL0000049163 COORDS:ChrVII_A_nidulans_FGSC_A4:2515486-2514450C, translated using codon table 1 (305 amino acids) Uncharacterized ORF; Polyubiquitin, contains four head to tail repeats of ubiqiutin; transcript upregulated in response to camptothecin	37.52	49.84	2	3	3	14	305	34.3	7.53
AN1545	AN1545 AspGDID:ASPL0000046009 COORDS:ChrVII_A_nidulans_FGSC_A4:1120003-1121843W, translated using codon table 1 (472 amino acids) Uncharacterized ORF; Has domain(s) with predicted protein phosphatase type 2A regulator activity, role in signal transduction and protein phosphatase type 2A complex localization	33.56	7.42	1	2	2	10	472	53.4	6.44
AN8041	gpdA AspGDID:ASPL0000009927 COORDS:ChrII_A_nidulans_FGSC_A4:580314-581717W, translated using codon table 1 (336 amino acids) Verified ORF; Glyceraldehyde-3-phosphate dehydrogenase with a predicted role in gluconeogenesis and glycolysis; the gpdA promoter is a commonly used regulatory sequence for driving constitutive heterologous gene expression	33.13	25.6	1	7	7	11	336	36.3	7.47
AN0557	AN0557 AspGDID:ASPL0000053808 COORDS:ChrVIII_A_nidulans_FGSC_A4:3180378-3176976C, translated using codon table 1 (1114 amino acids) Uncharacterized ORF; Putative F-box protein	32.86	9.52	1	9	9	13	1114	121.1	6.99
AN6010	sgdE AspGDID:ASPL0000007208 COORDS:ChrI_A_nidulans_FGSC_A4:1520285-1518165C, translated using codon table 1 (666 amino acids) Verified ORF; Hsp70-family protein; required for conidial germination; protein expressed at increased levels during osmoadaptation	32.47	14.41	1	7	7	10	666	72.3	6.04
AN8176	AN8176 AspGDID:ASPL0000011665 COORDS:ChrII_A_nidulans_FGSC_A4:1019955-1021261W, translated using codon table 1 (372 amino acids) Uncharacterized ORF; Has domain(s) with predicted structural constituent of ribosome activity, role in translation and ribosome localization	31.38	15.59	1	4	4	8	372	40.2	10.77
AN7903	AN7903 AspGDID:ASPL0000009079 COORDS:ChrII_A_nidulans_FGSC_A4:186499-194381W, translated using codon table 1 (2605 amino acids) Verified ORF; Polyketide involved in violaceol production	31.1	3.95	1	10	10	11	2605	288.8	6.37
AN2505	AN2505 AspGDID:ASPL0000044444 COORDS:ChrVII_A_nidulans_FGSC_A4:4167808-4169821W, translated using codon table 1 (653 amino acids) Uncharacterized ORF; Putative F-box protein	30.97	13.78	1	7	7	11	653	74.5	7.71
AN10516	grrA AspGDID:ASPL0000017608 COORDS:ChrII_A_nidulans_FGSC_A4:1769493-1771359W, translated using codon table 1 (585 amino acids) Verified ORF; Putative F-box protein with a role in meiosis; required for ascospore development; transcript is highly expressed during sexual development	27.77	12.31	1	6	6	10	585	65	6.34
AN4614	AN4614 AspGDID:ASPL0000074075 COORDS:ChrIII_A_nidulans_FGSC_A4:1521357-1522469W, translated using codon table 1 (310 amino acids) Uncharacterized ORF; Ortholog of <i>A. niger CBS 513.88</i> : An07g06535, <i>A. oryzae RIB40</i> : AO090011000510, <i>A. flavus NRRL 3357</i> : AFL2G_05271, <i>A. niger ATCC 1015</i> : 53240-mRNA and <i>N. fischeri NRRL 181</i> : NFIA_034680	26.67	21.61	1	6	6	11	310	34.1	5.85
AN6542	actA AspGDID:ASPL0000008752 COORDS:ChrI_A_nidulans_FGSC_A4:2421081-2419296C, translated using codon table 1 (375 amino acids) Verified ORF; Gamma-actin	26.55	11.73	1	3	3	9	375	41.6	5.69
AN1451	AN1451 AspGDID:ASPL0000043300 COORDS:ChrVII_A_nidulans_FGSC_A4:819004-818058C, translated using codon table 1 (290 amino acids) Uncharacterized ORF; Ortholog of <i>A. fumigatus Af293</i> : Afu8g04390, <i>A. niger CBS 513.88</i> : An16g08650, <i>A. oryzae RIB40</i> : AO090103000064, <i>A. flavus NRRL 3357</i> : AFL2G_12299 and <i>A. niger ATCC 1015</i> : 193722-mRNA	25.94	15.17	1	4	4	9	290	33.4	7.36
AN6391	pphA AspGDID:ASPL0000005337 COORDS:ChrI_A_nidulans_FGSC_A4:324590-325883W, translated using codon table 1 (329 amino acids) Uncharacterized ORF; Protein phosphatase	25.89	11.55	1	3	3	9	329	37.6	5.06
AN6887	AN6887 AspGDID:ASPL0000005287 COORDS:ChrI_A_nidulans_FGSC_A4:3477669-3479738W, translated using codon table 1 (689 amino acids) Uncharacterized ORF; Ortholog of <i>A. fumigatus Af293</i> : Afu5g13280, <i>A. niger CBS 513.88</i> : An14g04670, <i>A. oryzae RIB40</i> : AO090120000470, <i>A. flavus NRRL 3357</i> : AFL2G_08459 and <i>A. niger ATCC 1015</i> : 49383-mRNA	25.88	11.9	1	6	6	9	689	76.4	7.71
AN5496	AN5496 AspGDID:ASPL0000028236 COORDS:ChrV_A_nidulans_FGSC_A4:2612643-2610566C, translated using codon table 1 (666 amino acids) Uncharacterized ORF; Ortholog of <i>A. fumigatus Af293</i> : Afu6g13150, <i>A. niger CBS 513.88</i> : An08g10330, <i>A. oryzae RIB40</i> : AO090003000440, <i>A. flavus NRRL 3357</i> : AFL2G_02549 and <i>A. niger ATCC 1015</i> : 175678-mRNA	25.03	7.36	1	4	4	9	666	73.4	5.78
AN9339	catB AspGDID:ASPL0000057967 COORDS:ChrVIII_A_nidulans_FGSC_A4:332021-329633C, translated using codon table 1 (722 amino acids) Verified ORF; Hyphal catalase with a predicted role in gluconic acid and gluconate metabolism	24.33	12.33	1	7	7	9	722	79.3	5.07
AN4443	metH AspGDID:ASPL0000077429 COORDS:ChrIII_A_nidulans_FGSC_A4:2032253-2034642W, translated using codon table 1 (774 amino acids) Verified ORF; Putative methionine synthase with a predicted role in methionine metabolism; protein expressed at increased levels in a hapX mutant versus wild-type	24.06	5.3	1	3	3	8	774	86.8	6.83
AN3724	AN3724 AspGDID:ASPL0000013326 COORDS:ChrII_A_nidulans_FGSC_A4:3272053-3271196C, translated using codon table 1 (279 amino acids) Uncharacterized ORF; Ortholog of <i>A. fumigatus Af293</i> : Afu6g12460, <i>A. niger CBS 513.88</i> : An06g01620, <i>A. oryzae RIB40</i> : AO090009000166, <i>A. flavus NRRL 3357</i> : AFL2G_10488 and <i>A. niger ATCC 1015</i> : 177709-mRNA	23.76	10.39	1	2	2	6	279	31.6	4.82
AN6202	rpl3 AspGDID:ASPL0000001032 COORDS:ChrI_A_nidulans_FGSC_A4:929697-928193C, translated using codon table 1 (392 amino acids) Uncharacterized ORF; Putative ribosomal protein L3	22.71	11.48	1	4	4	9	392	44.4	10.2
AN8102	pepAc AspGDID:ASPL0000012882 COORDS:ChrII_A_nidulans_FGSC_A4:760657-762033W, translated using codon table 1 (454 amino acids) Uncharacterized ORF; Putative pepsin-like aspartic protease; predicted glycosyl phosphatidylinositol (GPI)-anchor	19.83	10.57	1	3	3	5	454	48.6	4.27
AN1523	AN1523 AspGDID:ASPL0000042916 COORDS:ChrVII_A_nidulans_FGSC_A4:1062829-1064932W, translated using codon table 1 (556 amino acids) Uncharacterized ORF; Putative F1F0-ATPase complex subunit with a predicted role in energy metabolism	18.72	8.27	1	3	3	6	556	60	9.14
AN2530	hsp30 AspGDID:ASPL0000049895 COORDS:ChrVII_A_nidulans_FGSC_A4:4245416-4244871C, translated using codon table 1 (181 amino acids) Verified ORF; Heat shock protein 30; expression upregulated after exposure to farnesol	17.6	25.97	1	5	5	7	181	20.3	6.57
AN6179	neddH AspGDID:ASPL0000004229 COORDS:ChrI_A_nidulans_FGSC_A4:1009036-1009472W, translated using codon table 1 (81 amino acids) Uncharacterized ORF; Protein neddylation factor	16.99	29.63	1	2	2	7	81	9	6.06
AN5576	AN5576 AspGDID:ASPL0000027994 COORDS:ChrV_A_nidulans_FGSC_A4:2353326-2354861W, translated using codon table 1 (490 amino acids) Uncharacterized ORF; Ortholog of <i>A. fumigatus Af293</i> : Afu4g11590, <i>A. niger CBS 513.88</i> : An04g04860, <i>A. oryzae RIB40</i> : AO090003001061, <i>A. flavus NRRL 3357</i> : AFL2G_01974 and <i>A. niger ATCC 1015</i> : 45439-mRNA	16.39	11.63	1	4	4	6	490	55.6	8.72
AN4501	artA AspGDID:ASPL0000074811 COORDS:ChrIII_A_nidulans_FGSC_A4:1848752-1847738C, translated using codon table 1 (261 amino acids) Verified ORF; Putative 14-3-3 protein; induced by carbon starvation-induced autophagy	16.03	27.97	1	4	5	6	261	29.1	4.79
AN5746	acuN AspGDID:ASPL0000028218 COORDS:ChrV_A_nidulans_FGSC_A4:1820581-1822132W, translated using codon table 1 (438 amino acids) Verified ORF; Putative phosphopyruvate hydratase with a predicted role in gluconeogenesis and glycolysis; intracellular; protein abundance decreased by menadione stress	14.97	15.3	1	4	4	4	438	47.5	5.57
AN5517	fbxB AspGDID:ASPL0000027790 COORDS:ChrV_A_nidulans_FGSC_A4:2537864-2534629C, translated using codon table 1 (994 amino acids) Uncharacterized ORF; Putative F-box protein	14.17	3.02	1	2	2	5	994	109.2	6.57
AN7254	AN7254 AspGDID:ASPL0000069340 COORDS:ChrIV_A_nidulans_FGSC_A4:520523-523263W, translated using codon table 1 (814 amino acids) Verified ORF; Protein with a conserved CDC48, cell division protein N-terminal domain and two ATPase domains of the AAA-superfamily; protein expressed at increased levels during osmoadaptation	14.05	6.39	1	4	4	5	814	89.4	5.12
AN6717	mdhA AspGDID:ASPL0000006775 COORDS:ChrI_A_nidulans_FGSC_A4:2957682-2958968W, translated using codon table 1 (340 amino acids) Verified ORF; Putative mitochondrial malate dehydrogenase with a predicted role in the TCA cycle; intracellular; protein abundance decreased by menadione stress	13.9	14.41	1	4	4	5	340	35.7	8.78
AN3413	AN3413 AspGDID:ASPL0000036430 COORDS:ChrVI_A_nidulans_FGSC_A4:799430-798400C, translated using codon table 1 (259 amino acids) Uncharacterized ORF; Protein with homology to ribosomal protein S2 and S5; ortholog of <I>S. cerevisiae</I> Rps2p; expression reduced after exposure to farnesol	13.86	11.58	1	2	2	5	259	28.2	10.52
AN2315	AN2315 AspGDID:ASPL0000042134 COORDS:ChrVII_A_nidulans_FGSC_A4:3534203-3532190C, translated using codon table 1 (518 amino acids) Uncharacterized ORF; Putative F1F0-ATPase complex subunit with a predicted role in energy metabolism; expression increased in salt-adapted strains	12.93	10.62	1	4	4	5	518	55.4	5.36
AN5744	AN5744 AspGDID:ASPL0000027505 COORDS:ChrV_A_nidulans_FGSC_A4:1825847-1824472C, translated using codon table 1 (270 amino acids) Uncharacterized ORF; Putative 14-3-3-like protein; transcript upregulated in response to camptothecin	12.9	21.48	1	4	5	5	270	30.6	4.87
AN1222	AN1222 AspGDID:ASPL0000052344 COORDS:ChrVIII_A_nidulans_FGSC_A4:1146168-1147445W, translated using codon table 1 (388 amino acids) Verified ORF; Putative S-adenosylmethionine synthetase with a predicted role in methionine metabolism; expression reduced after exposure to farnesol	12.72	8.51	1	3	3	4	388	42.2	5.5
AN4376	gdhA AspGDID:ASPL0000075551 COORDS:ChrIII_A_nidulans_FGSC_A4:2219466-2217981C, translated using codon table 1 (459 amino acids) Verified ORF; Putative NADP-linked glutamate dehydrogenase with a predicted role in glutamate and glutamine metabolism; involved in nitrogen catabolite repression; transcript induced by nitrate limitation; intracellular, menadione stress-induced protein	12.09	12.64	1	4	4	4	459	49.6	6.47
AN4218	AN4218 AspGDID:ASPL0000009225 COORDS:ChrII_A_nidulans_FGSC_A4:1711467-1713013W, translated using codon table 1 (460 amino acids) Uncharacterized ORF; Ortholog(s) have GDP binding, GTP binding, translation elongation factor activity, role in tRNA export from nucleus, translational elongation and mitochondrion localization	12.05	8.7	1	4	4	5	460	49.7	9.06
AN5134	gltA AspGDID:ASPL0000027159 COORDS:ChrV_A_nidulans_FGSC_A4:1249552-1256169W, translated using codon table 1 (2126 amino acids) Verified ORF; Glutamate synthase, NAD(+)-dependent (GOGAT) with a predicted role in glutamate and glutamine metabolism; required for ammonium uptake in the absence of NADP-glutamate dehydrogenase GdhA; transcript upregulated by nitrate limitation	11.87	2.16	1	3	3	3	2126	234.1	6.33
AN2062	bipA AspGDID:ASPL0000045915 COORDS:ChrVII_A_nidulans_FGSC_A4:2730140-2727965C, translated using codon table 1 (674 amino acids) Uncharacterized ORF; Putative ER-resident chaperone of the HSP70 family; unfolded-protein response (UPR) target gene; transcript levels increase during the UPR	11.58	5.49	1	2	3	4	674	73.7	4.97
AN7600	AN7600 AspGDID:ASPL0000069050 COORDS:ChrIV_A_nidulans_FGSC_A4:2104020-2099231C, translated using codon table 1 (1528 amino acids) Uncharacterized ORF; Has domain(s) with predicted FMN binding, heme binding, iron-sulfur cluster binding, oxidoreductase activity and role in oxidation-reduction process	11.54	2.36	1	3	3	4	1528	168.4	5.83
AN0286	AN0286 AspGDID:ASPL0000055261 COORDS:ChrVIII_A_nidulans_FGSC_A4:4025258-4023833C, translated using codon table 1 (457 amino acids) Uncharacterized ORF; Ortholog of <i>A. niger CBS 513.88</i> : An01g05160, <i>A. niger ATCC 1015</i> : 196559-mRNA, <i>N. fischeri NRRL 181</i> : NFIA_021650, <i>A. clavatus NRRL 1</i> : ACLA_031460 and <i>A. fumigatus A1163</i> : AFUB_003370	11.1	8.53	1	3	3	4	457	51.1	9.85
AN9468	AN9468 AspGDID:ASPL0000000085 COORDS:ChrI_A_nidulans_FGSC_A4:1661637-1662566W, translated using codon table 1 (143 amino acids) Uncharacterized ORF; Ortholog(s) have role in maturation of SSU-rRNA from tricistronic rRNA transcript (SSU-rRNA, 5.8S rRNA, LSU-rRNA) and 90S preribosome localization	11.02	28.67	1	3	3	4	143	15.9	10.18
AN8856	AN8856 AspGDID:ASPL0000072003 COORDS:ChrIII_A_nidulans_FGSC_A4:2586591-2585737C, translated using codon table 1 (153 amino acids) Uncharacterized ORF; Ortholog(s) have RNA binding activity and role in ribosomal large subunit assembly	10.75	16.34	1	2	2	3	153	16.8	10.42
AN2029	AN2029 AspGDID:ASPL0000050419 COORDS:ChrVII_A_nidulans_FGSC_A4:2626378-2627821W, translated using codon table 1 (441 amino acids) Uncharacterized ORF; Putative F-box protein	10.44	4.54	1	2	2	4	441	50.8	4.94
AN6700	AN6700 AspGDID:ASPL0000007308 COORDS:ChrI_A_nidulans_FGSC_A4:2897307-2894554C, translated using codon table 1 (917 amino acids) Uncharacterized ORF; Has domain(s) with predicted ATP binding, ATPase activity	10.4	3.71	1	3	3	4	917	102.2	6.28
AN5441	AN5441 AspGDID:ASPL0000026438 COORDS:ChrV_A_nidulans_FGSC_A4:2806651-2805834C, translated using codon table 1 (155 amino acids) Uncharacterized ORF; Ortholog(s) have role in endonucleolytic cleavage in ITS1 to separate SSU-rRNA from 5.8S rRNA and LSU-rRNA from tricistronic rRNA transcript (SSU-rRNA, 5.8S rRNA, LSU-rRNA), rRNA export from nucleus and mitochondrion localization	10.4	20	1	3	3	4	155	18	10.26
AN9059	AN9059 AspGDID:ASPL0000040242 COORDS:ChrVI_A_nidulans_FGSC_A4:558733-560309W, translated using codon table 1 (477 amino acids) Uncharacterized ORF; Putative F-box protein	10.28	8.81	1	4	4	4	477	53.8	6.68
AN6359	sconB AspGDID:ASPL0000005389 COORDS:ChrI_A_nidulans_FGSC_A4:416905-418988W, translated using codon table 1 (678 amino acids) Uncharacterized ORF; Protein involved in sulfur metabolite repression; contains an F-box and seven WD repeats	10.15	7.96	1	4	4	4	678	76	6.99
AN2526	AN2526 AspGDID:ASPL0000041782 COORDS:ChrVII_A_nidulans_FGSC_A4:4236655-4235453C, translated using codon table 1 (400 amino acids) Uncharacterized ORF; Putative ketol-acid reductoisomerase with a predicted role in Coenzyme A and pantothenate biosynthesis or amino acid metabolism	9.95	9.75	1	3	3	3	400	44.3	8.87
AN0249	AN0249 AspGDID:ASPL0000062551 COORDS:ChrVIII_A_nidulans_FGSC_A4:4147049-4145529C, translated using codon table 1 (506 amino acids) Uncharacterized ORF; Putative F-box protein	9.91	6.32	1	3	3	4	506	58.5	6.49
AN2106	AN2106 AspGDID:ASPL0000043596 COORDS:ChrVII_A_nidulans_FGSC_A4:2870831-2868044C, translated using codon table 1 (891 amino acids) Uncharacterized ORF; Ortholog of <i>A. niger CBS 513.88</i> : An11g04880, <i>A. flavus NRRL 3357</i> : AFL2G_02663, <i>A. niger ATCC 1015</i> : 178649-mRNA, <i>A. terreus NIH2624</i> : ATEG_05986 and <i>A. clavatus NRRL 1</i> : ACLA_089520	9.81	2.92	1	3	3	4	891	99.1	5.35
AN8692	prxA AspGDID:ASPL0000080267 COORDS:ChrIII_A_nidulans_FGSC_A4:3111905-3112533W, translated using codon table 1 (168 amino acids) Verified ORF; Thioredoxin-dependent peroxidase; intracellular; PRX5-like domain; highly similar to the allergen Aspf3 from related fungi; menadione stress-repressed protein; osmoadaptation-induced protein; repressed by starvation-induced autophagy	9.8	28.57	1	4	4	4	168	18.5	5.87
AN4149	AN4149 AspGDID:ASPL0000015402 COORDS:ChrII_A_nidulans_FGSC_A4:1942783-1944290W, translated using codon table 1 (498 amino acids) Uncharacterized ORF; Ortholog of <i>A. oryzae RIB40</i> : AO090005000801 and <i>A. flavus NRRL 3357</i> : AFL2G_00783	9.15	7.03	1	3	3	4	498	56.2	5.26
AN1263	AN1263 AspGDID:ASPL0000057622 COORDS:ChrVIII_A_nidulans_FGSC_A4:1016078-1014531C, translated using codon table 1 (449 amino acids) Uncharacterized ORF; Putative adenosylhomocysteinase with a predicted role in methionine metabolism; expression reduced after exposure to farnesol	9	9.35	1	3	3	3	449	48.8	6.47
AN4563	AN4563 AspGDID:ASPL0000072181 COORDS:ChrIII_A_nidulans_FGSC_A4:1656471-1657828W, translated using codon table 1 (370 amino acids) Uncharacterized ORF; Has domain(s) with predicted ATP binding, protein serine/threonine kinase activity and role in protein phosphorylation	8.69	6.76	1	2	2	3	370	42.6	9.55
AN0554	aldA AspGDID:ASPL0000055794 COORDS:ChrVIII_A_nidulans_FGSC_A4:3188631-3190243W, translated using codon table 1 (497 amino acids) Verified ORF; Aldehyde dehydrogenase; possible roles in beta-alanine, acetate, acetaldehyde and ethanol metabolism, methylglyoxal bypass, penicillin biosynthesis; menadione stress-decreased; carbon starvation autophagy-induced; hypoxia upregulated	8.68	8.85	1	3	3	3	497	54.1	6.62
AN8216	swoH AspGDID:ASPL0000017184 COORDS:ChrII_A_nidulans_FGSC_A4:1172149-1171374C, translated using codon table 1 (153 amino acids) Verified ORF; Putative nucleoside diphosphate kinase with a predicted role in phospholipid metabolism; required for normal hyphal growth and conidiation; mutants display increased hyphal cell lysis; transcript upregulated in response to camptothecin	8.47	22.88	1	3	3	3	153	16.9	8.12
AN4237	AN4237 AspGDID:ASPL0000015069 COORDS:ChrII_A_nidulans_FGSC_A4:1656926-1659345W, translated using codon table 1 (776 amino acids) Uncharacterized ORF; Ortholog of <i>A. fumigatus Af293</i> : Afu1g06160, <i>A. niger CBS 513.88</i> : An18g05340, <i>A. oryzae RIB40</i> : AO090001000437, <i>A. flavus NRRL 3357</i> : AFL2G_09082 and <i>A. niger ATCC 1015</i> : 42949-mRNA	8.19	3.87	1	2	2	3	776	86	6.92
AN6816	AN6816 AspGDID:ASPL0000003195 COORDS:ChrI_A_nidulans_FGSC_A4:3272895-3271432C, translated using codon table 1 (487 amino acids) Uncharacterized ORF; Putative F-box protein	8.16	5.75	1	2	2	3	487	53.9	5.22
AN6679	AN6679 AspGDID:ASPL0000002296 COORDS:ChrI_A_nidulans_FGSC_A4:2821410-2820516C, translated using codon table 1 (151 amino acids) Uncharacterized ORF; Ortholog(s) have SSU rRNA binding, structural constituent of ribosome activity and role in maturation of SSU-rRNA from tricistronic rRNA transcript (SSU-rRNA, 5.8S rRNA, LSU-rRNA)	8.14	23.18	1	3	3	3	151	16.8	10.37
AN1007	niiA AspGDID:ASPL0000053621 COORDS:ChrVIII_A_nidulans_FGSC_A4:1822109-1818402C, translated using codon table 1 (1104 amino acids) Verified ORF; Putative nitrite reductase with a predicted role in nitrogen metabolism; transcript stabilized by intracellular nitrate	8.13	2.26	1	2	2	3	1104	122.6	6.15
AN2932	AN2932 AspGDID:ASPL0000037981 COORDS:ChrVI_A_nidulans_FGSC_A4:2351881-2353395W, translated using codon table 1 (398 amino acids) Uncharacterized ORF; Putative eukaryotic initiation factor 4A; expression reduced after exposure to farnesol	8.02	8.29	1	3	3	3	398	44.9	5.24
AN6217	AN6217 AspGDID:ASPL0000008575 COORDS:ChrI_A_nidulans_FGSC_A4:887161-885196C, translated using codon table 1 (618 amino acids) Uncharacterized ORF; Putative F-box protein	7.89	3.72	1	2	2	3	618	68.6	8.78
AN9465	AN9465 AspGDID:ASPL0000053695 COORDS:ChrVIII_A_nidulans_FGSC_A4:711100-712176W, translated using codon table 1 (192 amino acids) Uncharacterized ORF; Ortholog(s) have structural constituent of ribosome activity, role in cytoplasmic translation and cytosolic large ribosomal subunit localization	7.57	17.71	1	3	3	3	192	21.8	9.5
AN5907	AN5907 AspGDID:ASPL0000006696 COORDS:ChrI_A_nidulans_FGSC_A4:1844323-1844796W, translated using codon table 1 (157 amino acids) Verified ORF; Putative ribose-5-phosphate isomerase; intracellular, menadione stress-induced protein	7.46	21.02	1	2	2	2	157	16.9	7.28
AN5960	AN5960 AspGDID:ASPL0000004263 COORDS:ChrI_A_nidulans_FGSC_A4:1671670-1671003C, translated using codon table 1 (149 amino acids) Uncharacterized ORF; Ortholog(s) have mRNA binding activity, role in maturation of SSU-rRNA from tricistronic rRNA transcript (SSU-rRNA, 5.8S rRNA, LSU-rRNA), ribosomal small subunit assembly and 90S preribosome, small-subunit processome localization	7.32	24.83	1	3	3	3	149	15.7	10.71
AN1752	AN1752 AspGDID:ASPL0000043602 COORDS:ChrVII_A_nidulans_FGSC_A4:1800475-1797338C, translated using codon table 1 (1045 amino acids) Uncharacterized ORF; Putative sulfite reductase with a predicted role in sulfur metabolism	7.29	3.06	1	2	2	2	1045	114.7	5.14
AN2731	AN2731 AspGDID:ASPL0000039203 COORDS:ChrVI_A_nidulans_FGSC_A4:2990579-2992010W, translated using codon table 1 (412 amino acids) Uncharacterized ORF; Ortholog(s) have ATPase activator activity, unfolded protein binding activity and role in 'de novo' protein folding, ER-associated protein catabolic process, protein refolding, protein targeting to ER, protein targeting to mitochondrion	7.27	8.98	1	3	3	3	412	45.4	6.16
AN6500	AN6500 AspGDID:ASPL0000004497 COORDS:ChrI_A_nidulans_FGSC_A4:2301283-2300506C, translated using codon table 1 (157 amino acids) Uncharacterized ORF; Has domain(s) with predicted structural constituent of ribosome activity, role in translation and ribosome localization	6.81	15.92	1	2	2	2	157	17.1	10.68
AN1166	AN1166 AspGDID:ASPL0000060399 COORDS:ChrVIII_A_nidulans_FGSC_A4:1326281-1327223W, translated using codon table 1 (198 amino acids) Uncharacterized ORF; Ortholog(s) have RNA binding, structural constituent of ribosome activity, role in cytoplasmic translation, ribosomal large subunit assembly and cytosolic large ribosomal subunit localization	5.84	12.12	1	2	2	2	198	22.1	10.17
AN9403	pdhC AspGDID:ASPL0000055557 COORDS:ChrVIII_A_nidulans_FGSC_A4:525627-526963W, translated using codon table 1 (375 amino acids) Verified ORF; Putative pyruvate dehydrogenase (lipoamide) with a predicted role in pyruvate metabolism	5.71	6.4	1	2	2	2	375	40.6	7.24
AN5933	AN5933 AspGDID:ASPL0000007481 COORDS:ChrI_A_nidulans_FGSC_A4:1760280-1762272W, translated using codon table 1 (559 amino acids) Uncharacterized ORF; Ortholog of <i>A. fumigatus Af293</i> : Afu2g10720, <i>A. niger CBS 513.88</i> : An02g02500, <i>A. niger ATCC 1015</i> : 173949-mRNA, <i>N. fischeri NRRL 181</i> : NFIA_086060 and <i>A. terreus NIH2624</i> : ATEG_01504	5.16	3.58	1	2	2	2	559	63.2	5
AN2734	AN2734 AspGDID:ASPL0000036346 COORDS:ChrVI_A_nidulans_FGSC_A4:2983790-2984844W, translated using codon table 1 (312 amino acids) Uncharacterized ORF; Ortholog(s) have LSU rRNA binding activity, role in ribosomal large subunit assembly and 90S preribosome, cytoplasm, preribosome, large subunit precursor localization	5.15	8.01	1	2	2	2	312	33.4	4.93
AN6089	AN6089 AspGDID:ASPL0000003680 COORDS:ChrI_A_nidulans_FGSC_A4:1294502-1296460W, translated using codon table 1 (588 amino acids) Verified ORF; Putative 60 kilodalton heat shock protein	5.01	5.78	1	2	2	2	588	61.8	5.63
AN5162	pdhB AspGDID:ASPL0000028703 COORDS:ChrV_A_nidulans_FGSC_A4:1346399-1347806W, translated using codon table 1 (405 amino acids) Verified ORF; Putative pyruvate dehydrogenase (lipoamide) with a predicted role in pyruvate metabolism	4.79	4.44	1	2	2	2	405	45.5	8.15
AN1047	AN1047 AspGDID:ASPL0000055772 COORDS:ChrVIII_A_nidulans_FGSC_A4:1686225-1683807C, translated using codon table 1 (724 amino acids) Uncharacterized ORF; Putative heat shock protein	4.33	3.45	1	2	2	2	724	81.1	5.22
AN9407	fasA AspGDID:ASPL0000056625 COORDS:ChrVIII_A_nidulans_FGSC_A4:538683-532978C, translated using codon table 1 (1860 amino acids) Verified ORF; Fatty acid synthase, alpha subunit; multifunctional enzyme with a predicted role in cytosolic fatty acid biosynthesis	4.32	1.56	1	2	2	2	1860	204.9	6.02
AN6330	AN6330 AspGDID:ASPL0000004211 COORDS:ChrI_A_nidulans_FGSC_A4:505935-503121C, translated using codon table 1 (844 amino acids) Verified ORF; Putative elongation factor 2; intracellular; protein abundance decreased by menadione stress	4.23	2.73	1	2	2	2	844	93.7	6.68
