# Supplementary material for: F-box receptor mediated control of substrate stability and subcellular location organizes cellular development of Aspergillus nidulans
Source: PLoS Genet. 2022 Dec 12;18(12):e1010502. doi: 10.1371/journal.pgen.1010502 (PMC9744329; doi:10.1371/journal.pgen.1010502)
Supplement: S8 Table — (XLSX) [file pgen.1010502.s020.xlsx]

## Sheet: Free GFP control
S8 Table. Free GFP control (only GFP interacting proteins)
Accession	Description	ΣCoverage	Σ# Proteins	Σ# Unique Peptides	Σ# Peptides	Σ# PSMs	Score A3	Coverage A3	# Peptides A3	# PSM A3	Score A5	Coverage A5	# Peptides A5	# PSM A5	# AAs	MW [kDa]	calc. pI
AN5907	AN5907 AspGDID:ASPL0000006696 COORDS:ChrI_A_nidulans_FGSC_A4:1844323-1844796W, translated using codon table 1 (157 amino acids) Verified ORF; Putative ribose-5-phosphate isomerase; intracellular, menadione stress-induced protein	77.07	1	10	10	18	348.1	77.07	10	12	26.5403	50.96	6	6	157	16.8858	7.28369
AN6499	mdhC AspGDID:ASPL0000001172 COORDS:ChrI_A_nidulans_FGSC_A4:2299340-2297929C, translated using codon table 1 (330 amino acids) Verified ORF; Putative malate dehydrogenase with a predicted role in the methylglyoxal bypass or the TCA cycle; intr	63.94	1	12	13	23	491.27	63.94	13	15	33.919	47.88	8	8	330	34.1623	6.62451
AN6717	mdhA AspGDID:ASPL0000006775 COORDS:ChrI_A_nidulans_FGSC_A4:2957682-2958968W, translated using codon table 1 (340 amino acids) Verified ORF; Putative mitochondrial malate dehydrogenase with a predicted role in the TCA cycle; intracellular; pro	53.82	1	13	14	23	426.38	53.82	14	15	31.4013	38.82	8	8	340	35.7209	8.77783
AN4501	artA AspGDID:ASPL0000074811 COORDS:ChrIII_A_nidulans_FGSC_A4:1848752-1847738C, translated using codon table 1 (261 amino acids) Verified ORF; Putative 14-3-3 protein; induced by carbon starvation-induced autophagy	53.26	1	9	12	23	441.12	53.26	12	14	35.1971	39.08	8	9	261	29.0976	4.79248
AN1246	pgkA AspGDID:ASPL0000054462 COORDS:ChrVIII_A_nidulans_FGSC_A4:1063743-1065122W, translated using codon table 1 (421 amino acids) Verified ORF; Putative phosphoglycerate kinase with a predicted role in gluconeogenesis and glycolysis; intracell	53.21	1	16	16	27	371.35	48.93	15	17	40.5759	36.1	9	10	421	44.8817	6.82959
AN8041	gpdA AspGDID:ASPL0000009927 COORDS:ChrII_A_nidulans_FGSC_A4:580314-581717W, translated using codon table 1 (336 amino acids) Verified ORF; Glyceraldehyde-3-phosphate dehydrogenase with a predicted role in gluconeogenesis and glycolysis; the g	52.98	1	12	12	30	679.5	52.98	12	17	51.8064	35.42	7	13	336	36.2886	7.47412
AN8605	cyp1 AspGDID:ASPL0000077203 COORDS:ChrIII_A_nidulans_FGSC_A4:3389978-3390630W, translated using codon table 1 (162 amino acids) Uncharacterized ORF; Putative peptidyl-prolyl cis-trans isomerase (PPIase); cyclophilin	48.15	1	7	7	15	242.77	48.15	7	10	19.7494	35.19	4	5	162	17.787	8.90967
AN4695	hexA AspGDID:ASPL0000076513 COORDS:ChrIII_A_nidulans_FGSC_A4:1290055-1290720W, translated using codon table 1 (177 amino acids) Uncharacterized ORF; Putative Woronin body protein; protein levels decreased in a hapX mutant versus wild-type	48.02	1	6	6	13	238.68	48.02	6	9	15.9622	25.99	3	4	177	19.7363	7.43018
AN7594	AN7594 AspGDID:ASPL0000068342 COORDS:ChrIV_A_nidulans_FGSC_A4:2079799-2079286C, translated using codon table 1 (136 amino acids) Verified ORF; DUF636 domain-containing protein; intracellular, menadione stress-induced protein	47.79	1	4	4	6	69.51	47.79	4	4	7.19616	27.94	2	2	136	14.7533	6.50732
AN5744	AN5744 AspGDID:ASPL0000027505 COORDS:ChrV_A_nidulans_FGSC_A4:1825847-1824472C, translated using codon table 1 (270 amino acids) Uncharacterized ORF; Putative 14-3-3-like protein; transcript upregulated in response to camptothecin	46.67	1	7	9	18	289.87	46.67	9	11	27.5099	35.93	6	7	270	30.6362	4.86865
AN0554	aldA AspGDID:ASPL0000055794 COORDS:ChrVIII_A_nidulans_FGSC_A4:3188631-3190243W, translated using codon table 1 (497 amino acids) Verified ORF; Aldehyde dehydrogenase; possible roles in beta-alanine, acetate, acetaldehyde and ethanol metabolis	46.08	1	16	16	31	550.95	42.66	15	17	58.9106	35.01	11	14	497	54.1047	6.62451
AN4376	gdhA AspGDID:ASPL0000075551 COORDS:ChrIII_A_nidulans_FGSC_A4:2219466-2217981C, translated using codon table 1 (459 amino acids) Verified ORF; Putative NADP-linked glutamate dehydrogenase with a predicted role in glutamate and glutamine metabo	42.05	1	13	13	24	467.36	42.05	13	14	38.9142	33.33	10	10	459	49.5781	6.46826
AN5975	AN5975 AspGDID:ASPL0000002721 COORDS:ChrI_A_nidulans_FGSC_A4:1622201-1623361W, translated using codon table 1 (386 amino acids) Uncharacterized ORF; Putative mannitol-1-phosphate 5-dehydrogenase with a predicted role in mannose/mannitol, fruc	39.64	1	12	12	21	361.18	39.64	12	14	26.2387	22.28	7	7	386	43.0755	6.15088
AN5129	hsp70 AspGDID:ASPL0000032041 COORDS:ChrV_A_nidulans_FGSC_A4:1233671-1235605W, translated using codon table 1 (644 amino acids) Verified ORF; 70 kilodalton heat shock protein; protein abundance decreased by menadione stress; physically associa	38.82	1	16	16	32	554.82	38.82	16	19	50.5222	28.73	12	13	644	69.8737	5.13525
AN5746	acuN AspGDID:ASPL0000028218 COORDS:ChrV_A_nidulans_FGSC_A4:1820581-1822132W, translated using codon table 1 (438 amino acids) Verified ORF; Putative phosphopyruvate hydratase with a predicted role in gluconeogenesis and glycolysis; intracellu	38.81	1	11	11	30	619.5	38.81	11	17	55.8058	29.22	8	13	438	47.4624	5.56689
AN3814	cypA AspGDID:ASPL0000013856 COORDS:ChrII_A_nidulans_FGSC_A4:2977175-2978123W, translated using codon table 1 (217 amino acids) Uncharacterized ORF; Putative peptidyl-prolyl cis-trans isomerase (PPIase); cyclophilin	38.25	1	6	6	14	177.47	31.8	5	7	25.0002	38.25	6	7	217	23.6017	8.86572
AN4443	metH AspGDID:ASPL0000077429 COORDS:ChrIII_A_nidulans_FGSC_A4:2032253-2034642W, translated using codon table 1 (774 amino acids) Verified ORF; Putative methionine synthase with a predicted role in methionine metabolism; protein expressed at in	36.18	1	21	21	41	680.18	36.18	21	27	54.3282	23.26	12	14	774	86.7716	6.82959
AN0252	AN0252 AspGDID:ASPL0000052676 COORDS:ChrVIII_A_nidulans_FGSC_A4:4138380-4139599W, translated using codon table 1 (296 amino acids) Uncharacterized ORF; Putative F1F0-ATPase complex gamma subunit with a predicted role in energy metabolism; exp	35.47	1	6	6	10	249.59	35.47	6	6	16.0992	21.28	4	4	296	31.9464	7.82568
AN6525	aciA AspGDID:ASPL0000003895 COORDS:ChrI_A_nidulans_FGSC_A4:2371602-2370188C, translated using codon table 1 (365 amino acids) Verified ORF; Putative formate dehydrogenase with a predicted role in oxalic acid metabolism; intracellular; protein	35.34	1	10	10	21	403.57	35.34	10	13	29.8339	32.6	8	8	365	40.1056	6.53662
AN6900	tpiA AspGDID:ASPL0000001144 COORDS:ChrI_A_nidulans_FGSC_A4:3517593-3518737W, translated using codon table 1 (249 amino acids) Uncharacterized ORF; Putative triose-phosphate isomerase with a predicted role in gluconeogenesis and glycolysis	34.94	1	6	6	17	242.14	34.94	6	9	29.4586	34.94	6	8	249	27.1403	6.12549
AN8216	swoH AspGDID:ASPL0000017184 COORDS:ChrII_A_nidulans_FGSC_A4:1172149-1171374C, translated using codon table 1 (153 amino acids) Verified ORF; Putative nucleoside diphosphate kinase with a predicted role in phospholipid metabolism; required for	33.99	1	4	4	7	123.29	33.99	4	4	10.7153	26.8	3	3	153	16.8977	8.11865
AN2317	AN2317 AspGDID:ASPL0000043123 COORDS:ChrVII_A_nidulans_FGSC_A4:3537655-3536918C, translated using codon table 1 (154 amino acids) Uncharacterized ORF; Predicted actin depolymerizing protein with similarity to Saccharomyces cerevisiae Cof1p	33.12	1	4	4	8	226.87	33.12	4	5	15.6744	23.38	2	3	154	16.7435	5.64307
AN8979	alcA AspGDID:ASPL0000043667 COORDS:ChrVII_A_nidulans_FGSC_A4:230971-232138W, translated using codon table 1 (350 amino acids) Verified ORF; Alcohol dehydrogenase with a role in two-carbon compound metabolism; expression is negatively regulate	31.43	1	7	8	15	154.73	31.43	8	9	24.1702	24	5	6	350	37.1293	7.69385
AN0241	sodA AspGDID:ASPL0000060319 COORDS:ChrVIII_A_nidulans_FGSC_A4:4172630-4171671C, translated using codon table 1 (154 amino acids) Verified ORF; Cu/Zn-superoxide dismutase; induced under iron starvation and repressed under copper starvation	31.17	1	5	5	7	121.23	31.17	5	5	8.71124	13.64	2	2	154	15.9778	6.27783
AN4916	AN4916 AspGDID:ASPL0000070605 COORDS:ChrIII_A_nidulans_FGSC_A4:563918-562995C, translated using codon table 1 (201 amino acids) Uncharacterized ORF; Ortholog(s) have role in ribosome biogenesis and small-subunit processome localization	30.35	1	3	3	5	32.18	30.35	3	3	6.97181	19.4	2	2	201	22.7554	10.1108
AN2968	ippA AspGDID:ASPL0000034810 COORDS:ChrVI_A_nidulans_FGSC_A4:2218827-2217727C, translated using codon table 1 (287 amino acids) Verified ORF; Putative inorganic diphosphatase with a predicted role in energy metabolism; intracellular; protein a	29.62	1	8	8	15	341.11	29.62	8	9	28.1053	23.34	5	6	287	32.3415	5.36377
AN2315	AN2315 AspGDID:ASPL0000042134 COORDS:ChrVII_A_nidulans_FGSC_A4:3534203-3532190C, translated using codon table 1 (518 amino acids) Uncharacterized ORF; Putative F1F0-ATPase complex subunit with a predicted role in energy metabolism; expression	29.54	1	9	10	23	312.26	29.54	10	13	38.759	21.81	7	10	518	55.3508	5.36377
AN0465	AN0465 AspGDID:ASPL0000052975 COORDS:ChrVIII_A_nidulans_FGSC_A4:3470982-3471645W, translated using codon table 1 (201 amino acids) Uncharacterized ORF; Ortholog of S. cerevisiae RPS8A and RPS8B; palA-dependent expression independent of pH	29.35	1	4	4	9	190.75	29.35	4	6	13.5443	15.42	2	3	201	22.8442	11.1509
AN6563	AN6563 AspGDID:ASPL0000006513 COORDS:ChrI_A_nidulans_FGSC_A4:2468078-2466458C, translated using codon table 1 (411 amino acids) Uncharacterized ORF; Putative translation elongation factor EF-1 gamma; ortholog of <I>S. cerevisiae</I> Cam1p; ex	28.95	1	8	8	17	309.4	28.95	8	10	29.1514	17.76	4	7	411	46.1879	6.58057
AN0240	pppA AspGDID:ASPL0000057148 COORDS:ChrVIII_A_nidulans_FGSC_A4:4174727-4173570C, translated using codon table 1 (324 amino acids) Verified ORF; Putative transaldolase with a predicted role in the pentose-phosphate shunt; intracellular, menadio	28.7	1	7	7	16	361.41	28.7	7	10	24.417	20.06	4	6	324	35.4795	5.80811
AN7003	AN7003 AspGDID:ASPL0000067118 COORDS:ChrIV_A_nidulans_FGSC_A4:1349604-1350698W, translated using codon table 1 (226 amino acids) Uncharacterized ORF; Has domain(s) with predicted structural constituent of ribosome activity, role in translatio	27.88	1	5	5	9	176.12	27.88	5	6	11.3143	15.49	2	3	226	25.5819	10.5503
AN1126	arfA AspGDID:ASPL0000058227 COORDS:ChrVIII_A_nidulans_FGSC_A4:1444020-1443252C, translated using codon table 1 (183 amino acids) Uncharacterized ORF; Putative ADP ribosylation factor involved in hyphal growth and secretion; essential gene; Ar	27.87	1	3	4	6	90.83	27.87	4	4	7.03908	13.11	2	2	183	20.995	5.71924
AN0870	AN0870 AspGDID:ASPL0000052900 COORDS:ChrVIII_A_nidulans_FGSC_A4:2217373-2218540W, translated using codon table 1 (314 amino acids) Uncharacterized ORF; Putative transporter with a predicted role in small molecule transport	27.39	1	6	6	13	244.44	27.39	6	8	19.3445	16.24	3	5	314	32.9283	9.36377
AN8009	nmt1 AspGDID:ASPL0000009981 COORDS:ChrII_A_nidulans_FGSC_A4:489265-488131C, translated using codon table 1 (341 amino acids) Uncharacterized ORF; Ortholog of A. fumigatus nmt1 and S. cerevisiae THI13; repressed by starvation-induced autophagy	27.27	1	6	7	15	318.55	27.27	7	9	21.9681	19.65	4	6	341	38.1953	6.02393
AN0688	AN0688 AspGDID:ASPL0000053784 COORDS:ChrVIII_A_nidulans_FGSC_A4:2786646-2789142W, translated using codon table 1 (684 amino acids) Uncharacterized ORF; Putative transketolase with a predicted role in the pentose-phosphate shunt or xylulose me	26.9	1	13	13	24	494.08	26.9	13	16	33.0096	18.71	8	8	684	74.5425	6.3667
AN2435	aclA AspGDID:ASPL0000045833 COORDS:ChrVII_A_nidulans_FGSC_A4:3945972-3944458C, translated using codon table 1 (485 amino acids) Verified ORF; Putative ATP citrate synthase with a predicted role in TCA intermediate metabolism; transcript downr	26.8	1	10	10	17	234.82	26.8	10	11	23.0123	18.35	6	6	485	52.9516	6.17627
AN2875	fbaA AspGDID:ASPL0000037016 COORDS:ChrVI_A_nidulans_FGSC_A4:2527031-2525793C, translated using codon table 1 (360 amino acids) Verified ORF; Putative fructose-bisphosphate aldolase with a predicted role in gluconeogenesis and glycolysis; intr	26.11	1	9	9	18	326.41	26.11	9	11	29.3823	14.44	5	7	360	39.4729	6.06201
AN5800	AN5800 AspGDID:ASPL0000006713 COORDS:ChrI_A_nidulans_FGSC_A4:2204432-2205238W, translated using codon table 1 (184 amino acids) Uncharacterized ORF; Has domain(s) with predicted structural constituent of ribosome activity, role in translation	26.09	1	4	4	7	138.19	26.09	4	5	6.35325	13.04	2	2	184	20.8697	11.8101
AN0262	AN0262 AspGDID:ASPL0000053192 COORDS:ChrVIII_A_nidulans_FGSC_A4:4112863-4112134C, translated using codon table 1 (165 amino acids) Uncharacterized ORF; Ortholog(s) have role in ribosomal large subunit assembly	26.06	1	3	3	3	110.03	26.06	3	3		0			165	17.8998	9.72998
AN6631	AN6631 AspGDID:ASPL0000004445 COORDS:ChrI_A_nidulans_FGSC_A4:2680757-2681475W, translated using codon table 1 (173 amino acids) Uncharacterized ORF; Putative F1F0-ATPase complex subunit with a predicted role in energy metabolism; protein expr	26.01	1	3	3	6	118.6	26.01	3	3	11.9443	26.01	3	3	173	19.4821	8.27979
AN3954	AN3954 AspGDID:ASPL0000009693 COORDS:ChrII_A_nidulans_FGSC_A4:2524428-2522457C, translated using codon table 1 (490 amino acids) Uncharacterized ORF; Putative phosphogluconate dehydrogenase (decarboxylating) with a predicted role in the pento	25.71	1	9	9	20	255.24	25.71	9	10	37.4333	22.04	7	10	490	53.9942	6.27783
AN9465	AN9465 AspGDID:ASPL0000053695 COORDS:ChrVIII_A_nidulans_FGSC_A4:711100-712176W, translated using codon table 1 (192 amino acids) Uncharacterized ORF; Ortholog(s) have structural constituent of ribosome activity, role in cytoplasmic translatio	25.52	1	4	4	7	101.7	25.52	4	4	10.3882	20.31	3	3	192	21.7706	9.49561
AN6542	actA AspGDID:ASPL0000008752 COORDS:ChrI_A_nidulans_FGSC_A4:2421081-2419296C, translated using codon table 1 (375 amino acids) Verified ORF; Gamma-actin	25.33	1	8	8	17	249.68	25.33	8	11	22.658	21.33	5	6	375	41.6129	5.69385
AN5482	ran AspGDID:ASPL0000033427 COORDS:ChrV_A_nidulans_FGSC_A4:2669233-2668207C, translated using codon table 1 (215 amino acids) Verified ORF; Putative Ran GTPase, GTP binding protein; protein abundance decreased by menadione stress; palA-depende	25.12	1	4	4	4	88.77	25.12	4	4		0			215	24.1614	7.38623
AN1378	AN1378 AspGDID:ASPL0000057614 COORDS:ChrVIII_A_nidulans_FGSC_A4:690412-691151W, translated using codon table 1 (192 amino acids) Uncharacterized ORF; Ortholog of A. niger CBS 513.88 : An08g00540, A. oryzae RIB40 : AO090005001622, A. flavus NR	25	1	5	5	9	160.74	25	5	6	12.177	20.31	3	3	192	21.6634	8.42627
AN8692	prxA AspGDID:ASPL0000080267 COORDS:ChrIII_A_nidulans_FGSC_A4:3111905-3112533W, translated using codon table 1 (168 amino acids) Verified ORF; Thioredoxin-dependent peroxidase; intracellular; PRX5-like domain; highly similar to the allergen As	25	1	3	3	7	121.64	25	3	4	10.9705	19.64	2	3	168	18.5155	5.87158
AN2932	AN2932 AspGDID:ASPL0000037981 COORDS:ChrVI_A_nidulans_FGSC_A4:2351881-2353395W, translated using codon table 1 (398 amino acids) Uncharacterized ORF; Putative eukaryotic initiation factor 4A; expression reduced after exposure to farnesol	24.87	1	8	8	12	205.69	24.87	8	8	14.5499	14.57	4	4	398	44.908	5.23682
AN1263	AN1263 AspGDID:ASPL0000057622 COORDS:ChrVIII_A_nidulans_FGSC_A4:1016078-1014531C, translated using codon table 1 (449 amino acids) Uncharacterized ORF; Putative adenosylhomocysteinase with a predicted role in methionine metabolism; expression	24.28	1	8	8	13	226.79	24.28	8	8	18.0212	14.7	5	5	449	48.757	6.46826
AN3598	fprA AspGDID:ASPL0000009263 COORDS:ChrII_A_nidulans_FGSC_A4:3653822-3654384W, translated using codon table 1 (108 amino acids) Verified ORF; Putative peptidyl-prolyl cis-trans isomerase; FKBP12 homolog; mutant displays reduced growth on 2-pyr	24.07	1	2	2	2	33.32	24.07	2	2		0			108	11.585	7.18115
AN7710	AN7710 AspGDID:ASPL0000064025 COORDS:ChrIV_A_nidulans_FGSC_A4:2449153-2449971W, translated using codon table 1 (251 amino acids) Uncharacterized ORF; Ortholog(s) have intracellular localization	23.51	1	4	4	9	191.8	23.51	4	5	15.0098	17.13	3	4	251	27.9903	5.10986
AN9339	catB AspGDID:ASPL0000057967 COORDS:ChrVIII_A_nidulans_FGSC_A4:332021-329633C, translated using codon table 1 (722 amino acids) Verified ORF; Hyphal catalase with a predicted role in gluconic acid and gluconate metabolism	23.27	1	13	13	22	375.13	23.27	13	15	25.7309	12.33	6	7	722	79.2716	5.07178
AN11227	hscA AspGDID:ASPL0000044929 COORDS:ChrVII_A_nidulans_FGSC_A4:681298-682749W, translated using codon table 1 (372 amino acids) Uncharacterized ORF; Putative 70 kilodalton heat shock protein	23.12	1	3	6	12	235.57	23.12	6	7	22.047	16.94	4	5	372	40.8119	5.70654
AN4281	srgB AspGDID:ASPL0000016908 COORDS:ChrII_A_nidulans_FGSC_A4:1520443-1521522W, translated using codon table 1 (201 amino acids) Uncharacterized ORF; Putative GTPase with a predicted role in transport between cis and medial Golgi compartments	22.89	1	3	3	5	105.96	22.89	3	3	7.70349	17.41	2	2	201	22.2891	5.2749
AN6330	AN6330 AspGDID:ASPL0000004211 COORDS:ChrI_A_nidulans_FGSC_A4:505935-503121C, translated using codon table 1 (844 amino acids) Verified ORF; Putative elongation factor 2; intracellular; protein abundance decreased by menadione stress	22.87	1	14	14	30	608.77	22.87	14	18	48.2109	16.94	9	12	844	93.6868	6.68311
AN1162	AN1162 AspGDID:ASPL0000059288 COORDS:ChrVIII_A_nidulans_FGSC_A4:1336849-1337950W, translated using codon table 1 (228 amino acids) Uncharacterized ORF; Ortholog(s) have guanyl-nucleotide exchange factor activity and eukaryotic translation elo	22.81	1	3	3	6	70.76	22.81	3	3	13.2367	22.81	3	3	228	24.8892	4.57666
AN8269	hsp90 AspGDID:ASPL0000018308 COORDS:ChrII_A_nidulans_FGSC_A4:1334878-1337036W, translated using codon table 1 (700 amino acids) Uncharacterized ORF; 90 kilodalton heat shock protein; physically associates with importin-alpha, KapA; palA-depen	22.29	1	13	13	24	306.07	22.29	13	14	35.5105	20.14	10	10	700	79.7608	4.99561
AN10202	AN10202 AspGDID:ASPL0000043175 COORDS:ChrVII_A_nidulans_FGSC_A4:682303-683574W, translated using codon table 1 (390 amino acids) Uncharacterized ORF; Has domain(s) with predicted ATP binding activity	22.05	1	3	6	12	171.62	22.05	6	7	20.3715	16.15	4	5	390	42.7241	5.61768
AN1222	AN1222 AspGDID:ASPL0000052344 COORDS:ChrVIII_A_nidulans_FGSC_A4:1146168-1147445W, translated using codon table 1 (388 amino acids) Verified ORF; Putative S-adenosylmethionine synthetase with a predicted role in methionine metabolism; expressi	21.65	1	6	6	14	359.26	21.65	6	8	25.978	17.01	4	6	388	42.1847	5.50342
AN10223	AN10223 AspGDID:ASPL0000050719 COORDS:ChrVII_A_nidulans_FGSC_A4:1631541-1632408W, translated using codon table 1 (213 amino acids) Verified ORF; Putative 1-Cys peroxiredoxin; intracellular; protein abundance decreased by menadione stress; ex	21.6	1	6	6	8	137.97	21.6	6	8		0			213	23.2679	5.61768
AN8176	AN8176 AspGDID:ASPL0000011665 COORDS:ChrII_A_nidulans_FGSC_A4:1019955-1021261W, translated using codon table 1 (372 amino acids) Uncharacterized ORF; Has domain(s) with predicted structural constituent of ribosome activity, role in translatio	21.24	1	5	5	8	143.73	21.24	5	5	10.4353	12.9	3	3	372	40.1816	10.77
AN10296	AN10296 AspGDID:ASPL0000043709 COORDS:ChrVII_A_nidulans_FGSC_A4:3671469-3672923W, translated using codon table 1 (484 amino acids) Uncharacterized ORF; Ortholog(s) have fumarate reductase (NADH) activity, role in cellular response to anoxia	20.87	1	6	7	10	115.62	16.53	6	6	14.1907	14.46	4	4	484	51.8615	6.15088
AN1013	AN1013 AspGDID:ASPL0000053114 COORDS:ChrVIII_A_nidulans_FGSC_A4:1809758-1808637C, translated using codon table 1 (301 amino acids) Uncharacterized ORF; Putative 60S ribosomal protein L5; ortholog of <I>S. cerevisiae</I> Rpl5p which is an RNA	20.27	1	4	4	8	193.22	20.27	4	4	17.1984	20.27	4	4	301	34.3705	8.67529
AN9094	ungA AspGDID:ASPL0000037237 COORDS:ChrVI_A_nidulans_FGSC_A4:451727-453367W, translated using codon table 1 (505 amino acids) Verified ORF; Putative UDP-N-acetylglucosamine pyrophosphorylase with a predicted role in chitin biosynthesis; menadi	20.2	1	7	7	13	138.72	20.2	7	7	22.831	18.42	6	6	505	55.7879	6.43018
AN3413	AN3413 AspGDID:ASPL0000036430 COORDS:ChrVI_A_nidulans_FGSC_A4:799430-798400C, translated using codon table 1 (259 amino acids) Uncharacterized ORF; Protein with homology to ribosomal protein S2 and S5; ortholog of <I>S. cerevisiae</I> Rps2p;	20.08	1	4	4	7	115.42	20.08	4	4	12.162	15.83	3	3	259	28.2194	10.521
AN4802	AN4802 AspGDID:ASPL0000075029 COORDS:ChrIII_A_nidulans_FGSC_A4:942833-943554W, translated using codon table 1 (158 amino acids) Uncharacterized ORF; 60S ribosomal protein L21; ortholog of S. cerevisiae Rpl21Ap; expression reduced after exposu	19.62	1	2	2	2	56.87	19.62	2	2		0			158	18.1297	10.1841
AN3172	AN3172 AspGDID:ASPL0000040942 COORDS:ChrVI_A_nidulans_FGSC_A4:1592512-1593465W, translated using codon table 1 (293 amino acids) Uncharacterized ORF; Ortholog of S. cerevisiae RPS0A and RPS0B; expression reduced after exposure to farnesol	19.45	1	3	3	7	108.88	19.45	3	5	6.37544	8.87	2	2	293	31.5589	4.90674
AN1523	AN1523 AspGDID:ASPL0000042916 COORDS:ChrVII_A_nidulans_FGSC_A4:1062829-1064932W, translated using codon table 1 (556 amino acids) Uncharacterized ORF; Putative F1F0-ATPase complex subunit with a predicted role in energy metabolism	19.06	1	8	8	14	268.49	19.06	8	8	22.3443	15.47	6	6	556	60.0294	9.14404
AN4402	AN4402 AspGDID:ASPL0000077985 COORDS:ChrIII_A_nidulans_FGSC_A4:2150996-2149677C, translated using codon table 1 (284 amino acids) Uncharacterized ORF; Ortholog(s) have voltage-gated anion channel activity, role in DNA transport, apoptosis, ce	19.01	1	4	4	9	157.04	19.01	4	5	14.0421	16.9	3	4	284	29.8914	9.01221
AN4794	AN4794 AspGDID:ASPL0000073357 COORDS:ChrIII_A_nidulans_FGSC_A4:971446-970227C, translated using codon table 1 (261 amino acids) Uncharacterized ORF; Putative ribosomal protein; expression increased in salt-adapted strains	18.77	1	4	4	5	68.16	12.26	3	3	6.56872	10.34	2	2	261	29.4206	9.96436
AN5626	facA AspGDID:ASPL0000032980 COORDS:ChrV_A_nidulans_FGSC_A4:2172227-2169930C, translated using codon table 1 (670 amino acids) Verified ORF; Acetyl-CoA synthase, required for utilization of acetate as a carbon source; transcriptional induction	18.66	1	9	9	15	269.08	18.66	9	10	20.3907	9.85	4	5	670	74.234	6.46826
AN4888	pdcA AspGDID:ASPL0000075405 COORDS:ChrIII_A_nidulans_FGSC_A4:658182-660112W, translated using codon table 1 (568 amino acids) Verified ORF; Putative pyruvate decarboxylase with a predicted role in pyruvate metabolism or penicillin biosynthesi	18.49	1	6	6	13	212.12	18.49	6	8	19.5907	10.92	4	5	568	62.5598	6.3667
AN4218	AN4218 AspGDID:ASPL0000009225 COORDS:ChrII_A_nidulans_FGSC_A4:1711467-1713013W, translated using codon table 1 (460 amino acids) Uncharacterized ORF; Ortholog(s) have GDP binding, GTP binding, translation elongation factor activity, role in t	18.48	1	7	7	18	224.66	18.48	7	12	22.5184	7.83	2	6	460	49.7099	9.05615
AN4163	cpcB AspGDID:ASPL0000014385 COORDS:ChrII_A_nidulans_FGSC_A4:1903595-1905024W, translated using codon table 1 (316 amino acids) Verified ORF; Protein with seven WD repeats, involved in cross-pathway control of the response to amino acid starva	18.35	1	5	5	10	134.12	18.35	5	6	12.7244	11.39	3	4	316	35.0405	6.84424
AN4159	glnA AspGDID:ASPL0000016342 COORDS:ChrII_A_nidulans_FGSC_A4:1916201-1917623W, translated using codon table 1 (357 amino acids) Verified ORF; Putative glutamate-ammonia ligase with a predicted role in glutamate and glutamine metabolism; intrac	18.21	1	4	4	9	185.25	18.21	4	5	17.1983	15.69	3	4	357	39.6892	5.93506
AN9468	AN9468 AspGDID:ASPL0000000085 COORDS:ChrI_A_nidulans_FGSC_A4:1661637-1662566W, translated using codon table 1 (143 amino acids) Uncharacterized ORF; Ortholog(s) have role in maturation of SSU-rRNA from tricistronic rRNA transcript (SSU-rRNA,	18.18	1	2	2	4	72.01	18.18	2	4		0			143	15.9306	10.1841
AN0843	AN0843 AspGDID:ASPL0000060615 COORDS:ChrVIII_A_nidulans_FGSC_A4:2298648-2297742C, translated using codon table 1 (215 amino acids) Uncharacterized ORF; Ortholog(s) have structural constituent of ribosome activity, role in rRNA export from nuc	18.14	1	3	3	6	124.59	18.14	3	4	7.79479	13.02	2	2	215	23.8955	9.01221
AN10416	AN10416 AspGDID:ASPL0000039794 COORDS:ChrVI_A_nidulans_FGSC_A4:697009-697793W, translated using codon table 1 (149 amino acids) Uncharacterized ORF; Putative 60s ribosomal protein similar to subunits L15 and L27; ortholog of <I>S. cerevisiae	18.12	1	3	3	5	79.65	18.12	3	3	6.36987	18.12	2	2	149	16.7379	10.3745
AN5441	AN5441 AspGDID:ASPL0000026438 COORDS:ChrV_A_nidulans_FGSC_A4:2806651-2805834C, translated using codon table 1 (155 amino acids) Uncharacterized ORF; Ortholog(s) have role in endonucleolytic cleavage in ITS1 to separate SSU-rRNA from 5.8S rRNA	18.06	1	3	3	3	59.17	18.06	3	3		0			155	17.9967	10.2573
AN3058	AN3058 AspGDID:ASPL0000040474 COORDS:ChrVI_A_nidulans_FGSC_A4:1978635-1980267W, translated using codon table 1 (471 amino acids) Uncharacterized ORF; Putative glycine hydroxymethyltransferase with a predicted role in glycine, serine, and thre	18.05	1	6	6	11	140.6	18.05	6	6	18.43	15.71	5	5	471	51.7404	7.75244
AN4064	AN4064 AspGDID:ASPL0000018215 COORDS:ChrII_A_nidulans_FGSC_A4:2198941-2200252W, translated using codon table 1 (311 amino acids) Uncharacterized ORF; Putative ADP/ATP carrier protein with a predicted role in energy metabolism; palA-dependent	18.01	1	5	5	8	150.17	18.01	5	5	10.2678	11.58	3	3	311	33.7906	9.89111
AN7895	cipB AspGDID:ASPL0000016534 COORDS:ChrII_A_nidulans_FGSC_A4:167371-168507W, translated using codon table 1 (351 amino acids) Verified ORF; Putative oxidoreductase; contains Zn-dependent alcohol dehydrogenase domain; protein expressed at incre	17.95	1	4	4	6	114.67	17.95	4	4	10.5325	10.26	2	2	351	37.1691	7.10791
AN6037	swoM AspGDID:ASPL0000007507 COORDS:ChrI_A_nidulans_FGSC_A4:1442588-1440875C, translated using codon table 1 (553 amino acids) Verified ORF; Putative glucose-6-phosphate isomerase with a predicted role in gluconeogenesis and glycolysis; mutant	17.36	1	6	6	10	143.34	17.36	6	6	14.2829	10.67	4	4	553	61.2211	6.45557
AN2275	AN2275 AspGDID:ASPL0000046534 COORDS:ChrVII_A_nidulans_FGSC_A4:3411925-3412913W, translated using codon table 1 (254 amino acids) Uncharacterized ORF; Ortholog(s) have structural constituent of ribosome activity, role in cytoplasmic translati	17.32	1	2	2	6	88	17.32	2	4	7.31408	17.32	2	2	254	27.4738	10.9751
AN8273	AN8273 AspGDID:ASPL0000016492 COORDS:ChrII_A_nidulans_FGSC_A4:1347739-1349328W, translated using codon table 1 (459 amino acids) Uncharacterized ORF; Putative ubiquinol-cytochrome-c reductase subunit with a predicted role in energy metabolism	16.99	1	5	5	9	109.46	16.99	5	5	18.4763	14.38	4	4	459	47.7359	9.01221
AN7388	cpeA AspGDID:ASPL0000067028 COORDS:ChrIV_A_nidulans_FGSC_A4:114525-112306C, translated using codon table 1 (739 amino acids) Verified ORF; Putative catalase-peroxidase with a predicted role in gluconic acid and gluconate metabolism; protein a	16.91	1	9	9	16	199.17	16.91	9	9	27.1015	11.77	6	7	739	82.0593	6.29053
AN1993	AN1993 AspGDID:ASPL0000046209 COORDS:ChrVII_A_nidulans_FGSC_A4:2489203-2490836W, translated using codon table 1 (429 amino acids) Uncharacterized ORF; Putative aspartate transaminase with a predicted role in alanine, aspartate, and aromatic a	16.32	1	5	5	12	283.94	16.32	5	7	20.5202	14.45	4	5	429	46.934	8.88037
AN4222	AN4222 AspGDID:ASPL0000016741 COORDS:ChrII_A_nidulans_FGSC_A4:1700210-1700927W, translated using codon table 1 (135 amino acids) Uncharacterized ORF; Has domain(s) with predicted structural constituent of ribosome activity, role in translatio	16.3	1	3	3	5	55.8	16.3	3	3	6.80275	9.63	2	2	135	15.6316	10.5356
AN10710	AN10710 AspGDID:ASPL0000033365 COORDS:ChrV_A_nidulans_FGSC_A4:1753440-1752396C, translated using codon table 1 (270 amino acids) Uncharacterized ORF; Ortholog(s) have phosphomannomutase activity, role in protein targeting to ER and cytosol l	16.3	1	3	3	5	59.3	11.11	2	2	10.2031	16.3	3	3	270	30.5783	5.32568
AN6500	AN6500 AspGDID:ASPL0000004497 COORDS:ChrI_A_nidulans_FGSC_A4:2301283-2300506C, translated using codon table 1 (157 amino acids) Uncharacterized ORF; Has domain(s) with predicted structural constituent of ribosome activity, role in translation	15.92	1	2	2	2	47.29	15.92	2	2		0			157	17.076	10.6821
AN8275	citA AspGDID:ASPL0000017362 COORDS:ChrII_A_nidulans_FGSC_A4:1354742-1352891C, translated using codon table 1 (474 amino acids) Verified ORF; Mitochondrial citrate synthase with a predicted role in the TCA cycle	15.61	1	7	7	9	217.13	15.61	7	9		0			474	52.1943	8.5874
AN7107	AN7107 AspGDID:ASPL0000069390 COORDS:ChrIV_A_nidulans_FGSC_A4:999027-997470C, translated using codon table 1 (251 amino acids) Uncharacterized ORF; Has domain(s) with predicted structural constituent of ribosome activity, role in translation	15.54	1	4	4	6	50.83	15.54	4	4	6.5761	9.16	2	2	251	28.9166	9.99365
AN2862	AN2862 AspGDID:ASPL0000039147 COORDS:ChrVI_A_nidulans_FGSC_A4:2576850-2575753C, translated using codon table 1 (246 amino acids) Uncharacterized ORF; Predicted CAP-Gly domain protein with similarity to Saccharomyces cerevisiae Bim1p	15.45	1	2	2	2	63.67	15.45	2	2		0			246	27.1256	5.07178
AN10709	gfaA AspGDID:ASPL0000032301 COORDS:ChrV_A_nidulans_FGSC_A4:1688422-1690855W, translated using codon table 1 (694 amino acids) Uncharacterized ORF; Putative glutamine-fructose-6-phosphate transaminase	15.42	1	9	9	16	289.29	15.42	9	10	19.2297	11.1	6	6	694	77.38	6.65381
AN2286	alcC AspGDID:ASPL0000042717 COORDS:ChrVII_A_nidulans_FGSC_A4:3446592-3445393C, translated using codon table 1 (352 amino acids) Uncharacterized ORF; Alcohol dehydrogenase III with a predicted role in two-carbon compound metabolism; required f	15.06	1	3	4	7	103.69	15.06	4	6		0			352	37.1022	7.04932
AN10220	ccp1 AspGDID:ASPL0000044163 COORDS:ChrVII_A_nidulans_FGSC_A4:1416047-1417190W, translated using codon table 1 (361 amino acids) Verified ORF; Putatice cytochrome c peroxidase; intracellular; protein abundance decreased by menadione stress	14.96	1	4	4	8	92.84	14.96	4	4	13.9172	14.96	4	4	361	39.9119	8.79248
AN6629	AN6629 AspGDID:ASPL0000007033 COORDS:ChrI_A_nidulans_FGSC_A4:2678253-2678907W, translated using codon table 1 (149 amino acids) Uncharacterized ORF; Putative ribosomal protein L14; ortholog of <I>S. cerevisiae</I> Rpl14Ap; expression reduced	14.77	1	2	2	4	64.46	14.77	2	2	6.81643	14.77	2	2	149	16.7365	10.7261
AN6010	sgdE AspGDID:ASPL0000007208 COORDS:ChrI_A_nidulans_FGSC_A4:1520285-1518165C, translated using codon table 1 (666 amino acids) Verified ORF; Hsp70-family protein; required for conidial germination; protein expressed at increased levels during	14.71	1	7	7	12	234.67	14.71	7	7	21.2197	10.36	5	5	666	72.3279	6.03662
AN4073	AN4073 AspGDID:ASPL0000013778 COORDS:ChrII_A_nidulans_FGSC_A4:2179087-2178435C, translated using codon table 1 (150 amino acids) Uncharacterized ORF; Putative cytosolic small ribosomal subunit protein S12; expression reduced after exposure to	14.67	1	2	2	4	67.03	14.67	2	2	6.97184	14.67	2	2	150	16.3792	4.99561
AN6679	AN6679 AspGDID:ASPL0000002296 COORDS:ChrI_A_nidulans_FGSC_A4:2821410-2820516C, translated using codon table 1 (151 amino acids) Uncharacterized ORF; Ortholog(s) have SSU rRNA binding, structural constituent of ribosome activity and role in ma	14.57	1	2	2	2	41.88	14.57	2	2		0			151	16.8323	10.3745
AN1166	AN1166 AspGDID:ASPL0000060399 COORDS:ChrVIII_A_nidulans_FGSC_A4:1326281-1327223W, translated using codon table 1 (198 amino acids) Uncharacterized ORF; Ortholog(s) have RNA binding, structural constituent of ribosome activity, role in cytopla	14.14	1	2	2	4	59.53	14.14	2	2	8.13826	14.14	2	2	198	22.1241	10.1694
AN5563	gldB AspGDID:ASPL0000029912 COORDS:ChrV_A_nidulans_FGSC_A4:2399217-2400252W, translated using codon table 1 (325 amino acids) Verified ORF; Putative dehydrogenase with a predicted role in carbohydrate metabolism; NADP+-dependent glycerol dehy	13.85	1	3	3	6	138.96	13.85	3	3	12.4523	13.85	3	3	325	36.9579	6.26514
AN2316	AN2316 AspGDID:ASPL0000047751 COORDS:ChrVII_A_nidulans_FGSC_A4:3536169-3535401C, translated using codon table 1 (197 amino acids) Uncharacterized ORF; Putative cytochrome c oxidase subunit with a predicted role in energy metabolism	13.71	1	2	2	4	82.85	13.71	2	2	6.86587	13.71	2	2	197	22.1633	9.74463
AN0285	AN0285 AspGDID:ASPL0000052270 COORDS:ChrVIII_A_nidulans_FGSC_A4:4026085-4026882W, translated using codon table 1 (265 amino acids) Uncharacterized ORF; Putative 6-phosphogluconolactonase with a predicted role in gluconic acid and gluconate me	13.58	1	2	2	2	76.33	13.58	2	2		0			265	28.7238	5.79541
AN0433	AN0433 AspGDID:ASPL0000056380 COORDS:ChrVIII_A_nidulans_FGSC_A4:3564582-3565141W, translated using codon table 1 (148 amino acids) Uncharacterized ORF; Has domain(s) with predicted structural constituent of ribosome activity, role in translat	13.51	1	2	2	2	54.42	13.51	2	2		0			148	17.3994	10.6968
AN5960	AN5960 AspGDID:ASPL0000004263 COORDS:ChrI_A_nidulans_FGSC_A4:1671670-1671003C, translated using codon table 1 (149 amino acids) Uncharacterized ORF; Ortholog(s) have mRNA binding activity, role in maturation of SSU-rRNA from tricistronic rRNA	13.42	1	2	2	2	39.77	13.42	2	2		0			149	15.6913	10.7114
AN2272	AN2272 AspGDID:ASPL0000049944 COORDS:ChrVII_A_nidulans_FGSC_A4:3407096-3405656C, translated using codon table 1 (352 amino acids) Uncharacterized ORF; Putative kinase with a predicted role in ribose metabolism or nucleotide salvage pathways	13.35	1	3	3	6	71.17	13.35	3	3	12.1215	13.35	3	3	352	38.2653	5.52881
AN6630	AN6630 AspGDID:ASPL0000008445 COORDS:ChrI_A_nidulans_FGSC_A4:2679580-2680339W, translated using codon table 1 (203 amino acids) Uncharacterized ORF; Putative nascent polypeptide-associated complex subunit alpha; induced by rapamycin-induced a	13.3	1	2	2	4	82	13.3	2	2	6.416	13.3	2	2	203	21.9591	4.94482
AN2526	AN2526 AspGDID:ASPL0000041782 COORDS:ChrVII_A_nidulans_FGSC_A4:4236655-4235453C, translated using codon table 1 (400 amino acids) Uncharacterized ORF; Putative ketol-acid reductoisomerase with a predicted role in Coenzyme A and pantothenate b	13.25	1	4	4	9	147.36	13.25	4	4	18.7185	13.25	4	5	400	44.3268	8.86572
AN7725	pyroA AspGDID:ASPL0000069714 COORDS:ChrIV_A_nidulans_FGSC_A4:2484857-2485887W, translated using codon table 1 (304 amino acids) Verified ORF; Protein required for biosynthesis of pyridoxine; highly conserved throughout fungi, plants and bacte	12.83	1	3	3	5	108.45	12.83	3	3	8.65227	9.54	2	2	304	32.3326	6.32861
AN1534	AN1534 AspGDID:ASPL0000049483 COORDS:ChrVII_A_nidulans_FGSC_A4:1084417-1085349W, translated using codon table 1 (242 amino acids) Uncharacterized ORF; Putative F1F0-ATPase complex subunit with a predicted role in energy metabolism	12.81	1	2	2	4	89.18	12.81	2	2	8.31916	12.81	2	2	242	26.376	9.18799
AN8674	AN8674 AspGDID:ASPL0000080313 COORDS:ChrIII_A_nidulans_FGSC_A4:3151890-3152711W, translated using codon table 1 (231 amino acids) Uncharacterized ORF; Ortholog(s) have vacuolar proton-transporting V-type ATPase, V1 domain localization	12.55	1	2	2	4	68.91	12.55	2	2	7.81017	12.55	2	2	231	25.8918	6.65381
AN1122	AN1122 AspGDID:ASPL0000057044 COORDS:ChrVIII_A_nidulans_FGSC_A4:1450792-1451666W, translated using codon table 1 (217 amino acids) Uncharacterized ORF; Has domain(s) with predicted RNA binding, structural constituent of ribosome activity, rol	12.44	1	2	2	4	82.65	12.44	2	2	7.95195	12.44	2	2	217	24.1751	9.92041
AN3674	AN3674 AspGDID:ASPL0000016432 COORDS:ChrII_A_nidulans_FGSC_A4:3411360-3409518C, translated using codon table 1 (556 amino acids) Uncharacterized ORF; Ortholog of A. fumigatus Af293 : Afu4g12450, A. niger CBS 513.88 : An01g07870, A. oryzae RIB	12.41	1	5	5	9	259.18	12.41	5	6	13.8213	8.45	3	3	556	58.2083	4.88135
AN2903	pepE AspGDID:ASPL0000040189 COORDS:ChrVI_A_nidulans_FGSC_A4:2446846-2448203W, translated using codon table 1 (394 amino acids) Uncharacterized ORF; Aspartic protease; protein expressed at decreased levels in a hapX mutant versus wild-type	11.93	1	3	3	8	168.4	11.93	3	4	16.4746	11.93	3	4	394	42.7734	4.97021
AN6048	AN6048 AspGDID:ASPL0000004331 COORDS:ChrI_A_nidulans_FGSC_A4:1421764-1423316W, translated using codon table 1 (445 amino acids) Uncharacterized ORF; Putative aspartate transaminase with a predicted role in amino acid metabolism; palA-dependen	11.91	1	4	4	8	144.87	11.91	4	4	13.8392	11.91	4	4	445	48.7485	7.1958
AN5879	AN5879 AspGDID:ASPL0000003052 COORDS:ChrI_A_nidulans_FGSC_A4:1934189-1933563C, translated using codon table 1 (169 amino acids) Uncharacterized ORF; Ortholog(s) have role in intracellular sterol transport and fungal-type vacuole lumen localiz	11.83	1	2	2	2	46.04	11.83	2	2		0			169	18.2855	5.021
AN0733	hhtA AspGDID:ASPL0000053467 COORDS:ChrVIII_A_nidulans_FGSC_A4:2630459-2631015W, translated using codon table 1 (136 amino acids) Uncharacterized ORF; Histone H3; core histone protein	11.76	1	2	2	2	35.04	11.76	2	2		0			136	15.3235	11.1509
AN2981	gsdA AspGDID:ASPL0000037453 COORDS:ChrVI_A_nidulans_FGSC_A4:2186058-2183789C, translated using codon table 1 (511 amino acids) Verified ORF; Putative glucose 6-phosphate 1-dehydrogenase with a predicted role in the pentose-phosphate shunt; in	11.74	1	4	4	8	153.18	11.74	4	4	15.2656	11.74	4	4	511	58.9401	6.7124
AN0411	AN0411 AspGDID:ASPL0000060507 COORDS:ChrVIII_A_nidulans_FGSC_A4:3637903-3638988W, translated using codon table 1 (189 amino acids) Uncharacterized ORF; Putative GTPase with a predicted role in ER to Golgi transport	11.64	1	2	2	2	50.09	11.64	2	2		0			189	21.4192	6.41748
AN4087	AN4087 AspGDID:ASPL0000016707 COORDS:ChrII_A_nidulans_FGSC_A4:2137935-2139058W, translated using codon table 1 (264 amino acids) Uncharacterized ORF; Putative 40S ribosomal protein subunit; ortholog of <I>S. cerevisiae</I> Rps3p; expression r	10.98	1	2	2	4	73	10.98	2	2	8.26443	10.98	2	2	264	28.888	8.93896
AN2734	AN2734 AspGDID:ASPL0000036346 COORDS:ChrVI_A_nidulans_FGSC_A4:2983790-2984844W, translated using codon table 1 (312 amino acids) Uncharacterized ORF; Ortholog(s) have LSU rRNA binding activity, role in ribosomal large subunit assembly and 90S	10.9	1	2	2	4	67.83	10.9	2	2	7.70157	10.9	2	2	312	33.4091	4.93213
AN2882	AN2882 AspGDID:ASPL0000040676 COORDS:ChrVI_A_nidulans_FGSC_A4:2507772-2508986W, translated using codon table 1 (368 amino acids) Verified ORF; Putative homoserine dehydrogenase with a predicted role in glycine, serine, and threonine metabolis	10.87	1	2	2	7	146.04	10.87	2	4	11.798	10.87	2	3	368	38.6283	5.45264
AN2279	AN2279 AspGDID:ASPL0000048393 COORDS:ChrVII_A_nidulans_FGSC_A4:3423835-3424833W, translated using codon table 1 (169 amino acids) Uncharacterized ORF; Ortholog(s) have role in endoplasmic reticulum organization, nuclear pore complex assembly,	10.65	1	2	2	2	36.19	10.65	2	2		0			169	18.9089	8.82178
AN6547	AN6547 AspGDID:ASPL0000006553 COORDS:ChrI_A_nidulans_FGSC_A4:2427878-2428792W, translated using codon table 1 (259 amino acids) Uncharacterized ORF; Ortholog(s) have role in proteasomal ubiquitin-dependent protein catabolic process, proteasom	10.42	1	2	2	4	59.43	10.42	2	2	7.01457	10.42	2	2	259	28.5823	5.26221
AN0776	AN0776 AspGDID:ASPL0000053603 COORDS:ChrVIII_A_nidulans_FGSC_A4:2502223-2501208C, translated using codon table 1 (184 amino acids) Uncharacterized ORF; Ortholog(s) have structural constituent of ribosome activity, role in cytoplasmic translat	10.33	1	2	2	2	68.72	10.33	2	2		0			184	20.606	10.8286
AN7625	AN7625 AspGDID:ASPL0000068586 COORDS:ChrIV_A_nidulans_FGSC_A4:2179774-2178579C, translated using codon table 1 (382 amino acids) Verified ORF; Putative myo-inositol-1-phosphate synthase with a predicted role in phospholipid metabolism; intrac	10.21	1	2	2	4	82.53	10.21	2	2	7.03133	10.21	2	2	382	41.4299	6.3667
AN3712	AN3712 AspGDID:ASPL0000011621 COORDS:ChrII_A_nidulans_FGSC_A4:3307183-3306242C, translated using codon table 1 (245 amino acids) Uncharacterized ORF; Ortholog(s) have cytoplasm localization	9.8	1	2	2	2	32.77	9.8	2	2		0			245	27.0227	6.41748
AN3928	thiF AspGDID:ASPL0000018231 COORDS:ChrII_A_nidulans_FGSC_A4:2624225-2625270W, translated using codon table 1 (331 amino acids) Uncharacterized ORF; Putative thiazole synthase, enzyme of the thiamine biosynthesis pathway	9.67	1	3	3	3	47.84	9.67	3	3		0			331	35.5931	5.70654
AN3112	ugmA AspGDID:ASPL0000036309 COORDS:ChrVI_A_nidulans_FGSC_A4:1789275-1791166W, translated using codon table 1 (532 amino acids) Verified ORF; UDP-galactopyranose mutase, a flavoenzyme that converts UDP-galactopyranose to UDP-galactofuranose, a	9.59	1	4	4	7	75.64	9.59	4	4	9.99731	7.71	3	3	532	59.4219	6.99072
AN7632	AN7632 AspGDID:ASPL0000064853 COORDS:ChrIV_A_nidulans_FGSC_A4:2202822-2201408C, translated using codon table 1 (379 amino acids) Uncharacterized ORF; Putative dehydrogenase with a predicted role in two-carbon compound metabolism	9.5	1	2	2	2	56.91	9.5	2	2		0			379	39.9821	6.69775
AN2436	aclB AspGDID:ASPL0000051301 COORDS:ChrVII_A_nidulans_FGSC_A4:3947893-3950086W, translated using codon table 1 (655 amino acids) Verified ORF; Putative ATP citrate synthase with a predicted role in TCA intermediate metabolism; transcript downr	9.47	1	4	4	8	193.88	9.47	4	4	17.1593	9.47	4	4	655	71.5208	8.04541
AN10170	AN10170 AspGDID:ASPL0000060627 COORDS:ChrVIII_A_nidulans_FGSC_A4:953825-955378W, translated using codon table 1 (394 amino acids) Uncharacterized ORF; Ortholog(s) have ATPase activity and cytoplasm localization	9.39	1	2	2	4	40.28	9.39	2	2	7.19689	9.39	2	2	394	43.645	7.82568
AN9403	pdhC AspGDID:ASPL0000055557 COORDS:ChrVIII_A_nidulans_FGSC_A4:525627-526963W, translated using codon table 1 (375 amino acids) Verified ORF; Putative pyruvate dehydrogenase (lipoamide) with a predicted role in pyruvate metabolism	9.33	1	3	3	5	80.98	9.33	3	3	6.79942	6.4	2	2	375	40.5509	7.23975
AN6083	AN6083 AspGDID:ASPL0000000977 COORDS:ChrI_A_nidulans_FGSC_A4:1314003-1313053C, translated using codon table 1 (221 amino acids) Uncharacterized ORF; Ortholog(s) have role in ribosomal large subunit assembly, translational termination	9.05	1	2	2	2	64.19	9.05	2	2		0			221	25.4624	10.3159
AN4414	AN4414 AspGDID:ASPL0000071565 COORDS:ChrIII_A_nidulans_FGSC_A4:2117540-2118807W, translated using codon table 1 (404 amino acids) Uncharacterized ORF; Putative diphosphomevalonate decarboxylase with a predicted role in sterol metabolism	8.91	1	2	2	3	64.79	8.91	2	3		0			404	42.9708	5.59229
AN10474	AN10474 AspGDID:ASPL0000011154 COORDS:ChrII_A_nidulans_FGSC_A4:2801567-2802883W, translated using codon table 1 (438 amino acids) Uncharacterized ORF; Has domain(s) with predicted ATP binding, tRNA binding, tryptophan-tRNA ligase activity, r	8.9	1	2	2	4	77.06	8.9	2	2	8.12446	8.9	2	2	438	46.5132	7.09326
AN1394	aspD AspGDID:ASPL0000057583 COORDS:ChrVIII_A_nidulans_FGSC_A4:653219-651905C, translated using codon table 1 (342 amino acids) Uncharacterized ORF; Putative septin	8.77	1	2	2	4	66.44	8.77	2	2	7.37949	8.77	2	2	342	38.6849	8.08936
AN6232	vmaB AspGDID:ASPL0000003686 COORDS:ChrI_A_nidulans_FGSC_A4:816477-818559W, translated using codon table 1 (507 amino acids) Uncharacterized ORF; Putative F1F0-ATPase complex subunit with a predicted role in energy metabolism	8.68	1	3	3	6	76.31	8.68	3	3	10.9188	8.68	3	3	507	56.6829	5.8335
AN5520	AN5520 AspGDID:ASPL0000029714 COORDS:ChrV_A_nidulans_FGSC_A4:2531411-2530236C, translated using codon table 1 (264 amino acids) Uncharacterized ORF; Has domain(s) with predicted role in ribosome biogenesis and ribonucleoprotein complex locali	8.33	1	2	2	4	78.5	8.33	2	2	6.91577	8.33	2	2	264	29.4303	10.2866
AN1638	AN1638 AspGDID:ASPL0000042904 COORDS:ChrVII_A_nidulans_FGSC_A4:1442057-1439284C, translated using codon table 1 (883 amino acids) Uncharacterized ORF; Ortholog(s) have metalloaminopeptidase activity, role in peptide catabolic process, proteol	7.93	1	5	5	9	127.58	7.93	5	5	13.7364	6.68	4	4	883	97.9423	5.41455
AN0687	spdA AspGDID:ASPL0000062169 COORDS:ChrVIII_A_nidulans_FGSC_A4:2791128-2789641C, translated using codon table 1 (292 amino acids) Verified ORF; Putative spermine or spermidine synthase with a predicted role in arginine metabolism; transcript u	7.88	1	2	2	2	69.47	7.88	2	2		0			292	33.2866	5.41455
AN7193	AN7193 AspGDID:ASPL0000067226 COORDS:ChrIV_A_nidulans_FGSC_A4:725411-724234C, translated using codon table 1 (334 amino acids) Uncharacterized ORF; Putative NADPH-dependent glycerol dehydrogenase with a predicted role in carbohydrate metaboli	7.78	1	2	2	3	60.77	7.78	2	3		0			334	37.2424	6.34131
AN4462	pycA AspGDID:ASPL0000074543 COORDS:ChrIII_A_nidulans_FGSC_A4:1981760-1985404W, translated using codon table 1 (1196 amino acids) Verified ORF; Putative pyruvate carboxylase or glutathione synthase	7.61	1	7	7	13	238.64	7.61	7	8	17.3102	5.69	5	5	1196	131.258	6.65381
AN8664	AN8664 AspGDID:ASPL0000077529 COORDS:ChrIII_A_nidulans_FGSC_A4:3213155-3212231C, translated using codon table 1 (252 amino acids) Uncharacterized ORF; Has domain(s) with predicted hydrolase activity	7.54	1	2	2	4	50.52	7.54	2	2	6.29475	7.54	2	2	252	27.5748	6.91748
AN2867	pgmB AspGDID:ASPL0000037030 COORDS:ChrVI_A_nidulans_FGSC_A4:2562837-2564609W, translated using codon table 1 (556 amino acids) Verified ORF; Putative phosphoglucomutase with a predicted role in carbohydrate metabolism; intracellular; protein	7.37	1	3	3	5	94.51	7.37	3	3	8.20845	5.76	2	2	556	60.6466	6.11279
AN1047	AN1047 AspGDID:ASPL0000055772 COORDS:ChrVIII_A_nidulans_FGSC_A4:1686225-1683807C, translated using codon table 1 (724 amino acids) Uncharacterized ORF; Putative heat shock protein	7.32	1	4	4	6	130.84	7.32	4	4	6.37912	4.14	2	2	724	81.0956	5.22412
AN1883	AN1883 AspGDID:ASPL0000043520 COORDS:ChrVII_A_nidulans_FGSC_A4:2153077-2154782W, translated using codon table 1 (416 amino acids) Verified ORF; Putative argininosuccinate synthase with a predicted role in arginine metabolism; intracellular; protein abundance decreased by menadione stress	7.21	1	2	2	2		0			6.73196	7.21	2	2	416	46.1276	5.50342
AN3059	pgmA AspGDID:ASPL0000036844 COORDS:ChrVI_A_nidulans_FGSC_A4:1976782-1975091C, translated using codon table 1 (520 amino acids) Uncharacterized ORF; Putative phosphoglycerate mutase with a predicted role in gluconeogenesis and glycolysis; expr	7.12	1	3	3	6	93.74	7.12	3	3	9.86903	7.12	3	3	520	57.1639	5.52881
AN4575	AN4575 AspGDID:ASPL0000073795 COORDS:ChrIII_A_nidulans_FGSC_A4:1623133-1622060C, translated using codon table 1 (357 amino acids) Uncharacterized ORF; Ortholog of A. oryzae RIB40 : AO090011000461 and A. flavus NRRL 3357 : AFL2G_05228	7	1	2	2	2	78.8	7	2	2		0			357	36.0226	4.32275
AN6708	pdhA AspGDID:ASPL0000001752 COORDS:ChrI_A_nidulans_FGSC_A4:2923347-2921681C, translated using codon table 1 (488 amino acids) Verified ORF; Putative dihydrolipoamide S-acetyltransferase with a predicted role in pyruvate metabolism	6.97	1	2	2	3	48.73	6.97	2	3		0			488	51.823	6.46826
AN0075	tigA AspGDID:ASPL0000061308 COORDS:ChrVIII_A_nidulans_FGSC_A4:4688907-4690067W, translated using codon table 1 (368 amino acids) Uncharacterized ORF; Putative protein disulfide isomerase	6.79	1	2	2	2	44.08	6.79	2	2		0			368	40.0038	6.31592
AN2999	idpA AspGDID:ASPL0000041356 COORDS:ChrVI_A_nidulans_FGSC_A4:2139499-2137377C, translated using codon table 1 (493 amino acids) Verified ORF; Putative isocitrate dehydrogenase (NADP+) with a predicted role in the TCA cycle; regulated by carbon	6.69	1	2	2	4	59.91	6.69	2	2	7.66623	6.69	2	2	493	55.0895	8.96826
AN7254	AN7254 AspGDID:ASPL0000069340 COORDS:ChrIV_A_nidulans_FGSC_A4:520523-523263W, translated using codon table 1 (814 amino acids) Verified ORF; Protein with a conserved CDC48, cell division protein N-terminal domain and two ATPase domains of the	6.63	1	4	4	6	70.63	6.63	4	4	7.19099	3.56	2	2	814	89.3796	5.12256
AN8182	aspC AspGDID:ASPL0000010754 COORDS:ChrII_A_nidulans_FGSC_A4:1048445-1046907C, translated using codon table 1 (384 amino acids) Verified ORF; Septin, involved in development; prevents formation of inappropriate germ tubes and branches; require	6.51	1	2	2	2	55.15	6.51	2	2		0			384	44.2769	8.30908
AN5210	pkiA AspGDID:ASPL0000032905 COORDS:ChrV_A_nidulans_FGSC_A4:1493691-1495658W, translated using codon table 1 (526 amino acids) Verified ORF; Putative pyruvate kinase with a predicted role in gluconeogenesis and glycolysis; intracellular, menad	6.46	1	3	3	3	48.86	6.46	3	3		0			526	58.0956	6.90283
AN5525	acoA AspGDID:ASPL0000027768 COORDS:ChrV_A_nidulans_FGSC_A4:2516549-2519412W, translated using codon table 1 (783 amino acids) Verified ORF; Putative aconitate hydratase with a predicted role in the TCA cycle; intracellular; protein abundance	6.39	1	4	4	4	85.79	6.39	4	4		0			783	84.9151	6.7417
AN9090	rrmA AspGDID:ASPL0000035772 COORDS:ChrVI_A_nidulans_FGSC_A4:465056-466447W, translated using codon table 1 (393 amino acids) Verified ORF; Putative RNA binding protein with homology to Saccharomyces cerevisiae Nam8p; involved in the regulatio	6.36	1	2	2	4	45.02	6.36	2	2	6.82059	6.36	2	2	393	42.2602	7.29834
AN8689	glkA AspGDID:ASPL0000080279 COORDS:ChrIII_A_nidulans_FGSC_A4:3118547-3120071W, translated using codon table 1 (489 amino acids) Uncharacterized ORF; Putative glucokinase; ORF that was absent from the original release of version 4 of the A. ni	6.34	1	2	2	4	61.65	6.34	2	2	7.38048	6.34	2	2	489	53.6766	5.66846
AN4667	aspA AspGDID:ASPL0000075017 COORDS:ChrIII_A_nidulans_FGSC_A4:1369895-1368341C, translated using codon table 1 (379 amino acids) Verified ORF; Septin, involved in development; prevents formation of inappropriate germ tubes and branches; requir	6.33	1	2	2	2	64.43	6.33	2	2		0			379	43.0851	5.09717
AN6508	AN6508 AspGDID:ASPL0000007962 COORDS:ChrI_A_nidulans_FGSC_A4:2324477-2322891C, translated using codon table 1 (394 amino acids) Uncharacterized ORF; Putative protein kinase; transcript upregulated in response to camptothecin	6.09	1	2	2	2	38.77	6.09	2	2		0			394	45.2352	8.51416
AN7436	pdiA AspGDID:ASPL0000064085 COORDS:ChrIV_A_nidulans_FGSC_A4:1538288-1536543C, translated using codon table 1 (513 amino acids) Uncharacterized ORF; Putative protein disulfide isomerase; pdiA mRNA expression increased in the presence of farnes	6.04	1	2	2	2	83.5	6.04	2	2		0			513	55.8078	4.64014
AN1409	AN1409 AspGDID:ASPL0000042368 COORDS:ChrVII_A_nidulans_FGSC_A4:696308-697730W, translated using codon table 1 (399 amino acids) Verified ORF; Putative acetyl-CoA C-acetyltransferase with a predicted role in fatty acid metabolism; intracellula	6.02	1	2	2	2	50.64	6.02	2	2		0			399	41.0473	7.06396
AN10351	AN10351 AspGDID:ASPL0000035644 COORDS:ChrVI_A_nidulans_FGSC_A4:2224770-2223017C, translated using codon table 1 (497 amino acids) Uncharacterized ORF; Ortholog(s) have aminopeptidase activity and fungal-type vacuole lumen, ribosome localizat	5.84	1	2	2	4	108.74	5.84	2	2	7.27962	5.84	2	2	497	54.0254	5.99854
AN6089	AN6089 AspGDID:ASPL0000003680 COORDS:ChrI_A_nidulans_FGSC_A4:1294502-1296460W, translated using codon table 1 (588 amino acids) Verified ORF; Putative 60 kilodalton heat shock protein	5.78	1	2	2	4	62	5.78	2	2	7.25803	5.78	2	2	588	61.8086	5.63037
AN1003	AN1003 AspGDID:ASPL0000052596 COORDS:ChrVIII_A_nidulans_FGSC_A4:1832623-1831081C, translated using codon table 1 (385 amino acids) Verified ORF; Putative isocitrate dehydrogenase (NAD+) with a predicted role in the TCA cycle; intracellular, m	5.71	1	2	2	2	46.76	5.71	2	2		0			385	41.8087	8.36768
AN2150	AN2150 AspGDID:ASPL0000045530 COORDS:ChrVII_A_nidulans_FGSC_A4:3036748-3038721W, translated using codon table 1 (594 amino acids) Uncharacterized ORF; Has domain(s) with predicted ATP binding, proline-tRNA ligase activity, role in prolyl-tRNA aminoacylation and cytoplasm localization	5.56	1	2	2	2		0			6.83643	5.56	2	2	594	66.1355	7.13721
AN0567	AN0567 AspGDID:ASPL0000054311 COORDS:ChrVIII_A_nidulans_FGSC_A4:3145731-3148146W, translated using codon table 1 (624 amino acids) Uncharacterized ORF; Putative alcohol oxidase with a predicted role in glycerol metabolism	4.97	1	2	2	2	44.35	4.97	2	2		0			624	69.3575	7.23975
AN10540	AN10540 AspGDID:ASPL0000077747 COORDS:ChrIII_A_nidulans_FGSC_A4:2400482-2402726W, translated using codon table 1 (707 amino acids) Uncharacterized ORF; Ortholog(s) have dipeptidyl-peptidase activity and cytoplasm, nucleus localization	4.95	1	2	2	4	134.75	4.95	2	2	8.42438	4.95	2	2	707	78.927	5.61768
AN5895	gdiA AspGDID:ASPL0000003017 COORDS:ChrI_A_nidulans_FGSC_A4:1870446-1872187W, translated using codon table 1 (468 amino acids) Uncharacterized ORF; Putative Rab GDP-dissociation inhibitor; ortholog of <I>S. cerevisiae</I> Gdi1p	4.91	1	2	2	2	78.8	4.91	2	2		0			468	52.2714	5.45264
AN9148	galF AspGDID:ASPL0000036334 COORDS:ChrVI_A_nidulans_FGSC_A4:295899-297880W, translated using codon table 1 (514 amino acids) Uncharacterized ORF; Putative UTP-glucose-1-phosphate uridylyltransferase with a predicted role in galactose and gala	4.67	1	2	2	2	32.81	4.67	2	2		0			514	57.5219	7.66455
AN5162	pdhB AspGDID:ASPL0000028703 COORDS:ChrV_A_nidulans_FGSC_A4:1346399-1347806W, translated using codon table 1 (405 amino acids) Verified ORF; Putative pyruvate dehydrogenase (lipoamide) with a predicted role in pyruvate metabolism	4.44	1	2	2	2	41.09	4.44	2	2		0			405	45.4616	8.14795
AN10030	AN10030 AspGDID:ASPL0000051961 COORDS:ChrVIII_A_nidulans_FGSC_A4:4185494-4187032W, translated using codon table 1 (477 amino acids) Uncharacterized ORF; Putative alkaline serine protease; predicted glycosylphosphatidylinositol (GPI)-anchored	4.4	1	2	2	2	80.01	4.4	2	2		0			477	50.4193	6.21436
AN2012	rfeF AspGDID:ASPL0000051147 COORDS:ChrVII_A_nidulans_FGSC_A4:2564214-2561643C, translated using codon table 1 (524 amino acids) Uncharacterized ORF; Ortholog of A. fumigatus Af293 : Afu4g10200/rfeF, A. niger CBS 513.88 : An04g06870, A. niger	4.39	1	2	2	2	52.33	4.39	2	2		0			524	55.1008	5.43994
AN1084	AN1084 AspGDID:ASPL0000059994 COORDS:ChrVIII_A_nidulans_FGSC_A4:1570899-1569338C, translated using codon table 1 (439 amino acids) Verified ORF; Putative elongation factor EF-Tu; intracellular, menadione stress-induced protein	4.1	1	2	2	2	28.38	4.1	2	2		0			439	48.3099	6.91748
AN4769	sC AspGDID:ASPL0000076985 COORDS:ChrIII_A_nidulans_FGSC_A4:1051455-1053681W, translated using codon table 1 (574 amino acids) Verified ORF; ATP sulfurylase involved in sulfate assimilation; mutants are resistant to selenate	4.01	1	2	2	2	63.04	4.01	2	2		0			574	63.8831	7.37158
AN5803	fimA AspGDID:ASPL0000003499 COORDS:ChrI_A_nidulans_FGSC_A4:2196450-2198683W, translated using codon table 1 (640 amino acids) Verified ORF; Predicted fimbrin protein; a highly conserved protein that contains two actin-binding domains (ABD) an	3.91	1	2	2	4	64.48	3.91	2	2	7.5713	3.91	2	2	640	71.8412	6.07471
AN4000	fabM AspGDID:ASPL0000010999 COORDS:ChrII_A_nidulans_FGSC_A4:2378755-2376497C, translated using codon table 1 (732 amino acids) Uncharacterized ORF; Protein with similarity to poly(A)-binding proteins; overexpression results in increased brlA	3.55	1	2	2	2	46.11	3.55	2	2		0			732	79.2712	6.02393
AN5028	ppoC AspGDID:ASPL0000070637 COORDS:ChrIII_A_nidulans_FGSC_A4:241516-237584C, translated using codon table 1 (1117 amino acids) Verified ORF; Fatty acid oxygenase that plays a role in oxylipin biosynthesis; responsible for the formation of the	2.15	1	2	2	4	73.44	2.15	2	2	6.69796	2.15	2	2	1117	124.73	6.40479
