# Supplementary material for: F-box receptor mediated control of substrate stability and subcellular location organizes cellular development of Aspergillus nidulans
Source: PLoS Genet. 2022 Dec 12;18(12):e1010502. doi: 10.1371/journal.pgen.1010502 (PMC9744329; doi:10.1371/journal.pgen.1010502)
Supplement: S9 Table — (XLSX) [file pgen.1010502.s021.xlsx]

## Sheet: Table A SkpA-GFP pull downs1-3 
Table A of S9 Table
Pull down replicate 1: SkpA interacting proteins from 24 h vegetative growth
Accession	Description	Score	Coverage	# Proteins	# Unique Peptides	# Peptides	# PSMs	# AAs	MW [kDa]	calc. pI
AN11052	AN11052 AspGDID:ASPL0000014026 COORDS:ChrII_A_nidulans_FGSC_A4:1060420-1056173C, translated using codon table 1 (1398 amino acids) Uncharacterized ORF; Ortholog(s) have 5'-3' exoribonuclease activity, magnesium ion binding activity and cytoplasmic mRNA processing body, cytoplasmic stress granule, cytosol localization	238.124	52.29	1	64	64	82	1398	157.491	6.97607
AN0703	AN0703 AspGDID:ASPL0000051923 COORDS:ChrVIII_A_nidulans_FGSC_A4:2742933-2747265W, translated using codon table 1 (1323 amino acids) Uncharacterized ORF; Ortholog(s) have protein complex binding activity	129.361	43.61	1	44	44	50	1323	148.48	6.40479
AN10557	AN10557 AspGDID:ASPL0000077157 COORDS:ChrIII_A_nidulans_FGSC_A4:1961811-1963893W, translated using codon table 1 (668 amino acids) Verified ORF; Putative ATP-dependent RNA helicase; protein levels decrease in response to farnesol	123.551	55.24	1	29	30	48	668	71.1954	8.646
AN2226	AN2226 AspGDID:ASPL0000047200 COORDS:ChrVII_A_nidulans_FGSC_A4:3253350-3260690W, translated using codon table 1 (2429 amino acids) Uncharacterized ORF; Ortholog(s) have nucleus localization	114.578	26.6	1	52	52	56	2429	269.269	8.79248
AN0745	AN0745 AspGDID:ASPL0000060237 COORDS:ChrVIII_A_nidulans_FGSC_A4:2597981-2596786C, translated using codon table 1 (317 amino acids) Uncharacterized ORF; Putative nucleolar protein; ortholog of <I>S. cerevisiae</I> Nop1p; related to mammalian fibrillarin; expression reduced after exposure to farnesol	114.025	65.93	1	18	18	46	317	32.7571	10.3892
AN8051	AN8051 AspGDID:ASPL0000010806 COORDS:ChrII_A_nidulans_FGSC_A4:605272-606972W, translated using codon table 1 (549 amino acids) Uncharacterized ORF; Ortholog of <i>A. fumigatus Af293</i> : Afu5g02120, <i>A. niger CBS 513.88</i> : An02g11160, <i>A. oryzae RIB40</i> : AO090003001306, <i>Aspergillus wentii</i> : Aspwe1_0029924 and <i>Aspergillus sydowii</i> : Aspsy1_0156226	107.229	66.67	1	22	22	36	549	60.9734	8.6167
AN8851	swoC AspGDID:ASPL0000074111 COORDS:ChrIII_A_nidulans_FGSC_A4:2598217-2599925W, translated using codon table 1 (481 amino acids) Verified ORF; Predicted pseudouridylate synthase, involved in establishment of cell polarity; mutants show defects in anisotropic growth, endocytosis, nuclear distribution and compartmentation; transcript upregulated in response to camptothecin	93.3143	62.16	1	25	25	32	481	54.1701	8.71924
AN5931	AN5931 AspGDID:ASPL0000006660 COORDS:ChrI_A_nidulans_FGSC_A4:1770987-1773596W, translated using codon table 1 (563 amino acids) Uncharacterized ORF; Putative ATP-dependent RNA helicase; ortholog of <I>S. cerevisiae</I> Dbp2p; expression reduced after exposure to farnesol	93.2296	52.04	1	23	24	32	563	60.8745	9.23193
AN5141	AN5141 AspGDID:ASPL0000030586 COORDS:ChrV_A_nidulans_FGSC_A4:1274827-1273347C, translated using codon table 1 (429 amino acids) Uncharacterized ORF; Ortholog of <i>A. fumigatus Af293</i> : Afu1g07280, <i>A. niger CBS 513.88</i> : An07g09830, <i>A. oryzae RIB40</i> : AO090012000982, <i>Aspergillus wentii</i> : Aspwe1_0172497 and <i>Aspergillus sydowii</i> : Aspsy1_0033440	83.8713	37.53	1	15	15	26	429	45.623	5.23682
AN8190	stk47 AspGDID:ASPL0000010738 COORDS:ChrII_A_nidulans_FGSC_A4:1071481-1075046W, translated using codon table 1 (1119 amino acids) Uncharacterized ORF; Predicted protein serine/threonine kinase; mutants have a strong growth defect and are sensitive to NaCl	83.246	28.24	1	25	25	35	1119	127.156	10.4038
AN1019	culA AspGDID:ASPL0000060435 COORDS:ChrVIII_A_nidulans_FGSC_A4:1780527-1783184W, translated using codon table 1 (764 amino acids) Uncharacterized ORF; Putative Scf complex protein; NeddH-associated protein; transcript upregulated in response to camptothecin	82.3673	46.07	1	32	32	36	764	88.8067	7.21045
AN3167	nop58 AspGDID:ASPL0000037939 COORDS:ChrVI_A_nidulans_FGSC_A4:1604681-1606594W, translated using codon table 1 (586 amino acids) Uncharacterized ORF; Putative ribosome biogenesis protein; ortholog of <i>S. cerevisiae</i> Nop58p; expression reduced after exposure to farnesol	68.578	37.2	1	17	17	23	586	63.7325	7.59131
AN3038	AN3038 AspGDID:ASPL0000038884 COORDS:ChrVI_A_nidulans_FGSC_A4:2038854-2040778W, translated using codon table 1 (564 amino acids) Uncharacterized ORF; Ortholog(s) have nucleus localization	67.8423	49.11	1	23	23	28	564	63.1362	9.5835
AN5568	AN5568 AspGDID:ASPL0000027998 COORDS:ChrV_A_nidulans_FGSC_A4:2383740-2381669C, translated using codon table 1 (638 amino acids) Uncharacterized ORF; Putative F-box protein	67.4683	51.1	1	24	24	25	638	70.6551	8.36768
AN2933	AN2933 AspGDID:ASPL0000034594 COORDS:ChrVI_A_nidulans_FGSC_A4:2351190-2349634C, translated using codon table 1 (494 amino acids) Uncharacterized ORF; Ortholog of <i>A. fumigatus Af293</i> : Afu3g08170, <i>A. niger CBS 513.88</i> : An02g11690, <i>A. oryzae RIB40</i> : AO090005001460, <i>Aspergillus wentii</i> : Aspwe1_0113955 and <i>Aspergillus sydowii</i> : Aspsy1_0029366	66.8864	45.95	1	21	21	25	494	55.5309	5.63037
AN4443	metH AspGDID:ASPL0000077429 COORDS:ChrIII_A_nidulans_FGSC_A4:2032252-2034641W, translated using codon table 1 (774 amino acids) Verified ORF; Putative methionine synthase with a predicted role in methionine metabolism; protein expressed at increased levels in a hapX mutant versus wild-type	59.0805	37.21	1	23	23	23	774	86.7716	6.82959
AN4488	AN4488 AspGDID:ASPL0000070405 COORDS:ChrIII_A_nidulans_FGSC_A4:1881903-1884931W, translated using codon table 1 (977 amino acids) Uncharacterized ORF; Putative F-box protein	57.5161	33.67	1	20	20	24	977	107.051	7.43018
AN10872	AN10872 AspGDID:ASPL0000068332 COORDS:ChrIV_A_nidulans_FGSC_A4:1386655-1388494W, translated using codon table 1 (579 amino acids) Uncharacterized ORF; Has domain(s) with predicted role in ubiquitin-dependent protein catabolic process	56.0261	32.47	1	16	16	19	579	64.5724	7.45947
AN10752	AN10752 AspGDID:ASPL0000004032 COORDS:ChrI_A_nidulans_FGSC_A4:1960272-1961578W, translated using codon table 1 (383 amino acids) Uncharacterized ORF; Ortholog of <i>A. fumigatus Af293</i> : Afu2g11470, <i>A. niger CBS 513.88</i> : An02g03450, <i>Neosartorya fischeri NRRL 181</i> : NFIA_086710, <i>Aspergillus wentii</i> : Aspwe1_0044288 and <i>Aspergillus versicolor</i> : Aspve1_0040617	55.2189	40.21	1	18	18	22	383	45.085	10.1987
AN2302	sconC AspGDID:ASPL0000044827 COORDS:ChrVII_A_nidulans_FGSC_A4:3496040-3495316C, translated using codon table 1 (161 amino acids) Verified ORF; Skp1-related protein with a predicted role in sulfur metabolism; regulated by sulfur metabolite repression; NeddH-associated protein	54.8862	50.93	1	11	11	18	161	18.6311	4.60205
AN6359	sconB AspGDID:ASPL0000005389 COORDS:ChrI_A_nidulans_FGSC_A4:416905-418988W, translated using codon table 1 (678 amino acids) Uncharacterized ORF; Protein involved in sulfur metabolite repression; contains an F-box and seven WD repeats	53.9955	34.22	1	20	20	23	678	76.0233	6.99072
AN5714	AN5714 AspGDID:ASPL0000032769 COORDS:ChrV_A_nidulans_FGSC_A4:1910940-1908463C, translated using codon table 1 (807 amino acids) Uncharacterized ORF; Ortholog of <i>A. fumigatus Af293</i> : Afu1g06762, <i>A. niger CBS 513.88</i> : An18g05800, <i>A. oryzae RIB40</i> : AO090001000477, <i>Aspergillus wentii</i> : Aspwe1_0109415 and <i>Aspergillus sydowii</i> : Aspsy1_0150388	53.3119	31.1	1	20	20	22	807	89.1646	7.43018
AN8076	AN8076 AspGDID:ASPL0000010229 COORDS:ChrII_A_nidulans_FGSC_A4:673149-679312W, translated using codon table 1 (2031 amino acids) Uncharacterized ORF; Predicted DNA binding protein; locus contains the conserved upstream open reading frame (uORF) AN8076-uORF	52.9175	11.23	1	20	20	25	2031	223.775	9.53955
AN10352	AN10352 AspGDID:ASPL0000040023 COORDS:ChrVI_A_nidulans_FGSC_A4:1946778-1948418W, translated using codon table 1 (510 amino acids) Uncharacterized ORF; Ortholog(s) have role in rRNA processing and 90S preribosome, box C/D snoRNP complex, small-subunit processome localization	51.3998	43.14	1	15	15	18	510	56.7176	9.18799
AN4218	AN4218 AspGDID:ASPL0000009225 COORDS:ChrII_A_nidulans_FGSC_A4:1711467-1713013W, translated using codon table 1 (460 amino acids) Verified ORF; Ortholog(s) have GDP binding, GTP binding, translation elongation factor activity and role in interaction with host, tRNA export from nucleus, translational elongation	50.6259	53.26	1	16	16	17	460	49.7099	9.05615
AN10946	AN10946 AspGDID:ASPL0000068780 COORDS:ChrIV_A_nidulans_FGSC_A4:1794498-1792006C, translated using codon table 1 (704 amino acids) Uncharacterized ORF; Ortholog of <i>A. fumigatus Af293</i> : Afu6g09920, <i>A. niger CBS 513.88</i> : An11g07970, <i>A. oryzae RIB40</i> : AO090001000626, <i>Neosartorya fischeri NRRL 181</i> : NFIA_055650 and <i>Aspergillus wentii</i> : Aspwe1_0045804	49.7995	39.2	1	21	21	22	704	74.4696	9.26123
AN6777	AN6777 AspGDID:ASPL0000002839 COORDS:ChrI_A_nidulans_FGSC_A4:3133527-3131864C, translated using codon table 1 (512 amino acids) Uncharacterized ORF; Putative F-box protein	48.6563	52.54	1	20	20	22	512	59.8435	8.99756
AN6003	AN6003 AspGDID:ASPL0000003109 COORDS:ChrI_A_nidulans_FGSC_A4:1538326-1539939W, translated using codon table 1 (537 amino acids) Uncharacterized ORF; Ortholog of <i>A. fumigatus Af293</i> : Afu2g10060, <i>A. niger CBS 513.88</i> : An03g02950, <i>A. oryzae RIB40</i> : AO090011000631, <i>Aspergillus wentii</i> : Aspwe1_0045117 and <i>Aspergillus sydowii</i> : Aspsy1_0089378	47.0273	52.14	1	19	19	22	537	60.335	5.42725
AN1250	AN1250 AspGDID:ASPL0000059123 COORDS:ChrVIII_A_nidulans_FGSC_A4:1053105-1055030W, translated using codon table 1 (622 amino acids) Uncharacterized ORF; Ortholog of <i>A. fumigatus Af293</i> : Afu1g10220, <i>A. niger CBS 513.88</i> : An08g02090, <i>Neosartorya fischeri NRRL 181</i> : NFIA_015430 and <i>Aspergillus versicolor</i> : Aspve1_0119420	46.1596	22.67	1	13	13	18	622	70.4879	10.2573
AN5717	kapI AspGDID:ASPL0000030160 COORDS:ChrV_A_nidulans_FGSC_A4:1903567-1899930C, translated using codon table 1 (1095 amino acids) Verified ORF; Non-essential karyopherin family protein; required for normal hyphal growth and conidial development; predicted to contain five HEAT (huntingtin-elongation-A subunit-TOR) motifs	45.3479	28.58	1	22	22	23	1095	121.09	4.79248
AN6331	AN6331 AspGDID:ASPL0000000121 COORDS:ChrI_A_nidulans_FGSC_A4:502407-499916C, translated using codon table 1 (733 amino acids) Uncharacterized ORF; Ortholog(s) have nucleus localization	44.0734	35.2	1	19	19	23	733	79.9779	5.70654
AN10640	AN10640 AspGDID:ASPL0000026931 COORDS:ChrV_A_nidulans_FGSC_A4:1323489-1324867W, translated using codon table 1 (392 amino acids) Uncharacterized ORF; Ortholog(s) have role in cytokinesis checkpoint, positive regulation of septation initiation signaling, regulation of phosphorylation of RNA polymerase II C-terminal domain	42.5167	51.53	1	16	16	19	392	44.4907	6.55127
AN3724	AN3724 AspGDID:ASPL0000013326 COORDS:ChrII_A_nidulans_FGSC_A4:3272053-3271196C, translated using codon table 1 (285 amino acids) Uncharacterized ORF; Ortholog of <i>A. fumigatus Af293</i> : Afu6g12460, <i>A. niger CBS 513.88</i> : An06g01620, <i>A. oryzae RIB40</i> : AO090009000166, <i>Aspergillus wentii</i> : Aspwe1_0033694 and <i>Aspergillus sydowii</i> : Aspsy1_0044118	41.959	51.93	1	12	12	15	285	32.2893	4.83057
AN4698	SPA3 AspGDID:ASPL0000073715 COORDS:ChrIII_A_nidulans_FGSC_A4:1270445-1268528C, translated using codon table 1 (615 amino acids) Verified ORF; Ortholog of <i>A. fumigatus Af293</i> : Afu5g08750, <i>A. niger CBS 513.88</i> : An07g04700, <i>Aspergillus wentii</i> : Aspwe1_0278209, <i>Aspergillus sydowii</i> : Aspsy1_0155406 and <i>Aspergillus terreus NIH2624</i> : ATET_06591	41.349	39.84	1	18	18	19	615	70.1691	9.74463
AN12473	hscA AspGDID:ASPL0000375009 COORDS:ChrVII_A_nidulans_FGSC_A4:681298-683574W, translated using codon table 1 (614 amino acids) Uncharacterized ORF; Putative heat shock protein	40.3673	35.67	1	15	15	18	614	66.9915	5.32568
AN5826	AN5826 AspGDID:ASPL0000082292 COORDS:ChrI_A_nidulans_FGSC_A4:2128752-2130717W, translated using codon table 1 (549 amino acids) Possible pseudogene	39.7867	33.15	1	14	14	15	549	61.3983	5.22412
AN1767	AN1767 AspGDID:ASPL0000041895 COORDS:ChrVII_A_nidulans_FGSC_A4:1827998-1829905W, translated using codon table 1 (635 amino acids) Uncharacterized ORF; Has domain(s) with predicted catalytic activity	39.0806	39.53	1	18	18	19	635	70.9389	6.97607
AN9113	AN9113 AspGDID:ASPL0000036113 COORDS:ChrVI_A_nidulans_FGSC_A4:396670-394698C, translated using codon table 1 (562 amino acids) Uncharacterized ORF; Putative F-box protein	38.149	43.06	1	15	15	15	562	62.3149	8.44092
AN3664	AN3664 AspGDID:ASPL0000015483 COORDS:ChrII_A_nidulans_FGSC_A4:3450340-3452012W, translated using codon table 1 (516 amino acids) Uncharacterized ORF; Ortholog(s) have cell surface localization	37.8987	35.47	1	14	14	20	516	62.7104	9.0708
AN3413	AN3413 AspGDID:ASPL0000036430 COORDS:ChrVI_A_nidulans_FGSC_A4:799430-798400C, translated using codon table 1 (259 amino acids) Uncharacterized ORF; Protein with homology to ribosomal protein S2 and S5; ortholog of <I>S. cerevisiae</I> Rps2p; expression reduced after exposure to farnesol	35.4386	45.56	1	9	9	13	259	28.2194	10.521
AN5809	AN5809 AspGDID:ASPL0000006112 COORDS:ChrI_A_nidulans_FGSC_A4:2177165-2177962W, translated using codon table 1 (240 amino acids) Uncharacterized ORF; Protein of unknown function	35.013	34.17	1	6	6	9	240	26.7068	4.65283
AN5593	fbx23 AspGDID:ASPL0000032070 COORDS:ChrV_A_nidulans_FGSC_A4:2296678-2294013C, translated using codon table 1 (859 amino acids) Verified ORF; Putative F-box protein; NeddH-associated protein; required for control of sexual development in response to light; required for ascospore maturation development of fully grown sexual fruit bodies	34.0797	28.75	1	21	21	21	859	95.1605	7.43018
AN8462	AN8462 AspGDID:ASPL0000029972 COORDS:ChrV_A_nidulans_FGSC_A4:564251-563394C, translated using codon table 1 (285 amino acids) Uncharacterized ORF; Protein of unknown function; NeddH-associated protein	32.927	47.37	1	10	10	11	285	32.5777	8.23584
AN6187	AN6187 AspGDID:ASPL0000004205 COORDS:ChrI_A_nidulans_FGSC_A4:991016-993059W, translated using codon table 1 (640 amino acids) Uncharacterized ORF; Ortholog of <i>A. fumigatus Af293</i> : Afu2g11670, <i>Aspergillus wentii</i> : Aspwe1_0117382, <i>Aspergillus sydowii</i> : Aspsy1_0151103 and <i>Aspergillus terreus NIH2624</i> : ATET_01102	31.6742	20	1	10	10	12	640	72.8538	9.36377
AN8765	AN8765 AspGDID:ASPL0000075121 COORDS:ChrIII_A_nidulans_FGSC_A4:2887690-2890216W, translated using codon table 1 (807 amino acids) Uncharacterized ORF; Protein with a predicted role in the regulation of chitin synthase activity	31.5651	35.19	1	16	16	17	807	87.7997	7.51807
AN10417	AN10417 AspGDID:ASPL0000036135 COORDS:ChrVI_A_nidulans_FGSC_A4:646908-645218C, translated using codon table 1 (505 amino acids) Uncharacterized ORF; Ortholog(s) have translation regulator activity, nucleic acid binding activity	31.2792	42.38	1	15	15	16	505	56.473	8.80713
AN2984	rlmA AspGDID:ASPL0000034782 COORDS:ChrVI_A_nidulans_FGSC_A4:2174186-2172247C, translated using codon table 1 (605 amino acids) Uncharacterized ORF; Putative MADS-box family transcription factor; regulates cell wall hydrolase gene expression and autolysis; mutants have abnormal conidiophores arrested at metula formation	30.8177	16.36	1	7	7	10	605	65.4064	9.12939
AN2505	fbx15 AspGDID:ASPL0000044444 COORDS:ChrVII_A_nidulans_FGSC_A4:4167807-4169820W, translated using codon table 1 (653 amino acids) Verified ORF; Putative F-box protein; NeddH-associated protein; required for asexual and for sexual development	30.7893	32.01	1	15	15	17	653	74.5248	7.7085
AN7205	AN7205 AspGDID:ASPL0000069856 COORDS:ChrIV_A_nidulans_FGSC_A4:688867-690441W, translated using codon table 1 (492 amino acids) Uncharacterized ORF; Ortholog(s) have role in ribosome biogenesis and cytosol, nucleolus localization	30.1787	38.41	1	12	12	13	492	53.7371	4.70361
AN1519	rsdA AspGDID:ASPL0000044981 COORDS:ChrVII_A_nidulans_FGSC_A4:1052989-1056225W, translated using codon table 1 (1019 amino acids) Verified ORF; Putative Argonaute protein involved in inverted repeat transgene (IRT)-induced RNA silencing	29.8253	23.65	1	16	16	18	1019	112.462	9.39307
AN5829	AN5829 AspGDID:ASPL0000007814 COORDS:ChrI_A_nidulans_FGSC_A4:2120133-2124010W, translated using codon table 1 (1275 amino acids) Uncharacterized ORF; Has domain(s) with predicted phospholipid binding activity, role in cortical protein anchoring and cell cortex localization	29.7411	10.27	1	12	12	13	1275	139.977	8.47021
AN7107	AN7107 AspGDID:ASPL0000069390 COORDS:ChrIV_A_nidulans_FGSC_A4:999027-997470C, translated using codon table 1 (251 amino acids) Uncharacterized ORF; Ortholog(s) have cell surface, nucleolus localization	29.422	45.82	1	9	9	11	251	28.9166	9.99365
AN10061	rcyA AspGDID:ASPL0000056569 COORDS:ChrVIII_A_nidulans_FGSC_A4:3804446-3801705C, translated using codon table 1 (880 amino acids) Verified ORF; F-box protein involved in control of the turnover of kinesin motor KipA	28.963	21.93	1	15	15	15	880	98.4851	5.70654
AN8176	AN8176 AspGDID:ASPL0000011665 COORDS:ChrII_A_nidulans_FGSC_A4:1019955-1021261W, translated using codon table 1 (372 amino acids) Uncharacterized ORF; Has domain(s) with predicted structural constituent of ribosome activity, role in translation and ribosome localization	28.6611	40.86	1	11	11	11	372	40.1816	10.77
AN5129	hsp70 AspGDID:ASPL0000032041 COORDS:ChrV_A_nidulans_FGSC_A4:1233671-1235605W, translated using codon table 1 (644 amino acids) Verified ORF; 70 kilodalton heat shock protein; protein abundance decreased by menadione stress; physically associates with importin-alpha, KapA; palA-dependent expression independent of pH; protein induced by farnesol	28.3518	18.63	1	10	10	11	644	69.8737	5.13525
AN8870	AN8870 AspGDID:ASPL0000071167 COORDS:ChrIII_A_nidulans_FGSC_A4:2544176-2543164C, translated using codon table 1 (256 amino acids) Verified ORF; Expression increased in salt-adapted strains	28.3364	34.38	1	9	9	10	256	29.0958	10.0376
AN1288	AN1288 AspGDID:ASPL0000062948 COORDS:ChrVIII_A_nidulans_FGSC_A4:940362-942622W, translated using codon table 1 (734 amino acids) Uncharacterized ORF; Ortholog of <i>A. fumigatus Af293</i> : Afu1g09770, <i>A. niger CBS 513.88</i> : An08g01580, <i>A. oryzae RIB40</i> : AO090012000866, <i>Aspergillus wentii</i> : Aspwe1_0036503 and <i>Aspergillus sydowii</i> : Aspsy1_0025457	27.7557	16.49	1	11	11	14	734	78.2985	9.49561
AN6552	AN6552 AspGDID:ASPL0000000631 COORDS:ChrI_A_nidulans_FGSC_A4:2442855-2444141W, translated using codon table 1 (428 amino acids) Uncharacterized ORF; Putative F-box protein	27.4181	35.28	1	10	10	13	428	48.864	8.57275
AN10254	AN10254 AspGDID:ASPL0000049036 COORDS:ChrVII_A_nidulans_FGSC_A4:2465553-2466818W, translated using codon table 1 (352 amino acids) Uncharacterized ORF; Ortholog of <i>A. fumigatus Af293</i> : Afu4g10530, <i>A. niger CBS 513.88</i> : An04g06150, <i>Aspergillus wentii</i> : Aspwe1_0047458, <i>Aspergillus sydowii</i> : Aspsy1_0053923 and <i>Aspergillus terreus NIH2624</i> : ATET_04011	27.2135	42.05	1	11	11	12	352	39.5549	9.67139
AN1055	AN1055 AspGDID:ASPL0000061577 COORDS:ChrVIII_A_nidulans_FGSC_A4:1659577-1661592W, translated using codon table 1 (552 amino acids) Uncharacterized ORF; Ortholog(s) have eukaryotic initiation factor 4G binding, mRNA binding activity	27.116	21.01	1	7	7	10	552	58.0539	9.14404
AN10516	grrA AspGDID:ASPL0000017608 COORDS:ChrII_A_nidulans_FGSC_A4:1769493-1771359W, translated using codon table 1 (585 amino acids) Verified ORF; Putative F-box protein with a role in meiosis; NeddH-associated protein; required for ascospore development; transcript is highly expressed during sexual development	27.0115	28.21	1	13	13	13	585	65.0401	6.34131
AN4614	AN4614 AspGDID:ASPL0000074075 COORDS:ChrIII_A_nidulans_FGSC_A4:1521356-1522468W, translated using codon table 1 (310 amino acids) Uncharacterized ORF; Ortholog(s) have role in cellular response to cadmium ion, cellular response to calcium ion, detoxification of cadmium ion, response to drug and RAVE complex, cytosol, nucleus localization	26.2411	42.9	1	10	10	13	310	34.0935	5.84619
AN3371	AN3371 AspGDID:ASPL0000039003 COORDS:ChrVI_A_nidulans_FGSC_A4:931691-933514W, translated using codon table 1 (589 amino acids) Uncharacterized ORF; Ortholog of <i>A. fumigatus Af293</i> : Afu7g01290, <i>A. niger CBS 513.88</i> : An12g01950, <i>A. oryzae RIB40</i> : AO090010000194, <i>Aspergillus wentii</i> : Aspwe1_0173909 and <i>Aspergillus sydowii</i> : Aspsy1_0147256	26.1882	27.33	1	11	11	12	589	66.2121	8.96826
AN6280	AN6280 AspGDID:ASPL0000007100 COORDS:ChrI_A_nidulans_FGSC_A4:670976-674004W, translated using codon table 1 (929 amino acids) Uncharacterized ORF; Ortholog of <i>A. fumigatus Af293</i> : Afu2g12520, <i>A. niger CBS 513.88</i> : An02g04750, <i>A. oryzae RIB40</i> : AO090026000847, <i>Aspergillus wentii</i> : Aspwe1_0044488 and <i>Aspergillus sydowii</i> : Aspsy1_0150855	26.1181	18.3	1	14	14	16	929	100.084	9.92041
AN6202	rpl3 AspGDID:ASPL0000001032 COORDS:ChrI_A_nidulans_FGSC_A4:929697-928193C, translated using codon table 1 (392 amino acids) Uncharacterized ORF; Putative ribosomal protein L3	25.8892	28.83	1	10	10	11	392	44.3807	10.1987
AN1894	AN1894 AspGDID:ASPL0000050008 COORDS:ChrVII_A_nidulans_FGSC_A4:2179529-2181099W, translated using codon table 1 (503 amino acids) Uncharacterized ORF; Transcript induced in response to calcium dichloride in a CrzA-dependent manner	25.602	24.45	1	9	9	9	503	57.6827	6.80029
AN9059	AN9059 AspGDID:ASPL0000040242 COORDS:ChrVI_A_nidulans_FGSC_A4:558442-560309W, translated using codon table 1 (574 amino acids) Uncharacterized ORF; Putative F-box protein	25.0988	22.47	1	10	10	11	574	65.0411	6.87354
AN7964	AN7964 AspGDID:ASPL0000010205 COORDS:ChrII_A_nidulans_FGSC_A4:338123-336367C, translated using codon table 1 (564 amino acids) Uncharacterized ORF; Protein of unknown function	24.7193	21.99	1	10	10	10	564	63.987	8.42627
AN0109	AN0109 AspGDID:ASPL0000053720 COORDS:ChrVIII_A_nidulans_FGSC_A4:4586549-4585558C, translated using codon table 1 (254 amino acids) Uncharacterized ORF; Ortholog(s) have U1 snRNP, nucleolus localization	24.449	42.91	1	6	6	8	254	27.9417	8.98291
AN2937	AN2937 AspGDID:ASPL0000036041 COORDS:ChrVI_A_nidulans_FGSC_A4:2339541-2337982C, translated using codon table 1 (519 amino acids) Uncharacterized ORF; Ortholog of <i>A. fumigatus Af293</i> : Afu3g08210, <i>A. niger CBS 513.88</i> : An02g11760, <i>Aspergillus wentii</i> : Aspwe1_0029179 and <i>Aspergillus sydowii</i> : Aspsy1_0042633	24.145	23.51	1	9	9	9	519	57.8174	10.0083
AN4085	AN4085 AspGDID:ASPL0000015687 COORDS:ChrII_A_nidulans_FGSC_A4:2142705-2145033W, translated using codon table 1 (616 amino acids) Uncharacterized ORF; Ortholog(s) have role in asymmetric protein localization to old mitotic spindle pole body, establishment or maintenance of cytoskeleton polarity, negative regulation of septation initiation signaling	23.9746	20.45	1	10	10	11	616	68.9839	4.80518
AN5960	AN5960 AspGDID:ASPL0000004263 COORDS:ChrI_A_nidulans_FGSC_A4:1671670-1671003C, translated using codon table 1 (149 amino acids) Uncharacterized ORF; Ortholog(s) have mRNA binding activity and role in maturation of SSU-rRNA from tricistronic rRNA transcript (SSU-rRNA, 5.8S rRNA, LSU-rRNA), ribosomal small subunit assembly	23.9545	51.01	1	6	6	7	149	15.6913	10.7114
AN6086	fbx1 AspGDID:ASPL0000006907 COORDS:ChrI_A_nidulans_FGSC_A4:1303826-1305489W, translated using codon table 1 (534 amino acids) Uncharacterized ORF; Putative F-box protein; ortholog(s) have role in SCF-dependent proteasomal ubiquitin-dependent protein catabolism, cellular response to methylmercury and SCF ubiquitin ligase complex localization; NeddH-associated protein	23.7403	28.84	1	10	10	10	534	60.0335	8.89502
AN4794	AN4794 AspGDID:ASPL0000073357 COORDS:ChrIII_A_nidulans_FGSC_A4:971445-970226C, translated using codon table 1 (261 amino acids) Verified ORF; Putative ribosomal protein; expression increased in salt-adapted strains	23.6473	30.27	1	9	9	9	261	29.4206	9.96436
AN6312	AN6312 AspGDID:ASPL0000003381 COORDS:ChrI_A_nidulans_FGSC_A4:579508-578721C, translated using codon table 1 (240 amino acids) Uncharacterized ORF; Ortholog(s) have cytosol, nucleus localization	23.3834	42.5	1	7	7	10	240	27.7275	5.36377
AN5513	AN5513 AspGDID:ASPL0000033740 COORDS:ChrV_A_nidulans_FGSC_A4:2557275-2560060W, translated using codon table 1 (707 amino acids) Uncharacterized ORF; Ortholog of <i>A. fumigatus Af293</i> : Afu6g13090, <i>A. niger CBS 513.88</i> : An08g10380, <i>A. oryzae RIB40</i> : AO090003000434, <i>Aspergillus wentii</i> : Aspwe1_0033610 and <i>Aspergillus sydowii</i> : Aspsy1_0175593	23.0603	24.75	1	14	14	14	707	77.4226	5.92236
AN4916	AN4916 AspGDID:ASPL0000070605 COORDS:ChrIII_A_nidulans_FGSC_A4:563918-562995C, translated using codon table 1 (201 amino acids) Uncharacterized ORF; Ortholog(s) have role in ribosome biogenesis and cell surface, cytosol, nucleolus, small-subunit processome localization	23.0595	45.77	1	6	6	6	201	22.7554	10.1108
AN5517	fbxB AspGDID:ASPL0000027790 COORDS:ChrV_A_nidulans_FGSC_A4:2537864-2534629C, translated using codon table 1 (1038 amino acids) Uncharacterized ORF; Putative F-box protein	22.8589	19.94	1	14	14	14	1038	114.276	7.02002
AN6903	AN6903 AspGDID:ASPL0000006999 COORDS:ChrI_A_nidulans_FGSC_A4:3523698-3522422C, translated using codon table 1 (373 amino acids) Uncharacterized ORF; Ortholog(s) have U1 snRNP, cytosol localization	22.5747	29.49	1	9	9	11	373	42.0426	10.1548
AN4000	fabM AspGDID:ASPL0000010999 COORDS:ChrII_A_nidulans_FGSC_A4:2378755-2376497C, translated using codon table 1 (732 amino acids) Uncharacterized ORF; Protein with similarity to poly(A)-binding proteins; overexpression results in increased brlA expression and asexual development; expression reduced after exposure to farnesol	22.2142	20.77	1	12	12	12	732	79.2712	6.02393
AN8268	AN8268 AspGDID:ASPL0000013038 COORDS:ChrII_A_nidulans_FGSC_A4:1331427-1333127W, translated using codon table 1 (526 amino acids) Uncharacterized ORF; Putative RasGAP SH3 binding protein, contains NTF2 and RRM domains; expression reduced after exposure to farnesol	21.554	18.25	1	8	8	9	526	55.5655	5.24951
AN2751	pat1 AspGDID:ASPL0000040768 COORDS:ChrVI_A_nidulans_FGSC_A4:2920013-2922615W, translated using codon table 1 (819 amino acids) Verified ORF; Putative ortholog of PAT1, a topoisomerase II-associated protein; transcript upregulated in response to camptothecin	21.1703	19.41	1	12	12	13	819	90.7034	6.55127
AN2007	AN2007 AspGDID:ASPL0000047555 COORDS:ChrVII_A_nidulans_FGSC_A4:2543261-2542697C, translated using codon table 1 (116 amino acids) Uncharacterized ORF; Ortholog(s) have mRNA binding activity and role in cellular response to nitrogen starvation, mRNA splicing, via spliceosome, negative regulation of G0 to G1 transition	21.0349	54.31	1	5	5	7	116	12.873	11.4438
AN6663	AN6663 AspGDID:ASPL0000007876 COORDS:ChrI_A_nidulans_FGSC_A4:2771879-2774120W, translated using codon table 1 (712 amino acids) Uncharacterized ORF; Protein of unknown function	20.1416	17.13	1	6	6	8	712	79.0392	6.96143
AN2231	AN2231 AspGDID:ASPL0000050735 COORDS:ChrVII_A_nidulans_FGSC_A4:3272170-3274044W, translated using codon table 1 (624 amino acids) Uncharacterized ORF; Has domain(s) with predicted nucleic acid binding activity	20.1157	23.4	1	10	10	10	624	68.132	5.05908
AN5933	AN5933 AspGDID:ASPL0000007481 COORDS:ChrI_A_nidulans_FGSC_A4:1760280-1762272W, translated using codon table 1 (559 amino acids) Uncharacterized ORF; Ortholog of <i>A. fumigatus Af293</i> : Afu2g10720, <i>A. niger CBS 513.88</i> : An02g02500, <i>Aspergillus wentii</i> : Aspwe1_0061884, <i>Aspergillus sydowii</i> : Aspsy1_0044922 and <i>Aspergillus terreus NIH2624</i> : ATET_01504	20.0703	24.33	1	11	11	11	559	63.1951	4.99561
AN0286	AN0286 AspGDID:ASPL0000055261 COORDS:ChrVIII_A_nidulans_FGSC_A4:4025258-4023833C, translated using codon table 1 (457 amino acids) Uncharacterized ORF; Ortholog of <i>A. fumigatus Af293</i> : Afu1g02985, <i>A. niger CBS 513.88</i> : An01g05160, <i>A. oryzae RIB40</i> : AO090005000790, <i>Aspergillus wentii</i> : Aspwe1_0103349 and <i>Aspergillus sydowii</i> : Aspsy1_0626563	20.0045	28.67	1	11	11	12	457	51.1175	9.84717
AN2105	smd1 AspGDID:ASPL0000048203 COORDS:ChrVII_A_nidulans_FGSC_A4:2867632-2867127C, translated using codon table 1 (121 amino acids) Uncharacterized ORF; Putative small nuclear ribonucleoprotein; expression reduced after exposure to farnesol	19.7691	55.37	1	5	5	5	121	13.2952	11.2827
AN1263	AN1263 AspGDID:ASPL0000057622 COORDS:ChrVIII_A_nidulans_FGSC_A4:1016078-1014531C, translated using codon table 1 (449 amino acids) Uncharacterized ORF; Putative adenosylhomocysteinase with a predicted role in methionine metabolism; expression reduced after exposure to farnesol	19.6638	26.28	1	10	10	10	449	48.757	6.46826
AN0557	AN0557 AspGDID:ASPL0000053808 COORDS:ChrVIII_A_nidulans_FGSC_A4:3180378-3176976C, translated using codon table 1 (1114 amino acids) Uncharacterized ORF; Putative F-box protein	19.585	10.05	1	9	9	9	1114	121.117	6.99072
AN5209	AN5209 AspGDID:ASPL0000031789 COORDS:ChrV_A_nidulans_FGSC_A4:1490056-1491476W, translated using codon table 1 (457 amino acids) Uncharacterized ORF; Putative F-box protein	19.1806	19.47	1	8	8	8	457	52.7235	5.61768
AN6217	AN6217 AspGDID:ASPL0000008575 COORDS:ChrI_A_nidulans_FGSC_A4:887203-885196C, translated using codon table 1 (632 amino acids) Uncharacterized ORF; Putative F-box protein	18.5336	18.51	1	10	10	10	632	70.1016	8.88037
AN0465	AN0465 AspGDID:ASPL0000052975 COORDS:ChrVIII_A_nidulans_FGSC_A4:3470982-3471645W, translated using codon table 1 (201 amino acids) Uncharacterized ORF; Ortholog of <i>S. cerevisiae</i> RPS8A and RPS8B; palA-dependent expression independent of pH	18.4943	27.86	1	4	4	6	201	22.8442	11.1509
AN5949	AN5949 AspGDID:ASPL0000001876 COORDS:ChrI_A_nidulans_FGSC_A4:1703152-1701849C, translated using codon table 1 (415 amino acids) Uncharacterized ORF; Ortholog of <i>A. fumigatus Af293</i> : Afu2g10330, <i>A. niger CBS 513.88</i> : An16g04660, <i>A. oryzae RIB40</i> : AO090011000605, <i>Aspergillus wentii</i> : Aspwe1_0175384 and <i>Aspergillus sydowii</i> : Aspsy1_0089318	18.2196	22.41	1	7	7	7	415	49.7599	10.3306
AN5979	AN5979 AspGDID:ASPL0000004567 COORDS:ChrI_A_nidulans_FGSC_A4:1608051-1607409C, translated using codon table 1 (139 amino acids) Uncharacterized ORF; Ortholog(s) have role in ribosomal small subunit assembly and cytosol localization	17.7147	52.52	1	7	7	8	139	16.1387	9.93506
AN11178	AN11178 AspGDID:ASPL0000035207 COORDS:ChrVI_A_nidulans_FGSC_A4:338117-336398C, translated using codon table 1 (552 amino acids) Uncharacterized ORF; Ortholog of <i>A. fumigatus Af293</i> : Afu7g01700, <i>A. niger CBS 513.88</i> : An12g01010, <i>A. oryzae RIB40</i> : AO090038000539, <i>Aspergillus wentii</i> : Aspwe1_0042439 and <i>Aspergillus terreus NIH2624</i> : ATET_01783	17.0291	24.09	1	9	9	9	552	62.1826	9.23193
AN7013	AN7013 AspGDID:ASPL0000067702 COORDS:ChrIV_A_nidulans_FGSC_A4:1319321-1321626W, translated using codon table 1 (646 amino acids) Uncharacterized ORF; Ortholog(s) have nucleus localization	16.8736	20.59	1	10	10	10	646	72.3697	5.22412
AN1451	AN1451 AspGDID:ASPL0000043300 COORDS:ChrVII_A_nidulans_FGSC_A4:819004-818058C, translated using codon table 1 (290 amino acids) Uncharacterized ORF; Ortholog of <i>A. fumigatus Af293</i> : Afu8g04390, <i>A. niger CBS 513.88</i> : An16g08650, <i>A. oryzae RIB40</i> : AO090103000064, <i>Aspergillus wentii</i> : Aspwe1_0116823 and <i>Aspergillus sydowii</i> : Aspsy1_0144294	16.863	51.38	1	7	7	7	290	33.4408	7.35693
AN3152	nsdD AspGDID:ASPL0000039361 COORDS:ChrVI_A_nidulans_FGSC_A4:1648207-1646643C, translated using codon table 1 (461 amino acids) Verified ORF; Predicted GATA-type zinc-finger transcription factor required for sexual development; transcript induced by nitrositive stress	16.728	20.61	1	6	6	6	461	49.2209	9.14404
AN0843	AN0843 AspGDID:ASPL0000060615 COORDS:ChrVIII_A_nidulans_FGSC_A4:2298648-2297742C, translated using codon table 1 (215 amino acids) Verified ORF; Ortholog(s) have structural constituent of ribosome activity, role in rRNA export from nucleus and 90S preribosome, cytosolic small ribosomal subunit, membrane, nucleolus localization	16.6991	30.7	1	6	6	6	215	23.8955	9.01221
AN6679	AN6679 AspGDID:ASPL0000002296 COORDS:ChrI_A_nidulans_FGSC_A4:2821410-2820516C, translated using codon table 1 (151 amino acids) Uncharacterized ORF; Ortholog(s) have small ribosomal subunit rRNA binding, structural constituent of ribosome activity and role in maturation of SSU-rRNA from tricistronic rRNA transcript (SSU-rRNA, 5.8S rRNA, LSU-rRNA)	16.6207	41.72	1	6	6	8	151	16.8323	10.3745
AN5441	AN5441 AspGDID:ASPL0000026438 COORDS:ChrV_A_nidulans_FGSC_A4:2806651-2805834C, translated using codon table 1 (155 amino acids) Verified ORF; Ortholog(s) have role in endonucleolytic cleavage in ITS1 to separate SSU-rRNA from 5.8S rRNA and LSU-rRNA from tricistronic rRNA transcript (SSU-rRNA, 5.8S rRNA, LSU-rRNA), rRNA export from nucleus	16.5425	44.52	1	8	8	8	155	17.9967	10.2573
AN8041	gpdA AspGDID:ASPL0000009927 COORDS:ChrII_A_nidulans_FGSC_A4:580314-581717W, translated using codon table 1 (336 amino acids) Verified ORF; Glyceraldehyde-3-phosphate dehydrogenase with a predicted role in gluconeogenesis and glycolysis; the gpdA promoter is a commonly used regulatory sequence for driving constitutive heterologous gene expression	16.4776	39.58	1	10	10	11	336	36.2886	7.47412
AN6625	AN6625 AspGDID:ASPL0000005335 COORDS:ChrI_A_nidulans_FGSC_A4:2670002-2666805C, translated using codon table 1 (1065 amino acids) Uncharacterized ORF; Ortholog of <i>A. fumigatus Af293</i> : Afu6g03900, <i>A. niger CBS 513.88</i> : An15g01620, <i>A. oryzae RIB40</i> : AO090701000157, <i>Aspergillus wentii</i> : Aspwe1_0024331 and <i>Aspergillus sydowii</i> : Aspsy1_0092034	16.4317	10.42	1	10	10	10	1065	117.81	7.47412
AN2183	AN2183 AspGDID:ASPL0000044798 COORDS:ChrVII_A_nidulans_FGSC_A4:3134615-3135652W, translated using codon table 1 (345 amino acids) Uncharacterized ORF; Ortholog of <i>A. fumigatus Af293</i> : Afu6g03800, <i>A. niger CBS 513.88</i> : An15g01720, <i>A. oryzae RIB40</i> : AO090701000169, <i>Aspergillus wentii</i> : Aspwe1_0035996 and <i>Aspergillus sydowii</i> : Aspsy1_0084971	16.4174	25.51	1	10	10	10	345	39.9761	8.26514
AN5996	AN5996 AspGDID:ASPL0000000414 COORDS:ChrI_A_nidulans_FGSC_A4:1558811-1558420C, translated using codon table 1 (109 amino acids) Uncharacterized ORF; Ortholog(s) have structural constituent of ribosome activity and cytosol, ribosome localization	15.9504	54.13	1	5	5	5	109	10.9494	4.22119
AN1166	AN1166 AspGDID:ASPL0000060399 COORDS:ChrVIII_A_nidulans_FGSC_A4:1326281-1327223W, translated using codon table 1 (198 amino acids) Uncharacterized ORF; Ortholog(s) have RNA binding, structural constituent of ribosome activity	15.9475	35.35	1	6	6	7	198	22.1241	10.1694
AN1523	AN1523 AspGDID:ASPL0000042916 COORDS:ChrVII_A_nidulans_FGSC_A4:1062828-1064931W, translated using codon table 1 (556 amino acids) Uncharacterized ORF; Putative F1F0-ATPase complex subunit with a predicted role in energy metabolism	15.9246	20.5	1	9	9	9	556	60.0294	9.14404
AN8539	ngn26 AspGDID:ASPL0000027796 COORDS:ChrV_A_nidulans_FGSC_A4:802495-801873C, translated using codon table 1 (205 amino acids) Uncharacterized ORF; Ortholog of A. fumigatus SidG; triacetylfusarinine C (TAFC) siderophore biosynthetic transacetylase; transcript induced by light in developmentally competent mycelia	15.8496	35.12	1	4	4	5	205	23.2675	5.99854
AN2734	AN2734 AspGDID:ASPL0000036346 COORDS:ChrVI_A_nidulans_FGSC_A4:2983790-2984844W, translated using codon table 1 (312 amino acids) Uncharacterized ORF; Ortholog(s) have large ribosomal subunit rRNA binding activity, role in ribosomal large subunit assembly and 90S preribosome, cytosol, preribosome, large subunit precursor localization	15.827	25.96	1	6	6	6	312	33.4091	4.93213
AN10614	AN10614 AspGDID:ASPL0000078286 COORDS:ChrIII_A_nidulans_FGSC_A4:617170-615769C, translated using codon table 1 (296 amino acids) Uncharacterized ORF; Ortholog(s) have G-quadruplex DNA binding, telomeric DNA binding, triplex DNA binding activity	15.5548	30.07	1	7	7	8	296	32.6003	9.46631
AN6542	actA AspGDID:ASPL0000008752 COORDS:ChrI_A_nidulans_FGSC_A4:2421081-2419296C, translated using codon table 1 (375 amino acids) Verified ORF; Gamma-actin	15.5426	34.67	1	10	10	10	375	41.6129	5.69385
AN10712	AN10712 AspGDID:ASPL0000026673 COORDS:ChrV_A_nidulans_FGSC_A4:2049691-2050578W, translated using codon table 1 (197 amino acids) Uncharacterized ORF; Has domain(s) with predicted pseudouridine synthase activity, snoRNA binding activity, role in pseudouridine synthesis, ribosome biogenesis, snRNA pseudouridine synthesis and box H/ACA snoRNP complex localization	15.4544	22.34	1	2	2	4	197	20.1234	11.1069
AN2426	H4.2 AspGDID:ASPL0000050285 COORDS:ChrVII_A_nidulans_FGSC_A4:3917716-3918193W, translated using codon table 1 (103 amino acids) Uncharacterized ORF; Histone H4.2, core histone protein; nearly identical to histone H4.1	15.2311	51.46	1	6	6	8	103	11.3654	11.356
AN4510	fbxA AspGDID:ASPL0000071193 COORDS:ChrIII_A_nidulans_FGSC_A4:1818862-1821686W, translated using codon table 1 (923 amino acids) Verified ORF; F-box protein; mutant shows increased resistance to 2-deoxyglucose; BLAST indicates no apparent homologs in higher eukaryotes	15.0821	15.49	1	12	12	12	923	102.139	8.104
AN4494	AN4494 AspGDID:ASPL0000077643 COORDS:ChrIII_A_nidulans_FGSC_A4:1869709-1868649C, translated using codon table 1 (140 amino acids) Uncharacterized ORF; Ortholog(s) have cytosol, mitochondrion, nucleus localization	14.7184	50	1	7	7	7	140	14.8299	10.2134
AN10963	AN10963 AspGDID:ASPL0000065787 COORDS:ChrIV_A_nidulans_FGSC_A4:2059080-2059510W, translated using codon table 1 (98 amino acids) Uncharacterized ORF; Ortholog(s) have RNA binding activity, role in mRNA splicing, via spliceosome and U4/U6 x U5 tri-snRNP complex, U6 snRNP, cytoplasmic mRNA processing body, cytosol, nucleolus, small nucleolar ribonucleoprotein complex localization	14.0664	50	1	4	4	5	98	11.223	9.08545
AN4064	AN4064 AspGDID:ASPL0000018215 COORDS:ChrII_A_nidulans_FGSC_A4:2198941-2200252W, translated using codon table 1 (311 amino acids) Verified ORF; Putative ADP/ATP carrier protein with a predicted role in energy metabolism; palA-dependent expression independent of pH	13.8906	21.86	1	6	6	6	311	33.7906	9.89111
AN6370	AN6370 AspGDID:ASPL0000007665 COORDS:ChrI_A_nidulans_FGSC_A4:391696-393612W, translated using codon table 1 (638 amino acids) Uncharacterized ORF; Ortholog of <i>A. fumigatus Af293</i> : Afu2g14010, <i>A. oryzae RIB40</i> : AO090026000159, <i>Aspergillus wentii</i> : Aspwe1_0696714, <i>Aspergillus sydowii</i> : Aspsy1_0031745 and <i>Aspergillus terreus NIH2624</i> : ATET_01392	13.8808	13.64	1	6	6	7	638	70.3915	9.61279
AN8856	AN8856 AspGDID:ASPL0000072003 COORDS:ChrIII_A_nidulans_FGSC_A4:2586590-2585736C, translated using codon table 1 (153 amino acids) Uncharacterized ORF; Ortholog(s) have RNA binding activity, role in ribosomal large subunit assembly and cytosol localization	13.8223	39.87	1	5	5	5	153	16.7505	10.4185
AN1122	AN1122 AspGDID:ASPL0000057044 COORDS:ChrVIII_A_nidulans_FGSC_A4:1450792-1451666W, translated using codon table 1 (217 amino acids) Uncharacterized ORF; Ortholog(s) have cytosol localization	13.6782	35.02	1	5	5	7	217	24.1751	9.92041
AN3739	snxA AspGDID:ASPL0000011897 COORDS:ChrII_A_nidulans_FGSC_A4:3221793-3219888C, translated using codon table 1 (425 amino acids) Verified ORF; SR/RRM family mRNA binding protein involved in control of G2/M transition	13.1417	21.65	1	6	6	7	425	44.8436	6.94678
AN3469	H2B AspGDID:ASPL0000034738 COORDS:ChrVI_A_nidulans_FGSC_A4:631977-631405C, translated using codon table 1 (140 amino acids) Verified ORF; Histone H2B; core histone protein	13.1396	32.14	1	5	5	7	140	14.9461	10.1255
AN4872	ubi1 AspGDID:ASPL0000072359 COORDS:ChrIII_A_nidulans_FGSC_A4:716807-717378W, translated using codon table 1 (154 amino acids) Uncharacterized ORF; Fusion protein consisting of N-terminal ubiquitin and C-terminal extension protein (CEP) of the small ribosomal subunit; transcript upregulated in response to camptothecin	13.0371	29.22	1	4	4	5	154	17.6525	9.77393
AN1319	AN1319 AspGDID:ASPL0000057404 COORDS:ChrVIII_A_nidulans_FGSC_A4:844761-845292W, translated using codon table 1 (126 amino acids) Uncharacterized ORF; Ortholog(s) have RNA binding activity and role in mRNA splicing, via spliceosome, maturation of SSU-rRNA from tricistronic rRNA transcript (SSU-rRNA, 5.8S rRNA, LSU-rRNA)	12.689	50.79	1	3	3	3	126	13.7093	6.53662
AN6500	AN6500 AspGDID:ASPL0000004497 COORDS:ChrI_A_nidulans_FGSC_A4:2301283-2300506C, translated using codon table 1 (157 amino acids) Uncharacterized ORF; Ortholog(s) have cytosol localization	12.5904	38.22	1	5	5	6	157	17.076	10.6821
AN1825	AN1825 AspGDID:ASPL0000048849 COORDS:ChrVII_A_nidulans_FGSC_A4:2003537-2002074C, translated using codon table 1 (487 amino acids) Uncharacterized ORF; Putative sulfide:quinone oxidoreductase; transcript repressed by nitrogen limitation	12.4202	23.61	1	7	7	7	487	53.3364	9.36377
AN5997	AN5997 AspGDID:ASPL0000005393 COORDS:ChrI_A_nidulans_FGSC_A4:1557824-1556973C, translated using codon table 1 (153 amino acids) Uncharacterized ORF; Ortholog(s) have role in rRNA export from nucleus and nucleolus localization	12.2699	36.6	1	3	3	4	153	17.6755	10.0669
AN5790	AN5790 AspGDID:ASPL0000029618 COORDS:ChrV_A_nidulans_FGSC_A4:1696926-1698579W, translated using codon table 1 (439 amino acids) Uncharacterized ORF; Putative isocitrate dehydrogenase (NAD+) with a predicted role in the TCA cycle	11.994	16.86	1	6	6	6	439	47.8668	8.93896
AN2861	AN2861 AspGDID:ASPL0000034848 COORDS:ChrVI_A_nidulans_FGSC_A4:2579430-2577410C, translated using codon table 1 (656 amino acids) Uncharacterized ORF; Putative F-box protein	11.6882	12.35	1	6	6	6	656	71.936	7.03467
AN10644	AN10644 AspGDID:ASPL0000028461 COORDS:ChrV_A_nidulans_FGSC_A4:1299753-1299002C, translated using codon table 1 (210 amino acids) Uncharacterized ORF; Ortholog(s) have cytosol, nucleus localization	11.5728	41.9	1	5	5	5	210	24.3867	6.22705
AN0249	AN0249 AspGDID:ASPL0000062551 COORDS:ChrVIII_A_nidulans_FGSC_A4:4147064-4145529C, translated using codon table 1 (511 amino acids) Uncharacterized ORF; Putative F-box protein	11.4967	19.96	1	10	10	10	511	59.0429	6.49365
AN5576	AN5576 AspGDID:ASPL0000027994 COORDS:ChrV_A_nidulans_FGSC_A4:2353326-2354861W, translated using codon table 1 (490 amino acids) Uncharacterized ORF; Ortholog of <i>A. fumigatus Af293</i> : Afu4g11590, <i>A. niger CBS 513.88</i> : An04g04860, <i>A. oryzae RIB40</i> : AO090003001061, <i>Aspergillus wentii</i> : Aspwe1_0166635 and <i>Aspergillus sydowii</i> : Aspsy1_0149581	11.3308	11.02	1	4	4	4	490	55.565	8.71924
AN2029	AN2029 AspGDID:ASPL0000050419 COORDS:ChrVII_A_nidulans_FGSC_A4:2626377-2627820W, translated using codon table 1 (441 amino acids) Uncharacterized ORF; Putative F-box protein	11.3298	23.81	1	10	10	11	441	50.7823	4.94482
AN0776	AN0776 AspGDID:ASPL0000053603 COORDS:ChrVIII_A_nidulans_FGSC_A4:2502223-2501208C, translated using codon table 1 (184 amino acids) Verified ORF; Ortholog(s) have structural constituent of ribosome activity, role in cellular response to drug, cytoplasmic translation and cell surface, cytosolic large ribosomal subunit localization	11.2978	38.04	1	6	6	6	184	20.606	10.8286
AN4222	AN4222 AspGDID:ASPL0000016741 COORDS:ChrII_A_nidulans_FGSC_A4:1700210-1700927W, translated using codon table 1 (135 amino acids) Uncharacterized ORF; Ortholog(s) have cytosol, nucleus, small-subunit processome localization	11.2865	31.85	1	5	5	5	135	15.6316	10.5356
AN2315	AN2315 AspGDID:ASPL0000042134 COORDS:ChrVII_A_nidulans_FGSC_A4:3534202-3532189C, translated using codon table 1 (518 amino acids) Uncharacterized ORF; Putative F1F0-ATPase complex subunit with a predicted role in energy metabolism; expression increased in salt-adapted strains	11.2561	26.83	1	10	10	10	518	55.3508	5.36377
AN6838	tubC AspGDID:ASPL0000005858 COORDS:ChrI_A_nidulans_FGSC_A4:3345187-3346833W, translated using codon table 1 (449 amino acids) Uncharacterized ORF; Beta-tubulin, highly conserved component of microtubules; A. nidulans has two beta-tubulin genes, tubC and benA; expression of tubC increases during conidiation	11.079	14.48	1	3	5	5	449	50.0288	4.90674
AN0316	tubA AspGDID:ASPL0000058146 COORDS:ChrVIII_A_nidulans_FGSC_A4:3936323-3934573C, translated using codon table 1 (449 amino acids) Verified ORF; Alpha-tubulin, forms a heterodimer with beta-tubulin that promotes microtubule assembly	10.9519	24.94	1	7	8	8	449	50.3273	5.03369
AN1537	AN1537 AspGDID:ASPL0000046029 COORDS:ChrVII_A_nidulans_FGSC_A4:1099752-1098156C, translated using codon table 1 (467 amino acids) Uncharacterized ORF; Ortholog(s) have role in nuclear-transcribed mRNA catabolic process, meiosis-specific transcripts, poly(A)+ mRNA export from nucleus and nucleus localization	10.9507	20.99	1	8	8	8	467	51.1452	8.55811
AN2871	mcnC AspGDID:ASPL0000035494 COORDS:ChrVI_A_nidulans_FGSC_A4:2544398-2547082W, translated using codon table 1 (870 amino acids) Verified ORF; CUE-domain containing phosphoprotein that enters the nucleus during mitosis; multi-copy-number suppressor of nimA1; mutation causes defects in the switch from isotropic to polarized growth	10.9461	8.74	1	5	5	5	870	90.8938	6.50732
AN1222	sasA AspGDID:ASPL0000052344 COORDS:ChrVIII_A_nidulans_FGSC_A4:1146168-1147445W, translated using codon table 1 (388 amino acids) Verified ORF; Putative S-adenosylmethionine synthetase; predicted role in methionine metabolism; expression reduced after exposure to farnesol; strongly expressed during vegetative growth, downregulated during development in asexual or sexual cultures	10.9316	14.18	1	4	4	4	388	42.1847	5.50342
AN6816	fbx2 AspGDID:ASPL0000003195 COORDS:ChrI_A_nidulans_FGSC_A4:3272895-3271432C, translated using codon table 1 (487 amino acids) Uncharacterized ORF; Putative F-box protein; NeddH-associated protein	10.8981	25.46	1	7	7	7	487	53.9416	5.22412
AN3651	AN3651 AspGDID:ASPL0000017936 COORDS:ChrII_A_nidulans_FGSC_A4:3485724-3486953W, translated using codon table 1 (364 amino acids) Uncharacterized ORF; Ortholog of <i>A. fumigatus Af293</i> : Afu4g12190, <i>A. niger CBS 513.88</i> : An01g07460, <i>Aspergillus wentii</i> : Aspwe1_0055907, <i>Aspergillus sydowii</i> : Aspsy1_0154768 and <i>Aspergillus terreus NIH2624</i> : ATET_03105	10.8923	31.59	1	9	9	9	364	38.8274	7.56201
AN4575	AN4575 AspGDID:ASPL0000073795 COORDS:ChrIII_A_nidulans_FGSC_A4:1623132-1622059C, translated using codon table 1 (357 amino acids) Verified ORF; Ortholog of <i>A. oryzae RIB40</i> : AO090011000461, <i>Aspergillus flavus NRRL 3357</i> : AFL2T_05228, <i>Aspergillus versicolor</i> : Aspve1_0042983 and <i>Aspergillus sydowii</i> : Aspsy1_0091136	10.7044	12.32	1	4	4	4	357	36.0226	4.32275
AN10416	AN10416 AspGDID:ASPL0000039794 COORDS:ChrVI_A_nidulans_FGSC_A4:697009-697793W, translated using codon table 1 (149 amino acids) Uncharacterized ORF; Putative 60s ribosomal protein similar to subunits L15 and L27; ortholog of <I>S. cerevisiae</I> RPL28; expression reduced after exposure to farnesol; palA-dependent expression independent of pH	10.6449	34.23	1	5	5	6	149	16.7379	10.3745
AN6735	AN6735 AspGDID:ASPL0000007577 COORDS:ChrI_A_nidulans_FGSC_A4:3018677-3019073W, translated using codon table 1 (94 amino acids) Uncharacterized ORF; Ortholog(s) have role in mRNA splicing, via spliceosome and U1 snRNP, U2 snRNP, U2-type prespliceosome, U4/U6 x U5 tri-snRNP complex, U5 snRNP, cytosol localization	10.5372	30.85	1	3	3	4	94	10.6348	9.59814
AN6083	AN6083 AspGDID:ASPL0000000977 COORDS:ChrI_A_nidulans_FGSC_A4:1314003-1313053C, translated using codon table 1 (221 amino acids) Uncharacterized ORF; Ortholog(s) have role in ribosomal large subunit assembly, translational termination and cell surface, cytosol localization	10.5157	17.65	1	5	5	5	221	25.4624	10.3159
AN1182	benA AspGDID:ASPL0000060381 COORDS:ChrVIII_A_nidulans_FGSC_A4:1268188-1270053W, translated using codon table 1 (447 amino acids) Verified ORF; Beta-tubulin, highly conserved component of microtubules; <I>A. nidulans</I> has two beta-tubulin genes, benA and tubC; temperature sensitive mutants are blocked in mitosis and in nuclear division	10.3655	11.86	1	2	4	4	447	49.8199	4.89404
AN2275	AN2275 AspGDID:ASPL0000046534 COORDS:ChrVII_A_nidulans_FGSC_A4:3411924-3412912W, translated using codon table 1 (254 amino acids) Uncharacterized ORF; Ortholog(s) have structural constituent of ribosome activity, role in cytoplasmic translation and cytosolic large ribosomal subunit, nucleus localization	10.3096	33.86	1	5	5	5	254	27.4738	10.9751
AN2364	AN2364 AspGDID:ASPL0000051647 COORDS:ChrVII_A_nidulans_FGSC_A4:3695572-3693359C, translated using codon table 1 (721 amino acids) Uncharacterized ORF; Ortholog of <i>A. fumigatus Af293</i> : Afu4g14020, Afu8g06990, <i>Neosartorya fischeri NRRL 181</i> : NFIA_099740, <i>Aspergillus versicolor</i> : Aspve1_0043947 and <i>Aspergillus fumigatus A1163</i> : AFUB_070940, AFUB_080800	10.2811	16.92	1	9	9	9	721	80.0319	5.51611
AN1773	AN1773 AspGDID:ASPL0000051081 COORDS:ChrVII_A_nidulans_FGSC_A4:1841626-1842853W, translated using codon table 1 (390 amino acids) Uncharacterized ORF; Ortholog of <i>A. fumigatus Af293</i> : Afu6g09030, <i>A. niger CBS 513.88</i> : An11g06790, <i>A. oryzae RIB40</i> : AO090001000581, <i>Aspergillus wentii</i> : Aspwe1_0121600 and <i>Aspergillus sydowii</i> : Aspsy1_0038822	10.2481	22.82	1	7	7	7	390	42.3158	6.16357
AN5800	AN5800 AspGDID:ASPL0000006713 COORDS:ChrI_A_nidulans_FGSC_A4:2204432-2205238W, translated using codon table 1 (184 amino acids) Uncharacterized ORF; Ortholog(s) have cytosol localization	10.1269	20.65	1	3	3	3	184	20.8697	11.8101
AN2893	fhdA AspGDID:ASPL0000037677 COORDS:ChrVI_A_nidulans_FGSC_A4:2480388-2479333C, translated using codon table 1 (351 amino acids) Uncharacterized ORF; Putative forkhead-associated domain protein; transcript upregulated in response to camptothecin	10.0255	27.64	1	6	6	6	351	41.5019	10.272
AN5014	AN5014 AspGDID:ASPL0000076279 COORDS:ChrIII_A_nidulans_FGSC_A4:278579-279214W, translated using codon table 1 (124 amino acids) Uncharacterized ORF; Ortholog(s) have cytosol, nucleolus localization	9.96406	34.68	1	4	4	4	124	14.0945	9.42236
AN4475	AN4475 AspGDID:ASPL0000072443 COORDS:ChrIII_A_nidulans_FGSC_A4:1930336-1931127W, translated using codon table 1 (175 amino acids) Uncharacterized ORF; Ortholog(s) have role in ribosomal large subunit assembly and cytosol localization	9.96222	31.43	1	4	4	4	175	20.1456	10.0669
AN5945	AN5945 AspGDID:ASPL0000000181 COORDS:ChrI_A_nidulans_FGSC_A4:1714841-1716244W, translated using codon table 1 (467 amino acids) Uncharacterized ORF; Ortholog of <i>A. fumigatus Af293</i> : Afu6g14630, <i>Neosartorya fischeri NRRL 181</i> : NFIA_060670 and <i>Aspergillus terreus NIH2624</i> : ATET_10017	9.92601	17.13	1	7	7	7	467	53.671	4.89404
AN0695	AN0695 AspGDID:ASPL0000056326 COORDS:ChrVIII_A_nidulans_FGSC_A4:2770914-2771718W, translated using codon table 1 (224 amino acids) Uncharacterized ORF; Putative snoRNP component with a predicted role in ribosomal RNA pseudouridinylation; ortholog of <I>S. cerevisiae</I> Nhp2p; expression reduced after exposure to farnesol	9.91651	12.95	1	4	4	4	224	24.1171	9.40771
AN1495	AN1495 AspGDID:ASPL0000049189 COORDS:ChrVII_A_nidulans_FGSC_A4:969117-968507C, translated using codon table 1 (78 amino acids) Uncharacterized ORF; Ortholog(s) have role in mRNA splicing, via spliceosome and U1 snRNP, U2 snRNP, U2-type prespliceosome, U4/U6 x U5 tri-snRNP complex, U5 snRNP, cytosol localization	9.88931	67.95	1	5	5	5	78	8.85064	6.66846
AN1345	AN1345 AspGDID:ASPL0000058023 COORDS:ChrVIII_A_nidulans_FGSC_A4:775408-775967W, translated using codon table 1 (145 amino acids) Uncharacterized ORF; Ortholog(s) have structural constituent of ribosome activity and role in maturation of SSU-rRNA from tricistronic rRNA transcript (SSU-rRNA, 5.8S rRNA, LSU-rRNA), regulation of translational fidelity	9.85705	38.62	1	4	4	4	145	15.8458	10.3892
AN4087	AN4087 AspGDID:ASPL0000016707 COORDS:ChrII_A_nidulans_FGSC_A4:2137935-2139058W, translated using codon table 1 (264 amino acids) Verified ORF; Putative 40S ribosomal protein subunit; ortholog of <I>S. cerevisiae</I> Rps3p; expression reduced after exposure to farnesol	9.80634	34.09	1	8	8	8	264	28.888	8.93896
AN12475	AN12475 AspGDID:ASPL0000378904 COORDS:ChrVII_A_nidulans_FGSC_A4:3241702-3243087W, translated using codon table 1 (354 amino acids) Uncharacterized ORF; Ortholog(s) have eukaryotic initiation factor 4G binding, single-stranded telomeric DNA binding activity and role in negative regulation of translation in response to stress	9.62536	18.36	1	4	4	4	354	37.7293	8.66064
AN10751	AN10751 AspGDID:ASPL0000008014 COORDS:ChrI_A_nidulans_FGSC_A4:1993352-1994401W, translated using codon table 1 (321 amino acids) Uncharacterized ORF; Protein of unknown function	9.5944	23.68	1	6	6	6	321	37.5335	9.56885
AN0631	AN0631 AspGDID:ASPL0000052080 COORDS:ChrVIII_A_nidulans_FGSC_A4:2938122-2938934W, translated using codon table 1 (270 amino acids) Uncharacterized ORF; Ortholog of <i>A. fumigatus Af293</i> : Afu1g17000, <i>A. niger CBS 513.88</i> : An01g09850, <i>A. oryzae RIB40</i> : AO090005000975, <i>Aspergillus wentii</i> : Aspwe1_0068188 and <i>Aspergillus sydowii</i> : Aspsy1_0041402	9.56116	26.67	1	6	6	6	270	29.0337	9.93506
AN4803	AN4803 AspGDID:ASPL0000071451 COORDS:ChrIII_A_nidulans_FGSC_A4:942550-941690C, translated using codon table 1 (193 amino acids) Uncharacterized ORF; Ortholog(s) have rRNA binding, structural constituent of ribosome activity and role in maturation of SSU-rRNA from tricistronic rRNA transcript (SSU-rRNA, 5.8S rRNA, LSU-rRNA), positive regulation of translational fidelity	9.46396	32.12	1	6	6	6	193	22.1791	10.0962
AN3468	H2A.X AspGDID:ASPL0000038151 COORDS:ChrVI_A_nidulans_FGSC_A4:632619-633175W, translated using codon table 1 (132 amino acids) Verified ORF; Histone H2A	9.38938	29.55	1	3	3	3	132	13.9707	10.5503
AN9067	tinC AspGDID:ASPL0000040216 COORDS:ChrVI_A_nidulans_FGSC_A4:539364-542451W, translated using codon table 1 (978 amino acids) Uncharacterized ORF; Protein identified by two-hybrid interaction with NimA kinase; TinC is cytoplasmic throughout interphase and is also present in nuclei during mitosis	9.37169	13.19	1	9	9	9	978	109.923	6.34131
AN10966	AN10966 AspGDID:ASPL0000063345 COORDS:ChrIV_A_nidulans_FGSC_A4:2121262-2121741W, translated using codon table 1 (88 amino acids) Uncharacterized ORF; Ortholog(s) have role in mRNA splicing, via spliceosome and U1 snRNP, U2 snRNP, U4/U6 x U5 tri-snRNP complex, U5 snRNP, cytosol localization	9.33428	56.82	1	4	4	4	88	9.98917	5.40186
AN1962	AN1962 AspGDID:ASPL0000047761 COORDS:ChrVII_A_nidulans_FGSC_A4:2401084-2398827C, translated using codon table 1 (705 amino acids) Uncharacterized ORF; Ortholog of <i>A. fumigatus Af293</i> : Afu4g10820, <i>A. niger CBS 513.88</i> : An04g05820, <i>Aspergillus wentii</i> : Aspwe1_0145558, <i>Aspergillus sydowii</i> : Aspsy1_0142548 and <i>Aspergillus terreus NIH2624</i> : ATET_03987	9.30861	7.8	1	4	4	4	705	77.9283	9.15869
AN10561	AN10561 AspGDID:ASPL0000075585 COORDS:ChrIII_A_nidulans_FGSC_A4:1929771-1929018C, translated using codon table 1 (196 amino acids) Uncharacterized ORF; Putative U1 snRNP component; expression reduced after exposure to farnesol	9.24003	33.67	1	5	5	5	196	19.2209	10.5942
AN0767	AN0767 AspGDID:ASPL0000056132 COORDS:ChrVIII_A_nidulans_FGSC_A4:2531530-2531007C, translated using codon table 1 (136 amino acids) Uncharacterized ORF; Ortholog(s) have RNA binding activity and role in mRNA splicing, via spliceosome, maturation of SSU-rRNA, nuclear-transcribed mRNA catabolic process	9.20642	41.18	1	5	5	5	136	14.5593	7.25439
AN4080	AN4080 AspGDID:ASPL0000018155 COORDS:ChrII_A_nidulans_FGSC_A4:2156283-2157899W, translated using codon table 1 (368 amino acids) Uncharacterized ORF; Ortholog(s) have role in cytoplasmic translation, filamentous growth and cytosol, nucleus, polysomal ribosome, polysome localization	8.99607	25	1	6	6	6	368	40.4825	8.90967
AN6082	AN6082 AspGDID:ASPL0000005199 COORDS:ChrI_A_nidulans_FGSC_A4:1315000-1314445C, translated using codon table 1 (106 amino acids) Uncharacterized ORF; Ortholog(s) have pre-mRNA 5'-splice site binding, structural constituent of ribosome activity, role in negative regulation of mRNA splicing, via spliceosome, rRNA processing and cytosol localization	8.7689	29.25	1	2	2	3	106	11.382	9.83252
AN5746	acuN AspGDID:ASPL0000028218 COORDS:ChrV_A_nidulans_FGSC_A4:1820581-1822132W, translated using codon table 1 (438 amino acids) Verified ORF; Putative phosphopyruvate hydratase with a predicted role in gluconeogenesis and glycolysis; intracellular; protein abundance decreased by menadione stress; protein induced by farnesol	8.64539	21.69	1	6	6	6	438	47.4624	5.56689
AN10223	AN10223 AspGDID:ASPL0000050719 COORDS:ChrVII_A_nidulans_FGSC_A4:1631540-1632512W, translated using codon table 1 (223 amino acids) Verified ORF; Putative 1-Cys peroxiredoxin; intracellular; protein abundance decreased by menadione stress; expression reduced after exposure to farnesol	8.52883	22.42	1	5	5	5	223	24.5606	6.13818
AN2110	AN2110 AspGDID:ASPL0000051764 COORDS:ChrVII_A_nidulans_FGSC_A4:2893679-2892311C, translated using codon table 1 (399 amino acids) Uncharacterized ORF; Has domain(s) with predicted oxidoreductase activity and role in oxidation-reduction process	8.50527	17.04	1	6	6	6	399	44.9508	5.78271
AN8128	AN8128 AspGDID:ASPL0000017500 COORDS:ChrII_A_nidulans_FGSC_A4:838001-836288C, translated using codon table 1 (551 amino acids) Uncharacterized ORF; Ortholog of <i>A. fumigatus Af293</i> : Afu3g13590, <i>Neosartorya fischeri NRRL 181</i> : NFIA_063770, <i>Aspergillus fumigatus A1163</i> : AFUB_035600 and <i>Aspergillus zonatus</i> : Aspzo1_1970129	8.40996	14.16	1	6	6	6	551	62.6613	6.30322
AN7706	AN7706 AspGDID:ASPL0000065384 COORDS:ChrIV_A_nidulans_FGSC_A4:2440922-2439332C, translated using codon table 1 (328 amino acids) Uncharacterized ORF; Has domain(s) with predicted nucleic acid binding, nucleotide binding activity	8.40518	16.46	1	4	4	4	328	36.2851	9.24658
AN0433	AN0433 AspGDID:ASPL0000056380 COORDS:ChrVIII_A_nidulans_FGSC_A4:3564138-3565141W, translated using codon table 1 (174 amino acids) Uncharacterized ORF; Ortholog(s) have cell surface, cytosol, nucleolus localization	8.34838	36.78	1	6	6	7	174	20.421	10.6382
AN6629	AN6629 AspGDID:ASPL0000007033 COORDS:ChrI_A_nidulans_FGSC_A4:2678253-2678907W, translated using codon table 1 (149 amino acids) Uncharacterized ORF; Putative ribosomal protein L14; ortholog of <I>S. cerevisiae</I> Rpl14Ap; expression reduced after exposure to farnesol	8.215	31.54	1	4	4	5	149	16.7365	10.7261
AN4563	ckiA AspGDID:ASPL0000072181 COORDS:ChrIII_A_nidulans_FGSC_A4:1656470-1657827W, translated using codon table 1 (370 amino acids) Verified ORF; Casein kinase I; required for delivery of amino acid transporters to the plasma membrane; mutants arrest as short germings	7.7666	19.19	1	6	6	6	370	42.5528	9.5542
AN5222	AN5222 AspGDID:ASPL0000026885 COORDS:ChrV_A_nidulans_FGSC_A4:1541576-1542473W, translated using codon table 1 (160 amino acids) Uncharacterized ORF; Ortholog(s) have structural constituent of ribosome activity and role in maturation of SSU-rRNA from tricistronic rRNA transcript (SSU-rRNA, 5.8S rRNA, LSU-rRNA), ribosomal small subunit assembly	7.73067	23.75	1	3	3	4	160	18.5381	10.8286
AN7503	AN7503 AspGDID:ASPL0000065711 COORDS:ChrIV_A_nidulans_FGSC_A4:1743713-1745978W, translated using codon table 1 (723 amino acids) Uncharacterized ORF; Ortholog(s) have nucleolus localization	7.53266	7.75	1	4	4	4	723	82.3591	4.88135
AN7360	AN7360 AspGDID:ASPL0000069780 COORDS:ChrIV_A_nidulans_FGSC_A4:189198-190490W, translated using codon table 1 (402 amino acids) Uncharacterized ORF; Putative molecular chaperone of the DnaJ superfamily; expression reduced after exposure to farnesol	7.48771	14.43	1	5	5	5	402	43.8996	5.31299
AN3815	spaA AspGDID:ASPL0000009795 COORDS:ChrII_A_nidulans_FGSC_A4:2973312-2976172W, translated using codon table 1 (913 amino acids) Verified ORF; Protein with a role in establishment of cell polarity; ortholog of <I>S. cerevisiae</I> Spa2p	7.36821	4.16	1	3	3	3	913	101.864	5.68115
AN4376	gdhA AspGDID:ASPL0000075551 COORDS:ChrIII_A_nidulans_FGSC_A4:2219465-2217980C, translated using codon table 1 (459 amino acids) Verified ORF; Putative NADP-linked glutamate dehydrogenase; predicted role in glutamate/glutamine metabolism; involved in nitrogen catabolite repression; induced by low nitrate; intracellular, menadione stress-induced protein; protein induced by farnesol	7.13224	18.52	1	6	6	6	459	49.5781	6.46826
AN10198	AN10198 AspGDID:ASPL0000043042 COORDS:ChrVII_A_nidulans_FGSC_A4:907867-905615C, translated using codon table 1 (729 amino acids) Uncharacterized ORF; Ortholog(s) have cytosol, nucleus localization	7.07239	17.56	1	7	7	7	729	79.8381	6.93213
AN8704	AN8704 AspGDID:ASPL0000074183 COORDS:ChrIII_A_nidulans_FGSC_A4:3065640-3064819C, translated using codon table 1 (160 amino acids) Uncharacterized ORF; 60S ribosomal protein L24a; PalA-dependent expression independent of pH	6.92365	16.88	1	3	3	3	160	17.8559	11.2241
AN5719	AN5719 AspGDID:ASPL0000030976 COORDS:ChrV_A_nidulans_FGSC_A4:1897265-1896692C, translated using codon table 1 (109 amino acids) Uncharacterized ORF; Ortholog(s) have structural constituent of ribosome activity and cytosol, ribosome localization	6.89594	52.29	1	3	3	4	109	11.1225	4.17041
AN6330	AN6330 AspGDID:ASPL0000004211 COORDS:ChrI_A_nidulans_FGSC_A4:505935-503121C, translated using codon table 1 (844 amino acids) Verified ORF; Putative elongation factor 2; intracellular; protein abundance decreased by menadione stress	6.81752	9.72	1	7	7	8	844	93.6868	6.68311
AN1802	AN1802 AspGDID:ASPL0000050456 COORDS:ChrVII_A_nidulans_FGSC_A4:1935401-1936221W, translated using codon table 1 (114 amino acids) Uncharacterized ORF; Ortholog(s) have role in mRNA splicing, via spliceosome and U1 snRNP, U2 snRNP, U2-type prespliceosome, U4/U6 x U5 tri-snRNP complex, U5 snRNP localization	6.65363	41.23	1	3	3	3	114	13.0099	9.42236
AN8692	prxA AspGDID:ASPL0000080267 COORDS:ChrIII_A_nidulans_FGSC_A4:3111904-3112532W, translated using codon table 1 (168 amino acids) Verified ORF; Thioredoxin-dependent peroxidase; intracellular; PRX5-like domain; highly similar to the allergen Aspf3 from related fungi; menadione stress-repressed protein; osmoadaptation-induced protein; repressed by starvation-induced autophagy	6.61583	18.45	1	3	3	3	168	18.5155	5.87158
AN10799	AN10799 AspGDID:ASPL0000005993 COORDS:ChrI_A_nidulans_FGSC_A4:531107-528699C, translated using codon table 1 (802 amino acids) Uncharacterized ORF; Ortholog of <i>A. fumigatus Af293</i> : Afu2g13480, <i>A. niger CBS 513.88</i> : An02g02390, <i>A. oryzae RIB40</i> : AO090026000326, <i>Aspergillus wentii</i> : Aspwe1_0045443 and <i>Aspergillus sydowii</i> : Aspsy1_0151451	6.48256	8.6	1	6	6	6	802	90.8271	8.99756
AN9097	AN9097 AspGDID:ASPL0000034604 COORDS:ChrVI_A_nidulans_FGSC_A4:441571-442206W, translated using codon table 1 (133 amino acids) Uncharacterized ORF; Ortholog(s) have role in maturation of SSU-rRNA from tricistronic rRNA transcript (SSU-rRNA, 5.8S rRNA, LSU-rRNA) and cytosol, mitochondrion, nucleolus localization	6.43307	26.32	1	3	3	4	133	15.3115	10.7261
AN0240	pppA AspGDID:ASPL0000057148 COORDS:ChrVIII_A_nidulans_FGSC_A4:4174727-4173570C, translated using codon table 1 (324 amino acids) Verified ORF; Putative transaldolase with a predicted role in the pentose-phosphate shunt; intracellular, menadione stress-induced protein; protein induced by farnesol	6.42967	23.77	1	6	6	6	324	35.4795	5.80811
AN0445	AN0445 AspGDID:ASPL0000051953 COORDS:ChrVIII_A_nidulans_FGSC_A4:3532607-3533558W, translated using codon table 1 (203 amino acids) Uncharacterized ORF; Ortholog(s) have RNA binding, structural constituent of ribosome activity, role in cytoplasmic translation and cytosolic large ribosomal subunit, nucleolus localization	6.41608	27.59	1	5	5	5	203	24.0189	11.312
AN7877	AN7877 AspGDID:ASPL0000015573 COORDS:ChrII_A_nidulans_FGSC_A4:94602-93359C, translated using codon table 1 (383 amino acids) Uncharacterized ORF; RTA-like protein; predicted secondary metabolism gene cluster member	6.40636	6.53	1	2	2	2	383	43.3216	9.59814
AN6175	AN6175 AspGDID:ASPL0000002438 COORDS:ChrI_A_nidulans_FGSC_A4:1016372-1015310C, translated using codon table 1 (336 amino acids) Uncharacterized ORF; Ortholog(s) have cytosol, nucleus localization	6.30571	8.33	1	3	3	3	336	38.0649	4.66553
AN10535	AN10535 AspGDID:ASPL0000014076 COORDS:ChrII_A_nidulans_FGSC_A4:1618353-1621603W, translated using codon table 1 (1061 amino acids) Uncharacterized ORF; Has domain(s) with predicted GTP binding, GTPase activity, translation initiation factor activity, zinc ion binding activity, role in translational initiation and intracellular localization	6.14502	7.54	1	5	5	5	1061	116.508	7.23975
AN6560	AN6560 AspGDID:ASPL0000000623 COORDS:ChrI_A_nidulans_FGSC_A4:2460021-2461457W, translated using codon table 1 (459 amino acids) Uncharacterized ORF; Ortholog of <i>A. fumigatus Af293</i> : Afu6g04600, <i>A. niger CBS 513.88</i> : An15g00728, <i>A. oryzae RIB40</i> : AO090701000086, <i>Aspergillus wentii</i> : Aspwe1_0324754 and <i>Aspergillus sydowii</i> : Aspsy1_0037161	6.10918	10.68	1	5	5	5	459	49.2479	10.521
AN2932	AN2932 AspGDID:ASPL0000037981 COORDS:ChrVI_A_nidulans_FGSC_A4:2351881-2353395W, translated using codon table 1 (398 amino acids) Uncharacterized ORF; Putative eukaryotic initiation factor 4A; expression reduced after exposure to farnesol	5.99719	8.79	1	3	3	3	398	44.908	5.23682
AN3094	AN3094 AspGDID:ASPL0000034163 COORDS:ChrVI_A_nidulans_FGSC_A4:1852256-1854826W, translated using codon table 1 (836 amino acids) Uncharacterized ORF; Has domain(s) with predicted Rab GTPase activator activity, role in regulation of Rab GTPase activity and intracellular localization	5.97038	6.1	1	4	4	4	836	92.5003	8.77783
AN3072	AN3072 AspGDID:ASPL0000039681 COORDS:ChrVI_A_nidulans_FGSC_A4:1942103-1939478C, translated using codon table 1 (856 amino acids) Uncharacterized ORF; Has domain(s) with predicted nucleic acid binding, nucleotide binding activity	5.94271	6.19	1	2	2	2	856	94.2969	5.56689
AN6630	AN6630 AspGDID:ASPL0000008445 COORDS:ChrI_A_nidulans_FGSC_A4:2679580-2680339W, translated using codon table 1 (203 amino acids) Uncharacterized ORF; Putative nascent polypeptide-associated complex subunit alpha; induced by rapamycin-induced autophagy	5.9015	28.08	1	4	4	4	203	21.9591	4.94482
AN7570	tubB AspGDID:ASPL0000065841 COORDS:ChrIV_A_nidulans_FGSC_A4:1979601-1977747C, translated using codon table 1 (451 amino acids) Verified ORF; Alpha-tubulin, forms a heterodimer with beta-tubulin that promotes microtubule assembly; non-essential subunit required for meiosis and formation of ascospores	5.77793	9.31	1	3	4	4	451	50.0276	5.10986
AN4802	AN4802 AspGDID:ASPL0000075029 COORDS:ChrIII_A_nidulans_FGSC_A4:942832-943553W, translated using codon table 1 (158 amino acids) Uncharacterized ORF; 60S ribosomal protein L21; ortholog of <i>S. cerevisiae</i> Rpl21Ap; expression reduced after exposure to farnesol	5.76103	18.99	1	2	2	2	158	18.1297	10.1841
AN1964	AN1964 AspGDID:ASPL0000048771 COORDS:ChrVII_A_nidulans_FGSC_A4:2404820-2405920W, translated using codon table 1 (237 amino acids) Uncharacterized ORF; Ortholog of <i>S. cerevisiae</i> RPS6B and RPS6A; palA-dependent expression independent of pH	5.74986	24.47	1	5	5	5	237	27.0879	10.7261
AN5715	AN5715 AspGDID:ASPL0000029491 COORDS:ChrV_A_nidulans_FGSC_A4:1907272-1908090W, translated using codon table 1 (119 amino acids) Uncharacterized ORF; Putative 40s ribosomal protein S26; ortholog of <I>S. cerevisiae</I> Rps26Bp which has role in rRNA export from nucleus; expression reduced after exposure to farnesol	5.67864	30.25	1	3	3	4	119	13.4712	10.8726
AN2062	bipA AspGDID:ASPL0000045915 COORDS:ChrVII_A_nidulans_FGSC_A4:2730139-2727964C, translated using codon table 1 (674 amino acids) Uncharacterized ORF; Putative ER-resident chaperone of the HSP70 family; unfolded-protein response (UPR) target gene; transcript levels increase during the UPR	5.66942	4.3	1	2	2	2	674	73.6516	4.97021
AN9465	AN9465 AspGDID:ASPL0000053695 COORDS:ChrVIII_A_nidulans_FGSC_A4:711100-712176W, translated using codon table 1 (192 amino acids) Uncharacterized ORF; Ortholog(s) have structural constituent of ribosome activity, role in cytoplasmic translation and cytosolic large ribosomal subunit, nucleus localization	5.63565	12.5	1	2	2	2	192	21.7706	9.49561
AN10736	AN10736 AspGDID:ASPL0000004051 COORDS:ChrI_A_nidulans_FGSC_A4:1994433-1995975W, translated using codon table 1 (473 amino acids) Uncharacterized ORF; Protein of unknown function	5.59361	8.03	1	2	2	2	473	52.3941	10.3452
AN8705	AN8705 AspGDID:ASPL0000070541 COORDS:ChrIII_A_nidulans_FGSC_A4:3063860-3063288C, translated using codon table 1 (62 amino acids) Uncharacterized ORF; Ortholog(s) have cytoplasmic stress granule, cytosol, nucleus localization	5.58867	17.74	1	2	2	2	62	6.88684	11.7661
AN12246	AN12246 AspGDID:ASPL0000091471 COORDS:ChrIV_A_nidulans_FGSC_A4:395181-394594C, translated using codon table 1 (92 amino acids) Uncharacterized ORF; Ortholog(s) have cytosol localization	5.54152	38.04	1	3	3	4	92	10.1354	10.4478
AN6342	AN6342 AspGDID:ASPL0000005981 COORDS:ChrI_A_nidulans_FGSC_A4:466752-469951W, translated using codon table 1 (968 amino acids) Uncharacterized ORF; Ortholog of <i>A. fumigatus Af293</i> : Afu2g14260, <i>A. niger CBS 513.88</i> : An02g01220, <i>A. oryzae RIB40</i> : AO090023000107, <i>Aspergillus wentii</i> : Aspwe1_0045565 and <i>Aspergillus sydowii</i> : Aspsy1_0031691	5.42132	3.82	1	3	3	3	968	107.778	9.08545
AN0907	AN0907 AspGDID:ASPL0000054689 COORDS:ChrVIII_A_nidulans_FGSC_A4:2105653-2104990C, translated using codon table 1 (130 amino acids) Uncharacterized ORF; Ortholog(s) have structural constituent of ribosome activity and cytosolic small ribosomal subunit, nucleus localization	5.41534	23.08	1	2	2	2	130	14.5808	9.65674
AN4501	artA AspGDID:ASPL0000074811 COORDS:ChrIII_A_nidulans_FGSC_A4:1848751-1847737C, translated using codon table 1 (261 amino acids) Verified ORF; Putative 14-3-3 protein; induced by carbon starvation-induced autophagy	5.30053	13.41	1	3	3	4	261	29.0976	4.79248
AN7291	AN7291 AspGDID:ASPL0000067600 COORDS:ChrIV_A_nidulans_FGSC_A4:400576-399476C, translated using codon table 1 (308 amino acids) Uncharacterized ORF; Ortholog of <i>A. fumigatus Af293</i> : Afu2g16910, <i>A. oryzae RIB40</i> : AO090102000654, <i>Aspergillus wentii</i> : Aspwe1_0171092, <i>Aspergillus sydowii</i> : Aspsy1_0027159 and <i>Aspergillus terreus NIH2624</i> : ATET_10094	5.25642	23.05	1	5	5	5	308	35.7204	4.80518
AN6632	AN6632 AspGDID:ASPL0000000338 COORDS:ChrI_A_nidulans_FGSC_A4:2682379-2682867W, translated using codon table 1 (68 amino acids) Uncharacterized ORF; Putative 40S ribosomal protein S28; ortholog of <I>S. cerevisiae</I> Rps28Bp; expression reduced after exposure to farnesol	5.19962	30.88	1	2	2	2	68	7.7062	10.7554
AN2980	AN2980 AspGDID:ASPL0000041158 COORDS:ChrVI_A_nidulans_FGSC_A4:2188481-2189262W, translated using codon table 1 (109 amino acids) Uncharacterized ORF; Ortholog(s) have structural constituent of ribosome activity, role in cytoplasmic translation and cytosolic large ribosomal subunit, nucleolus localization	5.11034	23.85	1	2	2	2	109	12.3386	11.2241
AN10681	AN10681 AspGDID:ASPL0000026338 COORDS:ChrV_A_nidulans_FGSC_A4:2652978-2653935W, translated using codon table 1 (122 amino acids) Uncharacterized ORF; Ortholog(s) have structural constituent of ribosome activity, role in cytoplasmic translation, regulation of translational fidelity and cytosolic large ribosomal subunit localization	5.07745	16.39	1	2	2	2	122	13.9276	10.3452
AN1340	AN1340 AspGDID:ASPL0000053752 COORDS:ChrVIII_A_nidulans_FGSC_A4:785013-785833W, translated using codon table 1 (187 amino acids) Uncharacterized ORF; Ortholog(s) have poly(A) binding activity, role in negative regulation of G2/M transition of mitotic cell cycle, nuclear-transcribed mRNA poly(A) tail shortening and cytoplasm, nuclear chromatin, polysome localization	5.04269	28.88	1	3	3	3	187	20.8123	5.77002
AN10719	AN10719 AspGDID:ASPL0000032943 COORDS:ChrV_A_nidulans_FGSC_A4:1678326-1677966C, translated using codon table 1 (80 amino acids) Uncharacterized ORF; Ortholog(s) have RNA binding activity and role in mRNA splicing, via spliceosome, maturation of SSU-rRNA	5.0015	55	1	4	4	4	80	8.49725	4.71631
AN3814	cypA AspGDID:ASPL0000013856 COORDS:ChrII_A_nidulans_FGSC_A4:2977175-2978123W, translated using codon table 1 (217 amino acids) Uncharacterized ORF; Putative peptidyl-prolyl cis-trans isomerase (PPIase); cyclophilin	4.97559	11.52	1	2	2	2	217	23.6017	8.86572
AN0262	AN0262 AspGDID:ASPL0000053192 COORDS:ChrVIII_A_nidulans_FGSC_A4:4112863-4112134C, translated using codon table 1 (165 amino acids) Uncharacterized ORF; Ortholog(s) have role in ribosomal large subunit assembly and cytosol, nucleolus localization	4.95725	18.79	1	2	2	2	165	17.8998	9.72998
AN5520	AN5520 AspGDID:ASPL0000029714 COORDS:ChrV_A_nidulans_FGSC_A4:2531411-2530236C, translated using codon table 1 (264 amino acids) Uncharacterized ORF; Has domain(s) with predicted role in ribosome biogenesis and ribonucleoprotein complex localization	4.94395	18.56	1	5	5	5	264	29.4303	10.2866
AN0698	AN0698 AspGDID:ASPL0000054285 COORDS:ChrVIII_A_nidulans_FGSC_A4:2760691-2762871W, translated using codon table 1 (726 amino acids) Uncharacterized ORF; Ortholog of <i>A. nidulans FGSC A4</i> : AN9272, <i>A. fumigatus Af293</i> : Afu1g13610, Afu4g09370, <i>A. niger CBS 513.88</i> : An08g06690, An07g08670 and <i>A. oryzae RIB40</i> : AO090012000513	4.92751	6.75	1	3	3	3	726	72.7789	7.43018
AN4281	rabO AspGDID:ASPL0000016908 COORDS:ChrII_A_nidulans_FGSC_A4:1520443-1521522W, translated using codon table 1 (201 amino acids) Verified ORF; Putative GTPase with a predicted role in transport between cis and medial Golgi compartments	4.92463	18.91	2	3	3	3	201	22.2891	5.2749
AN2731	AN2731 AspGDID:ASPL0000039203 COORDS:ChrVI_A_nidulans_FGSC_A4:2990579-2992010W, translated using codon table 1 (412 amino acids) Uncharacterized ORF; Ortholog(s) have ATPase activator activity, unfolded protein binding activity	4.90213	12.14	1	3	3	3	412	45.4053	6.16357
AN1013	AN1013 AspGDID:ASPL0000053114 COORDS:ChrVIII_A_nidulans_FGSC_A4:1809758-1808637C, translated using codon table 1 (301 amino acids) Uncharacterized ORF; Putative 60S ribosomal protein L5; ortholog of <I>S. cerevisiae</I> Rpl5p which is an RNA binding protein with a role in ribosomal large subunit assembly	4.81209	9.63	1	2	2	2	301	34.3705	8.67529
AN1246	pgkA AspGDID:ASPL0000054462 COORDS:ChrVIII_A_nidulans_FGSC_A4:1063743-1065122W, translated using codon table 1 (421 amino acids) Verified ORF; Putative phosphoglycerate kinase with a predicted role in gluconeogenesis and glycolysis; intracellular, menadione stress-induced protein; promoter activity is greater on gluconeogenic than on glycolytic carbon sources	4.8006	18.53	1	6	6	6	421	44.8817	6.82959
AN10130	AN10130 AspGDID:ASPL0000058475 COORDS:ChrVIII_A_nidulans_FGSC_A4:1957246-1957809W, translated using codon table 1 (92 amino acids) Uncharacterized ORF; Ortholog(s) have structural constituent of ribosome activity and cytosolic small ribosomal subunit localization	4.7826	19.57	1	3	3	3	92	10.1927	10.1841
AN6676	AN6676 AspGDID:ASPL0000005578 COORDS:ChrI_A_nidulans_FGSC_A4:2813641-2814743W, translated using codon table 1 (281 amino acids) Uncharacterized ORF; Has domain(s) with predicted nucleic acid binding, nucleotide binding activity	4.77054	15.66	1	3	3	3	281	31.498	8.74854
AN10781	AN10781 AspGDID:ASPL0000001547 COORDS:ChrI_A_nidulans_FGSC_A4:893854-894335W, translated using codon table 1 (119 amino acids) Uncharacterized ORF; Ortholog(s) have cytosol, nucleus localization	4.75413	34.45	1	3	3	3	119	13.2678	10.228
AN6391	pphA AspGDID:ASPL0000005337 COORDS:ChrI_A_nidulans_FGSC_A4:324590-325883W, translated using codon table 1 (329 amino acids) Uncharacterized ORF; Protein phosphatase	4.70773	17.93	1	3	3	3	329	37.6411	5.05908
AN7003	AN7003 AspGDID:ASPL0000067118 COORDS:ChrIV_A_nidulans_FGSC_A4:1349604-1350698W, translated using codon table 1 (226 amino acids) Uncharacterized ORF; Ortholog(s) have cell surface, cytosol localization	4.64298	13.27	1	4	4	4	226	25.5819	10.5503
AN0688	AN0688 AspGDID:ASPL0000053784 COORDS:ChrVIII_A_nidulans_FGSC_A4:2786646-2789142W, translated using codon table 1 (684 amino acids) Verified ORF; Putative transketolase with a predicted role in the pentose-phosphate shunt or xylulose metabolism	4.64082	13.6	1	7	7	7	684	74.5425	6.3667
AN0879	AN0879 AspGDID:ASPL0000058209 COORDS:ChrVIII_A_nidulans_FGSC_A4:2188271-2187445C, translated using codon table 1 (222 amino acids) Uncharacterized ORF; Ortholog(s) have cytosol, nucleus localization	4.63331	19.82	1	3	3	4	222	24.1897	9.70068
AN10598	AN10598 AspGDID:ASPL0000076599 COORDS:ChrIII_A_nidulans_FGSC_A4:930209-927622C, translated using codon table 1 (845 amino acids) Uncharacterized ORF; Has domain(s) with predicted calcium ion binding, calcium-dependent phospholipid binding activity	4.61133	6.04	1	4	4	4	845	93.9511	9.39307
AN2142	kapA AspGDID:ASPL0000045550 COORDS:ChrVII_A_nidulans_FGSC_A4:3012006-3013947W, translated using codon table 1 (553 amino acids) Verified ORF; Karyopherin (importin) alpha, involved in protein import into nucleus	4.58903	4.52	1	2	2	2	553	60.5888	5.10986
AN8254	nop10 AspGDID:ASPL0000010487 COORDS:ChrII_A_nidulans_FGSC_A4:1290851-1290413C, translated using codon table 1 (67 amino acids) Uncharacterized ORF; Putative snoRNP complex protein; ortholog of <I>S. cerevisiae</I> Nop10p; expression reduced after exposure to farnesol	4.55849	50.75	1	4	4	4	67	7.72809	9.84717
AN1228	AN1228 AspGDID:ASPL0000059648 COORDS:ChrVIII_A_nidulans_FGSC_A4:1130165-1131032W, translated using codon table 1 (124 amino acids) Uncharacterized ORF; Ortholog(s) have role in maturation of LSU-rRNA from tricistronic rRNA transcript (SSU-rRNA, 5.8S rRNA, LSU-rRNA) and cytosol, nucleolus, preribosome, large subunit precursor localization	4.45225	13.71	1	2	2	2	124	14.5373	11.2241
AN5482	ran AspGDID:ASPL0000033427 COORDS:ChrV_A_nidulans_FGSC_A4:2669233-2668207C, translated using codon table 1 (215 amino acids) Verified ORF; Putative Ran GTPase, GTP binding protein; protein abundance decreased by menadione stress; palA-dependent expression independent of pH	4.41482	11.63	1	2	2	2	215	24.1614	7.38623
AN4159	glnA AspGDID:ASPL0000016342 COORDS:ChrII_A_nidulans_FGSC_A4:1916201-1917578W, translated using codon table 1 (358 amino acids) Verified ORF; Putative glutamate-ammonia ligase with a predicted role in glutamate and glutamine metabolism; intracellular; transcript upregulated by nitrate limitation; protein abundance decreased by menadione stress and induced by farnesol	4.35733	10.89	1	4	4	4	358	39.9363	6.07471
AN4202	rpl16a AspGDID:ASPL0000014757 COORDS:ChrII_A_nidulans_FGSC_A4:1764149-1765132W, translated using codon table 1 (202 amino acids) Verified ORF; Predicted ribosomal protein of the large (60S) ribosomal subunit; differentially expressed during sexual development	4.35185	15.84	1	4	4	4	202	22.9556	10.6968
AN8277	cysD AspGDID:ASPL0000018284 COORDS:ChrII_A_nidulans_FGSC_A4:1361209-1359611C, translated using codon table 1 (437 amino acids) Verified ORF; Putative bifunctional enzyme with a predicted role in methionine metabolism; O-acetlylhomoserine (homocysteine synthase)	4.32017	13.96	1	5	5	5	437	47.2622	6.48096
AN4452	AN4452 AspGDID:ASPL0000073853 COORDS:ChrIII_A_nidulans_FGSC_A4:2010940-2013191W, translated using codon table 1 (396 amino acids) Uncharacterized ORF; Has domain(s) with predicted structural constituent of ribosome activity, role in translation and ribosome localization	4.31205	4.29	1	2	2	2	396	44.8635	10.1694
AN4850	AN4850 AspGDID:ASPL0000078120 COORDS:ChrIII_A_nidulans_FGSC_A4:797717-795216C, translated using codon table 1 (712 amino acids) Uncharacterized ORF; Ortholog(s) have nucleus localization	4.26927	9.27	1	5	5	5	712	80.135	9.96436
AN5535	AN5535 AspGDID:ASPL0000028535 COORDS:ChrV_A_nidulans_FGSC_A4:2483444-2485633W, translated using codon table 1 (685 amino acids) Uncharacterized ORF; Ortholog(s) have U2-type spliceosomal complex localization	4.23507	4.23	1	2	2	2	685	80.5901	6.96143
AN6717	mdhA AspGDID:ASPL0000006775 COORDS:ChrI_A_nidulans_FGSC_A4:2957682-2958968W, translated using codon table 1 (340 amino acids) Verified ORF; Putative mitochondrial malate dehydrogenase with a predicted role in the TCA cycle; intracellular; protein abundance decreased by menadione stress	4.22662	13.82	1	3	4	4	340	35.7209	8.77783
AN3842	rabB AspGDID:ASPL0000015781 COORDS:ChrII_A_nidulans_FGSC_A4:2893562-2892655C, translated using codon table 1 (218 amino acids) Verified ORF; Putative GTPase required for early endosome trafficking; recruits prototypical Rab5 effectors Vps19, Vps45 and Vps34 and plays the major role in endocytic degradation; involved in vacuolar biogenesis; synthetically lethal with srgG/rabA	4.19422	10.09	1	2	2	2	218	23.6842	8.54346
AN4937	AN4937 AspGDID:ASPL0000076491 COORDS:ChrIII_A_nidulans_FGSC_A4:501217-500881C, translated using codon table 1 (68 amino acids) Uncharacterized ORF; Ortholog of <i>A. fumigatus Af293</i> : Afu3g10510, <i>A. niger CBS 513.88</i> : An16g04450, <i>Aspergillus wentii</i> : Aspwe1_0169043 and <i>Aspergillus sydowii</i> : Aspsy1_0087654	4.12616	30.88	1	2	2	2	68	7.40507	10.0522
AN8276	AN8276 AspGDID:ASPL0000013024 COORDS:ChrII_A_nidulans_FGSC_A4:1356128-1358728W, translated using codon table 1 (720 amino acids) Uncharacterized ORF; Ortholog(s) have protein domain specific binding, transcription regulatory region RNA binding activity	4.10011	5.28	1	3	3	3	720	76.8059	9.68604
AN0733	hhtA AspGDID:ASPL0000053467 COORDS:ChrVIII_A_nidulans_FGSC_A4:2630459-2631015W, translated using codon table 1 (136 amino acids) Uncharacterized ORF; Histone H3; core histone protein	4.03547	16.91	1	3	3	3	136	15.3235	11.1509
AN8009	nmt1 AspGDID:ASPL0000009981 COORDS:ChrII_A_nidulans_FGSC_A4:489265-488131C, translated using codon table 1 (341 amino acids) Uncharacterized ORF; Ortholog of <i>A. fumigatus</i> nmt1 and <i>S. cerevisiae</i> THI13; repressed by starvation-induced autophagy; this locus is reported to contain an upstream open reading frame (uORF)	3.87376	12.9	1	4	4	4	341	38.1953	6.02393
AN3791	AN3791 AspGDID:ASPL0000013521 COORDS:ChrII_A_nidulans_FGSC_A4:3049301-3048299C, translated using codon table 1 (312 amino acids) Uncharacterized ORF; Ortholog of <i>A. fumigatus Af293</i> : Afu2g03990, <i>A. niger CBS 513.88</i> : An07g08650, <i>A. oryzae RIB40</i> : AO090005001527, <i>Aspergillus wentii</i> : Aspwe1_0183621 and <i>Aspergillus sydowii</i> : Aspsy1_0150415	3.79392	6.41	1	2	2	2	312	35.4921	9.45166
AN1162	AN1162 AspGDID:ASPL0000059288 COORDS:ChrVIII_A_nidulans_FGSC_A4:1336849-1337929W, translated using codon table 1 (237 amino acids) Uncharacterized ORF; Ortholog(s) have guanyl-nucleotide exchange factor activity, translation elongation factor activity, role in translational elongation and cell surface, cytosol, eukaryotic translation elongation factor 1 complex, ribosome localization	3.78291	17.72	1	3	3	3	237	25.9947	4.55127
AN5975	AN5975 AspGDID:ASPL0000002721 COORDS:ChrI_A_nidulans_FGSC_A4:1622201-1623361W, translated using codon table 1 (386 amino acids) Verified ORF; Putative mannitol-1-phosphate 5-dehydrogenase with a predicted role in mannose/mannitol, fructose, and sorbose/sorbitol metabolism; expression upregulated after exposure to farnesol	3.77319	12.18	1	4	4	4	386	43.0755	6.15088
AN8102	pepAc AspGDID:ASPL0000012882 COORDS:ChrII_A_nidulans_FGSC_A4:760657-762033W, translated using codon table 1 (454 amino acids) Uncharacterized ORF; Putative pepsin-like aspartic protease; predicted glycosyl phosphatidylinositol (GPI)-anchor	3.7601	4.85	1	2	2	2	454	48.6395	4.27197
AN8182	aspC AspGDID:ASPL0000010754 COORDS:ChrII_A_nidulans_FGSC_A4:1048209-1046907C, translated using codon table 1 (351 amino acids) Verified ORF; Septin, involved in development; prevents formation of inappropriate germ tubes and branches; required for formation of normal conidiophores	3.32504	5.7	1	2	2	2	351	40.81	7.38623
AN6010	sgdE AspGDID:ASPL0000007208 COORDS:ChrI_A_nidulans_FGSC_A4:1520285-1518165C, translated using codon table 1 (666 amino acids) Verified ORF; Hsp70-family protein; required for conidial germination; protein expressed at increased levels during osmoadaptation	3.2185	12.01	1	5	5	5	666	72.3279	6.03662
AN7354	AN7354 AspGDID:ASPL0000063653 COORDS:ChrIV_A_nidulans_FGSC_A4:205624-204862C, translated using codon table 1 (131 amino acids) Uncharacterized ORF; Ortholog(s) have structural constituent of ribosome activity, role in translation and cytosolic large ribosomal subunit, nucleus localization	3.12215	17.56	1	2	2	2	131	14.9592	11.3999
AN10007	AN10007 AspGDID:ASPL0000060673 COORDS:ChrVIII_A_nidulans_FGSC_A4:4758672-4759147W, translated using codon table 1 (96 amino acids) Uncharacterized ORF; Ortholog(s) have RNA binding activity, role in mRNA splicing, via spliceosome and U4/U6 x U5 tri-snRNP complex, U6 snRNP, cytoplasm, nucleolus, small nucleolar ribonucleoprotein complex localization	2.9882	44.79	1	2	2	2	96	10.8065	4.61475
AN4073	AN4073 AspGDID:ASPL0000013778 COORDS:ChrII_A_nidulans_FGSC_A4:2179087-2178435C, translated using codon table 1 (150 amino acids) Uncharacterized ORF; Putative cytosolic small ribosomal subunit protein S12; expression reduced after exposure to farnesol	2.95118	22	1	4	4	4	150	16.3792	4.99561
AN2167	hetC AspGDID:ASPL0000044819 COORDS:ChrVII_A_nidulans_FGSC_A4:3086312-3088949W, translated using codon table 1 (809 amino acids) Uncharacterized ORF; HET-C domain protein	2.94842	3.58	1	2	2	2	809	88.6699	6.55127
AN12304	AN12304 AspGDID:ASPL0000097781 COORDS:ChrVII_A_nidulans_FGSC_A4:1830989-1830369C, translated using codon table 1 (206 amino acids) Uncharacterized ORF; Ortholog of <i>A. fumigatus Af293</i> : Afu3g13370, <i>Neosartorya fischeri NRRL 181</i> : NFIA_063990, <i>Aspergillus wentii</i> : Aspwe1_0038143 and <i>Aspergillus clavatus NRRL 1</i> : ACLA_041070	2.92277	17.96	1	2	2	2	206	24.2053	10.0083
AN8275	citA AspGDID:ASPL0000017362 COORDS:ChrII_A_nidulans_FGSC_A4:1354742-1352891C, translated using codon table 1 (474 amino acids) Verified ORF; Mitochondrial citrate synthase with a predicted role in the TCA cycle	2.89537	6.12	1	3	3	3	474	52.1943	8.5874
AN5211	AN5211 AspGDID:ASPL0000029612 COORDS:ChrV_A_nidulans_FGSC_A4:1504393-1496856C, translated using codon table 1 (2495 amino acids) Uncharacterized ORF; Ortholog(s) have 1-phosphatidylinositol-3-phosphate 5-kinase activity, phosphatidylinositol-3-phosphate binding activity	2.88503	1.64	1	2	2	4	2495	277.784	6.91748
AN11225	AN11225 AspGDID:ASPL0000011133 COORDS:ChrII_A_nidulans_FGSC_A4:1485654-1487337W, translated using codon table 1 (534 amino acids) Uncharacterized ORF; Ortholog of <i>A. fumigatus Af293</i> : Afu5g04410, <i>Neosartorya fischeri NRRL 181</i> : NFIA_037650, <i>Aspergillus wentii</i> : Aspwe1_0043173 and <i>Aspergillus versicolor</i> : Aspve1_0389199	2.84798	9.36	1	4	4	4	534	59.117	11.4731
AN4978	AN4978 AspGDID:ASPL0000075947 COORDS:ChrIII_A_nidulans_FGSC_A4:393117-391277C, translated using codon table 1 (296 amino acids) Uncharacterized ORF; Ortholog(s) have role in mRNA export from nucleus and nucleus localization	2.8427	9.8	1	3	3	3	296	34.6972	9.45166
AN1944	AN1944 AspGDID:ASPL0000046912 COORDS:ChrVII_A_nidulans_FGSC_A4:2338070-2340207W, translated using codon table 1 (690 amino acids) Uncharacterized ORF; Has domain(s) with predicted nucleic acid binding, zinc ion binding activity	2.81664	5.22	1	3	3	3	690	73.8452	6.45557
AN0170	trxA AspGDID:ASPL0000052272 COORDS:ChrVIII_A_nidulans_FGSC_A4:4388838-4387962C, translated using codon table 1 (189 amino acids) Verified ORF; Thioredoxin; predicted role in cell redox homeostasis; required for conidiation; expression upregulated after exposure to farnesol	2.75768	13.76	1	2	2	2	189	20.1955	9.34912
AN5180	AN5180 AspGDID:ASPL0000029352 COORDS:ChrV_A_nidulans_FGSC_A4:1412695-1415361W, translated using codon table 1 (888 amino acids) Uncharacterized ORF; Ortholog of <i>A. fumigatus Af293</i> : Afu6g07110, <i>A. niger CBS 513.88</i> : An07g09380, <i>Aspergillus wentii</i> : Aspwe1_0110754, <i>Aspergillus sydowii</i> : Aspsy1_0033482 and <i>Aspergillus terreus NIH2624</i> : ATET_03720	2.71161	4.05	1	2	2	2	888	99.5748	7.12256
AN4769	sC AspGDID:ASPL0000076985 COORDS:ChrIII_A_nidulans_FGSC_A4:1051454-1053680W, translated using codon table 1 (574 amino acids) Verified ORF; ATP sulfurylase involved in sulfate assimilation; mutants are resistant to selenate	2.61543	4.53	1	2	2	2	574	63.8831	7.37158
AN2765	hhoA AspGDID:ASPL0000035051 COORDS:ChrVI_A_nidulans_FGSC_A4:2873551-2872326C, translated using codon table 1 (200 amino acids) Verified ORF; Putative histone H1; localized to chromosomes	2.5127	14.5	1	2	2	2	200	21.0919	10.6821
AN5712	casA AspGDID:ASPL0000032100 COORDS:ChrV_A_nidulans_FGSC_A4:1916051-1917690W, translated using codon table 1 (438 amino acids) Uncharacterized ORF; Putative metacaspase	2.46254	14.38	1	3	3	3	438	48.4902	7.7085
AN8045	AN8045 AspGDID:ASPL0000011699 COORDS:ChrII_A_nidulans_FGSC_A4:592215-593318W, translated using codon table 1 (281 amino acids) Uncharacterized ORF; Has domain(s) with predicted mRNA binding activity, role in mRNA polyadenylation and mRNA cleavage factor complex localization	2.45691	8.19	1	2	2	3	281	31.8079	5.96045
AN3058	AN3058 AspGDID:ASPL0000040474 COORDS:ChrVI_A_nidulans_FGSC_A4:1978635-1980267W, translated using codon table 1 (471 amino acids) Uncharacterized ORF; Putative glycine hydroxymethyltransferase with a predicted role in glycine, serine, and threonine metabolism	2.39329	9.98	1	5	5	5	471	51.7404	7.75244
AN6499	mdhC AspGDID:ASPL0000001172 COORDS:ChrI_A_nidulans_FGSC_A4:2299340-2297929C, translated using codon table 1 (330 amino acids) Verified ORF; Putative malate dehydrogenase with a predicted role in the methylglyoxal bypass or the TCA cycle; intracellular; protein abundance decreased by menadione stress	2.38463	14.85	1	2	3	3	330	34.1623	6.62451
AN9533	AN9533 AspGDID:ASPL0000010291 COORDS:ChrII_A_nidulans_FGSC_A4:2130384-2129835C, translated using codon table 1 (156 amino acids) Uncharacterized ORF; Ortholog of <i>A. fumigatus Af293</i> : Afu1g05660, <i>A. niger CBS 513.88</i> : An18g03350, <i>A. oryzae RIB40</i> : AO090009000370, <i>Aspergillus wentii</i> : Aspwe1_0169285 and <i>Aspergillus sydowii</i> : Aspsy1_0148827	2.35759	17.31	1	2	2	2	156	17.445	6.81494
AN0565	pyrABCN AspGDID:ASPL0000059511 COORDS:ChrVIII_A_nidulans_FGSC_A4:3153608-3160488W, translated using codon table 1 (2256 amino acids) Verified ORF; Multifunctional enzyme with carbamoyl-phosphate synthase (CPSase) and aspartate carbamoyltransferase (ATCase) activities that catalyze the first two steps in pyrimidine biosynthesis	2.31205	1.2	1	3	3	3	2256	247.173	6.354
AN5827	AN5827 AspGDID:ASPL0000006947 COORDS:ChrI_A_nidulans_FGSC_A4:2128461-2125075C, translated using codon table 1 (1128 amino acids) Uncharacterized ORF; Has domain(s) with predicted ATP binding, ATP-dependent helicase activity, helicase activity, nucleic acid binding, nucleoside-triphosphatase activity, nucleotide binding activity	2.30085	1.68	1	2	2	2	1128	128.031	6.40479
AN6998	AN6998 AspGDID:ASPL0000065715 COORDS:ChrIV_A_nidulans_FGSC_A4:1360244-1362224W, translated using codon table 1 (573 amino acids) Uncharacterized ORF; Ortholog(s) have role in conidium formation, response to heat	2.269	9.25	1	4	4	5	573	62.6841	9.61279
AN7626	AN7626 AspGDID:ASPL0000065664 COORDS:ChrIV_A_nidulans_FGSC_A4:2183202-2185696W, translated using codon table 1 (776 amino acids) Uncharacterized ORF; Predicted scaffold protein with similarity to mammalian paxillin	2.15998	3.99	1	2	2	2	776	83.5234	6.50732
AN8269	hsp90 AspGDID:ASPL0000018308 COORDS:ChrII_A_nidulans_FGSC_A4:1334878-1337036W, translated using codon table 1 (700 amino acids) Uncharacterized ORF; 90 kilodalton heat shock protein; physically associates with importin-alpha, KapA; palA-dependent expression independent of pH	2.09656	7.29	1	4	4	4	700	79.7608	4.99561
AN2749	AN2749 AspGDID:ASPL0000035095 COORDS:ChrVI_A_nidulans_FGSC_A4:2929339-2933051W, translated using codon table 1 (1174 amino acids) Uncharacterized ORF; Has domain(s) with predicted phospholipid binding activity	2.06923	5.03	1	5	5	5	1174	129.362	8.92432
AN2436	aclB AspGDID:ASPL0000051301 COORDS:ChrVII_A_nidulans_FGSC_A4:3947892-3950085W, translated using codon table 1 (655 amino acids) Verified ORF; Putative ATP citrate synthase with a predicted role in TCA intermediate metabolism; transcript downregulated upon shift from glucose to ethanol and after exposure to farnesol	2.05848	5.19	1	2	2	2	655	71.5208	8.04541
AN4038	AN4038 AspGDID:ASPL0000017318 COORDS:ChrII_A_nidulans_FGSC_A4:2271077-2267742C, translated using codon table 1 (1072 amino acids) Uncharacterized ORF; Putative translation initiation factor eIF5B	1.98029	4.48	1	3	3	3	1072	118.786	5.74463
AN0866	AN0866 AspGDID:ASPL0000059656 COORDS:ChrVIII_A_nidulans_FGSC_A4:2232313-2229877C, translated using codon table 1 (702 amino acids) Uncharacterized ORF; Ortholog of <i>A. nidulans FGSC A4</i> : AN3519, AN2646, AN0587, AN7370 and <i>A. fumigatus Af293</i> : Afu1g15200, Afu3g03790, Afu4g14040, Afu5g06900, Afu7g08575	1.93811	3.99	1	2	2	2	702	77.8923	7.59131
AN5186	AN5186 AspGDID:ASPL0000031525 COORDS:ChrV_A_nidulans_FGSC_A4:1429261-1431855W, translated using codon table 1 (848 amino acids) Uncharacterized ORF; Ortholog(s) have ubiquitin-specific protease activity, role in protein deubiquitination and cytosol, nucleus localization	1.90257	7.55	1	4	4	4	848	92.7867	8.85107
AN6199	AN6199 AspGDID:ASPL0000005977 COORDS:ChrI_A_nidulans_FGSC_A4:950169-949460C, translated using codon table 1 (170 amino acids) Uncharacterized ORF; Ortholog(s) have RNA cap binding activity, role in deadenylation-dependent decapping of nuclear-transcribed mRNA and cytoplasmic mRNA processing body, cytosol, mRNA cap binding complex, nucleus localization	1.90192	23.53	1	2	2	2	170	19.133	5.41455
AN5154	AN5154 AspGDID:ASPL0000028717 COORDS:ChrV_A_nidulans_FGSC_A4:1309031-1313446W, translated using codon table 1 (1438 amino acids) Uncharacterized ORF; Ortholog of <i>A. fumigatus Af293</i> : Afu1g07090, <i>A. niger CBS 513.88</i> : An07g09710, <i>A. oryzae RIB40</i> : AO090012000961, <i>Aspergillus wentii</i> : Aspwe1_0155743 and <i>Aspergillus sydowii</i> : Aspsy1_0134266	1.90079	8.69	1	10	10	10	1438	155.889	6.58057
AN6334	AN6334 AspGDID:ASPL0000005995 COORDS:ChrI_A_nidulans_FGSC_A4:492294-496043W, translated using codon table 1 (1179 amino acids) Uncharacterized ORF; Ortholog(s) have nucleolus, spindle localization	1.86174	1.87	1	2	2	2	1179	134.182	5.52881
AN0570	AN0570 AspGDID:ASPL0000055788 COORDS:ChrVIII_A_nidulans_FGSC_A4:3137505-3136789C, translated using codon table 1 (134 amino acids) Uncharacterized ORF; Ortholog(s) have RNA binding, structural constituent of ribosome activity, role in cytoplasmic translation and cytosolic large ribosomal subunit, nucleolus localization	1.80384	12.69	1	2	2	2	134	15.2055	11.019
AN4206	AN4206 AspGDID:ASPL0000016773 COORDS:ChrII_A_nidulans_FGSC_A4:1751897-1750062C, translated using codon table 1 (611 amino acids) Uncharacterized ORF; Ortholog of <i>A. fumigatus Af293</i> : Afu1g06020, <i>A. niger CBS 513.88</i> : An18g03870, <i>Aspergillus wentii</i> : Aspwe1_0026071, <i>Aspergillus sydowii</i> : Aspsy1_0059171 and <i>Aspergillus terreus NIH2624</i> : ATET_03025	1.79903	4.91	1	3	3	3	611	69.1818	9.62744
AN5162	pdhB AspGDID:ASPL0000028703 COORDS:ChrV_A_nidulans_FGSC_A4:1346399-1347806W, translated using codon table 1 (405 amino acids) Verified ORF; Putative pyruvate dehydrogenase (lipoamide) with a predicted role in pyruvate metabolism	1.78178	4.44	1	2	2	2	405	45.4616	8.14795
AN3239	AN3239 AspGDID:ASPL0000037699 COORDS:ChrVI_A_nidulans_FGSC_A4:1371397-1370152C, translated using codon table 1 (364 amino acids) Uncharacterized ORF; Has domain(s) with predicted acyl-CoA dehydrogenase activity, oxidoreductase activity, oxidoreductase activity, acting on the CH-CH group of donors activity and role in oxidation-reduction process	1.76477	6.04	1	2	2	2	364	40.0708	8.99756
AN0159	AN0159 AspGDID:ASPL0000056410 COORDS:ChrVIII_A_nidulans_FGSC_A4:4418385-4415378C, translated using codon table 1 (983 amino acids) Uncharacterized ORF; Ortholog of <i>A. fumigatus Af293</i> : Afu5g11420, <i>A. niger CBS 513.88</i> : An18g04550, <i>A. oryzae RIB40</i> : AO090026000696, <i>Aspergillus wentii</i> : Aspwe1_0442980 and <i>Aspergillus sydowii</i> : Aspsy1_0054986	1.7611	3.76	1	2	2	2	983	108.615	9.67139
AN11419	AN11419 AspGDID:ASPL0000014916 COORDS:ChrII_A_nidulans_FGSC_A4:2841472-2841997W, translated using codon table 1 (80 amino acids) Uncharacterized ORF; Ortholog(s) have cytosol localization	1.7372	28.75	1	3	3	3	80	9.25325	10.4478
AN3163	stoA AspGDID:ASPL0000036464 COORDS:ChrVI_A_nidulans_FGSC_A4:1613864-1612656C, translated using codon table 1 (344 amino acids) Uncharacterized ORF; Putative stomatin ortholog, predicted to have scaffolding functions in maintenance of lipid microdomains in membranes; mutation affects hyphal morphology	1.61538	7.27	1	2	2	2	344	37.3071	6.04932
AN4888	pdcA AspGDID:ASPL0000075405 COORDS:ChrIII_A_nidulans_FGSC_A4:658182-660112W, translated using codon table 1 (568 amino acids) Verified ORF; Putative pyruvate decarboxylase with a predicted role in pyruvate metabolism or penicillin biosynthesis; intracellular; protein abundance decreased by menadione stress	1.61484	9.86	1	3	3	3	568	62.5598	6.3667
AN4859	pmaA AspGDID:ASPL0000077585 COORDS:ChrIII_A_nidulans_FGSC_A4:748768-745667C, translated using codon table 1 (990 amino acids) Uncharacterized ORF; Plasma membrane ATPase with a predicted role in energy metabolism	1.60907	3.33	1	3	3	3	990	108.686	5.36377
AN8605	cyp1 AspGDID:ASPL0000077203 COORDS:ChrIII_A_nidulans_FGSC_A4:3389977-3390629W, translated using codon table 1 (162 amino acids) Verified ORF; Putative peptidyl-prolyl cis-trans isomerase (PPIase); cyclophilin	0	14.81	1	2	2	2	162	17.787	8.90967
AN7600	AN7600 AspGDID:ASPL0000069050 COORDS:ChrIV_A_nidulans_FGSC_A4:2104020-2099231C, translated using codon table 1 (1528 amino acids) Uncharacterized ORF; Ortholog(s) have sulfite reductase (NADPH) activity, role in sulfate assimilation, sulfur amino acid biosynthetic process and cytosol, sulfite reductase complex (NADPH) localization	0	1.31	1	2	2	2	1528	168.389	5.8335
AN7169	fhbA AspGDID:ASPL0000067260 COORDS:ChrIV_A_nidulans_FGSC_A4:797348-796116C, translated using codon table 1 (410 amino acids) Verified ORF; NirA-dependent flavohemoprotein; required for nitrate and nitrite reductase enzyme activity, regulates sexual development; menadione stress-induced protein; induced by nitrate; palA-dependent, pH-independent expression	0	6.1	1	2	2	2	410	44.9228	6.43018
AN6900	tpiA AspGDID:ASPL0000001144 COORDS:ChrI_A_nidulans_FGSC_A4:3517593-3518737W, translated using codon table 1 (249 amino acids) Verified ORF; Putative triose-phosphate isomerase with a predicted role in gluconeogenesis and glycolysis; protein induced by farnesol	0	14.86	1	2	2	2	249	27.1403	6.12549
AN5759	stk19 AspGDID:ASPL0000033638 COORDS:ChrV_A_nidulans_FGSC_A4:1781924-1784803W, translated using codon table 1 (884 amino acids) Uncharacterized ORF; Ortholog(s) have role in ascospore formation, sporocarp development involved in sexual reproduction	0	3.39	1	2	2	2	884	97.4088	9.56885
AN4237	AN4237 AspGDID:ASPL0000015069 COORDS:ChrII_A_nidulans_FGSC_A4:1656926-1659345W, translated using codon table 1 (776 amino acids) Uncharacterized ORF; Ortholog of <i>A. fumigatus Af293</i> : Afu1g06160, <i>A. niger CBS 513.88</i> : An18g05340, <i>A. oryzae RIB40</i> : AO090001000437, <i>Aspergillus wentii</i> : Aspwe1_0026108 and <i>Aspergillus sydowii</i> : Aspsy1_0153979	0	4.9	1	3	3	3	776	86.0165	6.91748
AN3760	AN3760 AspGDID:ASPL0000015133 COORDS:ChrII_A_nidulans_FGSC_A4:3147322-3145485C, translated using codon table 1 (517 amino acids) Uncharacterized ORF; Ortholog of <i>A. fumigatus Af293</i> : Afu7g04700, <i>A. niger CBS 513.88</i> : An13g01230, <i>A. oryzae RIB40</i> : AO090005000164, <i>Aspergillus wentii</i> : Aspwe1_0170408 and <i>Aspergillus sydowii</i> : Aspsy1_0148937	0	4.26	1	2	2	2	517	57.8484	9.0415
AN2875	fbaA AspGDID:ASPL0000037016 COORDS:ChrVI_A_nidulans_FGSC_A4:2527031-2525793C, translated using codon table 1 (360 amino acids) Verified ORF; Putative fructose-bisphosphate aldolase with a predicted role in gluconeogenesis and glycolysis; intracellular, menadione stress-induced protein; palA-dependent expression independent of pH	0	3.33	1	2	2	2	360	39.4729	6.06201
AN2759	AN2759 AspGDID:ASPL0000035794 COORDS:ChrVI_A_nidulans_FGSC_A4:2890415-2889246C, translated using codon table 1 (260 amino acids) Uncharacterized ORF; Ortholog(s) have rRNA (pseudouridine) methyltransferase activity	0	8.46	1	2	2	2	260	28.9191	8.76318
AN2106	AN2106 AspGDID:ASPL0000043596 COORDS:ChrVII_A_nidulans_FGSC_A4:2870830-2868043C, translated using codon table 1 (891 amino acids) Uncharacterized ORF; Ortholog of <i>A. niger CBS 513.88</i> : An11g04880, <i>Aspergillus wentii</i> : Aspwe1_0046231, <i>Aspergillus versicolor</i> : Aspve1_0123808 and <i>Aspergillus clavatus NRRL 1</i> : ACLA_089520	0	2.69	1	2	2	2	891	99.0929	5.35107
AN1378	AN1378 AspGDID:ASPL0000057614 COORDS:ChrVIII_A_nidulans_FGSC_A4:690412-691151W, translated using codon table 1 (192 amino acids) Uncharacterized ORF; Ortholog of <i>A. fumigatus Af293</i> : Afu1g09030, <i>A. niger CBS 513.88</i> : An08g00540, <i>A. oryzae RIB40</i> : AO090005001622, <i>Aspergillus wentii</i> : Aspwe1_0024518 and <i>Aspergillus sydowii</i> : Aspsy1_0138364	0	15.1	1	2	2	2	192	21.6634	8.42627
AN1158	AN1158 AspGDID:ASPL0000054659 COORDS:ChrVIII_A_nidulans_FGSC_A4:1349070-1344704C, translated using codon table 1 (1374 amino acids) Uncharacterized ORF; Ortholog(s) have mRNA 5'-UTR binding, translation repressor activity, nucleic acid binding activity	0	1.53	1	2	2	2	1374	150.71	7.32764
AN8031	AN8031 AspGDID:ASPL0000009073 COORDS:ChrII_A_nidulans_FGSC_A4:550448-547887C, translated using codon table 1 (853 amino acids) Uncharacterized ORF; Ortholog of <i>A. fumigatus Af293</i> : Afu5g02250, <i>A. niger CBS 513.88</i> : An02g10580, <i>A. oryzae RIB40</i> : AO090102000288, <i>Aspergillus wentii</i> : Aspwe1_0042830 and <i>Aspergillus sydowii</i> : Aspsy1_0156829	0	2.81	1	2	2	2	853	92.7048	9.75928
AN2435	aclA AspGDID:ASPL0000045833 COORDS:ChrVII_A_nidulans_FGSC_A4:3945971-3944457C, translated using codon table 1 (485 amino acids) Verified ORF; Putative ATP citrate synthase with a predicted role in TCA intermediate metabolism; transcript downregulated upon shift from glucose to ethanol and after exposure to farnesol; protein induced by farnesol	0	11.96	1	5	5	5	485	52.9516	6.17627
AN0906	kapB AspGDID:ASPL0000063002 COORDS:ChrVIII_A_nidulans_FGSC_A4:2109968-2106916C, translated using codon table 1 (872 amino acids) Verified ORF; Essential nuclear transport protein	0	2.06	1	2	2	2	872	96.0801	4.729
AN0870	AN0870 AspGDID:ASPL0000052900 COORDS:ChrVIII_A_nidulans_FGSC_A4:2217373-2218540W, translated using codon table 1 (314 amino acids) Uncharacterized ORF; Putative transporter with a predicted role in small molecule transport	0	16.24	1	4	4	4	314	32.9283	9.36377
AN4853	palI AspGDID:ASPL0000075207 COORDS:ChrIII_A_nidulans_FGSC_A4:782719-780909C, translated using codon table 1 (549 amino acids) Verified ORF; Putative membrane protein involved in a signaling pathway that activates PacC transcription factor in response to alkaline ambient pH	0	6.74	1	2	2	2	549	58.8185	8.68994
AN10709	gfaA AspGDID:ASPL0000032301 COORDS:ChrV_A_nidulans_FGSC_A4:1688422-1690855W, translated using codon table 1 (694 amino acids) Uncharacterized ORF; Putative glutamine-fructose-6-phosphate transaminase	0	6.05	1	4	4	4	694	77.38	6.65381
AN1545	pabA AspGDID:ASPL0000046009 COORDS:ChrVII_A_nidulans_FGSC_A4:1120002-1121842W, translated using codon table 1 (472 amino acids) Verified ORF; Putative regulatory subunit of protein phosphatase 2A (PP2A)	0	6.99	1	3	3	3	472	53.3755	6.44287
AN10740	AN10740 AspGDID:ASPL0000002176 COORDS:ChrI_A_nidulans_FGSC_A4:2067543-2066709C, translated using codon table 1 (190 amino acids) Uncharacterized ORF; Ortholog(s) have cell surface, cytosol localization	0	13.16	1	2	2	2	190	22.4484	11.5024
AN3954	AN3954 AspGDID:ASPL0000009693 COORDS:ChrII_A_nidulans_FGSC_A4:2524428-2522457C, translated using codon table 1 (490 amino acids) Uncharacterized ORF; Putative phosphogluconate dehydrogenase (decarboxylating) with a predicted role in the pentose-phosphate shunt	0	6.94	1	3	3	3	490	53.9942	6.27783
AN8718	AN8718 AspGDID:ASPL0000076431 COORDS:ChrIII_A_nidulans_FGSC_A4:3031193-3028683C, translated using codon table 1 (711 amino acids) Uncharacterized ORF; Has domain(s) with predicted 2-dehydropantoate 2-reductase activity, NADP binding, coenzyme binding, oxidoreductase activity, oxidoreductase activity, acting on the CH-OH group of donors, NAD or NADP as acceptor activity	0	4.64	1	2	2	2	711	77.6013	8.1333
AN4263	nsdC AspGDID:ASPL0000015986 COORDS:ChrII_A_nidulans_FGSC_A4:1585558-1587489W, translated using codon table 1 (643 amino acids) Verified ORF; C2H2 zinc finger transcription factor; required for sexual development; vegetative growth reduced and asexual development derepressed in null mutant; mRNA increased during sexual development and under hypoxic conditions	0	4.67	1	2	2	2	643	68.0607	7.32764
AN4695	hexA AspGDID:ASPL0000076513 COORDS:ChrIII_A_nidulans_FGSC_A4:1290054-1290719W, translated using codon table 1 (177 amino acids) Verified ORF; Putative Woronin body protein; HapX-regulated gene; protein induced by farnesol	0	20.9	1	2	2	3	177	19.7363	7.43018
AN12491	AN12491 AspGDID:ASPL0000403457 COORDS:ChrI_A_nidulans_FGSC_A4:3575960-3573772C, translated using codon table 1 (266 amino acids) Uncharacterized ORF; Ortholog(s) have ATP-dependent RNA helicase inhibitor activity, RNA binding activity	0	7.89	1	2	2	2	266	28.1257	10.1401
AN5009	AN5009 AspGDID:ASPL0000073461 COORDS:ChrIII_A_nidulans_FGSC_A4:295868-298795W, translated using codon table 1 (904 amino acids) Uncharacterized ORF; Has domain(s) with predicted nucleic acid binding, nucleotide binding activity	0	2.88	1	3	3	3	904	98.1795	8.92432
AN6700	AN6700 AspGDID:ASPL0000007308 COORDS:ChrI_A_nidulans_FGSC_A4:2897960-2894554C, translated using codon table 1 (1103 amino acids) Uncharacterized ORF; Ortholog(s) have cytosol localization	0	3.26	1	3	3	3	1103	121.263	6.1001
AN4149	AN4149 AspGDID:ASPL0000015402 COORDS:ChrII_A_nidulans_FGSC_A4:1942783-1944290W, translated using codon table 1 (498 amino acids) Uncharacterized ORF; Protein of unknown function; NeddH-associated protein	0	10.84	1	4	4	4	498	56.2074	5.26221
AN1171	kin1 AspGDID:ASPL0000056639 COORDS:ChrVIII_A_nidulans_FGSC_A4:1308284-1311575W, translated using codon table 1 (1059 amino acids) Uncharacterized ORF; Protein kinase; mutants have a moderate growth defect	0	1.89	1	2	2	2	1059	117.369	9.77393
Pull down replicate 2: SkpA interacting proteins from 24 h vegetative growth
Accession	Description	Score	Coverage	# Proteins	# Unique Peptides	# Peptides	# PSMs	# AAs	MW [kDa]	calc. pI
AN2226	AN2226 AspGDID:ASPL0000047200 COORDS:ChrVII_A_nidulans_FGSC_A4:3253350-3260690W, translated using codon table 1 (2429 amino acids) Uncharacterized ORF; Ortholog(s) have nucleus localization	261.04	41.79	1	79	79	97	2429	269.269	8.79248
AN11052	AN11052 AspGDID:ASPL0000014026 COORDS:ChrII_A_nidulans_FGSC_A4:1060420-1056173C, translated using codon table 1 (1398 amino acids) Uncharacterized ORF; Ortholog(s) have 5'-3' exoribonuclease activity, magnesium ion binding activity and cytoplasmic mRNA processing body, cytoplasmic stress granule, cytosol localization	247.568	45.78	1	54	54	72	1398	157.491	6.97607
AN0703	AN0703 AspGDID:ASPL0000051923 COORDS:ChrVIII_A_nidulans_FGSC_A4:2742933-2747265W, translated using codon table 1 (1323 amino acids) Uncharacterized ORF; Ortholog(s) have protein complex binding activity	148.69	38.7	1	39	39	48	1323	148.48	6.40479
AN10557	AN10557 AspGDID:ASPL0000077157 COORDS:ChrIII_A_nidulans_FGSC_A4:1961811-1963893W, translated using codon table 1 (668 amino acids) Verified ORF; Putative ATP-dependent RNA helicase; protein levels decrease in response to farnesol	142.889	56.74	1	30	31	48	668	71.1954	8.646
AN4443	metH AspGDID:ASPL0000077429 COORDS:ChrIII_A_nidulans_FGSC_A4:2032252-2034641W, translated using codon table 1 (774 amino acids) Verified ORF; Putative methionine synthase with a predicted role in methionine metabolism; protein expressed at increased levels in a hapX mutant versus wild-type	136.995	47.42	1	32	32	40	774	86.7716	6.82959
AN1019	culA AspGDID:ASPL0000060435 COORDS:ChrVIII_A_nidulans_FGSC_A4:1780527-1783184W, translated using codon table 1 (764 amino acids) Uncharacterized ORF; Putative Scf complex protein; NeddH-associated protein; transcript upregulated in response to camptothecin	105.888	40.05	1	31	31	38	764	88.8067	7.21045
AN6003	AN6003 AspGDID:ASPL0000003109 COORDS:ChrI_A_nidulans_FGSC_A4:1538326-1539939W, translated using codon table 1 (537 amino acids) Uncharacterized ORF; Ortholog of <i>A. fumigatus Af293</i> : Afu2g10060, <i>A. niger CBS 513.88</i> : An03g02950, <i>A. oryzae RIB40</i> : AO090011000631, <i>Aspergillus wentii</i> : Aspwe1_0045117 and <i>Aspergillus sydowii</i> : Aspsy1_0089378	94.6979	45.25	1	20	20	27	537	60.335	5.42725
AN2933	AN2933 AspGDID:ASPL0000034594 COORDS:ChrVI_A_nidulans_FGSC_A4:2351190-2349634C, translated using codon table 1 (494 amino acids) Uncharacterized ORF; Ortholog of <i>A. fumigatus Af293</i> : Afu3g08170, <i>A. niger CBS 513.88</i> : An02g11690, <i>A. oryzae RIB40</i> : AO090005001460, <i>Aspergillus wentii</i> : Aspwe1_0113955 and <i>Aspergillus sydowii</i> : Aspsy1_0029366	89.6458	62.75	1	24	24	29	494	55.5309	5.63037
AN8051	AN8051 AspGDID:ASPL0000010806 COORDS:ChrII_A_nidulans_FGSC_A4:605272-606972W, translated using codon table 1 (549 amino acids) Uncharacterized ORF; Ortholog of <i>A. fumigatus Af293</i> : Afu5g02120, <i>A. niger CBS 513.88</i> : An02g11160, <i>A. oryzae RIB40</i> : AO090003001306, <i>Aspergillus wentii</i> : Aspwe1_0029924 and <i>Aspergillus sydowii</i> : Aspsy1_0156226	85.4929	45.54	1	16	16	25	549	60.9734	8.6167
AN6330	AN6330 AspGDID:ASPL0000004211 COORDS:ChrI_A_nidulans_FGSC_A4:505935-503121C, translated using codon table 1 (844 amino acids) Verified ORF; Putative elongation factor 2; intracellular; protein abundance decreased by menadione stress	83.4195	36.73	1	25	25	31	844	93.6868	6.68311
AN7013	AN7013 AspGDID:ASPL0000067702 COORDS:ChrIV_A_nidulans_FGSC_A4:1319321-1321626W, translated using codon table 1 (646 amino acids) Uncharacterized ORF; Ortholog(s) have nucleus localization	81.3834	44.74	1	21	21	29	646	72.3697	5.22412
AN0745	AN0745 AspGDID:ASPL0000060237 COORDS:ChrVIII_A_nidulans_FGSC_A4:2597981-2596786C, translated using codon table 1 (317 amino acids) Uncharacterized ORF; Putative nucleolar protein; ortholog of <I>S. cerevisiae</I> Nop1p; related to mammalian fibrillarin; expression reduced after exposure to farnesol	78.0433	62.15	1	16	16	25	317	32.7571	10.3892
AN5129	hsp70 AspGDID:ASPL0000032041 COORDS:ChrV_A_nidulans_FGSC_A4:1233671-1235605W, translated using codon table 1 (644 amino acids) Verified ORF; 70 kilodalton heat shock protein; protein abundance decreased by menadione stress; physically associates with importin-alpha, KapA; palA-dependent expression independent of pH; protein induced by farnesol	76.9042	38.82	1	19	19	22	644	69.8737	5.13525
AN1767	AN1767 AspGDID:ASPL0000041895 COORDS:ChrVII_A_nidulans_FGSC_A4:1827998-1829905W, translated using codon table 1 (635 amino acids) Uncharacterized ORF; Has domain(s) with predicted catalytic activity	75.603	50.55	1	23	23	26	635	70.9389	6.97607
AN5931	AN5931 AspGDID:ASPL0000006660 COORDS:ChrI_A_nidulans_FGSC_A4:1770987-1773596W, translated using codon table 1 (563 amino acids) Uncharacterized ORF; Putative ATP-dependent RNA helicase; ortholog of <I>S. cerevisiae</I> Dbp2p; expression reduced after exposure to farnesol	73.5737	40.14	1	17	18	21	563	60.8745	9.23193
AN7600	AN7600 AspGDID:ASPL0000069050 COORDS:ChrIV_A_nidulans_FGSC_A4:2104020-2099231C, translated using codon table 1 (1528 amino acids) Uncharacterized ORF; Ortholog(s) have sulfite reductase (NADPH) activity, role in sulfate assimilation, sulfur amino acid biosynthetic process and cytosol, sulfite reductase complex (NADPH) localization	72.6617	18.98	1	23	23	26	1528	168.389	5.8335
AN5714	AN5714 AspGDID:ASPL0000032769 COORDS:ChrV_A_nidulans_FGSC_A4:1910940-1908463C, translated using codon table 1 (807 amino acids) Uncharacterized ORF; Ortholog of <i>A. fumigatus Af293</i> : Afu1g06762, <i>A. niger CBS 513.88</i> : An18g05800, <i>A. oryzae RIB40</i> : AO090001000477, <i>Aspergillus wentii</i> : Aspwe1_0109415 and <i>Aspergillus sydowii</i> : Aspsy1_0150388	68.9153	27.51	1	22	22	23	807	89.1646	7.43018
AN6086	fbx1 AspGDID:ASPL0000006907 COORDS:ChrI_A_nidulans_FGSC_A4:1303826-1305489W, translated using codon table 1 (534 amino acids) Uncharacterized ORF; Putative F-box protein; ortholog(s) have role in SCF-dependent proteasomal ubiquitin-dependent protein catabolism, cellular response to methylmercury and SCF ubiquitin ligase complex localization; NeddH-associated protein	68.7385	43.07	1	16	16	20	534	60.0335	8.89502
AN4488	AN4488 AspGDID:ASPL0000070405 COORDS:ChrIII_A_nidulans_FGSC_A4:1881903-1884931W, translated using codon table 1 (977 amino acids) Uncharacterized ORF; Putative F-box protein	67.4393	26.31	1	18	18	20	977	107.051	7.43018
AN5593	fbx23 AspGDID:ASPL0000032070 COORDS:ChrV_A_nidulans_FGSC_A4:2296678-2294013C, translated using codon table 1 (859 amino acids) Verified ORF; Putative F-box protein; NeddH-associated protein; required for control of sexual development in response to light; required for ascospore maturation development of fully grown sexual fruit bodies	67.3115	32.25	1	23	23	25	859	95.1605	7.43018
AN8851	swoC AspGDID:ASPL0000074111 COORDS:ChrIII_A_nidulans_FGSC_A4:2598217-2599925W, translated using codon table 1 (481 amino acids) Verified ORF; Predicted pseudouridylate synthase, involved in establishment of cell polarity; mutants show defects in anisotropic growth, endocytosis, nuclear distribution and compartmentation; transcript upregulated in response to camptothecin	66.7296	37.01	1	16	16	21	481	54.1701	8.71924
AN1222	sasA AspGDID:ASPL0000052344 COORDS:ChrVIII_A_nidulans_FGSC_A4:1146168-1147445W, translated using codon table 1 (388 amino acids) Verified ORF; Putative S-adenosylmethionine synthetase; predicted role in methionine metabolism; expression reduced after exposure to farnesol; strongly expressed during vegetative growth, downregulated during development in asexual or sexual cultures	65.9178	48.2	1	16	16	20	388	42.1847	5.50342
AN10872	AN10872 AspGDID:ASPL0000068332 COORDS:ChrIV_A_nidulans_FGSC_A4:1386655-1388494W, translated using codon table 1 (579 amino acids) Uncharacterized ORF; Has domain(s) with predicted role in ubiquitin-dependent protein catabolic process	65.4188	42.31	1	22	22	24	579	64.5724	7.45947
AN2302	sconC AspGDID:ASPL0000044827 COORDS:ChrVII_A_nidulans_FGSC_A4:3496040-3495316C, translated using codon table 1 (161 amino acids) Verified ORF; Skp1-related protein with a predicted role in sulfur metabolism; regulated by sulfur metabolite repression; NeddH-associated protein	65.2758	44.72	1	10	10	18	161	18.6311	4.60205
AN3038	AN3038 AspGDID:ASPL0000038884 COORDS:ChrVI_A_nidulans_FGSC_A4:2038854-2040778W, translated using codon table 1 (564 amino acids) Uncharacterized ORF; Ortholog(s) have nucleus localization	65.2747	42.91	1	17	17	20	564	63.1362	9.5835
AN2505	fbx15 AspGDID:ASPL0000044444 COORDS:ChrVII_A_nidulans_FGSC_A4:4167807-4169820W, translated using codon table 1 (653 amino acids) Verified ORF; Putative F-box protein; NeddH-associated protein; required for asexual and for sexual development	63.6545	34.92	1	17	17	24	653	74.5248	7.7085
AN8190	stk47 AspGDID:ASPL0000010738 COORDS:ChrII_A_nidulans_FGSC_A4:1071481-1075046W, translated using codon table 1 (1119 amino acids) Uncharacterized ORF; Predicted protein serine/threonine kinase; mutants have a strong growth defect and are sensitive to NaCl	63.2904	23.32	1	20	20	26	1119	127.156	10.4038
AN12473	hscA AspGDID:ASPL0000375009 COORDS:ChrVII_A_nidulans_FGSC_A4:681298-683574W, translated using codon table 1 (614 amino acids) Uncharacterized ORF; Putative heat shock protein	62.5924	40.55	1	16	16	18	614	66.9915	5.32568
AN1288	AN1288 AspGDID:ASPL0000062948 COORDS:ChrVIII_A_nidulans_FGSC_A4:940362-942622W, translated using codon table 1 (734 amino acids) Uncharacterized ORF; Ortholog of <i>A. fumigatus Af293</i> : Afu1g09770, <i>A. niger CBS 513.88</i> : An08g01580, <i>A. oryzae RIB40</i> : AO090012000866, <i>Aspergillus wentii</i> : Aspwe1_0036503 and <i>Aspergillus sydowii</i> : Aspsy1_0025457	62.0164	28.75	1	17	17	23	734	78.2985	9.49561
AN6187	AN6187 AspGDID:ASPL0000004205 COORDS:ChrI_A_nidulans_FGSC_A4:991016-993059W, translated using codon table 1 (640 amino acids) Uncharacterized ORF; Ortholog of <i>A. fumigatus Af293</i> : Afu2g11670, <i>Aspergillus wentii</i> : Aspwe1_0117382, <i>Aspergillus sydowii</i> : Aspsy1_0151103 and <i>Aspergillus terreus NIH2624</i> : ATET_01102	61.552	42.97	1	20	20	21	640	72.8538	9.36377
AN3167	nop58 AspGDID:ASPL0000037939 COORDS:ChrVI_A_nidulans_FGSC_A4:1604681-1606594W, translated using codon table 1 (586 amino acids) Uncharacterized ORF; Putative ribosome biogenesis protein; ortholog of <i>S. cerevisiae</i> Nop58p; expression reduced after exposure to farnesol	61.488	29.01	1	12	12	16	586	63.7325	7.59131
AN8041	gpdA AspGDID:ASPL0000009927 COORDS:ChrII_A_nidulans_FGSC_A4:580314-581717W, translated using codon table 1 (336 amino acids) Verified ORF; Glyceraldehyde-3-phosphate dehydrogenase with a predicted role in gluconeogenesis and glycolysis; the gpdA promoter is a commonly used regulatory sequence for driving constitutive heterologous gene expression	59.5676	46.13	1	13	13	16	336	36.2886	7.47412
AN1263	AN1263 AspGDID:ASPL0000057622 COORDS:ChrVIII_A_nidulans_FGSC_A4:1016078-1014531C, translated using codon table 1 (449 amino acids) Uncharacterized ORF; Putative adenosylhomocysteinase with a predicted role in methionine metabolism; expression reduced after exposure to farnesol	58.645	38.98	1	14	14	19	449	48.757	6.46826
AN5568	AN5568 AspGDID:ASPL0000027998 COORDS:ChrV_A_nidulans_FGSC_A4:2383740-2381669C, translated using codon table 1 (638 amino acids) Uncharacterized ORF; Putative F-box protein	58.3726	33.07	1	14	14	15	638	70.6551	8.36768
AN4376	gdhA AspGDID:ASPL0000075551 COORDS:ChrIII_A_nidulans_FGSC_A4:2219465-2217980C, translated using codon table 1 (459 amino acids) Verified ORF; Putative NADP-linked glutamate dehydrogenase; predicted role in glutamate/glutamine metabolism; involved in nitrogen catabolite repression; induced by low nitrate; intracellular, menadione stress-induced protein; protein induced by farnesol	57.4626	49.24	1	15	15	17	459	49.5781	6.46826
AN9059	AN9059 AspGDID:ASPL0000040242 COORDS:ChrVI_A_nidulans_FGSC_A4:558442-560309W, translated using codon table 1 (574 amino acids) Uncharacterized ORF; Putative F-box protein	54.4951	36.06	1	16	16	18	574	65.0411	6.87354
AN10752	AN10752 AspGDID:ASPL0000004032 COORDS:ChrI_A_nidulans_FGSC_A4:1960272-1961578W, translated using codon table 1 (383 amino acids) Uncharacterized ORF; Ortholog of <i>A. fumigatus Af293</i> : Afu2g11470, <i>A. niger CBS 513.88</i> : An02g03450, <i>Neosartorya fischeri NRRL 181</i> : NFIA_086710, <i>Aspergillus wentii</i> : Aspwe1_0044288 and <i>Aspergillus versicolor</i> : Aspve1_0040617	53.7624	46.48	1	20	20	23	383	45.085	10.1987
AN6359	sconB AspGDID:ASPL0000005389 COORDS:ChrI_A_nidulans_FGSC_A4:416905-418988W, translated using codon table 1 (678 amino acids) Uncharacterized ORF; Protein involved in sulfur metabolite repression; contains an F-box and seven WD repeats	53.1639	25.22	1	15	15	18	678	76.0233	6.99072
AN5826	AN5826 AspGDID:ASPL0000082292 COORDS:ChrI_A_nidulans_FGSC_A4:2128752-2130717W, translated using codon table 1 (549 amino acids) Possible pseudogene	52.9125	43.72	1	16	16	18	549	61.3983	5.22412
AN10946	AN10946 AspGDID:ASPL0000068780 COORDS:ChrIV_A_nidulans_FGSC_A4:1794498-1792006C, translated using codon table 1 (704 amino acids) Uncharacterized ORF; Ortholog of <i>A. fumigatus Af293</i> : Afu6g09920, <i>A. niger CBS 513.88</i> : An11g07970, <i>A. oryzae RIB40</i> : AO090001000626, <i>Neosartorya fischeri NRRL 181</i> : NFIA_055650 and <i>Aspergillus wentii</i> : Aspwe1_0045804	52.3059	32.39	1	16	16	18	704	74.4696	9.26123
AN5141	AN5141 AspGDID:ASPL0000030586 COORDS:ChrV_A_nidulans_FGSC_A4:1274827-1273347C, translated using codon table 1 (429 amino acids) Uncharacterized ORF; Ortholog of <i>A. fumigatus Af293</i> : Afu1g07280, <i>A. niger CBS 513.88</i> : An07g09830, <i>A. oryzae RIB40</i> : AO090012000982, <i>Aspergillus wentii</i> : Aspwe1_0172497 and <i>Aspergillus sydowii</i> : Aspsy1_0033440	51.5118	30.54	1	11	11	14	429	45.623	5.23682
AN4218	AN4218 AspGDID:ASPL0000009225 COORDS:ChrII_A_nidulans_FGSC_A4:1711467-1713013W, translated using codon table 1 (460 amino acids) Verified ORF; Ortholog(s) have GDP binding, GTP binding, translation elongation factor activity and role in interaction with host, tRNA export from nucleus, translational elongation	50.87	47.39	1	16	16	19	460	49.7099	9.05615
AN4510	fbxA AspGDID:ASPL0000071193 COORDS:ChrIII_A_nidulans_FGSC_A4:1818862-1821686W, translated using codon table 1 (923 amino acids) Verified ORF; F-box protein; mutant shows increased resistance to 2-deoxyglucose; BLAST indicates no apparent homologs in higher eukaryotes	50.6466	23.29	1	15	15	15	923	102.139	8.104
AN1468	AN1468 AspGDID:ASPL0000042645 COORDS:ChrVII_A_nidulans_FGSC_A4:875825-877580W, translated using codon table 1 (520 amino acids) Uncharacterized ORF; Ortholog(s) have U4/U6 x U5 tri-snRNP complex, cytosol localization	50.3283	38.08	1	16	16	17	520	56.8605	5.5415
AN5746	acuN AspGDID:ASPL0000028218 COORDS:ChrV_A_nidulans_FGSC_A4:1820581-1822132W, translated using codon table 1 (438 amino acids) Verified ORF; Putative phosphopyruvate hydratase with a predicted role in gluconeogenesis and glycolysis; intracellular; protein abundance decreased by menadione stress; protein induced by farnesol	49.8824	39.5	1	12	12	16	438	47.4624	5.56689
AN6007	AN6007 AspGDID:ASPL0000004985 COORDS:ChrI_A_nidulans_FGSC_A4:1525129-1529306W, translated using codon table 1 (1293 amino acids) Uncharacterized ORF; Has domain(s) with predicted ATP binding, ATP-dependent helicase activity, helicase activity, hydrolase activity, acting on acid anhydrides, in phosphorus-containing anhydrides, nucleic acid binding activity	49.2483	16.94	1	19	19	21	1293	144.379	6.13818
AN6700	AN6700 AspGDID:ASPL0000007308 COORDS:ChrI_A_nidulans_FGSC_A4:2897960-2894554C, translated using codon table 1 (1103 amino acids) Uncharacterized ORF; Ortholog(s) have cytosol localization	48.8363	19.67	1	17	17	20	1103	121.263	6.1001
AN9113	AN9113 AspGDID:ASPL0000036113 COORDS:ChrVI_A_nidulans_FGSC_A4:396670-394698C, translated using codon table 1 (562 amino acids) Uncharacterized ORF; Putative F-box protein	48.5843	33.63	1	13	13	15	562	62.3149	8.44092
AN0688	AN0688 AspGDID:ASPL0000053784 COORDS:ChrVIII_A_nidulans_FGSC_A4:2786646-2789142W, translated using codon table 1 (684 amino acids) Verified ORF; Putative transketolase with a predicted role in the pentose-phosphate shunt or xylulose metabolism	47.3378	30.41	1	16	16	18	684	74.5425	6.3667
AN3058	AN3058 AspGDID:ASPL0000040474 COORDS:ChrVI_A_nidulans_FGSC_A4:1978635-1980267W, translated using codon table 1 (471 amino acids) Uncharacterized ORF; Putative glycine hydroxymethyltransferase with a predicted role in glycine, serine, and threonine metabolism	46.8771	33.76	1	13	13	14	471	51.7404	7.75244
AN5829	AN5829 AspGDID:ASPL0000007814 COORDS:ChrI_A_nidulans_FGSC_A4:2120133-2124010W, translated using codon table 1 (1275 amino acids) Uncharacterized ORF; Has domain(s) with predicted phospholipid binding activity, role in cortical protein anchoring and cell cortex localization	46.8253	13.18	1	14	14	16	1275	139.977	8.47021
AN6331	AN6331 AspGDID:ASPL0000000121 COORDS:ChrI_A_nidulans_FGSC_A4:502407-499916C, translated using codon table 1 (733 amino acids) Uncharacterized ORF; Ortholog(s) have nucleus localization	46.052	26.47	1	13	13	17	733	79.9779	5.70654
AN4769	sC AspGDID:ASPL0000076985 COORDS:ChrIII_A_nidulans_FGSC_A4:1051454-1053680W, translated using codon table 1 (574 amino acids) Verified ORF; ATP sulfurylase involved in sulfate assimilation; mutants are resistant to selenate	45.8106	34.67	1	14	14	14	574	63.8831	7.37158
AN10352	AN10352 AspGDID:ASPL0000040023 COORDS:ChrVI_A_nidulans_FGSC_A4:1946778-1948418W, translated using codon table 1 (510 amino acids) Uncharacterized ORF; Ortholog(s) have role in rRNA processing and 90S preribosome, box C/D snoRNP complex, small-subunit processome localization	45.7064	30.2	1	10	10	12	510	56.7176	9.18799
AN0240	pppA AspGDID:ASPL0000057148 COORDS:ChrVIII_A_nidulans_FGSC_A4:4174727-4173570C, translated using codon table 1 (324 amino acids) Verified ORF; Putative transaldolase with a predicted role in the pentose-phosphate shunt; intracellular, menadione stress-induced protein; protein induced by farnesol	45.3902	49.38	1	12	12	14	324	35.4795	5.80811
AN0109	AN0109 AspGDID:ASPL0000053720 COORDS:ChrVIII_A_nidulans_FGSC_A4:4586549-4585558C, translated using codon table 1 (254 amino acids) Uncharacterized ORF; Ortholog(s) have U1 snRNP, nucleolus localization	44.8809	58.27	1	10	10	11	254	27.9417	8.98291
AN2231	AN2231 AspGDID:ASPL0000050735 COORDS:ChrVII_A_nidulans_FGSC_A4:3272170-3274044W, translated using codon table 1 (624 amino acids) Uncharacterized ORF; Has domain(s) with predicted nucleic acid binding activity	43.4681	25.16	1	10	10	11	624	68.132	5.05908
AN3724	AN3724 AspGDID:ASPL0000013326 COORDS:ChrII_A_nidulans_FGSC_A4:3272053-3271196C, translated using codon table 1 (285 amino acids) Uncharacterized ORF; Ortholog of <i>A. fumigatus Af293</i> : Afu6g12460, <i>A. niger CBS 513.88</i> : An06g01620, <i>A. oryzae RIB40</i> : AO090009000166, <i>Aspergillus wentii</i> : Aspwe1_0033694 and <i>Aspergillus sydowii</i> : Aspsy1_0044118	43.3124	40	1	9	9	12	285	32.2893	4.83057
AN0727	AN0727 AspGDID:ASPL0000053948 COORDS:ChrVIII_A_nidulans_FGSC_A4:2648651-2646897C, translated using codon table 1 (520 amino acids) Uncharacterized ORF; Ortholog(s) have role in mRNA cis splicing, via spliceosome and U4/U6 x U5 tri-snRNP complex, mitotic spindle pole body localization	43.2865	34.04	1	12	12	12	520	58.3802	9.5249
AN2183	AN2183 AspGDID:ASPL0000044798 COORDS:ChrVII_A_nidulans_FGSC_A4:3134615-3135652W, translated using codon table 1 (345 amino acids) Uncharacterized ORF; Ortholog of <i>A. fumigatus Af293</i> : Afu6g03800, <i>A. niger CBS 513.88</i> : An15g01720, <i>A. oryzae RIB40</i> : AO090701000169, <i>Aspergillus wentii</i> : Aspwe1_0035996 and <i>Aspergillus sydowii</i> : Aspsy1_0084971	42.7097	30.72	1	11	11	13	345	39.9761	8.26514
AN4085	AN4085 AspGDID:ASPL0000015687 COORDS:ChrII_A_nidulans_FGSC_A4:2142705-2145033W, translated using codon table 1 (616 amino acids) Uncharacterized ORF; Ortholog(s) have role in asymmetric protein localization to old mitotic spindle pole body, establishment or maintenance of cytoskeleton polarity, negative regulation of septation initiation signaling	42.6708	18.02	1	13	13	15	616	68.9839	4.80518
AN10614	AN10614 AspGDID:ASPL0000078286 COORDS:ChrIII_A_nidulans_FGSC_A4:617170-615769C, translated using codon table 1 (296 amino acids) Uncharacterized ORF; Ortholog(s) have G-quadruplex DNA binding, telomeric DNA binding, triplex DNA binding activity	42.0831	37.5	1	10	10	15	296	32.6003	9.46631
AN6202	rpl3 AspGDID:ASPL0000001032 COORDS:ChrI_A_nidulans_FGSC_A4:929697-928193C, translated using codon table 1 (392 amino acids) Uncharacterized ORF; Putative ribosomal protein L3	41.2328	30.36	1	13	13	15	392	44.3807	10.1987
AN6542	actA AspGDID:ASPL0000008752 COORDS:ChrI_A_nidulans_FGSC_A4:2421081-2419296C, translated using codon table 1 (375 amino acids) Verified ORF; Gamma-actin	41.1241	52	1	12	12	12	375	41.6129	5.69385
AN3413	AN3413 AspGDID:ASPL0000036430 COORDS:ChrVI_A_nidulans_FGSC_A4:799430-798400C, translated using codon table 1 (259 amino acids) Uncharacterized ORF; Protein with homology to ribosomal protein S2 and S5; ortholog of <I>S. cerevisiae</I> Rps2p; expression reduced after exposure to farnesol	41.0856	39.77	1	9	9	13	259	28.2194	10.521
AN10223	AN10223 AspGDID:ASPL0000050719 COORDS:ChrVII_A_nidulans_FGSC_A4:1631540-1632512W, translated using codon table 1 (223 amino acids) Verified ORF; Putative 1-Cys peroxiredoxin; intracellular; protein abundance decreased by menadione stress; expression reduced after exposure to farnesol	40.1231	43.95	1	11	11	12	223	24.5606	6.13818
AN1523	AN1523 AspGDID:ASPL0000042916 COORDS:ChrVII_A_nidulans_FGSC_A4:1062828-1064931W, translated using codon table 1 (556 amino acids) Uncharacterized ORF; Putative F1F0-ATPase complex subunit with a predicted role in energy metabolism	39.5983	26.62	1	12	12	13	556	60.0294	9.14404
AN2110	AN2110 AspGDID:ASPL0000051764 COORDS:ChrVII_A_nidulans_FGSC_A4:2893679-2892311C, translated using codon table 1 (399 amino acids) Uncharacterized ORF; Has domain(s) with predicted oxidoreductase activity and role in oxidation-reduction process	39.2519	39.85	1	14	14	16	399	44.9508	5.78271
AN8870	AN8870 AspGDID:ASPL0000071167 COORDS:ChrIII_A_nidulans_FGSC_A4:2544176-2543164C, translated using codon table 1 (256 amino acids) Verified ORF; Expression increased in salt-adapted strains	38.8983	38.67	1	9	9	11	256	29.0958	10.0376
AN7903	pkeA AspGDID:ASPL0000009079 COORDS:ChrII_A_nidulans_FGSC_A4:186499-194381W, translated using codon table 1 (2605 amino acids) Verified ORF; Polyketide synthase; involved in orsellinic acid and violaceol production; member of the dba gene cluster; dba cluster expression is coregulated	38.693	9.02	1	19	19	20	2605	288.815	6.3667
AN10644	AN10644 AspGDID:ASPL0000028461 COORDS:ChrV_A_nidulans_FGSC_A4:1299753-1299002C, translated using codon table 1 (210 amino acids) Uncharacterized ORF; Ortholog(s) have cytosol, nucleus localization	38.6861	51.43	1	8	8	11	210	24.3867	6.22705
AN4462	pycA AspGDID:ASPL0000074543 COORDS:ChrIII_A_nidulans_FGSC_A4:1981759-1985403W, translated using codon table 1 (1196 amino acids) Verified ORF; Putative pyruvate carboxylase or glutathione synthase	38.0103	15.47	1	14	14	14	1196	131.258	6.65381
AN4080	AN4080 AspGDID:ASPL0000018155 COORDS:ChrII_A_nidulans_FGSC_A4:2156283-2157899W, translated using codon table 1 (368 amino acids) Uncharacterized ORF; Ortholog(s) have role in cytoplasmic translation, filamentous growth and cytosol, nucleus, polysomal ribosome, polysome localization	37.1562	35.87	1	9	9	12	368	40.4825	8.90967
AN2751	pat1 AspGDID:ASPL0000040768 COORDS:ChrVI_A_nidulans_FGSC_A4:2920013-2922615W, translated using codon table 1 (819 amino acids) Verified ORF; Putative ortholog of PAT1, a topoisomerase II-associated protein; transcript upregulated in response to camptothecin	37.0172	19.66	1	13	13	15	819	90.7034	6.55127
AN1246	pgkA AspGDID:ASPL0000054462 COORDS:ChrVIII_A_nidulans_FGSC_A4:1063743-1065122W, translated using codon table 1 (421 amino acids) Verified ORF; Putative phosphoglycerate kinase with a predicted role in gluconeogenesis and glycolysis; intracellular, menadione stress-induced protein; promoter activity is greater on gluconeogenic than on glycolytic carbon sources	36.7027	34.92	1	13	13	13	421	44.8817	6.82959
AN1773	AN1773 AspGDID:ASPL0000051081 COORDS:ChrVII_A_nidulans_FGSC_A4:1841626-1842853W, translated using codon table 1 (390 amino acids) Uncharacterized ORF; Ortholog of <i>A. fumigatus Af293</i> : Afu6g09030, <i>A. niger CBS 513.88</i> : An11g06790, <i>A. oryzae RIB40</i> : AO090001000581, <i>Aspergillus wentii</i> : Aspwe1_0121600 and <i>Aspergillus sydowii</i> : Aspsy1_0038822	36.6982	39.23	1	10	10	10	390	42.3158	6.16357
AN4888	pdcA AspGDID:ASPL0000075405 COORDS:ChrIII_A_nidulans_FGSC_A4:658182-660112W, translated using codon table 1 (568 amino acids) Verified ORF; Putative pyruvate decarboxylase with a predicted role in pyruvate metabolism or penicillin biosynthesis; intracellular; protein abundance decreased by menadione stress	36.2494	27.11	1	9	9	10	568	62.5598	6.3667
AN2435	aclA AspGDID:ASPL0000045833 COORDS:ChrVII_A_nidulans_FGSC_A4:3945971-3944457C, translated using codon table 1 (485 amino acids) Verified ORF; Putative ATP citrate synthase with a predicted role in TCA intermediate metabolism; transcript downregulated upon shift from glucose to ethanol and after exposure to farnesol; protein induced by farnesol	36.1376	30.72	1	12	12	14	485	52.9516	6.17627
AN6717	mdhA AspGDID:ASPL0000006775 COORDS:ChrI_A_nidulans_FGSC_A4:2957682-2958968W, translated using codon table 1 (340 amino acids) Verified ORF; Putative mitochondrial malate dehydrogenase with a predicted role in the TCA cycle; intracellular; protein abundance decreased by menadione stress	36.0397	45	1	10	10	11	340	35.7209	8.77783
AN10417	AN10417 AspGDID:ASPL0000036135 COORDS:ChrVI_A_nidulans_FGSC_A4:646908-645218C, translated using codon table 1 (505 amino acids) Uncharacterized ORF; Ortholog(s) have translation regulator activity, nucleic acid binding activity	35.9943	33.07	1	11	11	11	505	56.473	8.80713
AN4614	AN4614 AspGDID:ASPL0000074075 COORDS:ChrIII_A_nidulans_FGSC_A4:1521356-1522468W, translated using codon table 1 (310 amino acids) Uncharacterized ORF; Ortholog(s) have role in cellular response to cadmium ion, cellular response to calcium ion, detoxification of cadmium ion, response to drug and RAVE complex, cytosol, nucleus localization	35.625	28.39	1	8	8	10	310	34.0935	5.84619
AN4794	AN4794 AspGDID:ASPL0000073357 COORDS:ChrIII_A_nidulans_FGSC_A4:971445-970226C, translated using codon table 1 (261 amino acids) Verified ORF; Putative ribosomal protein; expression increased in salt-adapted strains	35.1397	38.31	1	10	10	13	261	29.4206	9.96436
AN0286	AN0286 AspGDID:ASPL0000055261 COORDS:ChrVIII_A_nidulans_FGSC_A4:4025258-4023833C, translated using codon table 1 (457 amino acids) Uncharacterized ORF; Ortholog of <i>A. fumigatus Af293</i> : Afu1g02985, <i>A. niger CBS 513.88</i> : An01g05160, <i>A. oryzae RIB40</i> : AO090005000790, <i>Aspergillus wentii</i> : Aspwe1_0103349 and <i>Aspergillus sydowii</i> : Aspsy1_0626563	34.4279	28.45	1	11	11	11	457	51.1175	9.84717
AN2871	mcnC AspGDID:ASPL0000035494 COORDS:ChrVI_A_nidulans_FGSC_A4:2544398-2547082W, translated using codon table 1 (870 amino acids) Verified ORF; CUE-domain containing phosphoprotein that enters the nucleus during mitosis; multi-copy-number suppressor of nimA1; mutation causes defects in the switch from isotropic to polarized growth	34.3526	15.52	1	10	10	11	870	90.8938	6.50732
AN8269	hsp90 AspGDID:ASPL0000018308 COORDS:ChrII_A_nidulans_FGSC_A4:1334878-1337036W, translated using codon table 1 (700 amino acids) Uncharacterized ORF; 90 kilodalton heat shock protein; physically associates with importin-alpha, KapA; palA-dependent expression independent of pH	34.2635	24.14	1	15	15	15	700	79.7608	4.99561
AN10561	AN10561 AspGDID:ASPL0000075585 COORDS:ChrIII_A_nidulans_FGSC_A4:1929771-1929018C, translated using codon table 1 (196 amino acids) Uncharacterized ORF; Putative U1 snRNP component; expression reduced after exposure to farnesol	33.9606	34.18	1	8	8	12	196	19.2209	10.5942
AN5933	AN5933 AspGDID:ASPL0000007481 COORDS:ChrI_A_nidulans_FGSC_A4:1760280-1762272W, translated using codon table 1 (559 amino acids) Uncharacterized ORF; Ortholog of <i>A. fumigatus Af293</i> : Afu2g10720, <i>A. niger CBS 513.88</i> : An02g02500, <i>Aspergillus wentii</i> : Aspwe1_0061884, <i>Aspergillus sydowii</i> : Aspsy1_0044922 and <i>Aspergillus terreus NIH2624</i> : ATET_01504	33.8835	20.93	1	12	12	13	559	63.1951	4.99561
AN5809	AN5809 AspGDID:ASPL0000006112 COORDS:ChrI_A_nidulans_FGSC_A4:2177165-2177962W, translated using codon table 1 (240 amino acids) Uncharacterized ORF; Protein of unknown function	33.8151	27.08	1	6	6	9	240	26.7068	4.65283
AN5979	AN5979 AspGDID:ASPL0000004567 COORDS:ChrI_A_nidulans_FGSC_A4:1608051-1607409C, translated using codon table 1 (139 amino acids) Uncharacterized ORF; Ortholog(s) have role in ribosomal small subunit assembly and cytosol localization	33.8033	52.52	1	8	8	10	139	16.1387	9.93506
AN2436	aclB AspGDID:ASPL0000051301 COORDS:ChrVII_A_nidulans_FGSC_A4:3947892-3950085W, translated using codon table 1 (655 amino acids) Verified ORF; Putative ATP citrate synthase with a predicted role in TCA intermediate metabolism; transcript downregulated upon shift from glucose to ethanol and after exposure to farnesol	32.8968	24.73	1	11	11	12	655	71.5208	8.04541
AN4038	AN4038 AspGDID:ASPL0000017318 COORDS:ChrII_A_nidulans_FGSC_A4:2271077-2267742C, translated using codon table 1 (1072 amino acids) Uncharacterized ORF; Putative translation initiation factor eIF5B	32.7496	14.55	1	10	10	10	1072	118.786	5.74463
AN8462	AN8462 AspGDID:ASPL0000029972 COORDS:ChrV_A_nidulans_FGSC_A4:564251-563394C, translated using codon table 1 (285 amino acids) Uncharacterized ORF; Protein of unknown function; NeddH-associated protein	32.738	42.11	1	9	9	10	285	32.5777	8.23584
AN7540	AN7540 AspGDID:ASPL0000063813 COORDS:ChrIV_A_nidulans_FGSC_A4:1883120-1884941W, translated using codon table 1 (586 amino acids) Uncharacterized ORF; Ortholog(s) have role in ascospore formation, cellular response to caffeine, eukaryotic translation initiation factor 3 complex assembly, gamma-tubulin complex localization	32.5907	20.99	1	9	9	10	586	64.8323	5.37646
AN6903	AN6903 AspGDID:ASPL0000006999 COORDS:ChrI_A_nidulans_FGSC_A4:3523698-3522422C, translated using codon table 1 (373 amino acids) Uncharacterized ORF; Ortholog(s) have U1 snRNP, cytosol localization	32.2989	27.08	1	9	9	12	373	42.0426	10.1548
AN10254	AN10254 AspGDID:ASPL0000049036 COORDS:ChrVII_A_nidulans_FGSC_A4:2465553-2466818W, translated using codon table 1 (352 amino acids) Uncharacterized ORF; Ortholog of <i>A. fumigatus Af293</i> : Afu4g10530, <i>A. niger CBS 513.88</i> : An04g06150, <i>Aspergillus wentii</i> : Aspwe1_0047458, <i>Aspergillus sydowii</i> : Aspsy1_0053923 and <i>Aspergillus terreus NIH2624</i> : ATET_04011	32.1554	36.08	1	11	11	11	352	39.5549	9.67139
AN2246	gcn2 AspGDID:ASPL0000049067 COORDS:ChrVII_A_nidulans_FGSC_A4:3313143-3308033C, translated using codon table 1 (1592 amino acids) Uncharacterized ORF; Ortholog(s) have eukaryotic translation initiation factor 2alpha kinase activity, protein homodimerization activity	32.1358	11.56	1	16	16	16	1592	179.583	6.84424
AN6663	AN6663 AspGDID:ASPL0000007876 COORDS:ChrI_A_nidulans_FGSC_A4:2771879-2774120W, translated using codon table 1 (712 amino acids) Uncharacterized ORF; Protein of unknown function	31.9236	15.59	1	5	5	6	712	79.0392	6.96143
AN8277	cysD AspGDID:ASPL0000018284 COORDS:ChrII_A_nidulans_FGSC_A4:1361209-1359611C, translated using codon table 1 (437 amino acids) Verified ORF; Putative bifunctional enzyme with a predicted role in methionine metabolism; O-acetlylhomoserine (homocysteine synthase)	31.3546	27	1	8	8	9	437	47.2622	6.48096
AN5717	kapI AspGDID:ASPL0000030160 COORDS:ChrV_A_nidulans_FGSC_A4:1903567-1899930C, translated using codon table 1 (1095 amino acids) Verified ORF; Non-essential karyopherin family protein; required for normal hyphal growth and conidial development; predicted to contain five HEAT (huntingtin-elongation-A subunit-TOR) motifs	31.2509	13.06	1	13	13	13	1095	121.09	4.79248
AN7107	AN7107 AspGDID:ASPL0000069390 COORDS:ChrIV_A_nidulans_FGSC_A4:999027-997470C, translated using codon table 1 (251 amino acids) Uncharacterized ORF; Ortholog(s) have cell surface, nucleolus localization	30.498	33.86	1	8	8	10	251	28.9166	9.99365
AN8076	AN8076 AspGDID:ASPL0000010229 COORDS:ChrII_A_nidulans_FGSC_A4:673149-679312W, translated using codon table 1 (2031 amino acids) Uncharacterized ORF; Predicted DNA binding protein; locus contains the conserved upstream open reading frame (uORF) AN8076-uORF	30.1077	5.02	1	11	11	13	2031	223.775	9.53955
AN10640	AN10640 AspGDID:ASPL0000026931 COORDS:ChrV_A_nidulans_FGSC_A4:1323489-1324867W, translated using codon table 1 (392 amino acids) Uncharacterized ORF; Ortholog(s) have role in cytokinesis checkpoint, positive regulation of septation initiation signaling, regulation of phosphorylation of RNA polymerase II C-terminal domain	30.0331	26.53	1	10	10	11	392	44.4907	6.55127
AN4501	artA AspGDID:ASPL0000074811 COORDS:ChrIII_A_nidulans_FGSC_A4:1848751-1847737C, translated using codon table 1 (261 amino acids) Verified ORF; Putative 14-3-3 protein; induced by carbon starvation-induced autophagy	29.9	43.68	1	9	9	9	261	29.0976	4.79248
AN0249	AN0249 AspGDID:ASPL0000062551 COORDS:ChrVIII_A_nidulans_FGSC_A4:4147064-4145529C, translated using codon table 1 (511 amino acids) Uncharacterized ORF; Putative F-box protein	29.4117	26.42	1	12	12	12	511	59.0429	6.49365
AN3651	AN3651 AspGDID:ASPL0000017936 COORDS:ChrII_A_nidulans_FGSC_A4:3485724-3486953W, translated using codon table 1 (364 amino acids) Uncharacterized ORF; Ortholog of <i>A. fumigatus Af293</i> : Afu4g12190, <i>A. niger CBS 513.88</i> : An01g07460, <i>Aspergillus wentii</i> : Aspwe1_0055907, <i>Aspergillus sydowii</i> : Aspsy1_0154768 and <i>Aspergillus terreus NIH2624</i> : ATET_03105	29.3318	29.67	1	9	9	10	364	38.8274	7.56201
AN2932	AN2932 AspGDID:ASPL0000037981 COORDS:ChrVI_A_nidulans_FGSC_A4:2351881-2353395W, translated using codon table 1 (398 amino acids) Uncharacterized ORF; Putative eukaryotic initiation factor 4A; expression reduced after exposure to farnesol	29.1868	23.12	1	10	10	10	398	44.908	5.23682
AN1752	AN1752 AspGDID:ASPL0000043602 COORDS:ChrVII_A_nidulans_FGSC_A4:1800474-1797337C, translated using codon table 1 (1045 amino acids) Uncharacterized ORF; Putative sulfite reductase with a predicted role in sulfur metabolism	28.9261	11.39	1	10	10	10	1045	114.721	5.13525
AN6563	AN6563 AspGDID:ASPL0000006513 COORDS:ChrI_A_nidulans_FGSC_A4:2468078-2466458C, translated using codon table 1 (411 amino acids) Verified ORF; Putative translation elongation factor EF-1 gamma; ortholog of <I>S. cerevisiae</I> Cam1p; expression reduced after exposure to farnesol	28.7668	34.55	1	9	9	10	411	46.1879	6.58057
AN10709	gfaA AspGDID:ASPL0000032301 COORDS:ChrV_A_nidulans_FGSC_A4:1688422-1690855W, translated using codon table 1 (694 amino acids) Uncharacterized ORF; Putative glutamine-fructose-6-phosphate transaminase	28.5439	24.06	1	12	12	13	694	77.38	6.65381
AN1013	AN1013 AspGDID:ASPL0000053114 COORDS:ChrVIII_A_nidulans_FGSC_A4:1809758-1808637C, translated using codon table 1 (301 amino acids) Uncharacterized ORF; Putative 60S ribosomal protein L5; ortholog of <I>S. cerevisiae</I> Rpl5p which is an RNA binding protein with a role in ribosomal large subunit assembly	27.9608	33.22	1	6	6	8	301	34.3705	8.67529
AN4943	AN4943 AspGDID:ASPL0000075677 COORDS:ChrIII_A_nidulans_FGSC_A4:487297-489720W, translated using codon table 1 (807 amino acids) Uncharacterized ORF; Has domain(s) with predicted RNA binding activity and role in RNA processing	27.7441	16.85	1	9	9	10	807	88.2531	5.68115
AN2105	smd1 AspGDID:ASPL0000048203 COORDS:ChrVII_A_nidulans_FGSC_A4:2867632-2867127C, translated using codon table 1 (121 amino acids) Uncharacterized ORF; Putative small nuclear ribonucleoprotein; expression reduced after exposure to farnesol	27.6841	55.37	1	4	4	6	121	13.2952	11.2827
AN3371	AN3371 AspGDID:ASPL0000039003 COORDS:ChrVI_A_nidulans_FGSC_A4:931691-933514W, translated using codon table 1 (589 amino acids) Uncharacterized ORF; Ortholog of <i>A. fumigatus Af293</i> : Afu7g01290, <i>A. niger CBS 513.88</i> : An12g01950, <i>A. oryzae RIB40</i> : AO090010000194, <i>Aspergillus wentii</i> : Aspwe1_0173909 and <i>Aspergillus sydowii</i> : Aspsy1_0147256	27.5304	22.07	1	8	8	9	589	66.2121	8.96826
AN2968	ippA AspGDID:ASPL0000034810 COORDS:ChrVI_A_nidulans_FGSC_A4:2218827-2217727C, translated using codon table 1 (287 amino acids) Verified ORF; Putative inorganic diphosphatase with a predicted role in energy metabolism; intracellular; protein abundance decreased by menadione stress; protein expressed at increased levels during osmoadaptation	27.4565	51.22	1	11	11	11	287	32.3415	5.36377
AN5525	acoA AspGDID:ASPL0000027768 COORDS:ChrV_A_nidulans_FGSC_A4:2516549-2519412W, translated using codon table 1 (783 amino acids) Verified ORF; Putative aconitate hydratase with a predicted role in the TCA cycle; intracellular; protein abundance decreased by menadione stress; protein expressed at increased levels in a hapX mutant versus wild-type	27.2469	20.05	1	11	11	11	783	84.9151	6.7417
AN6037	swoM AspGDID:ASPL0000007507 COORDS:ChrI_A_nidulans_FGSC_A4:1442588-1440875C, translated using codon table 1 (553 amino acids) Verified ORF; Putative glucose-6-phosphate isomerase with a predicted role in gluconeogenesis and glycolysis; mutant defective in hyphal polarity and conidiation	27.2168	27.12	1	11	11	13	553	61.2211	6.45557
AN2315	AN2315 AspGDID:ASPL0000042134 COORDS:ChrVII_A_nidulans_FGSC_A4:3534202-3532189C, translated using codon table 1 (518 amino acids) Uncharacterized ORF; Putative F1F0-ATPase complex subunit with a predicted role in energy metabolism; expression increased in salt-adapted strains	27.1465	25.1	1	10	10	10	518	55.3508	5.36377
AN2142	kapA AspGDID:ASPL0000045550 COORDS:ChrVII_A_nidulans_FGSC_A4:3012006-3013947W, translated using codon table 1 (553 amino acids) Verified ORF; Karyopherin (importin) alpha, involved in protein import into nucleus	26.8593	20.07	1	9	9	12	553	60.5888	5.10986
AN2364	AN2364 AspGDID:ASPL0000051647 COORDS:ChrVII_A_nidulans_FGSC_A4:3695572-3693359C, translated using codon table 1 (721 amino acids) Uncharacterized ORF; Ortholog of <i>A. fumigatus Af293</i> : Afu4g14020, Afu8g06990, <i>Neosartorya fischeri NRRL 181</i> : NFIA_099740, <i>Aspergillus versicolor</i> : Aspve1_0043947 and <i>Aspergillus fumigatus A1163</i> : AFUB_070940, AFUB_080800	26.7725	17.2	1	10	10	10	721	80.0319	5.51611
AN5694	cutB AspGDID:ASPL0000029878 COORDS:ChrV_A_nidulans_FGSC_A4:1961834-1964021W, translated using codon table 1 (694 amino acids) Verified ORF; Putative poly(A) RNA polymerase; required for mRNA 3'-end processing	26.7638	19.16	1	10	10	10	694	77.6611	9.05615
AN10061	rcyA AspGDID:ASPL0000056569 COORDS:ChrVIII_A_nidulans_FGSC_A4:3804446-3801705C, translated using codon table 1 (880 amino acids) Verified ORF; F-box protein involved in control of the turnover of kinesin motor KipA	26.6242	22.05	1	15	15	16	880	98.4851	5.70654
AN10963	AN10963 AspGDID:ASPL0000065787 COORDS:ChrIV_A_nidulans_FGSC_A4:2059080-2059510W, translated using codon table 1 (98 amino acids) Uncharacterized ORF; Ortholog(s) have RNA binding activity, role in mRNA splicing, via spliceosome and U4/U6 x U5 tri-snRNP complex, U6 snRNP, cytoplasmic mRNA processing body, cytosol, nucleolus, small nucleolar ribonucleoprotein complex localization	26.5076	45.92	1	4	4	7	98	11.223	9.08545
AN6816	fbx2 AspGDID:ASPL0000003195 COORDS:ChrI_A_nidulans_FGSC_A4:3272895-3271432C, translated using codon table 1 (487 amino acids) Uncharacterized ORF; Putative F-box protein; NeddH-associated protein	26.4007	25.05	1	7	7	8	487	53.9416	5.22412
AN6499	mdhC AspGDID:ASPL0000001172 COORDS:ChrI_A_nidulans_FGSC_A4:2299340-2297929C, translated using codon table 1 (330 amino acids) Verified ORF; Putative malate dehydrogenase with a predicted role in the methylglyoxal bypass or the TCA cycle; intracellular; protein abundance decreased by menadione stress	26.2802	44.55	1	8	8	9	330	34.1623	6.62451
AN1451	AN1451 AspGDID:ASPL0000043300 COORDS:ChrVII_A_nidulans_FGSC_A4:819004-818058C, translated using codon table 1 (290 amino acids) Uncharacterized ORF; Ortholog of <i>A. fumigatus Af293</i> : Afu8g04390, <i>A. niger CBS 513.88</i> : An16g08650, <i>A. oryzae RIB40</i> : AO090103000064, <i>Aspergillus wentii</i> : Aspwe1_0116823 and <i>Aspergillus sydowii</i> : Aspsy1_0144294	26.1879	23.1	1	3	3	5	290	33.4408	7.35693
AN7895	cipB AspGDID:ASPL0000016534 COORDS:ChrII_A_nidulans_FGSC_A4:167371-168507W, translated using codon table 1 (351 amino acids) Verified ORF; Putative oxidoreductase; contains Zn-dependent alcohol dehydrogenase domain; protein expressed at increased levels during osmoadaptation	26.1548	33.62	1	8	8	10	351	37.1691	7.10791
AN5517	fbxB AspGDID:ASPL0000027790 COORDS:ChrV_A_nidulans_FGSC_A4:2537864-2534629C, translated using codon table 1 (1038 amino acids) Uncharacterized ORF; Putative F-box protein	25.8247	13.87	1	10	11	11	1038	114.276	7.02002
AN0316	tubA AspGDID:ASPL0000058146 COORDS:ChrVIII_A_nidulans_FGSC_A4:3936323-3934573C, translated using codon table 1 (449 amino acids) Verified ORF; Alpha-tubulin, forms a heterodimer with beta-tubulin that promotes microtubule assembly	25.7876	26.06	1	8	8	8	449	50.3273	5.03369
AN7205	AN7205 AspGDID:ASPL0000069856 COORDS:ChrIV_A_nidulans_FGSC_A4:688867-690441W, translated using codon table 1 (492 amino acids) Uncharacterized ORF; Ortholog(s) have role in ribosome biogenesis and cytosol, nucleolus localization	25.7276	22.97	1	7	7	8	492	53.7371	4.70361
AN10198	AN10198 AspGDID:ASPL0000043042 COORDS:ChrVII_A_nidulans_FGSC_A4:907867-905615C, translated using codon table 1 (729 amino acids) Uncharacterized ORF; Ortholog(s) have cytosol, nucleus localization	25.62	18.66	1	8	8	8	729	79.8381	6.93213
AN1825	AN1825 AspGDID:ASPL0000048849 COORDS:ChrVII_A_nidulans_FGSC_A4:2003537-2002074C, translated using codon table 1 (487 amino acids) Uncharacterized ORF; Putative sulfide:quinone oxidoreductase; transcript repressed by nitrogen limitation	25.4521	28.75	1	9	9	9	487	53.3364	9.36377
AN8692	prxA AspGDID:ASPL0000080267 COORDS:ChrIII_A_nidulans_FGSC_A4:3111904-3112532W, translated using codon table 1 (168 amino acids) Verified ORF; Thioredoxin-dependent peroxidase; intracellular; PRX5-like domain; highly similar to the allergen Aspf3 from related fungi; menadione stress-repressed protein; osmoadaptation-induced protein; repressed by starvation-induced autophagy	25.3929	44.05	1	6	6	8	168	18.5155	5.87158
AN6679	AN6679 AspGDID:ASPL0000002296 COORDS:ChrI_A_nidulans_FGSC_A4:2821410-2820516C, translated using codon table 1 (151 amino acids) Uncharacterized ORF; Ortholog(s) have small ribosomal subunit rRNA binding, structural constituent of ribosome activity and role in maturation of SSU-rRNA from tricistronic rRNA transcript (SSU-rRNA, 5.8S rRNA, LSU-rRNA)	25.1056	46.36	1	6	6	9	151	16.8323	10.3745
AN0557	AN0557 AspGDID:ASPL0000053808 COORDS:ChrVIII_A_nidulans_FGSC_A4:3180378-3176976C, translated using codon table 1 (1114 amino acids) Uncharacterized ORF; Putative F-box protein	25.0823	10.86	1	9	9	11	1114	121.117	6.99072
AN3954	AN3954 AspGDID:ASPL0000009693 COORDS:ChrII_A_nidulans_FGSC_A4:2524428-2522457C, translated using codon table 1 (490 amino acids) Uncharacterized ORF; Putative phosphogluconate dehydrogenase (decarboxylating) with a predicted role in the pentose-phosphate shunt	24.9532	25.31	1	9	9	10	490	53.9942	6.27783
AN6560	AN6560 AspGDID:ASPL0000000623 COORDS:ChrI_A_nidulans_FGSC_A4:2460021-2461457W, translated using codon table 1 (459 amino acids) Uncharacterized ORF; Ortholog of <i>A. fumigatus Af293</i> : Afu6g04600, <i>A. niger CBS 513.88</i> : An15g00728, <i>A. oryzae RIB40</i> : AO090701000086, <i>Aspergillus wentii</i> : Aspwe1_0324754 and <i>Aspergillus sydowii</i> : Aspsy1_0037161	24.9424	17.43	1	8	8	9	459	49.2479	10.521
AN8268	AN8268 AspGDID:ASPL0000013038 COORDS:ChrII_A_nidulans_FGSC_A4:1331427-1333127W, translated using codon table 1 (526 amino acids) Uncharacterized ORF; Putative RasGAP SH3 binding protein, contains NTF2 and RRM domains; expression reduced after exposure to farnesol	24.9043	16.92	1	7	7	8	526	55.5655	5.24951
AN9004	AN9004 AspGDID:ASPL0000047656 COORDS:ChrVII_A_nidulans_FGSC_A4:161720-163663W, translated using codon table 1 (482 amino acids) Uncharacterized ORF; Predicted monooxygenase	24.8943	25.93	1	10	10	11	482	53.4102	6.81494
AN1993	AN1993 AspGDID:ASPL0000046209 COORDS:ChrVII_A_nidulans_FGSC_A4:2489202-2490835W, translated using codon table 1 (429 amino acids) Uncharacterized ORF; Putative aspartate transaminase with a predicted role in alanine, aspartate, and aromatic amino acid metabolism	24.862	19.58	1	8	8	8	429	46.934	8.88037
AN8009	nmt1 AspGDID:ASPL0000009981 COORDS:ChrII_A_nidulans_FGSC_A4:489265-488131C, translated using codon table 1 (341 amino acids) Uncharacterized ORF; Ortholog of <i>A. fumigatus</i> nmt1 and <i>S. cerevisiae</i> THI13; repressed by starvation-induced autophagy; this locus is reported to contain an upstream open reading frame (uORF)	24.7534	22.58	1	7	7	9	341	38.1953	6.02393
AN6777	AN6777 AspGDID:ASPL0000002839 COORDS:ChrI_A_nidulans_FGSC_A4:3133527-3131864C, translated using codon table 1 (512 amino acids) Uncharacterized ORF; Putative F-box protein	24.4599	20.7	1	9	9	9	512	59.8435	8.99756
AN4087	AN4087 AspGDID:ASPL0000016707 COORDS:ChrII_A_nidulans_FGSC_A4:2137935-2139058W, translated using codon table 1 (264 amino acids) Verified ORF; Putative 40S ribosomal protein subunit; ortholog of <I>S. cerevisiae</I> Rps3p; expression reduced after exposure to farnesol	24.3487	35.98	1	7	7	8	264	28.888	8.93896
AN5134	gltA AspGDID:ASPL0000027159 COORDS:ChrV_A_nidulans_FGSC_A4:1249552-1256169W, translated using codon table 1 (2126 amino acids) Verified ORF; Glutamate synthase, NAD(+)-dependent (GOGAT) with a predicted role in glutamate and glutamine metabolism; required for ammonium uptake in the absence of NADP-glutamate dehydrogenase GdhA; transcript upregulated by nitrate limitation	24.1779	8.33	1	13	13	13	2126	234.087	6.32861
AN1546	AN1546 AspGDID:ASPL0000051511 COORDS:ChrVII_A_nidulans_FGSC_A4:1123053-1128438W, translated using codon table 1 (1602 amino acids) Uncharacterized ORF; Histone deacetylase complex, SIN3 component; this locus is reported to contain an upstream open reading frame (uORF)	24.1443	13.98	1	15	15	16	1602	179.354	6.84424
AN10966	AN10966 AspGDID:ASPL0000063345 COORDS:ChrIV_A_nidulans_FGSC_A4:2121262-2121741W, translated using codon table 1 (88 amino acids) Uncharacterized ORF; Ortholog(s) have role in mRNA splicing, via spliceosome and U1 snRNP, U2 snRNP, U4/U6 x U5 tri-snRNP complex, U5 snRNP, cytosol localization	23.9842	80.68	1	6	6	7	88	9.98917	5.40186
AN7706	AN7706 AspGDID:ASPL0000065384 COORDS:ChrIV_A_nidulans_FGSC_A4:2440922-2439332C, translated using codon table 1 (328 amino acids) Uncharacterized ORF; Has domain(s) with predicted nucleic acid binding, nucleotide binding activity	23.8867	27.44	1	7	7	7	328	36.2851	9.24658
AN3739	snxA AspGDID:ASPL0000011897 COORDS:ChrII_A_nidulans_FGSC_A4:3221793-3219888C, translated using codon table 1 (425 amino acids) Verified ORF; SR/RRM family mRNA binding protein involved in control of G2/M transition	23.8834	24.71	1	8	8	8	425	44.8436	6.94678
AN6175	AN6175 AspGDID:ASPL0000002438 COORDS:ChrI_A_nidulans_FGSC_A4:1016372-1015310C, translated using codon table 1 (336 amino acids) Uncharacterized ORF; Ortholog(s) have cytosol, nucleus localization	23.2332	34.52	1	9	9	9	336	38.0649	4.66553
AN6089	AN6089 AspGDID:ASPL0000003680 COORDS:ChrI_A_nidulans_FGSC_A4:1294502-1296460W, translated using codon table 1 (588 amino acids) Verified ORF; Putative 60 kilodalton heat shock protein	23.217	22.28	1	9	9	9	588	61.8086	5.63037
AN4494	AN4494 AspGDID:ASPL0000077643 COORDS:ChrIII_A_nidulans_FGSC_A4:1869709-1868649C, translated using codon table 1 (140 amino acids) Uncharacterized ORF; Ortholog(s) have cytosol, mitochondrion, nucleus localization	22.8513	38.57	1	5	5	8	140	14.8299	10.2134
AN6312	AN6312 AspGDID:ASPL0000003381 COORDS:ChrI_A_nidulans_FGSC_A4:579508-578721C, translated using codon table 1 (240 amino acids) Uncharacterized ORF; Ortholog(s) have cytosol, nucleus localization	22.7966	29.58	1	5	5	8	240	27.7275	5.36377
AN2029	AN2029 AspGDID:ASPL0000050419 COORDS:ChrVII_A_nidulans_FGSC_A4:2626377-2627820W, translated using codon table 1 (441 amino acids) Uncharacterized ORF; Putative F-box protein	22.7739	16.78	1	6	6	8	441	50.7823	4.94482
AN8176	AN8176 AspGDID:ASPL0000011665 COORDS:ChrII_A_nidulans_FGSC_A4:1019955-1021261W, translated using codon table 1 (372 amino acids) Uncharacterized ORF; Has domain(s) with predicted structural constituent of ribosome activity, role in translation and ribosome localization	22.4309	21.77	1	7	7	8	372	40.1816	10.77
AN10007	AN10007 AspGDID:ASPL0000060673 COORDS:ChrVIII_A_nidulans_FGSC_A4:4758672-4759147W, translated using codon table 1 (96 amino acids) Uncharacterized ORF; Ortholog(s) have RNA binding activity, role in mRNA splicing, via spliceosome and U4/U6 x U5 tri-snRNP complex, U6 snRNP, cytoplasm, nucleolus, small nucleolar ribonucleoprotein complex localization	21.7515	54.17	1	4	4	5	96	10.8065	4.61475
AN1055	AN1055 AspGDID:ASPL0000061577 COORDS:ChrVIII_A_nidulans_FGSC_A4:1659577-1661592W, translated using codon table 1 (552 amino acids) Uncharacterized ORF; Ortholog(s) have eukaryotic initiation factor 4G binding, mRNA binding activity	21.5367	7.97	1	4	4	5	552	58.0539	9.14404
AN5790	AN5790 AspGDID:ASPL0000029618 COORDS:ChrV_A_nidulans_FGSC_A4:1696926-1698579W, translated using codon table 1 (439 amino acids) Uncharacterized ORF; Putative isocitrate dehydrogenase (NAD+) with a predicted role in the TCA cycle	21.5016	20.5	1	7	7	7	439	47.8668	8.93896
AN4523	prp8 AspGDID:ASPL0000077099 COORDS:ChrIII_A_nidulans_FGSC_A4:1775943-1766887C, translated using codon table 1 (2940 amino acids) Verified ORF; Putative component of the catalytic core of the spliceosome involved in pre-mRNA splicing; intein-containing protein; inteins are protein intervening sequences that can self-excise through protein splicing	21.436	4.49	1	11	11	11	2940	338.871	8.30908
AN5441	AN5441 AspGDID:ASPL0000026438 COORDS:ChrV_A_nidulans_FGSC_A4:2806651-2805834C, translated using codon table 1 (155 amino acids) Verified ORF; Ortholog(s) have role in endonucleolytic cleavage in ITS1 to separate SSU-rRNA from 5.8S rRNA and LSU-rRNA from tricistronic rRNA transcript (SSU-rRNA, 5.8S rRNA, LSU-rRNA), rRNA export from nucleus	21.3311	37.42	1	9	9	9	155	17.9967	10.2573
AN7169	fhbA AspGDID:ASPL0000067260 COORDS:ChrIV_A_nidulans_FGSC_A4:797348-796116C, translated using codon table 1 (410 amino acids) Verified ORF; NirA-dependent flavohemoprotein; required for nitrate and nitrite reductase enzyme activity, regulates sexual development; menadione stress-induced protein; induced by nitrate; palA-dependent, pH-independent expression	21.1425	26.1	1	7	7	7	410	44.9228	6.43018
AN1162	AN1162 AspGDID:ASPL0000059288 COORDS:ChrVIII_A_nidulans_FGSC_A4:1336849-1337929W, translated using codon table 1 (237 amino acids) Uncharacterized ORF; Ortholog(s) have guanyl-nucleotide exchange factor activity, translation elongation factor activity, role in translational elongation and cell surface, cytosol, eukaryotic translation elongation factor 1 complex, ribosome localization	21.1023	42.62	1	6	6	6	237	25.9947	4.55127
AN5975	AN5975 AspGDID:ASPL0000002721 COORDS:ChrI_A_nidulans_FGSC_A4:1622201-1623361W, translated using codon table 1 (386 amino acids) Verified ORF; Putative mannitol-1-phosphate 5-dehydrogenase with a predicted role in mannose/mannitol, fructose, and sorbose/sorbitol metabolism; expression upregulated after exposure to farnesol	21.0026	29.27	1	8	8	9	386	43.0755	6.15088
AN5960	AN5960 AspGDID:ASPL0000004263 COORDS:ChrI_A_nidulans_FGSC_A4:1671670-1671003C, translated using codon table 1 (149 amino acids) Uncharacterized ORF; Ortholog(s) have mRNA binding activity and role in maturation of SSU-rRNA from tricistronic rRNA transcript (SSU-rRNA, 5.8S rRNA, LSU-rRNA), ribosomal small subunit assembly	20.9461	44.3	1	5	5	5	149	15.6913	10.7114
AN3664	AN3664 AspGDID:ASPL0000015483 COORDS:ChrII_A_nidulans_FGSC_A4:3450340-3452012W, translated using codon table 1 (516 amino acids) Uncharacterized ORF; Ortholog(s) have cell surface localization	20.7621	27.13	1	9	9	11	516	62.7104	9.0708
AN0843	AN0843 AspGDID:ASPL0000060615 COORDS:ChrVIII_A_nidulans_FGSC_A4:2298648-2297742C, translated using codon table 1 (215 amino acids) Verified ORF; Ortholog(s) have structural constituent of ribosome activity, role in rRNA export from nucleus and 90S preribosome, cytosolic small ribosomal subunit, membrane, nucleolus localization	20.6967	25.12	1	6	6	7	215	23.8955	9.01221
AN1545	pabA AspGDID:ASPL0000046009 COORDS:ChrVII_A_nidulans_FGSC_A4:1120002-1121842W, translated using codon table 1 (472 amino acids) Verified ORF; Putative regulatory subunit of protein phosphatase 2A (PP2A)	20.2816	21.19	1	5	5	6	472	53.3755	6.44287
AN2768	AN2768 AspGDID:ASPL0000040165 COORDS:ChrVI_A_nidulans_FGSC_A4:2861752-2860910C, translated using codon table 1 (245 amino acids) Uncharacterized ORF; Has domain(s) with predicted role in attachment of spindle microtubules to kinetochore, mitotic spindle organization in nucleus and DASH complex, spindle microtubule localization	20.1648	28.57	1	5	5	6	245	27.2817	5.16064
AN9067	tinC AspGDID:ASPL0000040216 COORDS:ChrVI_A_nidulans_FGSC_A4:539364-542451W, translated using codon table 1 (978 amino acids) Uncharacterized ORF; Protein identified by two-hybrid interaction with NimA kinase; TinC is cytoplasmic throughout interphase and is also present in nuclei during mitosis	20.0488	13.19	1	8	8	9	978	109.923	6.34131
AN1182	benA AspGDID:ASPL0000060381 COORDS:ChrVIII_A_nidulans_FGSC_A4:1268188-1270053W, translated using codon table 1 (447 amino acids) Verified ORF; Beta-tubulin, highly conserved component of microtubules; <I>A. nidulans</I> has two beta-tubulin genes, benA and tubC; temperature sensitive mutants are blocked in mitosis and in nuclear division	19.8293	21.03	1	5	5	5	447	49.8199	4.89404
AN10719	AN10719 AspGDID:ASPL0000032943 COORDS:ChrV_A_nidulans_FGSC_A4:1678326-1677966C, translated using codon table 1 (80 amino acids) Uncharacterized ORF; Ortholog(s) have RNA binding activity and role in mRNA splicing, via spliceosome, maturation of SSU-rRNA	19.1518	75	1	5	5	6	80	8.49725	4.71631
AN3674	AN3674 AspGDID:ASPL0000016432 COORDS:ChrII_A_nidulans_FGSC_A4:3411360-3409518C, translated using codon table 1 (556 amino acids) Uncharacterized ORF; Has domain(s) with predicted phospholipid binding activity	19.133	22.48	1	11	11	11	556	58.2083	4.88135
AN8128	AN8128 AspGDID:ASPL0000017500 COORDS:ChrII_A_nidulans_FGSC_A4:838001-836288C, translated using codon table 1 (551 amino acids) Uncharacterized ORF; Ortholog of <i>A. fumigatus Af293</i> : Afu3g13590, <i>Neosartorya fischeri NRRL 181</i> : NFIA_063770, <i>Aspergillus fumigatus A1163</i> : AFUB_035600 and <i>Aspergillus zonatus</i> : Aspzo1_1970129	19.0739	15.97	1	6	6	6	551	62.6613	6.30322
AN6735	AN6735 AspGDID:ASPL0000007577 COORDS:ChrI_A_nidulans_FGSC_A4:3018677-3019073W, translated using codon table 1 (94 amino acids) Uncharacterized ORF; Ortholog(s) have role in mRNA splicing, via spliceosome and U1 snRNP, U2 snRNP, U2-type prespliceosome, U4/U6 x U5 tri-snRNP complex, U5 snRNP, cytosol localization	19.0274	42.55	1	5	5	6	94	10.6348	9.59814
AN2007	AN2007 AspGDID:ASPL0000047555 COORDS:ChrVII_A_nidulans_FGSC_A4:2543261-2542697C, translated using codon table 1 (116 amino acids) Uncharacterized ORF; Ortholog(s) have mRNA binding activity and role in cellular response to nitrogen starvation, mRNA splicing, via spliceosome, negative regulation of G0 to G1 transition	18.9543	46.55	1	4	4	5	116	12.873	11.4438
AN1047	AN1047 AspGDID:ASPL0000055772 COORDS:ChrVIII_A_nidulans_FGSC_A4:1686225-1683807C, translated using codon table 1 (724 amino acids) Uncharacterized ORF; Putative heat shock protein	18.8439	12.15	1	7	7	7	724	81.0956	5.22412
AN1495	AN1495 AspGDID:ASPL0000049189 COORDS:ChrVII_A_nidulans_FGSC_A4:969117-968507C, translated using codon table 1 (78 amino acids) Uncharacterized ORF; Ortholog(s) have role in mRNA splicing, via spliceosome and U1 snRNP, U2 snRNP, U2-type prespliceosome, U4/U6 x U5 tri-snRNP complex, U5 snRNP, cytosol localization	18.6565	69.23	1	5	5	7	78	8.85064	6.66846
AN12465	AN12465 AspGDID:ASPL0000095204 COORDS:ChrIII_A_nidulans_FGSC_A4:1589300-1587552C, translated using codon table 1 (511 amino acids) Verified ORF; Ortholog(s) have role in G1/S transition of mitotic cell cycle, cellular response to biotic stimulus, filamentous growth of a population of unicellular organisms in response to biotic stimulus and mitochondrion localization	18.5759	24.46	1	9	9	9	511	54.6055	7.57666
AN7902	dbaH AspGDID:ASPL0000013133 COORDS:ChrII_A_nidulans_FGSC_A4:185246-183794C, translated using codon table 1 (462 amino acids) Verified ORF; FAD-binding monooxygenase with a role in secondary metabolism; member of the dba gene cluster; dba cluster expression is coregulated	18.5464	18.4	1	6	6	7	462	51.7381	6.78564
AN9407	fasA AspGDID:ASPL0000056625 COORDS:ChrVIII_A_nidulans_FGSC_A4:538683-532978C, translated using codon table 1 (1860 amino acids) Verified ORF; Fatty acid synthase, alpha subunit; multifunctional enzyme with a predicted role in cytosolic fatty acid biosynthesis	18.4295	5.91	1	9	9	9	1860	204.856	6.02393
AN5513	AN5513 AspGDID:ASPL0000033740 COORDS:ChrV_A_nidulans_FGSC_A4:2557275-2560060W, translated using codon table 1 (707 amino acids) Uncharacterized ORF; Ortholog of <i>A. fumigatus Af293</i> : Afu6g13090, <i>A. niger CBS 513.88</i> : An08g10380, <i>A. oryzae RIB40</i> : AO090003000434, <i>Aspergillus wentii</i> : Aspwe1_0033610 and <i>Aspergillus sydowii</i> : Aspsy1_0175593	18.2545	17.4	1	10	10	10	707	77.4226	5.92236
AN6010	sgdE AspGDID:ASPL0000007208 COORDS:ChrI_A_nidulans_FGSC_A4:1520285-1518165C, translated using codon table 1 (666 amino acids) Verified ORF; Hsp70-family protein; required for conidial germination; protein expressed at increased levels during osmoadaptation	18.2405	17.42	1	8	8	9	666	72.3279	6.03662
AN0698	AN0698 AspGDID:ASPL0000054285 COORDS:ChrVIII_A_nidulans_FGSC_A4:2760691-2762871W, translated using codon table 1 (726 amino acids) Uncharacterized ORF; Ortholog of <i>A. nidulans FGSC A4</i> : AN9272, <i>A. fumigatus Af293</i> : Afu1g13610, Afu4g09370, <i>A. niger CBS 513.88</i> : An08g06690, An07g08670 and <i>A. oryzae RIB40</i> : AO090012000513	18.1521	15.56	1	6	6	8	726	72.7789	7.43018
AN4000	fabM AspGDID:ASPL0000010999 COORDS:ChrII_A_nidulans_FGSC_A4:2378755-2376497C, translated using codon table 1 (732 amino acids) Uncharacterized ORF; Protein with similarity to poly(A)-binding proteins; overexpression results in increased brlA expression and asexual development; expression reduced after exposure to farnesol	18.1396	13.66	1	8	8	8	732	79.2712	6.02393
AN10516	grrA AspGDID:ASPL0000017608 COORDS:ChrII_A_nidulans_FGSC_A4:1769493-1771359W, translated using codon table 1 (585 amino acids) Verified ORF; Putative F-box protein with a role in meiosis; NeddH-associated protein; required for ascospore development; transcript is highly expressed during sexual development	17.8563	11.79	1	6	6	6	585	65.0401	6.34131
AN3059	pgmA AspGDID:ASPL0000036844 COORDS:ChrVI_A_nidulans_FGSC_A4:1976782-1975091C, translated using codon table 1 (520 amino acids) Uncharacterized ORF; Putative phosphoglycerate mutase with a predicted role in gluconeogenesis and glycolysis; expression upregulated after exposure to farnesol	17.708	19.04	1	8	8	8	520	57.1639	5.52881
AN3172	AN3172 AspGDID:ASPL0000040942 COORDS:ChrVI_A_nidulans_FGSC_A4:1592512-1593465W, translated using codon table 1 (293 amino acids) Uncharacterized ORF; Ortholog of <i>S. cerevisiae</i> RPS0A and RPS0B; expression reduced after exposure to farnesol	17.7036	20.48	1	5	5	7	293	31.5589	4.90674
AN1826	AN1826 AspGDID:ASPL0000044268 COORDS:ChrVII_A_nidulans_FGSC_A4:2004167-2005495W, translated using codon table 1 (407 amino acids) Uncharacterized ORF; Has domain(s) with predicted hydrolase activity	17.6837	15.97	1	5	5	6	407	44.5877	8.11865
AN5449	AN5449 AspGDID:ASPL0000029545 COORDS:ChrV_A_nidulans_FGSC_A4:2782307-2784146W, translated using codon table 1 (594 amino acids) Uncharacterized ORF; Has domain(s) with predicted catalytic activity, sulfuric ester hydrolase activity and role in metabolic process	17.568	20.2	1	9	9	9	594	66.7114	5.90967
AN7880	AN7880 AspGDID:ASPL0000018025 COORDS:ChrII_A_nidulans_FGSC_A4:102918-108494W, translated using codon table 1 (1663 amino acids) Uncharacterized ORF; Putative fatty-acyl-CoA synthase with a predicted role in cytosolic fatty acid formation; predicted secondary metabolism gene cluster member	17.4738	8.72	1	10	10	11	1663	182.381	5.73193
AN4799	AN4799 AspGDID:ASPL0000071321 COORDS:ChrIII_A_nidulans_FGSC_A4:952839-954144W, translated using codon table 1 (391 amino acids) Uncharacterized ORF; Has domain(s) with predicted nucleic acid binding, nucleotide binding activity	17.213	23.53	1	5	5	5	391	41.6179	5.70654
AN2734	AN2734 AspGDID:ASPL0000036346 COORDS:ChrVI_A_nidulans_FGSC_A4:2983790-2984844W, translated using codon table 1 (312 amino acids) Uncharacterized ORF; Ortholog(s) have large ribosomal subunit rRNA binding activity, role in ribosomal large subunit assembly and 90S preribosome, cytosol, preribosome, large subunit precursor localization	16.8008	16.67	1	4	4	5	312	33.4091	4.93213
AN1964	AN1964 AspGDID:ASPL0000048771 COORDS:ChrVII_A_nidulans_FGSC_A4:2404820-2405920W, translated using codon table 1 (237 amino acids) Uncharacterized ORF; Ortholog of <i>S. cerevisiae</i> RPS6B and RPS6A; palA-dependent expression independent of pH	16.7763	30.38	1	7	7	7	237	27.0879	10.7261
AN4978	AN4978 AspGDID:ASPL0000075947 COORDS:ChrIII_A_nidulans_FGSC_A4:393117-391277C, translated using codon table 1 (296 amino acids) Uncharacterized ORF; Ortholog(s) have role in mRNA export from nucleus and nucleus localization	16.4904	24.32	1	6	6	6	296	34.6972	9.45166
AN4859	pmaA AspGDID:ASPL0000077585 COORDS:ChrIII_A_nidulans_FGSC_A4:748768-745667C, translated using codon table 1 (990 amino acids) Uncharacterized ORF; Plasma membrane ATPase with a predicted role in energy metabolism	16.4633	13.43	1	8	8	8	990	108.686	5.36377
AN4475	AN4475 AspGDID:ASPL0000072443 COORDS:ChrIII_A_nidulans_FGSC_A4:1930336-1931127W, translated using codon table 1 (175 amino acids) Uncharacterized ORF; Ortholog(s) have role in ribosomal large subunit assembly and cytosol localization	16.3835	31.43	1	4	4	5	175	20.1456	10.0669
AN1122	AN1122 AspGDID:ASPL0000057044 COORDS:ChrVIII_A_nidulans_FGSC_A4:1450792-1451666W, translated using codon table 1 (217 amino acids) Uncharacterized ORF; Ortholog(s) have cytosol localization	16.1212	23.96	1	4	4	5	217	24.1751	9.92041
AN2875	fbaA AspGDID:ASPL0000037016 COORDS:ChrVI_A_nidulans_FGSC_A4:2527031-2525793C, translated using codon table 1 (360 amino acids) Verified ORF; Putative fructose-bisphosphate aldolase with a predicted role in gluconeogenesis and glycolysis; intracellular, menadione stress-induced protein; palA-dependent expression independent of pH	16.0407	14.72	1	5	5	5	360	39.4729	6.06201
AN5209	AN5209 AspGDID:ASPL0000031789 COORDS:ChrV_A_nidulans_FGSC_A4:1490056-1491476W, translated using codon table 1 (457 amino acids) Uncharacterized ORF; Putative F-box protein	15.993	15.75	1	6	6	6	457	52.7235	5.61768
AN3928	thiF AspGDID:ASPL0000018231 COORDS:ChrII_A_nidulans_FGSC_A4:2624225-2625270W, translated using codon table 1 (331 amino acids) Uncharacterized ORF; Putative thiazole synthase, enzyme of the thiamine biosynthesis pathway	15.8772	22.05	1	4	4	5	331	35.5931	5.70654
AN1894	AN1894 AspGDID:ASPL0000050008 COORDS:ChrVII_A_nidulans_FGSC_A4:2179529-2181099W, translated using codon table 1 (503 amino acids) Uncharacterized ORF; Transcript induced in response to calcium dichloride in a CrzA-dependent manner	15.8317	15.51	1	7	7	7	503	57.6827	6.80029
AN8275	citA AspGDID:ASPL0000017362 COORDS:ChrII_A_nidulans_FGSC_A4:1354742-1352891C, translated using codon table 1 (474 amino acids) Verified ORF; Mitochondrial citrate synthase with a predicted role in the TCA cycle	15.8219	17.3	1	8	8	8	474	52.1943	8.5874
AN0631	AN0631 AspGDID:ASPL0000052080 COORDS:ChrVIII_A_nidulans_FGSC_A4:2938122-2938934W, translated using codon table 1 (270 amino acids) Uncharacterized ORF; Ortholog of <i>A. fumigatus Af293</i> : Afu1g17000, <i>A. niger CBS 513.88</i> : An01g09850, <i>A. oryzae RIB40</i> : AO090005000975, <i>Aspergillus wentii</i> : Aspwe1_0068188 and <i>Aspergillus sydowii</i> : Aspsy1_0041402	15.793	30	1	7	7	7	270	29.0337	9.93506
AN9465	AN9465 AspGDID:ASPL0000053695 COORDS:ChrVIII_A_nidulans_FGSC_A4:711100-712176W, translated using codon table 1 (192 amino acids) Uncharacterized ORF; Ortholog(s) have structural constituent of ribosome activity, role in cytoplasmic translation and cytosolic large ribosomal subunit, nucleus localization	15.7749	35.94	1	5	5	5	192	21.7706	9.49561
AN6998	AN6998 AspGDID:ASPL0000065715 COORDS:ChrIV_A_nidulans_FGSC_A4:1360244-1362224W, translated using codon table 1 (573 amino acids) Uncharacterized ORF; Ortholog(s) have role in conidium formation, response to heat	15.6841	10.12	1	4	4	5	573	62.6841	9.61279
AN2106	AN2106 AspGDID:ASPL0000043596 COORDS:ChrVII_A_nidulans_FGSC_A4:2870830-2868043C, translated using codon table 1 (891 amino acids) Uncharacterized ORF; Ortholog of <i>A. niger CBS 513.88</i> : An11g04880, <i>Aspergillus wentii</i> : Aspwe1_0046231, <i>Aspergillus versicolor</i> : Aspve1_0123808 and <i>Aspergillus clavatus NRRL 1</i> : ACLA_089520	15.6207	7.63	1	6	6	6	891	99.0929	5.35107
AN4803	AN4803 AspGDID:ASPL0000071451 COORDS:ChrIII_A_nidulans_FGSC_A4:942550-941690C, translated using codon table 1 (193 amino acids) Uncharacterized ORF; Ortholog(s) have rRNA binding, structural constituent of ribosome activity and role in maturation of SSU-rRNA from tricistronic rRNA transcript (SSU-rRNA, 5.8S rRNA, LSU-rRNA), positive regulation of translational fidelity	15.611	24.35	1	4	4	5	193	22.1791	10.0962
AN4916	AN4916 AspGDID:ASPL0000070605 COORDS:ChrIII_A_nidulans_FGSC_A4:563918-562995C, translated using codon table 1 (201 amino acids) Uncharacterized ORF; Ortholog(s) have role in ribosome biogenesis and cell surface, cytosol, nucleolus, small-subunit processome localization	15.5554	27.36	1	3	3	3	201	22.7554	10.1108
AN10535	AN10535 AspGDID:ASPL0000014076 COORDS:ChrII_A_nidulans_FGSC_A4:1618353-1621603W, translated using codon table 1 (1061 amino acids) Uncharacterized ORF; Has domain(s) with predicted GTP binding, GTPase activity, translation initiation factor activity, zinc ion binding activity, role in translational initiation and intracellular localization	15.4303	9.8	1	8	8	8	1061	116.508	7.23975
AN8856	AN8856 AspGDID:ASPL0000072003 COORDS:ChrIII_A_nidulans_FGSC_A4:2586590-2585736C, translated using codon table 1 (153 amino acids) Uncharacterized ORF; Ortholog(s) have RNA binding activity, role in ribosomal large subunit assembly and cytosol localization	15.1586	37.91	1	6	6	6	153	16.7505	10.4185
AN4593	AN4593 AspGDID:ASPL0000074481 COORDS:ChrIII_A_nidulans_FGSC_A4:1579072-1581132W, translated using codon table 1 (686 amino acids) Uncharacterized ORF; Ortholog of <i>A. fumigatus Af293</i> : Afu2g02140, <i>A. niger CBS 513.88</i> : An09g03850, <i>A. oryzae RIB40</i> : AO090011000489, <i>Aspergillus wentii</i> : Aspwe1_0041741 and <i>Aspergillus sydowii</i> : Aspsy1_0155688	15.1196	10.35	1	5	5	5	686	74.7693	6.94678
AN4698	SPA3 AspGDID:ASPL0000073715 COORDS:ChrIII_A_nidulans_FGSC_A4:1270445-1268528C, translated using codon table 1 (615 amino acids) Verified ORF; Ortholog of <i>A. fumigatus Af293</i> : Afu5g08750, <i>A. niger CBS 513.88</i> : An07g04700, <i>Aspergillus wentii</i> : Aspwe1_0278209, <i>Aspergillus sydowii</i> : Aspsy1_0155406 and <i>Aspergillus terreus NIH2624</i> : ATET_06591	15.0967	14.31	1	6	6	6	615	70.1691	9.74463
AN5744	AN5744 AspGDID:ASPL0000027505 COORDS:ChrV_A_nidulans_FGSC_A4:1825847-1824472C, translated using codon table 1 (270 amino acids) Uncharacterized ORF; Putative 14-3-3-like protein; transcript upregulated in response to camptothecin	15.0285	31.48	1	5	5	6	270	30.6362	4.86865
AN10416	AN10416 AspGDID:ASPL0000039794 COORDS:ChrVI_A_nidulans_FGSC_A4:697009-697793W, translated using codon table 1 (149 amino acids) Uncharacterized ORF; Putative 60s ribosomal protein similar to subunits L15 and L27; ortholog of <I>S. cerevisiae</I> RPL28; expression reduced after exposure to farnesol; palA-dependent expression independent of pH	14.9632	34.23	1	5	5	5	149	16.7379	10.3745
AN6342	AN6342 AspGDID:ASPL0000005981 COORDS:ChrI_A_nidulans_FGSC_A4:466752-469951W, translated using codon table 1 (968 amino acids) Uncharacterized ORF; Ortholog of <i>A. fumigatus Af293</i> : Afu2g14260, <i>A. niger CBS 513.88</i> : An02g01220, <i>A. oryzae RIB40</i> : AO090023000107, <i>Aspergillus wentii</i> : Aspwe1_0045565 and <i>Aspergillus sydowii</i> : Aspsy1_0031691	14.8893	7.95	1	5	5	5	968	107.778	9.08545
AN6900	tpiA AspGDID:ASPL0000001144 COORDS:ChrI_A_nidulans_FGSC_A4:3517593-3518737W, translated using codon table 1 (249 amino acids) Verified ORF; Putative triose-phosphate isomerase with a predicted role in gluconeogenesis and glycolysis; protein induced by farnesol	14.8546	23.29	1	5	5	5	249	27.1403	6.12549
AN1957	AN1957 AspGDID:ASPL0000044188 COORDS:ChrVII_A_nidulans_FGSC_A4:2380045-2381595W, translated using codon table 1 (516 amino acids) Uncharacterized ORF; Putative methyltransferase with a predicted role in histidine metabolism	14.7776	12.4	1	6	6	6	516	56.8795	9.65674
AN0776	AN0776 AspGDID:ASPL0000053603 COORDS:ChrVIII_A_nidulans_FGSC_A4:2502223-2501208C, translated using codon table 1 (184 amino acids) Verified ORF; Ortholog(s) have structural constituent of ribosome activity, role in cellular response to drug, cytoplasmic translation and cell surface, cytosolic large ribosomal subunit localization	14.757	38.04	1	6	6	6	184	20.606	10.8286
AN8045	AN8045 AspGDID:ASPL0000011699 COORDS:ChrII_A_nidulans_FGSC_A4:592215-593318W, translated using codon table 1 (281 amino acids) Uncharacterized ORF; Has domain(s) with predicted mRNA binding activity, role in mRNA polyadenylation and mRNA cleavage factor complex localization	14.674	14.95	1	4	4	5	281	31.8079	5.96045
AN3239	AN3239 AspGDID:ASPL0000037699 COORDS:ChrVI_A_nidulans_FGSC_A4:1371397-1370152C, translated using codon table 1 (364 amino acids) Uncharacterized ORF; Has domain(s) with predicted acyl-CoA dehydrogenase activity, oxidoreductase activity, oxidoreductase activity, acting on the CH-CH group of donors activity and role in oxidation-reduction process	14.6339	15.38	1	5	5	5	364	40.0708	8.99756
AN3072	AN3072 AspGDID:ASPL0000039681 COORDS:ChrVI_A_nidulans_FGSC_A4:1942103-1939478C, translated using codon table 1 (856 amino acids) Uncharacterized ORF; Has domain(s) with predicted nucleic acid binding, nucleotide binding activity	14.6227	10.86	1	5	5	5	856	94.2969	5.56689
AN2526	AN2526 AspGDID:ASPL0000041782 COORDS:ChrVII_A_nidulans_FGSC_A4:4236654-4235452C, translated using codon table 1 (400 amino acids) Uncharacterized ORF; Putative ketol-acid reductoisomerase with a predicted role in Coenzyme A and pantothenate biosynthesis or amino acid metabolism	14.585	16	1	6	6	6	400	44.3268	8.86572
AN0894	AN0894 AspGDID:ASPL0000054998 COORDS:ChrVIII_A_nidulans_FGSC_A4:2139638-2141703W, translated using codon table 1 (667 amino acids) Uncharacterized ORF; Putative ATP-dependent RNA helicase; ortholog of <I>S. cerevisiae</I> Mss116p; expression reduced after exposure to farnesol	14.574	11.09	1	6	6	6	667	74.5058	9.979
AN2731	AN2731 AspGDID:ASPL0000039203 COORDS:ChrVI_A_nidulans_FGSC_A4:2990579-2992010W, translated using codon table 1 (412 amino acids) Uncharacterized ORF; Ortholog(s) have ATPase activator activity, unfolded protein binding activity	14.5094	23.06	1	6	6	6	412	45.4053	6.16357
AN7894	AN7894 AspGDID:ASPL0000011345 COORDS:ChrII_A_nidulans_FGSC_A4:165556-165888W, translated using codon table 1 (110 amino acids) Uncharacterized ORF; Protein of unknown function	14.4764	70	1	6	6	7	110	12.5554	6.06201
AN2999	idpA AspGDID:ASPL0000041356 COORDS:ChrVI_A_nidulans_FGSC_A4:2139499-2137377C, translated using codon table 1 (493 amino acids) Verified ORF; Putative isocitrate dehydrogenase (NADP+) with a predicted role in the TCA cycle; regulated by carbon source; alternative transcription start sites specify mitochondrial or cytoplasmic and peroxisomal protein localization	14.4639	18.46	1	8	8	8	493	55.0895	8.96826
AN5180	AN5180 AspGDID:ASPL0000029352 COORDS:ChrV_A_nidulans_FGSC_A4:1412695-1415361W, translated using codon table 1 (888 amino acids) Uncharacterized ORF; Ortholog of <i>A. fumigatus Af293</i> : Afu6g07110, <i>A. niger CBS 513.88</i> : An07g09380, <i>Aspergillus wentii</i> : Aspwe1_0110754, <i>Aspergillus sydowii</i> : Aspsy1_0033482 and <i>Aspergillus terreus NIH2624</i> : ATET_03720	14.2772	6.98	1	5	5	5	888	99.5748	7.12256
AN6630	AN6630 AspGDID:ASPL0000008445 COORDS:ChrI_A_nidulans_FGSC_A4:2679580-2680339W, translated using codon table 1 (203 amino acids) Uncharacterized ORF; Putative nascent polypeptide-associated complex subunit alpha; induced by rapamycin-induced autophagy	14.2694	35.47	1	4	4	4	203	21.9591	4.94482
AN2482	AN2482 AspGDID:ASPL0000044033 COORDS:ChrVII_A_nidulans_FGSC_A4:4093178-4087089C, translated using codon table 1 (2015 amino acids) Uncharacterized ORF; Ortholog(s) have cytosol localization	14.0659	5.66	1	9	9	9	2015	225.703	6.34131
AN1274	AN1274 AspGDID:ASPL0000061356 COORDS:ChrVIII_A_nidulans_FGSC_A4:978883-979953W, translated using codon table 1 (297 amino acids) Verified ORF; Ortholog(s) have alditol:NADP+ 1-oxidoreductase activity, glycerol dehydrogenase [NAD(P)+] activity, mRNA binding activity and role in D-xylose catabolic process, arabinose catabolic process, cellular response to oxidative stress	13.9688	21.21	1	4	4	4	297	33.3842	6.94678
AN4575	AN4575 AspGDID:ASPL0000073795 COORDS:ChrIII_A_nidulans_FGSC_A4:1623132-1622059C, translated using codon table 1 (357 amino acids) Verified ORF; Ortholog of <i>A. oryzae RIB40</i> : AO090011000461, <i>Aspergillus flavus NRRL 3357</i> : AFL2T_05228, <i>Aspergillus versicolor</i> : Aspve1_0042983 and <i>Aspergillus sydowii</i> : Aspsy1_0091136	13.9503	16.81	1	5	5	5	357	36.0226	4.32275
AN4850	AN4850 AspGDID:ASPL0000078120 COORDS:ChrIII_A_nidulans_FGSC_A4:797717-795216C, translated using codon table 1 (712 amino acids) Uncharacterized ORF; Ortholog(s) have nucleus localization	13.9128	8.01	1	4	4	4	712	80.135	9.96436
AN1408	AN1408 AspGDID:ASPL0000047042 COORDS:ChrVII_A_nidulans_FGSC_A4:695815-692690C, translated using codon table 1 (985 amino acids) Uncharacterized ORF; Putative U5 snRNP-specific protein; expression reduced after exposure to farnesol	13.7912	12.59	1	8	8	8	985	109.824	5.21143
AN10574	AN10574 AspGDID:ASPL0000073559 COORDS:ChrIII_A_nidulans_FGSC_A4:1399486-1403454W, translated using codon table 1 (1290 amino acids) Uncharacterized ORF; Ortholog(s) have nucleus localization	13.7649	5.12	1	5	5	5	1290	144.069	6.99072
AN4159	glnA AspGDID:ASPL0000016342 COORDS:ChrII_A_nidulans_FGSC_A4:1916201-1917578W, translated using codon table 1 (358 amino acids) Verified ORF; Putative glutamate-ammonia ligase with a predicted role in glutamate and glutamine metabolism; intracellular; transcript upregulated by nitrate limitation; protein abundance decreased by menadione stress and induced by farnesol	13.6861	23.18	1	4	4	5	358	39.9363	6.07471
AN8605	cyp1 AspGDID:ASPL0000077203 COORDS:ChrIII_A_nidulans_FGSC_A4:3389977-3390629W, translated using codon table 1 (162 amino acids) Verified ORF; Putative peptidyl-prolyl cis-trans isomerase (PPIase); cyclophilin	13.6306	33.95	1	5	5	5	162	17.787	8.90967
AN6199	AN6199 AspGDID:ASPL0000005977 COORDS:ChrI_A_nidulans_FGSC_A4:950169-949460C, translated using codon table 1 (170 amino acids) Uncharacterized ORF; Ortholog(s) have RNA cap binding activity, role in deadenylation-dependent decapping of nuclear-transcribed mRNA and cytoplasmic mRNA processing body, cytosol, mRNA cap binding complex, nucleus localization	13.6125	30.59	1	3	3	4	170	19.133	5.41455
AN6391	pphA AspGDID:ASPL0000005337 COORDS:ChrI_A_nidulans_FGSC_A4:324590-325883W, translated using codon table 1 (329 amino acids) Uncharacterized ORF; Protein phosphatase	13.5758	16.41	1	4	4	4	329	37.6411	5.05908
AN1537	AN1537 AspGDID:ASPL0000046029 COORDS:ChrVII_A_nidulans_FGSC_A4:1099752-1098156C, translated using codon table 1 (467 amino acids) Uncharacterized ORF; Ortholog(s) have role in nuclear-transcribed mRNA catabolic process, meiosis-specific transcripts, poly(A)+ mRNA export from nucleus and nucleus localization	13.4956	15.85	1	6	6	6	467	51.1452	8.55811
AN3152	nsdD AspGDID:ASPL0000039361 COORDS:ChrVI_A_nidulans_FGSC_A4:1648207-1646643C, translated using codon table 1 (461 amino acids) Verified ORF; Predicted GATA-type zinc-finger transcription factor required for sexual development; transcript induced by nitrositive stress	13.4596	17.79	1	5	5	5	461	49.2209	9.14404
AN5210	pkiA AspGDID:ASPL0000032905 COORDS:ChrV_A_nidulans_FGSC_A4:1493691-1495609W, translated using codon table 1 (526 amino acids) Verified ORF; Putative pyruvate kinase with a predicted role in gluconeogenesis and glycolysis; intracellular, menadione stress-induced protein	13.4393	15.78	1	4	5	5	526	58.0518	8.11865
AN6500	AN6500 AspGDID:ASPL0000004497 COORDS:ChrI_A_nidulans_FGSC_A4:2301283-2300506C, translated using codon table 1 (157 amino acids) Uncharacterized ORF; Ortholog(s) have cytosol localization	13.3999	38.22	1	5	5	5	157	17.076	10.6821
AN10799	AN10799 AspGDID:ASPL0000005993 COORDS:ChrI_A_nidulans_FGSC_A4:531107-528699C, translated using codon table 1 (802 amino acids) Uncharacterized ORF; Ortholog of <i>A. fumigatus Af293</i> : Afu2g13480, <i>A. niger CBS 513.88</i> : An02g02390, <i>A. oryzae RIB40</i> : AO090026000326, <i>Aspergillus wentii</i> : Aspwe1_0045443 and <i>Aspergillus sydowii</i> : Aspsy1_0151451	13.295	7.73	1	5	5	6	802	90.8271	8.99756
AN5945	AN5945 AspGDID:ASPL0000000181 COORDS:ChrI_A_nidulans_FGSC_A4:1714841-1716244W, translated using codon table 1 (467 amino acids) Uncharacterized ORF; Ortholog of <i>A. fumigatus Af293</i> : Afu6g14630, <i>Neosartorya fischeri NRRL 181</i> : NFIA_060670 and <i>Aspergillus terreus NIH2624</i> : ATET_10017	13.1788	16.7	1	5	5	7	467	53.671	4.89404
AN0084	AN0084 AspGDID:ASPL0000058693 COORDS:ChrVIII_A_nidulans_FGSC_A4:4663070-4664040W, translated using codon table 1 (242 amino acids) Uncharacterized ORF; Ortholog(s) have Ran GTPase binding activity and role in G1/S transition of mitotic cell cycle, RNA export from nucleus, Ran protein signal transduction, protein import into nucleus, ubiquitin-dependent protein catabolic process	13.078	33.88	1	6	6	6	242	27.2724	4.95752
AN7897	dbaB AspGDID:ASPL0000017416 COORDS:ChrII_A_nidulans_FGSC_A4:174707-173427C, translated using codon table 1 (393 amino acids) Verified ORF; FAD-binding monooxygenase with a role in secondary metabolism; member of the dba gene cluster; dba cluster expression is coregulated	13.0323	20.36	1	6	6	6	393	43.1363	6.46826
AN7254	AN7254 AspGDID:ASPL0000069340 COORDS:ChrIV_A_nidulans_FGSC_A4:520523-523263W, translated using codon table 1 (814 amino acids) Verified ORF; Protein with a conserved CDC48, cell division protein N-terminal domain and two ATPase domains of the AAA-superfamily; protein expressed at increased levels during osmoadaptation; protein induced by farnesol	13.0004	8.23	1	6	6	6	814	89.3796	5.12256
AN7893	AN7893 AspGDID:ASPL0000015541 COORDS:ChrII_A_nidulans_FGSC_A4:164821-163723C, translated using codon table 1 (326 amino acids) Uncharacterized ORF; Has domain(s) with predicted oxidoreductase activity, acting on paired donors, with incorporation or reduction of molecular oxygen, 2-oxoglutarate as one donor, and incorporation of one atom each of oxygen into both donors activity	12.9388	23.62	1	5	5	5	326	36.6474	5.66846
AN1119	AN1119 AspGDID:ASPL0000055595 COORDS:ChrVIII_A_nidulans_FGSC_A4:1455471-1455833W, translated using codon table 1 (98 amino acids) Uncharacterized ORF; Ortholog(s) have nucleus localization	12.8387	41.84	1	2	2	3	98	10.8687	4.75439
AN0767	AN0767 AspGDID:ASPL0000056132 COORDS:ChrVIII_A_nidulans_FGSC_A4:2531530-2531007C, translated using codon table 1 (136 amino acids) Uncharacterized ORF; Ortholog(s) have RNA binding activity and role in mRNA splicing, via spliceosome, maturation of SSU-rRNA, nuclear-transcribed mRNA catabolic process	12.8224	22.79	1	3	3	4	136	14.5593	7.25439
AN0907	AN0907 AspGDID:ASPL0000054689 COORDS:ChrVIII_A_nidulans_FGSC_A4:2105653-2104990C, translated using codon table 1 (130 amino acids) Uncharacterized ORF; Ortholog(s) have structural constituent of ribosome activity and cytosolic small ribosomal subunit, nucleus localization	12.7354	23.08	1	2	2	3	130	14.5808	9.65674
AN2984	rlmA AspGDID:ASPL0000034782 COORDS:ChrVI_A_nidulans_FGSC_A4:2174186-2172247C, translated using codon table 1 (605 amino acids) Uncharacterized ORF; Putative MADS-box family transcription factor; regulates cell wall hydrolase gene expression and autolysis; mutants have abnormal conidiophores arrested at metula formation	12.69	7.77	1	3	3	3	605	65.4064	9.12939
AN0687	spdA AspGDID:ASPL0000062169 COORDS:ChrVIII_A_nidulans_FGSC_A4:2791128-2789641C, translated using codon table 1 (292 amino acids) Verified ORF; Putative spermine or spermidine synthase with a predicted role in arginine metabolism; transcript upregulated in response to camptothecin; protein induced by farnesol	12.5401	15.75	1	4	4	4	292	33.2866	5.41455
AN6280	AN6280 AspGDID:ASPL0000007100 COORDS:ChrI_A_nidulans_FGSC_A4:670976-674004W, translated using codon table 1 (929 amino acids) Uncharacterized ORF; Ortholog of <i>A. fumigatus Af293</i> : Afu2g12520, <i>A. niger CBS 513.88</i> : An02g04750, <i>A. oryzae RIB40</i> : AO090026000847, <i>Aspergillus wentii</i> : Aspwe1_0044488 and <i>Aspergillus sydowii</i> : Aspsy1_0150855	12.5396	9.9	1	6	6	6	929	100.084	9.92041
AN5907	AN5907 AspGDID:ASPL0000006696 COORDS:ChrI_A_nidulans_FGSC_A4:1844323-1844796W, translated using codon table 1 (157 amino acids) Verified ORF; Putative ribose-5-phosphate isomerase; intracellular, menadione stress-induced protein	12.505	32.48	1	5	5	6	157	16.8858	7.28369
AN2861	AN2861 AspGDID:ASPL0000034848 COORDS:ChrVI_A_nidulans_FGSC_A4:2579430-2577410C, translated using codon table 1 (656 amino acids) Uncharacterized ORF; Putative F-box protein	12.4996	8.99	1	5	5	5	656	71.936	7.03467
AN9420	cyp4 AspGDID:ASPL0000043969 COORDS:ChrVII_A_nidulans_FGSC_A4:672579-671750C, translated using codon table 1 (183 amino acids) Uncharacterized ORF; Putative peptidyl-prolyl cis-trans isomerase H (PPIase)	12.4491	19.67	1	4	4	4	183	20.0368	7.29834
AN7873	AN7873 AspGDID:ASPL0000013670 COORDS:ChrII_A_nidulans_FGSC_A4:88480-81981C, translated using codon table 1 (2111 amino acids) Uncharacterized ORF; Putative multifunctional enzyme with a predicted role in cytosolic fatty acid formation; predicted secondary metabolism gene cluster member	12.1934	4.07	1	7	7	7	2111	232.532	6.7417
AN1007	niiA AspGDID:ASPL0000053621 COORDS:ChrVIII_A_nidulans_FGSC_A4:1822109-1818402C, translated using codon table 1 (1104 amino acids) Verified ORF; Putative nitrite reductase with a predicted role in nitrogen metabolism; transcript stabilized by intracellular nitrate	12.1901	6.97	1	8	8	8	1104	122.569	6.15088
AN1003	AN1003 AspGDID:ASPL0000052596 COORDS:ChrVIII_A_nidulans_FGSC_A4:1832623-1831081C, translated using codon table 1 (385 amino acids) Verified ORF; Putative isocitrate dehydrogenase (NAD+) with a predicted role in the TCA cycle; intracellular, menadione stress-induced protein	12.1436	21.82	1	7	7	7	385	41.8087	8.36768
AN5009	AN5009 AspGDID:ASPL0000073461 COORDS:ChrIII_A_nidulans_FGSC_A4:295868-298795W, translated using codon table 1 (904 amino acids) Uncharacterized ORF; Has domain(s) with predicted nucleic acid binding, nucleotide binding activity	12.0335	6.19	1	5	5	5	904	98.1795	8.92432
AN8182	aspC AspGDID:ASPL0000010754 COORDS:ChrII_A_nidulans_FGSC_A4:1048209-1046907C, translated using codon table 1 (351 amino acids) Verified ORF; Septin, involved in development; prevents formation of inappropriate germ tubes and branches; required for formation of normal conidiophores	11.9664	23.65	1	5	6	6	351	40.81	7.38623
AN0866	AN0866 AspGDID:ASPL0000059656 COORDS:ChrVIII_A_nidulans_FGSC_A4:2232313-2229877C, translated using codon table 1 (702 amino acids) Uncharacterized ORF; Ortholog of <i>A. nidulans FGSC A4</i> : AN3519, AN2646, AN0587, AN7370 and <i>A. fumigatus Af293</i> : Afu1g15200, Afu3g03790, Afu4g14040, Afu5g06900, Afu7g08575	11.8585	9.12	1	6	6	6	702	77.8923	7.59131
AN6552	AN6552 AspGDID:ASPL0000000631 COORDS:ChrI_A_nidulans_FGSC_A4:2442855-2444141W, translated using codon table 1 (428 amino acids) Uncharacterized ORF; Putative F-box protein	11.8209	13.79	1	5	5	5	428	48.864	8.57275
AN4872	ubi1 AspGDID:ASPL0000072359 COORDS:ChrIII_A_nidulans_FGSC_A4:716807-717378W, translated using codon table 1 (154 amino acids) Uncharacterized ORF; Fusion protein consisting of N-terminal ubiquitin and C-terminal extension protein (CEP) of the small ribosomal subunit; transcript upregulated in response to camptothecin	11.8052	31.82	2	4	4	6	154	17.6525	9.77393
AN4202	rpl16a AspGDID:ASPL0000014757 COORDS:ChrII_A_nidulans_FGSC_A4:1764149-1765132W, translated using codon table 1 (202 amino acids) Verified ORF; Predicted ribosomal protein of the large (60S) ribosomal subunit; differentially expressed during sexual development	11.7972	19.31	1	5	5	5	202	22.9556	10.6968
AN4961	AN4961 AspGDID:ASPL0000076463 COORDS:ChrIII_A_nidulans_FGSC_A4:445957-445144C, translated using codon table 1 (253 amino acids) Uncharacterized ORF; Has domain(s) with predicted role in mitotic nuclear division, mitotic spindle organization in nucleus and DASH complex, mitotic spindle localization	11.7232	23.32	1	3	3	4	253	28.1353	10.0962
AN4563	ckiA AspGDID:ASPL0000072181 COORDS:ChrIII_A_nidulans_FGSC_A4:1656470-1657827W, translated using codon table 1 (370 amino acids) Verified ORF; Casein kinase I; required for delivery of amino acid transporters to the plasma membrane; mutants arrest as short germings	11.6654	15.14	1	5	5	5	370	42.5528	9.5542
AN7964	AN7964 AspGDID:ASPL0000010205 COORDS:ChrII_A_nidulans_FGSC_A4:338123-336367C, translated using codon table 1 (564 amino acids) Uncharacterized ORF; Protein of unknown function	11.6358	10.99	1	6	6	6	564	63.987	8.42627
AN6676	AN6676 AspGDID:ASPL0000005578 COORDS:ChrI_A_nidulans_FGSC_A4:2813641-2814743W, translated using codon table 1 (281 amino acids) Uncharacterized ORF; Has domain(s) with predicted nucleic acid binding, nucleotide binding activity	11.6329	10.68	1	3	3	3	281	31.498	8.74854
AN0734	H4.1 AspGDID:ASPL0000056547 COORDS:ChrVIII_A_nidulans_FGSC_A4:2629659-2629235C, translated using codon table 1 (103 amino acids) Uncharacterized ORF; Histone H4.1, core histone protein; nearly identical to histone H4.2	11.539	31.07	1	3	3	5	103	11.3494	11.356
AN5800	AN5800 AspGDID:ASPL0000006713 COORDS:ChrI_A_nidulans_FGSC_A4:2204432-2205238W, translated using codon table 1 (184 amino acids) Uncharacterized ORF; Ortholog(s) have cytosol localization	11.5272	20.65	1	3	3	3	184	20.8697	11.8101
AN9468	AN9468 AspGDID:ASPL0000000085 COORDS:ChrI_A_nidulans_FGSC_A4:1661637-1662566W, translated using codon table 1 (143 amino acids) Uncharacterized ORF; Ortholog(s) have role in maturation of SSU-rRNA from tricistronic rRNA transcript (SSU-rRNA, 5.8S rRNA, LSU-rRNA) and 90S preribosome, cytosol localization	11.48	20.28	1	2	2	3	143	15.9306	10.1841
AN9097	AN9097 AspGDID:ASPL0000034604 COORDS:ChrVI_A_nidulans_FGSC_A4:441571-442206W, translated using codon table 1 (133 amino acids) Uncharacterized ORF; Ortholog(s) have role in maturation of SSU-rRNA from tricistronic rRNA transcript (SSU-rRNA, 5.8S rRNA, LSU-rRNA) and cytosol, mitochondrion, nucleolus localization	11.4366	20.3	1	3	3	3	133	15.3115	10.7261
AN4064	AN4064 AspGDID:ASPL0000018215 COORDS:ChrII_A_nidulans_FGSC_A4:2198941-2200252W, translated using codon table 1 (311 amino acids) Verified ORF; Putative ADP/ATP carrier protein with a predicted role in energy metabolism; palA-dependent expression independent of pH	11.4106	14.47	1	4	4	4	311	33.7906	9.89111
AN5162	pdhB AspGDID:ASPL0000028703 COORDS:ChrV_A_nidulans_FGSC_A4:1346399-1347806W, translated using codon table 1 (405 amino acids) Verified ORF; Putative pyruvate dehydrogenase (lipoamide) with a predicted role in pyruvate metabolism	11.3113	15.56	1	6	6	6	405	45.4616	8.14795
AN0879	AN0879 AspGDID:ASPL0000058209 COORDS:ChrVIII_A_nidulans_FGSC_A4:2188271-2187445C, translated using codon table 1 (222 amino acids) Uncharacterized ORF; Ortholog(s) have cytosol, nucleus localization	11.2325	13.06	1	2	2	3	222	24.1897	9.70068
AN7003	AN7003 AspGDID:ASPL0000067118 COORDS:ChrIV_A_nidulans_FGSC_A4:1349604-1350698W, translated using codon table 1 (226 amino acids) Uncharacterized ORF; Ortholog(s) have cell surface, cytosol localization	11.1919	26.99	1	5	5	5	226	25.5819	10.5503
AN2317	AN2317 AspGDID:ASPL0000043123 COORDS:ChrVII_A_nidulans_FGSC_A4:3537654-3536917C, translated using codon table 1 (154 amino acids) Uncharacterized ORF; Predicted actin depolymerizing protein with similarity to Saccharomyces cerevisiae Cof1p	11.177	24.03	1	2	2	3	154	16.7435	5.64307
AN10595	aspE AspGDID:ASPL0000071511 COORDS:ChrIII_A_nidulans_FGSC_A4:933504-931215C, translated using codon table 1 (587 amino acids) Verified ORF; Putative septin; present only in filamentous fungi	11.1354	7.5	1	4	4	4	587	65.1597	7.2251
AN5949	AN5949 AspGDID:ASPL0000001876 COORDS:ChrI_A_nidulans_FGSC_A4:1703152-1701849C, translated using codon table 1 (415 amino acids) Uncharacterized ORF; Ortholog of <i>A. fumigatus Af293</i> : Afu2g10330, <i>A. niger CBS 513.88</i> : An16g04660, <i>A. oryzae RIB40</i> : AO090011000605, <i>Aspergillus wentii</i> : Aspwe1_0175384 and <i>Aspergillus sydowii</i> : Aspsy1_0089318	11.0928	14.22	1	4	4	4	415	49.7599	10.3306
AN9408	fasB AspGDID:ASPL0000059774 COORDS:ChrVIII_A_nidulans_FGSC_A4:540288-546624W, translated using codon table 1 (2093 amino acids) Verified ORF; Fatty acid synthase, beta subunit; multifunctional enzyme with a predicted role in cytosolic fatty acid formation	11.0701	3.15	1	5	5	5	2093	232.238	6.25244
AN1339	hulA AspGDID:ASPL0000058564 COORDS:ChrVIII_A_nidulans_FGSC_A4:787322-790376W, translated using codon table 1 (821 amino acids) Verified ORF; Putative HECT ubiquitin ligase	10.8388	7.31	1	5	5	5	821	92.7866	6.59521
AN3706	AN3706 AspGDID:ASPL0000012467 COORDS:ChrII_A_nidulans_FGSC_A4:3321661-3320973C, translated using codon table 1 (153 amino acids) Uncharacterized ORF; <I>S. cerevisiae</I> ortholog RPS10A has role in rRNA export from nucleus; palA-dependent expression independent of pH	10.8181	22.88	1	3	3	4	153	17.6441	9.81787
AN6625	AN6625 AspGDID:ASPL0000005335 COORDS:ChrI_A_nidulans_FGSC_A4:2670002-2666805C, translated using codon table 1 (1065 amino acids) Uncharacterized ORF; Ortholog of <i>A. fumigatus Af293</i> : Afu6g03900, <i>A. niger CBS 513.88</i> : An15g01620, <i>A. oryzae RIB40</i> : AO090701000157, <i>Aspergillus wentii</i> : Aspwe1_0024331 and <i>Aspergillus sydowii</i> : Aspsy1_0092034	10.8156	4.41	1	4	4	4	1065	117.81	7.47412
AN0465	AN0465 AspGDID:ASPL0000052975 COORDS:ChrVIII_A_nidulans_FGSC_A4:3470982-3471645W, translated using codon table 1 (201 amino acids) Uncharacterized ORF; Ortholog of <i>S. cerevisiae</i> RPS8A and RPS8B; palA-dependent expression independent of pH	10.7047	19.9	1	3	3	3	201	22.8442	11.1509
AN0433	AN0433 AspGDID:ASPL0000056380 COORDS:ChrVIII_A_nidulans_FGSC_A4:3564138-3565141W, translated using codon table 1 (174 amino acids) Uncharacterized ORF; Ortholog(s) have cell surface, cytosol, nucleolus localization	10.6705	15.52	1	3	3	4	174	20.421	10.6382
AN10130	AN10130 AspGDID:ASPL0000058475 COORDS:ChrVIII_A_nidulans_FGSC_A4:1957246-1957809W, translated using codon table 1 (92 amino acids) Uncharacterized ORF; Ortholog(s) have structural constituent of ribosome activity and cytosolic small ribosomal subunit localization	10.6541	21.74	1	3	3	3	92	10.1927	10.1841
AN1951	AN1951 AspGDID:ASPL0000051381 COORDS:ChrVII_A_nidulans_FGSC_A4:2360929-2361976W, translated using codon table 1 (236 amino acids) Uncharacterized ORF; Has domain(s) with predicted nucleic acid binding, zinc ion binding activity, role in spliceosomal snRNP assembly and U1 snRNP localization	10.5469	13.14	1	2	2	3	236	23.4393	7.38623
AN5014	AN5014 AspGDID:ASPL0000076279 COORDS:ChrIII_A_nidulans_FGSC_A4:278579-279214W, translated using codon table 1 (124 amino acids) Uncharacterized ORF; Ortholog(s) have cytosol, nucleolus localization	10.4156	34.68	1	4	4	4	124	14.0945	9.42236
AN6060	AN6060 AspGDID:ASPL0000002483 COORDS:ChrI_A_nidulans_FGSC_A4:1388064-1383227C, translated using codon table 1 (1447 amino acids) Uncharacterized ORF; Has domain(s) with predicted DNA binding, RNA binding activity and role in RNA metabolic process	10.3967	5.6	1	4	4	5	1447	154.61	9.30518
AN1166	AN1166 AspGDID:ASPL0000060399 COORDS:ChrVIII_A_nidulans_FGSC_A4:1326281-1327223W, translated using codon table 1 (198 amino acids) Uncharacterized ORF; Ortholog(s) have RNA binding, structural constituent of ribosome activity	10.3274	19.19	1	3	3	3	198	22.1241	10.1694
AN4163	cpcB AspGDID:ASPL0000014385 COORDS:ChrII_A_nidulans_FGSC_A4:1903595-1905024W, translated using codon table 1 (316 amino acids) Verified ORF; Protein with seven WD repeats, involved in cross-pathway control of the response to amino acid starvation; required for sexual development; palA-dependent expression independent of pH; protein induced by farnesol	10.287	12.66	1	3	3	4	316	35.0405	6.84424
AN1378	AN1378 AspGDID:ASPL0000057614 COORDS:ChrVIII_A_nidulans_FGSC_A4:690412-691151W, translated using codon table 1 (192 amino acids) Uncharacterized ORF; Ortholog of <i>A. fumigatus Af293</i> : Afu1g09030, <i>A. niger CBS 513.88</i> : An08g00540, <i>A. oryzae RIB40</i> : AO090005001622, <i>Aspergillus wentii</i> : Aspwe1_0024518 and <i>Aspergillus sydowii</i> : Aspsy1_0138364	10.2868	23.96	1	4	4	4	192	21.6634	8.42627
AN8197	AN8197 AspGDID:ASPL0000009301 COORDS:ChrII_A_nidulans_FGSC_A4:1103071-1101409C, translated using codon table 1 (527 amino acids) Uncharacterized ORF; Ortholog of <i>A. fumigatus Af293</i> : Afu5g03290, <i>A. niger CBS 513.88</i> : An09g05540, <i>A. oryzae RIB40</i> : AO090102000532, <i>Aspergillus wentii</i> : Aspwe1_0115831 and <i>Aspergillus sydowii</i> : Aspsy1_0211779	10.1953	8.92	1	4	4	4	527	58.6764	9.87646
AN4015	AN4015 AspGDID:ASPL0000009517 COORDS:ChrII_A_nidulans_FGSC_A4:2335507-2334681C, translated using codon table 1 (159 amino acids) Uncharacterized ORF; Ortholog(s) have ribosome binding, translation elongation factor activity, translation initiation factor activity	10.1718	34.59	1	3	3	3	159	17.5925	5.17334
AN6083	AN6083 AspGDID:ASPL0000000977 COORDS:ChrI_A_nidulans_FGSC_A4:1314003-1313053C, translated using codon table 1 (221 amino acids) Uncharacterized ORF; Ortholog(s) have role in ribosomal large subunit assembly, translational termination and cell surface, cytosol localization	10.1052	21.27	1	3	3	3	221	25.4624	10.3159
AN4452	AN4452 AspGDID:ASPL0000073853 COORDS:ChrIII_A_nidulans_FGSC_A4:2010940-2013191W, translated using codon table 1 (396 amino acids) Uncharacterized ORF; Has domain(s) with predicted structural constituent of ribosome activity, role in translation and ribosome localization	10.0844	8.59	1	4	4	4	396	44.8635	10.1694
AN6922	AN6922 AspGDID:ASPL0000003818 COORDS:ChrI_A_nidulans_FGSC_A4:3579893-3581097W, translated using codon table 1 (340 amino acids) Uncharacterized ORF; Ortholog(s) have role in cytoplasmic translation and cytoplasm, polysomal ribosome localization	10.0754	16.47	1	5	5	5	340	39.0168	8.85107
AN2686	AN2686 AspGDID:ASPL0000039728 COORDS:ChrVI_A_nidulans_FGSC_A4:3147721-3147286C, translated using codon table 1 (94 amino acids) Uncharacterized ORF; Has domain(s) with predicted role in mitotic spindle organization in nucleus and DASH complex, mitotic spindle localization	10.0724	54.26	1	4	4	4	94	10.7352	4.55127
AN5686	tpmA AspGDID:ASPL0000029892 COORDS:ChrV_A_nidulans_FGSC_A4:1983740-1984467W, translated using codon table 1 (161 amino acids) Verified ORF; Tropomysin, an actin filament-stabilizing protein; localizes to hyphal tips	9.91723	34.16	1	4	4	5	161	18.7815	5.05908
AN2286	alcC AspGDID:ASPL0000042717 COORDS:ChrVII_A_nidulans_FGSC_A4:3446591-3445392C, translated using codon table 1 (352 amino acids) Uncharacterized ORF; Alcohol dehydrogenase III with a predicted role in two-carbon compound metabolism; required for long-term survival under anaerobic conditions; regulated at both the transcriptional and translational levels	9.90413	17.9	1	4	4	4	352	37.1022	7.04932
AN4149	AN4149 AspGDID:ASPL0000015402 COORDS:ChrII_A_nidulans_FGSC_A4:1942783-1944290W, translated using codon table 1 (498 amino acids) Uncharacterized ORF; Protein of unknown function; NeddH-associated protein	9.88984	18.27	1	6	6	6	498	56.2074	5.26221
AN7291	AN7291 AspGDID:ASPL0000067600 COORDS:ChrIV_A_nidulans_FGSC_A4:400576-399476C, translated using codon table 1 (308 amino acids) Uncharacterized ORF; Ortholog of <i>A. fumigatus Af293</i> : Afu2g16910, <i>A. oryzae RIB40</i> : AO090102000654, <i>Aspergillus wentii</i> : Aspwe1_0171092, <i>Aspergillus sydowii</i> : Aspsy1_0027159 and <i>Aspergillus terreus NIH2624</i> : ATET_10094	9.78591	22.08	1	6	6	6	308	35.7204	4.80518
AN4853	palI AspGDID:ASPL0000075207 COORDS:ChrIII_A_nidulans_FGSC_A4:782719-780909C, translated using codon table 1 (549 amino acids) Verified ORF; Putative membrane protein involved in a signaling pathway that activates PacC transcription factor in response to alkaline ambient pH	9.71905	13.66	1	5	5	5	549	58.8185	8.68994
AN3710	AN3710 AspGDID:ASPL0000010730 COORDS:ChrII_A_nidulans_FGSC_A4:3314819-3314041C, translated using codon table 1 (200 amino acids) Uncharacterized ORF; Ortholog(s) have role in attachment of mitotic spindle microtubules to kinetochore, cellular response to osmotic stress, mitotic spindle assembly checkpoint and DASH complex, cytosol, mitotic spindle pole body localization	9.70175	20.5	1	3	3	3	200	22.143	9.83252
AN1345	AN1345 AspGDID:ASPL0000058023 COORDS:ChrVIII_A_nidulans_FGSC_A4:775408-775967W, translated using codon table 1 (145 amino acids) Uncharacterized ORF; Ortholog(s) have structural constituent of ribosome activity and role in maturation of SSU-rRNA from tricistronic rRNA transcript (SSU-rRNA, 5.8S rRNA, LSU-rRNA), regulation of translational fidelity	9.68207	31.03	1	3	3	3	145	15.8458	10.3892
AN2135	AN2135 AspGDID:ASPL0000051071 COORDS:ChrVII_A_nidulans_FGSC_A4:2989522-2987711C, translated using codon table 1 (603 amino acids) Uncharacterized ORF; Has domain(s) with predicted DNA binding, DNA-directed RNA polymerase activity, role in transcription from RNA polymerase III promoter and DNA-directed RNA polymerase III complex localization	9.63591	9.12	1	3	3	4	603	64.1771	5.19873
AN7360	AN7360 AspGDID:ASPL0000069780 COORDS:ChrIV_A_nidulans_FGSC_A4:189198-190490W, translated using codon table 1 (402 amino acids) Uncharacterized ORF; Putative molecular chaperone of the DnaJ superfamily; expression reduced after exposure to farnesol	9.63445	13.93	1	3	3	3	402	43.8996	5.31299
AN5719	AN5719 AspGDID:ASPL0000030976 COORDS:ChrV_A_nidulans_FGSC_A4:1897265-1896692C, translated using codon table 1 (109 amino acids) Uncharacterized ORF; Ortholog(s) have structural constituent of ribosome activity and cytosol, ribosome localization	9.62567	52.29	1	3	3	3	109	11.1225	4.17041
AN4802	AN4802 AspGDID:ASPL0000075029 COORDS:ChrIII_A_nidulans_FGSC_A4:942832-943553W, translated using codon table 1 (158 amino acids) Uncharacterized ORF; 60S ribosomal protein L21; ortholog of <i>S. cerevisiae</i> Rpl21Ap; expression reduced after exposure to farnesol	9.57331	24.68	1	3	3	3	158	18.1297	10.1841
AN2275	AN2275 AspGDID:ASPL0000046534 COORDS:ChrVII_A_nidulans_FGSC_A4:3411924-3412912W, translated using codon table 1 (254 amino acids) Uncharacterized ORF; Ortholog(s) have structural constituent of ribosome activity, role in cytoplasmic translation and cytosolic large ribosomal subunit, nucleus localization	9.55638	17.32	1	2	2	2	254	27.4738	10.9751
AN1084	AN1084 AspGDID:ASPL0000059994 COORDS:ChrVIII_A_nidulans_FGSC_A4:1570899-1569338C, translated using codon table 1 (439 amino acids) Verified ORF; Putative elongation factor EF-Tu; intracellular, menadione stress-induced protein	9.52524	8.88	1	3	3	3	439	48.3099	6.91748
AN12491	AN12491 AspGDID:ASPL0000403457 COORDS:ChrI_A_nidulans_FGSC_A4:3575960-3573772C, translated using codon table 1 (266 amino acids) Uncharacterized ORF; Ortholog(s) have ATP-dependent RNA helicase inhibitor activity, RNA binding activity	9.48496	16.54	1	3	3	3	266	28.1257	10.1401
AN1519	rsdA AspGDID:ASPL0000044981 COORDS:ChrVII_A_nidulans_FGSC_A4:1052989-1056225W, translated using codon table 1 (1019 amino acids) Verified ORF; Putative Argonaute protein involved in inverted repeat transgene (IRT)-induced RNA silencing	9.45759	7.26	1	6	6	6	1019	112.462	9.39307
AN5563	gldB AspGDID:ASPL0000029912 COORDS:ChrV_A_nidulans_FGSC_A4:2399217-2400252W, translated using codon table 1 (325 amino acids) Verified ORF; Putative dehydrogenase with a predicted role in carbohydrate metabolism; NADP+-dependent glycerol dehydrogenase; required for osmotolerance; transcript downregulated by growth in glycerol; expression upregulated after exposure to farnesol	9.40914	23.08	1	5	5	5	325	36.9579	6.26514
AN4237	AN4237 AspGDID:ASPL0000015069 COORDS:ChrII_A_nidulans_FGSC_A4:1656926-1659345W, translated using codon table 1 (776 amino acids) Uncharacterized ORF; Ortholog of <i>A. fumigatus Af293</i> : Afu1g06160, <i>A. niger CBS 513.88</i> : An18g05340, <i>A. oryzae RIB40</i> : AO090001000437, <i>Aspergillus wentii</i> : Aspwe1_0026108 and <i>Aspergillus sydowii</i> : Aspsy1_0153979	9.36255	5.67	1	3	3	3	776	86.0165	6.91748
AN4073	AN4073 AspGDID:ASPL0000013778 COORDS:ChrII_A_nidulans_FGSC_A4:2179087-2178435C, translated using codon table 1 (150 amino acids) Uncharacterized ORF; Putative cytosolic small ribosomal subunit protein S12; expression reduced after exposure to farnesol	9.28144	20	1	4	4	4	150	16.3792	4.99561
AN7625	AN7625 AspGDID:ASPL0000068586 COORDS:ChrIV_A_nidulans_FGSC_A4:2179774-2178579C, translated using codon table 1 (382 amino acids) Verified ORF; Putative myo-inositol-1-phosphate synthase with a predicted role in phospholipid metabolism; intracellular, menadione stress-induced protein; palA-dependent expression independent of pH	9.21018	10.99	1	3	3	4	382	41.4299	6.3667
AN3014	AN3014 AspGDID:ASPL0000035828 COORDS:ChrVI_A_nidulans_FGSC_A4:2102636-2098300C, translated using codon table 1 (1410 amino acids) Uncharacterized ORF; Ortholog(s) have role in negative regulation of G2/M transition of mitotic cell cycle and cytosol localization	9.12608	2.91	1	4	4	4	1410	158.866	5.75732
AN0241	sodA AspGDID:ASPL0000060319 COORDS:ChrVIII_A_nidulans_FGSC_A4:4172630-4171671C, translated using codon table 1 (154 amino acids) Verified ORF; Cu/Zn-superoxide dismutase; induced under iron starvation and repressed under copper starvation	8.94894	20.78	1	3	3	3	154	15.9778	6.27783
AN1409	AN1409 AspGDID:ASPL0000042368 COORDS:ChrVII_A_nidulans_FGSC_A4:696308-697730W, translated using codon table 1 (399 amino acids) Verified ORF; Putative acetyl-CoA C-acetyltransferase with a predicted role in fatty acid metabolism; intracellular; protein abundance decreased by menadione stress	8.88284	16.04	1	4	4	4	399	41.0473	7.06396
AN4215	AN4215 AspGDID:ASPL0000012360 COORDS:ChrII_A_nidulans_FGSC_A4:1720512-1720058C, translated using codon table 1 (102 amino acids) Uncharacterized ORF; Ortholog(s) have disulfide oxidoreductase activity, glutathione peroxidase activity, glutathione transferase activity, role in cellular response to oxidative stress, pathogenesis and cytosol, mitochondrion localization	8.87115	61.76	1	5	5	5	102	10.9527	6.06201
AN2272	AN2272 AspGDID:ASPL0000049944 COORDS:ChrVII_A_nidulans_FGSC_A4:3407095-3405655C, translated using codon table 1 (352 amino acids) Uncharacterized ORF; Putative kinase with a predicted role in ribose metabolism or nucleotide salvage pathways	8.84124	10.8	1	3	3	3	352	38.2653	5.52881
AN6688	aspB AspGDID:ASPL0000007244 COORDS:ChrI_A_nidulans_FGSC_A4:2853916-2855716W, translated using codon table 1 (459 amino acids) Verified ORF; Putative septin B; localizes to septa during early septum formation and to branch points during vegetative growth; localizes to the vesicle/metula, the metula/phialide and the phialide/conidium interfaces during conidiophore development	8.63701	14.81	1	3	4	4	459	51.9965	7.41553
AN3562	AN3562 AspGDID:ASPL0000013032 COORDS:ChrII_A_nidulans_FGSC_A4:3753747-3755252W, translated using codon table 1 (465 amino acids) Uncharacterized ORF; Ortholog of <i>Aspergillus glaucus</i> : Aspgl1_0134026, <i>Aspergillus flavus NRRL 3357</i> : AFL2T_11773, <i>Aspergillus wentii</i> : Aspwe1_0111437 and <i>Aspergillus versicolor</i> : Aspve1_0195926	8.62827	9.46	1	3	3	3	465	50.7612	5.17334
AN0445	AN0445 AspGDID:ASPL0000051953 COORDS:ChrVIII_A_nidulans_FGSC_A4:3532607-3533558W, translated using codon table 1 (203 amino acids) Uncharacterized ORF; Ortholog(s) have RNA binding, structural constituent of ribosome activity, role in cytoplasmic translation and cytosolic large ribosomal subunit, nucleolus localization	8.60004	13.3	1	3	3	3	203	24.0189	11.312
AN1944	AN1944 AspGDID:ASPL0000046912 COORDS:ChrVII_A_nidulans_FGSC_A4:2338070-2340207W, translated using codon table 1 (690 amino acids) Uncharacterized ORF; Has domain(s) with predicted nucleic acid binding, zinc ion binding activity	8.55606	5.65	1	4	4	4	690	73.8452	6.45557
AN5157	AN5157 AspGDID:ASPL0000033305 COORDS:ChrV_A_nidulans_FGSC_A4:1318731-1321830W, translated using codon table 1 (996 amino acids) Uncharacterized ORF; Ortholog of <i>A. fumigatus Af293</i> : Afu1g07050, <i>A. niger CBS 513.88</i> : An07g09610, <i>A. oryzae RIB40</i> : AO090012000957, <i>Aspergillus wentii</i> : Aspwe1_0051655 and <i>Aspergillus sydowii</i> : Aspsy1_0091619	8.54871	5.52	1	4	4	4	996	109.805	6.60986
AN5222	AN5222 AspGDID:ASPL0000026885 COORDS:ChrV_A_nidulans_FGSC_A4:1541576-1542473W, translated using codon table 1 (160 amino acids) Uncharacterized ORF; Ortholog(s) have structural constituent of ribosome activity and role in maturation of SSU-rRNA from tricistronic rRNA transcript (SSU-rRNA, 5.8S rRNA, LSU-rRNA), ribosomal small subunit assembly	8.40641	18.75	1	3	3	4	160	18.5381	10.8286
AN5520	AN5520 AspGDID:ASPL0000029714 COORDS:ChrV_A_nidulans_FGSC_A4:2531411-2530236C, translated using codon table 1 (264 amino acids) Uncharacterized ORF; Has domain(s) with predicted role in ribosome biogenesis and ribonucleoprotein complex localization	8.3885	13.26	1	4	4	4	264	29.4303	10.2866
AN4727	ugeA AspGDID:ASPL0000073187 COORDS:ChrIII_A_nidulans_FGSC_A4:1167803-1169085W, translated using codon table 1 (371 amino acids) Verified ORF; UDP-glucose 4-epimerase, involved in galactose metabolism; converts UDP-galactose to UDP-glucose; intracellular; protein abundance decreased by menadione stress	8.37815	11.59	1	4	4	4	371	40.5347	6.45557
AN0854	AN0854 AspGDID:ASPL0000052916 COORDS:ChrVIII_A_nidulans_FGSC_A4:2274664-2269568C, translated using codon table 1 (1698 amino acids) Uncharacterized ORF; Ortholog of <i>A. fumigatus Af293</i> : Afu1g15110, <i>A. niger CBS 513.88</i> : An01g13270, <i>A. oryzae RIB40</i> : AO090005001214, <i>Neosartorya fischeri NRRL 181</i> : NFIA_010310 and <i>Aspergillus wentii</i> : Aspwe1_0051140	8.37204	2.12	1	3	3	3	1698	186.13	9.31982
AN2981	gsdA AspGDID:ASPL0000037453 COORDS:ChrVI_A_nidulans_FGSC_A4:2186058-2183789C, translated using codon table 1 (511 amino acids) Verified ORF; Putative glucose 6-phosphate 1-dehydrogenase with a predicted role in the pentose-phosphate shunt; intracellular, menadione stress-induced protein; transcript downregulated by growth in ethanol	8.27579	11.94	1	5	5	5	511	58.9401	6.7124
AN6705	AN6705 AspGDID:ASPL0000005061 COORDS:ChrI_A_nidulans_FGSC_A4:2913996-2916246W, translated using codon table 1 (681 amino acids) Uncharacterized ORF; Ortholog(s) have DNA binding, DNA translocase activity	8.25188	7.49	1	4	4	4	681	74.0528	5.18604
AN2937	AN2937 AspGDID:ASPL0000036041 COORDS:ChrVI_A_nidulans_FGSC_A4:2339541-2337982C, translated using codon table 1 (519 amino acids) Uncharacterized ORF; Ortholog of <i>A. fumigatus Af293</i> : Afu3g08210, <i>A. niger CBS 513.88</i> : An02g11760, <i>Aspergillus wentii</i> : Aspwe1_0029179 and <i>Aspergillus sydowii</i> : Aspsy1_0042633	8.24161	13.29	1	6	6	6	519	57.8174	10.0083
AN1158	AN1158 AspGDID:ASPL0000054659 COORDS:ChrVIII_A_nidulans_FGSC_A4:1349070-1344704C, translated using codon table 1 (1374 amino acids) Uncharacterized ORF; Ortholog(s) have mRNA 5'-UTR binding, translation repressor activity, nucleic acid binding activity	8.19945	4.51	1	3	3	3	1374	150.71	7.32764
AN0170	trxA AspGDID:ASPL0000052272 COORDS:ChrVIII_A_nidulans_FGSC_A4:4388838-4387962C, translated using codon table 1 (189 amino acids) Verified ORF; Thioredoxin; predicted role in cell redox homeostasis; required for conidiation; expression upregulated after exposure to farnesol	8.17047	17.99	1	3	3	3	189	20.1955	9.34912
AN6217	AN6217 AspGDID:ASPL0000008575 COORDS:ChrI_A_nidulans_FGSC_A4:887203-885196C, translated using codon table 1 (632 amino acids) Uncharacterized ORF; Putative F-box protein	8.11123	4.75	1	3	3	3	632	70.1016	8.88037
AN3815	spaA AspGDID:ASPL0000009795 COORDS:ChrII_A_nidulans_FGSC_A4:2973312-2976172W, translated using codon table 1 (913 amino acids) Verified ORF; Protein with a role in establishment of cell polarity; ortholog of <I>S. cerevisiae</I> Spa2p	8.09409	2.74	1	3	3	3	913	101.864	5.68115
AN6887	AN6887 AspGDID:ASPL0000005287 COORDS:ChrI_A_nidulans_FGSC_A4:3477669-3479738W, translated using codon table 1 (689 amino acids) Uncharacterized ORF; Ortholog of <i>A. fumigatus Af293</i> : Afu5g13280, <i>A. niger CBS 513.88</i> : An14g04670, <i>A. oryzae RIB40</i> : AO090120000470, <i>Aspergillus wentii</i> : Aspwe1_0039072 and <i>Aspergillus sydowii</i> : Aspsy1_0145002	8.06216	6.1	1	3	3	3	689	76.3889	7.7085
AN7726	sac3 AspGDID:ASPL0000066715 COORDS:ChrIV_A_nidulans_FGSC_A4:2490728-2486652C, translated using codon table 1 (1237 amino acids) Uncharacterized ORF; Putative nuclear pore-associated protein with homology to Saccharomyces cerevisiae Sac3p	7.91147	4.69	1	3	3	4	1237	133.889	7.37158
AN2903	pepE AspGDID:ASPL0000040189 COORDS:ChrVI_A_nidulans_FGSC_A4:2446846-2448203W, translated using codon table 1 (394 amino acids) Uncharacterized ORF; Aspartic protease; protein expressed at decreased levels in a hapX mutant versus wild-type	7.89594	7.87	1	3	3	3	394	42.7734	4.97021
AN1319	AN1319 AspGDID:ASPL0000057404 COORDS:ChrVIII_A_nidulans_FGSC_A4:844761-845292W, translated using codon table 1 (126 amino acids) Uncharacterized ORF; Ortholog(s) have RNA binding activity and role in mRNA splicing, via spliceosome, maturation of SSU-rRNA from tricistronic rRNA transcript (SSU-rRNA, 5.8S rRNA, LSU-rRNA)	7.86241	28.57	1	2	2	2	126	13.7093	6.53662
AN2986	AN2986 AspGDID:ASPL0000035432 COORDS:ChrVI_A_nidulans_FGSC_A4:2167549-2168648W, translated using codon table 1 (300 amino acids) Uncharacterized ORF; Ortholog(s) have role in asexual sporulation	7.80684	23	1	3	3	3	300	33.5237	8.19189
AN1802	AN1802 AspGDID:ASPL0000050456 COORDS:ChrVII_A_nidulans_FGSC_A4:1935401-1936221W, translated using codon table 1 (114 amino acids) Uncharacterized ORF; Ortholog(s) have role in mRNA splicing, via spliceosome and U1 snRNP, U2 snRNP, U2-type prespliceosome, U4/U6 x U5 tri-snRNP complex, U5 snRNP localization	7.78709	24.56	1	3	3	3	114	13.0099	9.42236
AN12304	AN12304 AspGDID:ASPL0000097781 COORDS:ChrVII_A_nidulans_FGSC_A4:1830989-1830369C, translated using codon table 1 (206 amino acids) Uncharacterized ORF; Ortholog of <i>A. fumigatus Af293</i> : Afu3g13370, <i>Neosartorya fischeri NRRL 181</i> : NFIA_063990, <i>Aspergillus wentii</i> : Aspwe1_0038143 and <i>Aspergillus clavatus NRRL 1</i> : ACLA_041070	7.77971	11.17	1	2	2	3	206	24.2053	10.0083
AN6708	pdhA AspGDID:ASPL0000001752 COORDS:ChrI_A_nidulans_FGSC_A4:2923347-2921681C, translated using codon table 1 (488 amino acids) Verified ORF; Putative dihydrolipoamide S-acetyltransferase with a predicted role in pyruvate metabolism	7.69285	13.32	1	4	4	4	488	51.823	6.46826
AN4252	AN4252 AspGDID:ASPL0000010019 COORDS:ChrII_A_nidulans_FGSC_A4:1612348-1613033W, translated using codon table 1 (189 amino acids) Uncharacterized ORF; Ortholog of <i>A. nidulans FGSC A4</i> : AN10165, <i>A. fumigatus Af293</i> : Afu1g06580/hel10, Afu1g11910, <i>A. niger CBS 513.88</i> : An18g05640, An08g04120 and <i>A. oryzae RIB40</i> : AO090001000456, AO090001000373	7.67211	16.93	1	2	2	2	189	20.8755	6.65381
AN2743	AN2743 AspGDID:ASPL0000040786 COORDS:ChrVI_A_nidulans_FGSC_A4:2947332-2944032C, translated using codon table 1 (1035 amino acids) Uncharacterized ORF; Ortholog(s) have role in regulation of translation in response to nitrogen starvation	7.66901	3.77	1	3	3	3	1035	118.266	9.39307
AN8704	AN8704 AspGDID:ASPL0000074183 COORDS:ChrIII_A_nidulans_FGSC_A4:3065640-3064819C, translated using codon table 1 (160 amino acids) Uncharacterized ORF; 60S ribosomal protein L24a; PalA-dependent expression independent of pH	7.47093	18.13	1	3	3	3	160	17.8559	11.2241
AN7570	tubB AspGDID:ASPL0000065841 COORDS:ChrIV_A_nidulans_FGSC_A4:1979601-1977747C, translated using codon table 1 (451 amino acids) Verified ORF; Alpha-tubulin, forms a heterodimer with beta-tubulin that promotes microtubule assembly; non-essential subunit required for meiosis and formation of ascospores	7.41456	10.64	1	4	4	4	451	50.0276	5.10986
AN4493	rpdA AspGDID:ASPL0000073195 COORDS:ChrIII_A_nidulans_FGSC_A4:1872579-1870359C, translated using codon table 1 (687 amino acids) Verified ORF; Histone deacetylase; expression of rpdA is induced by trichostatin A	7.4003	9.9	1	4	4	4	687	75.3843	4.79248
AN11178	AN11178 AspGDID:ASPL0000035207 COORDS:ChrVI_A_nidulans_FGSC_A4:338117-336398C, translated using codon table 1 (552 amino acids) Uncharacterized ORF; Ortholog of <i>A. fumigatus Af293</i> : Afu7g01700, <i>A. niger CBS 513.88</i> : An12g01010, <i>A. oryzae RIB40</i> : AO090038000539, <i>Aspergillus wentii</i> : Aspwe1_0042439 and <i>Aspergillus terreus NIH2624</i> : ATET_01783	7.36523	15.22	1	6	6	6	552	62.1826	9.23193
AN4281	rabO AspGDID:ASPL0000016908 COORDS:ChrII_A_nidulans_FGSC_A4:1520443-1521522W, translated using codon table 1 (201 amino acids) Verified ORF; Putative GTPase with a predicted role in transport between cis and medial Golgi compartments	7.34656	18.91	1	3	3	3	201	22.2891	5.2749
AN7051	metG AspGDID:ASPL0000069608 COORDS:ChrIV_A_nidulans_FGSC_A4:1191492-1190058C, translated using codon table 1 (458 amino acids) Verified ORF; Cystathionine beta-lyase, enzyme of the methionine biosynthesis pathway; mutants show a reduced rate of DNA damage repair	7.29512	11.14	1	3	3	3	458	50.3277	7.86963
AN1250	AN1250 AspGDID:ASPL0000059123 COORDS:ChrVIII_A_nidulans_FGSC_A4:1053105-1055030W, translated using codon table 1 (622 amino acids) Uncharacterized ORF; Ortholog of <i>A. fumigatus Af293</i> : Afu1g10220, <i>A. niger CBS 513.88</i> : An08g02090, <i>Neosartorya fischeri NRRL 181</i> : NFIA_015430 and <i>Aspergillus versicolor</i> : Aspve1_0119420	7.26163	8.04	1	4	4	5	622	70.4879	10.2573
AN7708	AN7708 AspGDID:ASPL0000066083 COORDS:ChrIV_A_nidulans_FGSC_A4:2445053-2445957W, translated using codon table 1 (283 amino acids) Uncharacterized ORF; Ortholog(s) have alditol:NADP+ 1-oxidoreductase activity, role in D-xylose catabolic process, arabinose catabolic process, cellular response to oxidative stress and cytosol, nucleus localization	7.25872	14.84	1	4	4	4	283	31.5965	7.1958
AN5601	AN5601 AspGDID:ASPL0000033497 COORDS:ChrV_A_nidulans_FGSC_A4:2276677-2275065C, translated using codon table 1 (450 amino acids) Uncharacterized ORF; Putative saccharopine dehydrogenase (NADP+, L-glutamate-forming) with a predicted role in lysine metabolism	7.25527	11.33	1	3	3	3	450	49.5393	5.98584
AN7749	AN7749 AspGDID:ASPL0000065568 COORDS:ChrIV_A_nidulans_FGSC_A4:2583230-2584911W, translated using codon table 1 (408 amino acids) Uncharacterized ORF; Ortholog of <i>A. fumigatus Af293</i> : Afu5g07800, <i>A. niger CBS 513.88</i> : An03g03800, <i>A. oryzae RIB40</i> : AO090701000914, <i>Aspergillus wentii</i> : Aspwe1_0101068 and <i>Aspergillus sydowii</i> : Aspsy1_0058767	7.23565	6.37	1	2	2	2	408	43.2519	9.48096
AN2765	hhoA AspGDID:ASPL0000035051 COORDS:ChrVI_A_nidulans_FGSC_A4:2873551-2872326C, translated using codon table 1 (200 amino acids) Verified ORF; Putative histone H1; localized to chromosomes	7.19677	10.5	1	3	3	3	200	21.0919	10.6821
AN6629	AN6629 AspGDID:ASPL0000007033 COORDS:ChrI_A_nidulans_FGSC_A4:2678253-2678907W, translated using codon table 1 (149 amino acids) Uncharacterized ORF; Putative ribosomal protein L14; ortholog of <I>S. cerevisiae</I> Rpl14Ap; expression reduced after exposure to farnesol	7.14669	18.79	1	3	3	3	149	16.7365	10.7261
AN6302	mrpA AspGDID:ASPL0000002472 COORDS:ChrI_A_nidulans_FGSC_A4:614104-614912W, translated using codon table 1 (249 amino acids) Uncharacterized ORF; Putative mitochondrial ribosomal protein L16	7.05913	16.06	1	4	4	4	249	27.4155	10.3452
AN9372	AN9372 AspGDID:ASPL0000061094 COORDS:ChrVIII_A_nidulans_FGSC_A4:440440-438563C, translated using codon table 1 (625 amino acids) Uncharacterized ORF; Has domain(s) with predicted serine-type peptidase activity and role in proteolysis	7.00865	7.2	1	5	5	5	625	69.5763	6.60986
AN1228	AN1228 AspGDID:ASPL0000059648 COORDS:ChrVIII_A_nidulans_FGSC_A4:1130165-1131032W, translated using codon table 1 (124 amino acids) Uncharacterized ORF; Ortholog(s) have role in maturation of LSU-rRNA from tricistronic rRNA transcript (SSU-rRNA, 5.8S rRNA, LSU-rRNA) and cytosol, nucleolus, preribosome, large subunit precursor localization	6.92498	18.55	1	3	3	3	124	14.5373	11.2241
AN2867	pgmB AspGDID:ASPL0000037030 COORDS:ChrVI_A_nidulans_FGSC_A4:2562837-2564609W, translated using codon table 1 (556 amino acids) Verified ORF; Putative phosphoglucomutase with a predicted role in carbohydrate metabolism; intracellular; protein abundance decreased by menadione stress; transcript levels increase during asexual development	6.91931	7.73	1	4	4	4	556	60.6466	6.11279
AN0411	AN0411 AspGDID:ASPL0000060507 COORDS:ChrVIII_A_nidulans_FGSC_A4:3637903-3638922W, translated using codon table 1 (192 amino acids) Verified ORF; Putative GTPase with a predicted role in ER to Golgi transport	6.90941	24.48	1	4	4	4	192	21.7443	6.20166
AN5997	AN5997 AspGDID:ASPL0000005393 COORDS:ChrI_A_nidulans_FGSC_A4:1557824-1556973C, translated using codon table 1 (153 amino acids) Uncharacterized ORF; Ortholog(s) have role in rRNA export from nucleus and nucleolus localization	6.89631	20.26	1	3	3	3	153	17.6755	10.0669
AN8824	AN8824 AspGDID:ASPL0000076897 COORDS:ChrIII_A_nidulans_FGSC_A4:2687310-2686319C, translated using codon table 1 (247 amino acids) Uncharacterized ORF; Ortholog(s) have ribosomal large subunit binding activity	6.88784	13.36	1	2	2	2	247	26.4946	4.79248
AN4222	AN4222 AspGDID:ASPL0000016741 COORDS:ChrII_A_nidulans_FGSC_A4:1700210-1700927W, translated using codon table 1 (135 amino acids) Uncharacterized ORF; Ortholog(s) have cytosol, nucleus, small-subunit processome localization	6.85298	20.74	1	3	3	3	135	15.6316	10.5356
AN6179	neddH AspGDID:ASPL0000004229 COORDS:ChrI_A_nidulans_FGSC_A4:1009036-1009472W, translated using codon table 1 (81 amino acids) Verified ORF; Protein neddylation factor NEDD8	6.83377	35.8	1	2	2	2	81	9.0018	6.06201
AN6048	AN6048 AspGDID:ASPL0000004331 COORDS:ChrI_A_nidulans_FGSC_A4:1421764-1423316W, translated using codon table 1 (445 amino acids) Verified ORF; Putative aspartate transaminase with a predicted role in amino acid metabolism; palA-dependent expression independent of pH; induced by carbon starvation-induced autophagy	6.68594	12.13	1	4	4	4	445	48.7485	7.1958
AN1929	AN1929 AspGDID:ASPL0000042216 COORDS:ChrVII_A_nidulans_FGSC_A4:2288429-2290788W, translated using codon table 1 (739 amino acids) Uncharacterized ORF; Ortholog(s) have DNA translocase activity, chromatin binding activity	6.6813	4.6	1	3	3	3	739	84.5229	6.62451
AN4239	AN4239 AspGDID:ASPL0000016021 COORDS:ChrII_A_nidulans_FGSC_A4:1648081-1646131C, translated using codon table 1 (595 amino acids) Uncharacterized ORF; Ortholog(s) have RSC complex localization	6.67921	7.23	1	3	3	3	595	65.2127	5.71924
AN4464	purH AspGDID:ASPL0000075307 COORDS:ChrIII_A_nidulans_FGSC_A4:1971361-1973496W, translated using codon table 1 (595 amino acids) Uncharacterized ORF; Putative bifunctional enzyme with a predicted role in purine metabolism; protein expressed at increased levels in a hapX mutant versus wild-type	6.65055	6.05	1	3	3	3	595	65.0215	6.771
AN3469	H2B AspGDID:ASPL0000034738 COORDS:ChrVI_A_nidulans_FGSC_A4:631977-631405C, translated using codon table 1 (140 amino acids) Verified ORF; Histone H2B; core histone protein	6.63853	14.29	1	2	2	3	140	14.9461	10.1255
AN0695	AN0695 AspGDID:ASPL0000056326 COORDS:ChrVIII_A_nidulans_FGSC_A4:2770914-2771718W, translated using codon table 1 (224 amino acids) Uncharacterized ORF; Putative snoRNP component with a predicted role in ribosomal RNA pseudouridinylation; ortholog of <I>S. cerevisiae</I> Nhp2p; expression reduced after exposure to farnesol	6.63432	8.04	1	3	3	3	224	24.1171	9.40771
AN0211	AN0211 AspGDID:ASPL0000058715 COORDS:ChrVIII_A_nidulans_FGSC_A4:4283561-4282549C, translated using codon table 1 (252 amino acids) Uncharacterized ORF; Ortholog(s) have U2 snRNP, cytosol localization	6.60241	12.3	1	2	2	2	252	28.4113	9.27588
AN2150	AN2150 AspGDID:ASPL0000045530 COORDS:ChrVII_A_nidulans_FGSC_A4:3036747-3038720W, translated using codon table 1 (594 amino acids) Verified ORF; Prolyl-tRNA synthetase; protein induced by farnesol	6.57408	11.28	1	4	4	4	594	66.1355	7.13721
AN10681	AN10681 AspGDID:ASPL0000026338 COORDS:ChrV_A_nidulans_FGSC_A4:2652978-2653935W, translated using codon table 1 (122 amino acids) Uncharacterized ORF; Ortholog(s) have structural constituent of ribosome activity, role in cytoplasmic translation, regulation of translational fidelity and cytosolic large ribosomal subunit localization	6.49631	19.67	1	3	3	3	122	13.9276	10.3452
AN2893	fhdA AspGDID:ASPL0000037677 COORDS:ChrVI_A_nidulans_FGSC_A4:2480388-2479333C, translated using codon table 1 (351 amino acids) Uncharacterized ORF; Putative forkhead-associated domain protein; transcript upregulated in response to camptothecin	6.48618	17.38	1	4	4	4	351	41.5019	10.272
AN5996	AN5996 AspGDID:ASPL0000000414 COORDS:ChrI_A_nidulans_FGSC_A4:1558811-1558420C, translated using codon table 1 (109 amino acids) Uncharacterized ORF; Ortholog(s) have structural constituent of ribosome activity and cytosol, ribosome localization	6.36061	58.72	1	3	3	3	109	10.9494	4.22119
AN3581	trxR AspGDID:ASPL0000009801 COORDS:ChrII_A_nidulans_FGSC_A4:3701106-3702210W, translated using codon table 1 (339 amino acids) Verified ORF; Thioredoxin reductase with a predicted role in pyrimidine metabolism; putative flavoprotein; intracellular, menadione stress-induced protein; transcripts of two different sizes have been detected	6.30973	10.03	1	2	2	2	339	36.1194	5.33838
AN4952	AN4952 AspGDID:ASPL0000072079 COORDS:ChrIII_A_nidulans_FGSC_A4:464957-468632W, translated using codon table 1 (1150 amino acids) Uncharacterized ORF; Ortholog of <i>A. fumigatus Af293</i> : Afu3g10350, <i>A. niger CBS 513.88</i> : An16g04260, <i>A. oryzae RIB40</i> : AO090003000585, <i>Aspergillus wentii</i> : Aspwe1_0358461 and <i>Aspergillus sydowii</i> : Aspsy1_0029588	6.28899	2.26	1	2	2	3	1150	127.019	6.59521
AN10835	AN10835 AspGDID:ASPL0000000444 COORDS:ChrI_A_nidulans_FGSC_A4:2601210-2601994W, translated using codon table 1 (243 amino acids) Uncharacterized ORF; Ortholog of <i>A. fumigatus Af293</i> : Afu6g04180, <i>A. niger CBS 513.88</i> : An15g01400, <i>Neosartorya fischeri NRRL 181</i> : NFIA_050700, <i>Aspergillus wentii</i> : Aspwe1_0036032 and <i>Aspergillus versicolor</i> : Aspve1_0086107	6.21387	15.23	1	2	2	2	243	29.2363	10.6089
AN8216	swoH AspGDID:ASPL0000017184 COORDS:ChrII_A_nidulans_FGSC_A4:1172149-1171374C, translated using codon table 1 (153 amino acids) Verified ORF; Putative nucleoside diphosphate kinase with a predicted role in phospholipid metabolism; required for normal hyphal growth and conidiation; mutants display increased hyphal cell lysis; transcript upregulated in response to camptothecin	6.17733	24.18	1	3	3	3	153	16.8977	8.11865
AN5988	AN5988 AspGDID:ASPL0000000418 COORDS:ChrI_A_nidulans_FGSC_A4:1577980-1581408W, translated using codon table 1 (1142 amino acids) Uncharacterized ORF; Ortholog of <i>A. fumigatus Af293</i> : Afu2g10190, <i>A. niger CBS 513.88</i> : An16g04790, <i>A. oryzae RIB40</i> : AO090011000617, <i>Aspergillus wentii</i> : Aspwe1_0045131 and <i>Aspergillus sydowii</i> : Aspsy1_0150906	6.15186	3.24	1	2	2	2	1142	124.502	9.75928
AN4022	AN4022 AspGDID:ASPL0000013579 COORDS:ChrII_A_nidulans_FGSC_A4:2317479-2319761W, translated using codon table 1 (760 amino acids) Uncharacterized ORF; Ortholog of <i>A. fumigatus Af293</i> : Afu1g03700, <i>A. oryzae RIB40</i> : AO090003000976, <i>Aspergillus wentii</i> : Aspwe1_0103267, <i>Aspergillus sydowii</i> : Aspsy1_0057572 and <i>Aspergillus terreus NIH2624</i> : ATET_03840	6.12109	6.97	1	3	3	3	760	83.2045	7.10791
AN6042	AN6042 AspGDID:ASPL0000001628 COORDS:ChrI_A_nidulans_FGSC_A4:1433935-1435075W, translated using codon table 1 (317 amino acids) Uncharacterized ORF; Has domain(s) with predicted nucleic acid binding, nucleotide binding activity	6.02957	8.52	1	2	2	2	317	33.9291	10.7847
AN1126	arfA AspGDID:ASPL0000058227 COORDS:ChrVIII_A_nidulans_FGSC_A4:1444020-1443252C, translated using codon table 1 (183 amino acids) Uncharacterized ORF; Putative ADP ribosylation factor involved in hyphal growth and secretion; essential gene; ArfA-GFP localizes to presumed Golgi compartments	6.00844	15.85	1	2	2	3	183	20.995	5.71924
AN5482	ran AspGDID:ASPL0000033427 COORDS:ChrV_A_nidulans_FGSC_A4:2669233-2668207C, translated using codon table 1 (215 amino acids) Verified ORF; Putative Ran GTPase, GTP binding protein; protein abundance decreased by menadione stress; palA-dependent expression independent of pH	5.99042	13.95	1	2	2	2	215	24.1614	7.38623
AN8055	AN8055 AspGDID:ASPL0000012537 COORDS:ChrII_A_nidulans_FGSC_A4:618640-616495C, translated using codon table 1 (609 amino acids) Uncharacterized ORF; Ortholog(s) have nucleolus localization	5.98005	8.54	1	4	4	4	609	65.2338	7.37158
AN8102	pepAc AspGDID:ASPL0000012882 COORDS:ChrII_A_nidulans_FGSC_A4:760657-762033W, translated using codon table 1 (454 amino acids) Uncharacterized ORF; Putative pepsin-like aspartic protease; predicted glycosyl phosphatidylinositol (GPI)-anchor	5.93985	6.39	1	2	2	2	454	48.6395	4.27197
AN10170	AN10170 AspGDID:ASPL0000060627 COORDS:ChrVIII_A_nidulans_FGSC_A4:953825-955378W, translated using codon table 1 (394 amino acids) Uncharacterized ORF; Ortholog(s) have ATPase activity, role in negative regulation of G2/M transition of mitotic cell cycle and cytosol, nucleus localization	5.92762	7.87	1	2	2	2	394	43.645	7.82568
AN4259	AN4259 AspGDID:ASPL0000017804 COORDS:ChrII_A_nidulans_FGSC_A4:1595252-1596692W, translated using codon table 1 (459 amino acids) Verified ORF; Ortholog(s) have role in translational initiation and cytosol, eukaryotic 43S preinitiation complex, eukaryotic translation initiation factor 3 complex, eIF3m, nucleus localization	5.82136	5.45	1	2	2	2	459	49.8159	4.97021
AN3094	AN3094 AspGDID:ASPL0000034163 COORDS:ChrVI_A_nidulans_FGSC_A4:1852256-1854826W, translated using codon table 1 (836 amino acids) Uncharacterized ORF; Has domain(s) with predicted Rab GTPase activator activity, role in regulation of Rab GTPase activity and intracellular localization	5.79562	4.67	1	3	3	3	836	92.5003	8.77783
AN0092	AN0092 AspGDID:ASPL0000053007 COORDS:ChrVIII_A_nidulans_FGSC_A4:4643455-4645730W, translated using codon table 1 (741 amino acids) Uncharacterized ORF; Putative methyltransferase with a predicted role in histidine metabolism	5.78913	4.99	1	2	2	2	741	83.9207	5.60498
AN8866	AN8866 AspGDID:ASPL0000072723 COORDS:ChrIII_A_nidulans_FGSC_A4:2554837-2556597W, translated using codon table 1 (475 amino acids) Uncharacterized ORF; Putative phosphoglycerate dehydrogenase with a predicted role in glycine, serine, and threonine metabolism	5.78781	5.05	1	2	2	2	475	52.0737	6.02393
AN5715	AN5715 AspGDID:ASPL0000029491 COORDS:ChrV_A_nidulans_FGSC_A4:1907272-1908090W, translated using codon table 1 (119 amino acids) Uncharacterized ORF; Putative 40s ribosomal protein S26; ortholog of <I>S. cerevisiae</I> Rps26Bp which has role in rRNA export from nucleus; expression reduced after exposure to farnesol	5.73047	27.73	1	3	3	3	119	13.4712	10.8726
AN1883	AN1883 AspGDID:ASPL0000043520 COORDS:ChrVII_A_nidulans_FGSC_A4:2153076-2154781W, translated using codon table 1 (416 amino acids) Verified ORF; Putative argininosuccinate synthase with a predicted role in arginine metabolism; intracellular; protein abundance decreased by menadione stress	5.71697	9.13	1	3	3	3	416	46.1276	5.50342
AN8765	AN8765 AspGDID:ASPL0000075121 COORDS:ChrIII_A_nidulans_FGSC_A4:2887690-2890216W, translated using codon table 1 (807 amino acids) Uncharacterized ORF; Protein with a predicted role in the regulation of chitin synthase activity	5.70547	3.47	1	2	2	2	807	87.7997	7.51807
AN2432	AN2432 AspGDID:ASPL0000049286 COORDS:ChrVII_A_nidulans_FGSC_A4:3937879-3937270C, translated using codon table 1 (103 amino acids) Uncharacterized ORF; Ortholog(s) have chaperone binding, unfolded protein binding activity, role in protein refolding and mitochondrial matrix localization	5.6679	20.39	1	2	2	2	103	11.1821	8.49951
AN10781	AN10781 AspGDID:ASPL0000001547 COORDS:ChrI_A_nidulans_FGSC_A4:893854-894335W, translated using codon table 1 (119 amino acids) Uncharacterized ORF; Ortholog(s) have cytosol, nucleus localization	5.60714	31.09	1	3	3	3	119	13.2678	10.228
AN7177	AN7177 AspGDID:ASPL0000067256 COORDS:ChrIV_A_nidulans_FGSC_A4:767854-768621W, translated using codon table 1 (231 amino acids) Uncharacterized ORF; Ortholog of <i>A. fumigatus Af293</i> : Afu4g03322, <i>A. niger CBS 513.88</i> : An14g01990, <i>A. oryzae RIB40</i> : AO090011000139, <i>Aspergillus sydowii</i> : Aspsy1_0052594 and <i>Aspergillus terreus NIH2624</i> : ATET_02136	5.60129	14.29	1	2	2	2	231	25.877	4.79248
AN1260	AN1260 AspGDID:ASPL0000059636 COORDS:ChrVIII_A_nidulans_FGSC_A4:1021885-1020320C, translated using codon table 1 (521 amino acids) Uncharacterized ORF; Ortholog(s) have U4/U6 x U5 tri-snRNP complex localization	5.5711	6.14	1	2	2	2	521	55.7928	8.38232
AN6248	AN6248 AspGDID:ASPL0000007142 COORDS:ChrI_A_nidulans_FGSC_A4:763384-762502C, translated using codon table 1 (252 amino acids) Uncharacterized ORF; Ortholog(s) have adenyl-nucleotide exchange factor activity, role in protein import into mitochondrial matrix, protein refolding and mitochondrial matrix, presequence translocase-associated import motor localization	5.53751	17.06	1	3	3	3	252	28.6278	8.30908
AN2904	AN2904 AspGDID:ASPL0000036562 COORDS:ChrVI_A_nidulans_FGSC_A4:2444358-2445904W, translated using codon table 1 (422 amino acids) Uncharacterized ORF; Putative 26S proteasome regulatory subunit; ortholog of <I>S. cerevisiae</I> Rpt3p	5.52095	6.16	1	2	2	2	422	47.0895	5.36377
AN9191	AN9191 AspGDID:ASPL0000041446 COORDS:ChrVI_A_nidulans_FGSC_A4:154950-156035W, translated using codon table 1 (361 amino acids) Uncharacterized ORF; Ortholog(s) have intracellular localization	5.51035	13.57	1	3	3	3	361	40.3136	5.5415
AN8039	H2A.Z AspGDID:ASPL0000012561 COORDS:ChrII_A_nidulans_FGSC_A4:576877-576164C, translated using codon table 1 (136 amino acids) Uncharacterized ORF; Histone variant H2A.Z	5.46568	15.44	1	2	2	2	136	14.5962	10.3745
AN2558	AN2558 AspGDID:ASPL0000045801 COORDS:ChrVII_A_nidulans_FGSC_A4:4357064-4358992W, translated using codon table 1 (610 amino acids) Uncharacterized ORF; Ortholog of <i>A. fumigatus Af293</i> : Afu3g15050, <i>A. niger CBS 513.88</i> : An14g03430, <i>A. oryzae RIB40</i> : AO090701000428, <i>Aspergillus wentii</i> : Aspwe1_0175480 and <i>Aspergillus sydowii</i> : Aspsy1_0055978	5.465	5.25	1	2	2	3	610	68.8299	7.04932
AN10030	AN10030 AspGDID:ASPL0000051961 COORDS:ChrVIII_A_nidulans_FGSC_A4:4185494-4187032W, translated using codon table 1 (477 amino acids) Uncharacterized ORF; Putative alkaline serine protease; predicted glycosylphosphatidylinositol (GPI)-anchored protein	5.44418	4.4	1	2	2	2	477	50.4193	6.21436
AN9404	AN9404 AspGDID:ASPL0000058745 COORDS:ChrVIII_A_nidulans_FGSC_A4:528182-527474C, translated using codon table 1 (196 amino acids) Uncharacterized ORF; Has domain(s) with predicted nucleic acid binding, zinc ion binding activity	5.40031	12.76	1	2	2	2	196	20.7991	7.82568
AN5883	metF AspGDID:ASPL0000001289 COORDS:ChrI_A_nidulans_FGSC_A4:1924029-1926011W, translated using codon table 1 (627 amino acids) Verified ORF; Putative methylenetetrahydrofolate reductase (NADPH) with predicted role in one-carbon metabolism; mutation causes methionine auxotrophy and decreased mycelial pigment production; expression induced by homocysteine and decreased by farnesol	5.38231	6.38	1	3	3	3	627	70.3935	5.70654
AN12246	AN12246 AspGDID:ASPL0000091471 COORDS:ChrIV_A_nidulans_FGSC_A4:395181-394594C, translated using codon table 1 (92 amino acids) Uncharacterized ORF; Ortholog(s) have cytosol localization	5.34146	29.35	1	2	2	2	92	10.1354	10.4478
AN0870	AN0870 AspGDID:ASPL0000052900 COORDS:ChrVIII_A_nidulans_FGSC_A4:2217373-2218540W, translated using codon table 1 (314 amino acids) Uncharacterized ORF; Putative transporter with a predicted role in small molecule transport	5.30396	11.46	1	3	3	3	314	32.9283	9.36377
AN1398	AN1398 AspGDID:ASPL0000058725 COORDS:ChrVIII_A_nidulans_FGSC_A4:632464-633004W, translated using codon table 1 (156 amino acids) Uncharacterized ORF; Ortholog(s) have role in cellular response to cadmium ion, cellular response to osmotic stress, detoxification of cadmium ion and DASH complex, cytosol, mitotic spindle pole body localization	5.29748	17.95	1	2	2	2	156	16.7526	8.14795
AN2279	AN2279 AspGDID:ASPL0000048393 COORDS:ChrVII_A_nidulans_FGSC_A4:3423834-3424832W, translated using codon table 1 (169 amino acids) Uncharacterized ORF; Ortholog(s) have role in cellular protein localization, cytokinesis, site selection, endoplasmic reticulum inheritance, endoplasmic reticulum tubular network organization, nuclear pore complex assembly, vesicle-mediated transport	5.27349	17.75	1	3	3	3	169	18.9089	8.82178
AN10068	AN10068 AspGDID:ASPL0000055640 COORDS:ChrVIII_A_nidulans_FGSC_A4:3794565-3792160C, translated using codon table 1 (762 amino acids) Uncharacterized ORF; Ortholog(s) have cytosol localization	5.27255	7.87	1	3	3	3	762	83.7651	8.67529
AN8707	AN8707 AspGDID:ASPL0000071297 COORDS:ChrIII_A_nidulans_FGSC_A4:3059324-3061249W, translated using codon table 1 (544 amino acids) Uncharacterized ORF; Putative fumarate dehydratase with a predicted role in the TCA cycle	5.23091	7.17	1	3	3	3	544	58.547	8.93896
AN1366	AN1366 AspGDID:ASPL0000062283 COORDS:ChrVIII_A_nidulans_FGSC_A4:734847-732541C, translated using codon table 1 (729 amino acids) Uncharacterized ORF; Ortholog(s) have nucleus localization	5.17752	5.9	1	3	3	3	729	80.0729	6.31592
AN3814	cypA AspGDID:ASPL0000013856 COORDS:ChrII_A_nidulans_FGSC_A4:2977175-2978123W, translated using codon table 1 (217 amino acids) Uncharacterized ORF; Putative peptidyl-prolyl cis-trans isomerase (PPIase); cyclophilin	5.17689	11.52	1	2	2	2	217	23.6017	8.86572
AN6639	mcdB AspGDID:ASPL0000007894 COORDS:ChrI_A_nidulans_FGSC_A4:2698843-2700925W, translated using codon table 1 (635 amino acids) Uncharacterized ORF; Putative 2-methylcitrate dehydratase with a predicted role in lysine metabolism	5.17103	3.94	1	2	2	2	635	70.3712	8.82178
AN11225	AN11225 AspGDID:ASPL0000011133 COORDS:ChrII_A_nidulans_FGSC_A4:1485654-1487337W, translated using codon table 1 (534 amino acids) Uncharacterized ORF; Ortholog of <i>A. fumigatus Af293</i> : Afu5g04410, <i>Neosartorya fischeri NRRL 181</i> : NFIA_037650, <i>Aspergillus wentii</i> : Aspwe1_0043173 and <i>Aspergillus versicolor</i> : Aspve1_0389199	5.09356	4.87	1	2	2	2	534	59.117	11.4731
AN10125	AN10125 AspGDID:ASPL0000062195 COORDS:ChrVIII_A_nidulans_FGSC_A4:2317514-2315018C, translated using codon table 1 (814 amino acids) Uncharacterized ORF; Ortholog(s) have nucleolus localization	5.07137	2.83	1	2	2	2	814	90.6999	5.16064
AN0917	AN0917 AspGDID:ASPL0000055210 COORDS:ChrVIII_A_nidulans_FGSC_A4:2079979-2081841W, translated using codon table 1 (564 amino acids) Uncharacterized ORF; Ortholog(s) have role in ascospore formation, sporocarp development involved in sexual reproduction and nucleus localization	5.06176	5.5	1	2	2	2	564	63.971	9.40771
AN8844	rbxA AspGDID:ASPL0000070481 COORDS:ChrIII_A_nidulans_FGSC_A4:2613194-2613733W, translated using codon table 1 (116 amino acids) Uncharacterized ORF; Putative E3 ubiquitin-protein ligase; NeddH-associated protein	5.05991	12.07	1	2	2	2	116	13.1923	7.62061
AN7459	hxkA AspGDID:ASPL0000069760 COORDS:ChrIV_A_nidulans_FGSC_A4:1609646-1608307C, translated using codon table 1 (426 amino acids) Verified ORF; Putative hexokinase with a predicted role in carbohydrate metabolism	5.03459	4.93	1	2	2	2	426	46.8728	5.23682
AN4263	nsdC AspGDID:ASPL0000015986 COORDS:ChrII_A_nidulans_FGSC_A4:1585558-1587489W, translated using codon table 1 (643 amino acids) Verified ORF; C2H2 zinc finger transcription factor; required for sexual development; vegetative growth reduced and asexual development derepressed in null mutant; mRNA increased during sexual development and under hypoxic conditions	5.01681	4.67	1	2	2	2	643	68.0607	7.32764
AN4937	AN4937 AspGDID:ASPL0000076491 COORDS:ChrIII_A_nidulans_FGSC_A4:501217-500881C, translated using codon table 1 (68 amino acids) Uncharacterized ORF; Ortholog of <i>A. fumigatus Af293</i> : Afu3g10510, <i>A. niger CBS 513.88</i> : An16g04450, <i>Aspergillus wentii</i> : Aspwe1_0169043 and <i>Aspergillus sydowii</i> : Aspsy1_0087654	4.89409	30.88	1	2	2	2	68	7.40507	10.0522
AN6255	AN6255 AspGDID:ASPL0000002106 COORDS:ChrI_A_nidulans_FGSC_A4:745410-746004W, translated using codon table 1 (84 amino acids) Uncharacterized ORF; Putative cytochrome c oxidase subunit with a predicted role in energy metabolism	4.86668	25	1	2	2	2	84	10.0489	8.80713
AN10019	oca2 AspGDID:ASPL0000055986 COORDS:ChrVIII_A_nidulans_FGSC_A4:4557507-4560196W, translated using codon table 1 (826 amino acids) Uncharacterized ORF; Ortholog(s) have protein serine/threonine kinase activity	4.85029	4.72	1	2	2	2	826	90.2464	9.23193
AN5452	AN5452 AspGDID:ASPL0000031473 COORDS:ChrV_A_nidulans_FGSC_A4:2774351-2770295C, translated using codon table 1 (1209 amino acids) Uncharacterized ORF; Putative splicing factor 3b, subunit 3; locus contains the conserved upstream open reading frame (uORF) AN5452-uORF	4.83214	3.14	1	2	2	2	1209	132.92	5.19873
AN10524	AN10524 AspGDID:ASPL0000017588 COORDS:ChrII_A_nidulans_FGSC_A4:1687808-1689477W, translated using codon table 1 (506 amino acids) Uncharacterized ORF; Ortholog(s) have RSC complex, SWI/SNF complex, cytosol localization	4.82731	4.35	1	2	2	2	506	56.4415	6.771
AN10740	AN10740 AspGDID:ASPL0000002176 COORDS:ChrI_A_nidulans_FGSC_A4:2067543-2066709C, translated using codon table 1 (190 amino acids) Uncharacterized ORF; Ortholog(s) have cell surface, cytosol localization	4.81614	9.47	1	2	2	2	190	22.4484	11.5024
AN5571	kgdA AspGDID:ASPL0000029904 COORDS:ChrV_A_nidulans_FGSC_A4:2371596-2374906W, translated using codon table 1 (1048 amino acids) Uncharacterized ORF; Putative oxoglutarate dehydrogenase (lipoamide) with a predicted role in the TCA cycle	4.78505	3.34	1	2	2	2	1048	117.863	6.84424
AN5626	facA AspGDID:ASPL0000032980 COORDS:ChrV_A_nidulans_FGSC_A4:2172227-2169930C, translated using codon table 1 (670 amino acids) Verified ORF; Acetyl-CoA synthase, required for utilization of acetate as a carbon source; transcriptional induction by acetate is mediated by FacB; carbon catabolite repression is mediated by CreA	4.74936	2.99	1	2	2	2	670	74.234	6.46826
AN2101	AN2101 AspGDID:ASPL0000046331 COORDS:ChrVII_A_nidulans_FGSC_A4:2860625-2863657W, translated using codon table 1 (1010 amino acids) Uncharacterized ORF; Ortholog of <i>A. fumigatus Af293</i> : Afu2g05080, <i>A. niger CBS 513.88</i> : An11g04830, <i>A. oryzae RIB40</i> : AO090003000311, <i>Aspergillus wentii</i> : Aspwe1_0083536 and <i>Aspergillus sydowii</i> : Aspsy1_0120628	4.74785	2.28	1	2	2	2	1010	109.682	8.99756
AN6126	accA AspGDID:ASPL0000003091 COORDS:ChrI_A_nidulans_FGSC_A4:1181649-1174635C, translated using codon table 1 (2288 amino acids) Uncharacterized ORF; Putative acetyl-CoA carboxylase with a predicted role in cytosolic fatty acid formation	4.70805	1.7	1	4	4	4	2288	255.023	6.39209
AN0289	AN0289 AspGDID:ASPL0000053315 COORDS:ChrVIII_A_nidulans_FGSC_A4:4012795-4015077W, translated using codon table 1 (760 amino acids) Uncharacterized ORF; Ortholog(s) have U2-type spliceosomal complex localization	4.69318	3.29	1	2	2	2	760	87.116	10.2427
AN8276	AN8276 AspGDID:ASPL0000013024 COORDS:ChrII_A_nidulans_FGSC_A4:1356128-1358728W, translated using codon table 1 (720 amino acids) Uncharacterized ORF; Ortholog(s) have protein domain specific binding, transcription regulatory region RNA binding activity	4.68401	3.19	1	2	2	2	720	76.8059	9.68604
AN7496	AN7496 AspGDID:ASPL0000067976 COORDS:ChrIV_A_nidulans_FGSC_A4:1724007-1719917C, translated using codon table 1 (1309 amino acids) Uncharacterized ORF; Ortholog of <i>A. fumigatus Af293</i> : Afu2g05520, <i>A. niger CBS 513.88</i> : An02g13860, <i>A. oryzae RIB40</i> : AO090001000663, <i>Aspergillus wentii</i> : Aspwe1_0121457 and <i>Aspergillus sydowii</i> : Aspsy1_0058467	4.5979	1.53	1	2	2	2	1309	140.954	9.39307
AN0554	aldA AspGDID:ASPL0000055794 COORDS:ChrVIII_A_nidulans_FGSC_A4:3188631-3190243W, translated using codon table 1 (497 amino acids) Verified ORF; Aldehyde dehydrogenase; possible roles in beta-alanine, acetate, acetaldehyde and ethanol metabolism, methylglyoxal bypass, penicillin biosynthesis; menadione stress-decreased; carbon starvation autophagy-induced; hypoxia upregulated	4.5683	5.63	1	2	2	2	497	54.1047	6.62451
AN0912	AN0912 AspGDID:ASPL0000062462 COORDS:ChrVIII_A_nidulans_FGSC_A4:2095685-2097106W, translated using codon table 1 (366 amino acids) Uncharacterized ORF; Putative Beta-isopropylmalate dehydrogenase with a predicted role in valine, leucine, and isoleucine metabolism	4.56423	11.75	1	2	2	2	366	38.9843	5.47803
AN1638	AN1638 AspGDID:ASPL0000042904 COORDS:ChrVII_A_nidulans_FGSC_A4:1442056-1439283C, translated using codon table 1 (883 amino acids) Verified ORF; Ortholog(s) have metalloaminopeptidase activity, serine-type peptidase activity, role in peptide catabolic process, proteolysis and cell wall-bounded periplasmic space, cytosol, fungal-type cell wall, glyoxysome, mitochondrion localization	4.56116	4.64	1	4	4	4	883	97.9423	5.41455
AN3708	AN3708 AspGDID:ASPL0000013360 COORDS:ChrII_A_nidulans_FGSC_A4:3318671-3317757C, translated using codon table 1 (133 amino acids) Uncharacterized ORF; Ortholog(s) have hydrolase activity, role in nucleotide metabolic process and cytoplasm, nucleus localization	4.55638	18.8	1	2	2	2	133	14.9137	6.87354
AN2427	AN2427 AspGDID:ASPL0000045837 COORDS:ChrVII_A_nidulans_FGSC_A4:3920649-3922092W, translated using codon table 1 (462 amino acids) Uncharacterized ORF; Transcript induced in response to calcium dichloride in a CrzA-dependent manner	4.52102	8.01	1	3	3	3	462	50.8713	8.54346
AN0641	tcpA AspGDID:ASPL0000052628 COORDS:ChrVIII_A_nidulans_FGSC_A4:2920225-2919417C, translated using codon table 1 (179 amino acids) Verified ORF; TCTP (translationally controlled tumor protein); high expression during germination, germ tube elongation, early vegetative growth, decreased in stationary phase; protein levels increase in osmoadaptation; mutant makes no cleistothecia	4.47141	15.64	1	2	2	2	179	20.0148	4.83057
AN9083	AN9083 AspGDID:ASPL0000040177 COORDS:ChrVI_A_nidulans_FGSC_A4:489036-488339C, translated using codon table 1 (214 amino acids) Verified ORF; Putative adenine phosphoribosyltransferase with a predicted role in nucleotide salvage pathways; intracellular; protein abundance decreased by menadione stress	4.4563	14.49	1	2	2	2	214	22.9249	6.41748
AN0781	AN0781 AspGDID:ASPL0000061399 COORDS:ChrVIII_A_nidulans_FGSC_A4:2487651-2484845C, translated using codon table 1 (905 amino acids) Uncharacterized ORF; Ortholog of <i>A. fumigatus Af293</i> : Afu1g14500, <i>A. niger CBS 513.88</i> : An01g12470, <i>A. oryzae RIB40</i> : AO090011000360, <i>Aspergillus wentii</i> : Aspwe1_0112044 and <i>Aspergillus sydowii</i> : Aspsy1_0145580	4.42558	4.64	1	3	3	3	905	99.6646	8.00146
AN2749	AN2749 AspGDID:ASPL0000035095 COORDS:ChrVI_A_nidulans_FGSC_A4:2929339-2933051W, translated using codon table 1 (1174 amino acids) Uncharacterized ORF; Has domain(s) with predicted phospholipid binding activity	4.41708	2.81	1	3	3	3	1174	129.362	8.92432
AN1375	AN1375 AspGDID:ASPL0000059615 COORDS:ChrVIII_A_nidulans_FGSC_A4:699578-697744C, translated using codon table 1 (522 amino acids) Uncharacterized ORF; Ortholog of <i>A. fumigatus Af293</i> : Afu1g09060, <i>A. oryzae RIB40</i> : AO090005001619, <i>Aspergillus wentii</i> : Aspwe1_0106093 and <i>Aspergillus sydowii</i> : Aspsy1_0052990	4.35471	8.24	1	3	3	3	522	57.9459	5.08447
AN2998	AN2998 AspGDID:ASPL0000036964 COORDS:ChrVI_A_nidulans_FGSC_A4:2144012-2140670C, translated using codon table 1 (1031 amino acids) Uncharacterized ORF; Putative multifunctional enzyme with a predicted role in one-carbon metabolism; palA-dependent expression independent of pH	4.34106	4.27	1	3	3	3	1031	110.718	8.33838
AN6525	aciA AspGDID:ASPL0000003895 COORDS:ChrI_A_nidulans_FGSC_A4:2371602-2370188C, translated using codon table 1 (365 amino acids) Verified ORF; Putative formate dehydrogenase with a predicted role in oxalic acid metabolism; intracellular; protein abundance decreased by menadione stress; inducible by acetate; expression reduced after exposure to farnesol	4.32331	9.59	1	3	3	3	365	40.1056	6.53662
AN2295	AN2295 AspGDID:ASPL0000048339 COORDS:ChrVII_A_nidulans_FGSC_A4:3472950-3474318W, translated using codon table 1 (329 amino acids) Uncharacterized ORF; Putative succinate-CoA ligase (GDP-forming) with a predicted role in the TCA cycle	4.31516	11.25	1	3	3	3	329	34.3279	8.41162
AN5535	AN5535 AspGDID:ASPL0000028535 COORDS:ChrV_A_nidulans_FGSC_A4:2483444-2485633W, translated using codon table 1 (685 amino acids) Uncharacterized ORF; Ortholog(s) have U2-type spliceosomal complex localization	4.31139	3.21	1	2	2	2	685	80.5901	6.96143
AN3913	cyaA AspGDID:ASPL0000010405 COORDS:ChrII_A_nidulans_FGSC_A4:2666070-2672657W, translated using codon table 1 (2132 amino acids) Verified ORF; Adenylate cyclase involved in cAMP-dependent signaling during conidial germination	4.30337	2.39	1	4	4	4	2132	235.711	7.15186
AN0565	pyrABCN AspGDID:ASPL0000059511 COORDS:ChrVIII_A_nidulans_FGSC_A4:3153608-3160488W, translated using codon table 1 (2256 amino acids) Verified ORF; Multifunctional enzyme with carbamoyl-phosphate synthase (CPSase) and aspartate carbamoyltransferase (ATCase) activities that catalyze the first two steps in pyrimidine biosynthesis	4.17132	2.17	1	5	5	6	2256	247.173	6.354
AN1079	AN1079 AspGDID:ASPL0000052336 COORDS:ChrVIII_A_nidulans_FGSC_A4:1579755-1577374C, translated using codon table 1 (736 amino acids) Uncharacterized ORF; Ortholog of <i>Neosartorya fischeri NRRL 181</i> : NFIA_013390	4.13529	3.13	1	2	2	2	736	81.8774	5.17334
AN9375	AN9375 AspGDID:ASPL0000059057 COORDS:ChrVIII_A_nidulans_FGSC_A4:447057-448302W, translated using codon table 1 (399 amino acids) Uncharacterized ORF; Has domain(s) with predicted oxidoreductase activity and role in oxidation-reduction process	4.11197	5.26	1	2	2	2	399	44.7732	6.16357
AN10751	AN10751 AspGDID:ASPL0000008014 COORDS:ChrI_A_nidulans_FGSC_A4:1993352-1994401W, translated using codon table 1 (321 amino acids) Uncharacterized ORF; Protein of unknown function	4.04324	9.35	1	2	2	2	321	37.5335	9.56885
AN4667	aspA AspGDID:ASPL0000075017 COORDS:ChrIII_A_nidulans_FGSC_A4:1369894-1368340C, translated using codon table 1 (379 amino acids) Verified ORF; Septin, involved in development; prevents formation of inappropriate germ tubes and branches; required for formation of normal conidiophores; protein induced by farnesol	4.03409	5.54	1	2	2	2	379	43.0851	5.09717
AN7299	AN7299 AspGDID:ASPL0000063403 COORDS:ChrIV_A_nidulans_FGSC_A4:376373-374682C, translated using codon table 1 (403 amino acids) Uncharacterized ORF; Ortholog(s) have DNA binding activity and cytosol, nucleus localization	4.00685	10.17	1	4	4	4	403	43.7992	7.76709
AN3223	pfkA AspGDID:ASPL0000034836 COORDS:ChrVI_A_nidulans_FGSC_A4:1415541-1418027W, translated using codon table 1 (795 amino acids) Uncharacterized ORF; Putative 6-phosphofructokinase with a predicted role in gluconeogenesis and glycolysis; upregulated under hypoxic growth conditions	3.93364	3.02	1	2	2	2	795	87.207	7.37158
AN8187	AN8187 AspGDID:ASPL0000017699 COORDS:ChrII_A_nidulans_FGSC_A4:1062893-1064491W, translated using codon table 1 (411 amino acids) Uncharacterized ORF; Ortholog(s) have sequence-specific DNA binding activity	3.86139	10.95	1	4	4	4	411	46.1697	5.03369
AN4282	AN4282 AspGDID:ASPL0000012575 COORDS:ChrII_A_nidulans_FGSC_A4:1516340-1519876W, translated using codon table 1 (957 amino acids) Uncharacterized ORF; Ortholog(s) have metalloaminopeptidase activity, role in peptide catabolic process and intracellular localization	3.84616	3.66	1	3	3	3	957	107.852	6.354
AN4414	AN4414 AspGDID:ASPL0000071565 COORDS:ChrIII_A_nidulans_FGSC_A4:2117539-2118806W, translated using codon table 1 (404 amino acids) Uncharacterized ORF; Putative diphosphomevalonate decarboxylase with a predicted role in sterol metabolism	3.83255	5.2	1	2	2	2	404	42.9708	5.59229
AN5886	luA AspGDID:ASPL0000007160 COORDS:ChrI_A_nidulans_FGSC_A4:1907301-1909783W, translated using codon table 1 (772 amino acids) Verified ORF; Alpha-isopropylmalate isomerase with a predicted role in valine, leucine, and isoleucine metabolism; protein expressed at increased levels in a hapX mutant versus wild-type; transcript is induced by nitrate; protein induced by farnesol	3.82576	3.11	1	2	2	2	772	84.0515	5.88428
AN8795	AN8795 AspGDID:ASPL0000077433 COORDS:ChrIII_A_nidulans_FGSC_A4:2784063-2782196C, translated using codon table 1 (446 amino acids) Uncharacterized ORF; Ortholog(s) have role in endosomal transport, regulation of cytokinesis, regulation of fungal-type cell wall organization, regulation of vacuole fusion, non-autophagic, vesicle-mediated transport	3.78586	4.71	1	2	2	2	446	50.4991	7.15186
AN0733	hhtA AspGDID:ASPL0000053467 COORDS:ChrVIII_A_nidulans_FGSC_A4:2630459-2631015W, translated using codon table 1 (136 amino acids) Uncharacterized ORF; Histone H3; core histone protein	3.78036	33.82	1	3	3	3	136	15.3235	11.1509
AN9090	rrmA AspGDID:ASPL0000035772 COORDS:ChrVI_A_nidulans_FGSC_A4:465056-466447W, translated using codon table 1 (393 amino acids) Verified ORF; RNA binding protein involved in regulation of arginine catabolism; controls stability of mRNAs in response to nitrogen sources and oxidative stress	3.7657	7.89	1	2	2	2	393	42.2602	7.29834
AN7030	bemA AspGDID:ASPL0000064539 COORDS:ChrIV_A_nidulans_FGSC_A4:1256525-1258694W, translated using codon table 1 (616 amino acids) Verified ORF; Polarisome component required for conidiation and vacuolar fusion; has similarity to Saccharomyces cerevisiae Bem1p	3.71163	4.55	1	2	2	2	616	68.0659	7.6499
AN5643	AN5643 AspGDID:ASPL0000029662 COORDS:ChrV_A_nidulans_FGSC_A4:2117337-2113723C, translated using codon table 1 (1105 amino acids) Uncharacterized ORF; Ortholog(s) have DNA translocase activity, chromatin binding, single-stranded DNA binding activity	3.67117	2.62	1	3	3	3	1105	126.476	6.75635
AN7626	AN7626 AspGDID:ASPL0000065664 COORDS:ChrIV_A_nidulans_FGSC_A4:2183202-2185696W, translated using codon table 1 (776 amino acids) Uncharacterized ORF; Predicted scaffold protein with similarity to mammalian paxillin	3.59737	4.9	1	3	3	3	776	83.5234	6.50732
AN9359	AN9359 AspGDID:ASPL0000059061 COORDS:ChrVIII_A_nidulans_FGSC_A4:400974-403091W, translated using codon table 1 (667 amino acids) Uncharacterized ORF; Ortholog(s) have DNA translocase activity	3.49689	2.85	1	2	2	2	667	72.4079	5.18604
AN0697	AN0697 AspGDID:ASPL0000062626 COORDS:ChrVIII_A_nidulans_FGSC_A4:2764464-2767495W, translated using codon table 1 (853 amino acids) Uncharacterized ORF; Ortholog(s) have role in actin cortical patch assembly, septin cytoskeleton organization and cellular bud neck, cellular bud tip, mating projection base, mating projection tip localization	3.4309	2.58	1	2	2	2	853	93.2172	6.40479
AN1700	AN1700 AspGDID:ASPL0000047917 COORDS:ChrVII_A_nidulans_FGSC_A4:1661294-1657645C, translated using codon table 1 (1128 amino acids) Uncharacterized ORF; Putative 26S proteasome regulatory subunit; transcript upregulated in response to camptothecin	3.39544	1.51	1	2	2	2	1128	123.641	4.97021
AN1171	kin1 AspGDID:ASPL0000056639 COORDS:ChrVIII_A_nidulans_FGSC_A4:1308284-1311575W, translated using codon table 1 (1059 amino acids) Uncharacterized ORF; Protein kinase; mutants have a moderate growth defect	3.39263	5	1	4	4	4	1059	117.369	9.77393
AN5496	AN5496 AspGDID:ASPL0000028236 COORDS:ChrV_A_nidulans_FGSC_A4:2612643-2610566C, translated using codon table 1 (666 amino acids) Uncharacterized ORF; Ortholog of <i>A. fumigatus Af293</i> : Afu6g13150, <i>A. niger CBS 513.88</i> : An08g10330, <i>A. oryzae RIB40</i> : AO090003000440, <i>Aspergillus wentii</i> : Aspwe1_0047133 and <i>Aspergillus sydowii</i> : Aspsy1_0030495	3.16703	3	1	2	2	2	666	73.3638	5.78271
AN2459	sepK AspGDID:ASPL0000049621 COORDS:ChrVII_A_nidulans_FGSC_A4:4008402-4003001C, translated using codon table 1 (1780 amino acids) Uncharacterized ORF; Component of the Septation Initiation Network (SIN); colocalizes with spindle pole bodies; required for localization of SidB and MobA to spindle pole bodies but not to sites of septation	3.09087	1.46	1	2	2	2	1780	197.149	7.2251
AN5442	cpyA AspGDID:ASPL0000030746 COORDS:ChrV_A_nidulans_FGSC_A4:2803189-2804900W, translated using codon table 1 (552 amino acids) Verified ORF; Putative carboxypeptidase Y	3.08274	6.7	1	3	3	3	552	62.026	5.04639
AN4594	AN4594 AspGDID:ASPL0000070889 COORDS:ChrIII_A_nidulans_FGSC_A4:1578408-1577891C, translated using codon table 1 (115 amino acids) Uncharacterized ORF; Ortholog(s) have role in maturation of SSU-rRNA from tricistronic rRNA transcript (SSU-rRNA, 5.8S rRNA, LSU-rRNA) and cytosolic small ribosomal subunit localization	3.08159	22.61	1	2	2	2	115	12.8711	9.81787
AN4470	AN4470 AspGDID:ASPL0000074535 COORDS:ChrIII_A_nidulans_FGSC_A4:1943518-1945202W, translated using codon table 1 (514 amino acids) Uncharacterized ORF; Ortholog(s) have GTP binding, tRNA binding, translation initiation factor activity and role in establishment or maintenance of cell polarity, positive regulation of translational fidelity, translational initiation	3.06544	7.2	1	2	2	2	514	55.9634	7.47412
AN1962	AN1962 AspGDID:ASPL0000047761 COORDS:ChrVII_A_nidulans_FGSC_A4:2401084-2398827C, translated using codon table 1 (705 amino acids) Uncharacterized ORF; Ortholog of <i>A. fumigatus Af293</i> : Afu4g10820, <i>A. niger CBS 513.88</i> : An04g05820, <i>Aspergillus wentii</i> : Aspwe1_0145558, <i>Aspergillus sydowii</i> : Aspsy1_0142548 and <i>Aspergillus terreus NIH2624</i> : ATET_03987	3.05717	3.83	1	2	2	2	705	77.9283	9.15869
AN2873	lysA AspGDID:ASPL0000036251 COORDS:ChrVI_A_nidulans_FGSC_A4:2540499-2538824C, translated using codon table 1 (375 amino acids) Uncharacterized ORF; Putative saccharopine dehydrogenase (NAD+, L-lysine-forming) with a predicted role in lysine metabolism	2.90553	7.2	1	2	2	2	375	41.072	5.24951
AN8718	AN8718 AspGDID:ASPL0000076431 COORDS:ChrIII_A_nidulans_FGSC_A4:3031193-3028683C, translated using codon table 1 (711 amino acids) Uncharacterized ORF; Has domain(s) with predicted 2-dehydropantoate 2-reductase activity, NADP binding, coenzyme binding, oxidoreductase activity, oxidoreductase activity, acting on the CH-OH group of donors, NAD or NADP as acceptor activity	2.85902	4.36	1	2	2	2	711	77.6013	8.1333
AN3070	AN3070 AspGDID:ASPL0000038764 COORDS:ChrVI_A_nidulans_FGSC_A4:1946042-1944467C, translated using codon table 1 (473 amino acids) Uncharacterized ORF; Ortholog(s) have chaperonin-containing T-complex, nucleus localization	2.85035	5.5	1	2	2	2	473	51.8	6.20166
AN6732	AN6732 AspGDID:ASPL0000001720 COORDS:ChrI_A_nidulans_FGSC_A4:3007076-3006278C, translated using codon table 1 (110 amino acids) Uncharacterized ORF; Predicted myosin light chain	2.84931	21.82	1	2	2	2	110	12.136	4.70361
AN5895	gdiA AspGDID:ASPL0000003017 COORDS:ChrI_A_nidulans_FGSC_A4:1870446-1872187W, translated using codon table 1 (468 amino acids) Uncharacterized ORF; Putative Rab GDP-dissociation inhibitor; ortholog of <I>S. cerevisiae</I> Gdi1p	2.81562	5.98	1	2	2	2	468	52.2714	5.45264
AN4463	AN4463 AspGDID:ASPL0000070963 COORDS:ChrIII_A_nidulans_FGSC_A4:1974727-1980142W, translated using codon table 1 (1676 amino acids) Uncharacterized ORF; Ortholog(s) have cytoplasm localization	2.75928	3.34	1	3	3	3	1676	190.783	5.2876
AN4060	rps16 AspGDID:ASPL0000016360 COORDS:ChrII_A_nidulans_FGSC_A4:2208339-2207479C, translated using codon table 1 (148 amino acids) Uncharacterized ORF; Putative ribosomal protein S16	2.71829	12.16	1	2	2	2	148	16.4406	8.90967
AN8288	AN8288 AspGDID:ASPL0000014841 COORDS:ChrII_A_nidulans_FGSC_A4:1393581-1396679W, translated using codon table 1 (951 amino acids) Uncharacterized ORF; Ortholog(s) have inositol-polyphosphate 5-phosphatase activity and cell division site, cell tip, cytosol localization	2.67576	2.1	1	2	2	2	951	106.032	7.88428
AN10409	AN10409 AspGDID:ASPL0000036143 COORDS:ChrVI_A_nidulans_FGSC_A4:755682-753604C, translated using codon table 1 (660 amino acids) Uncharacterized ORF; Ortholog of <i>A. fumigatus Af293</i> : Afu3g05830, <i>A. niger CBS 513.88</i> : An11g10770, <i>A. oryzae RIB40</i> : AO090020000051, <i>Aspergillus wentii</i> : Aspwe1_0029425 and <i>Aspergillus sydowii</i> : Aspsy1_0030109	2.63816	6.52	1	4	4	4	660	71.6543	8.104
AN8815	AN8815 AspGDID:ASPL0000072559 COORDS:ChrIII_A_nidulans_FGSC_A4:2720823-2719555C, translated using codon table 1 (359 amino acids) Verified ORF; Putative isoflavone reductase family protein; intracellular, menadione stress-induced protein	2.60298	6.41	1	2	2	2	359	40.4528	5.78271
AN10349	AN10349 AspGDID:ASPL0000037847 COORDS:ChrVI_A_nidulans_FGSC_A4:2357671-2359270W, translated using codon table 1 (472 amino acids) Uncharacterized ORF; Has domain(s) with predicted role in mRNA processing	2.59	3.81	1	2	2	2	472	55.6982	11.7368
AN5130	AN5130 AspGDID:ASPL0000033086 COORDS:ChrV_A_nidulans_FGSC_A4:1238670-1237254C, translated using codon table 1 (454 amino acids) Verified ORF; Ortholog(s) have coproporphyrinogen oxidase activity, role in cellular response to hypoxia, heme biosynthetic process and cell surface, cytosol, mitochondrion, nucleus, yeast-form cell wall localization	2.58001	3.52	1	2	2	2	454	52.274	7.85498
AN12475	AN12475 AspGDID:ASPL0000378904 COORDS:ChrVII_A_nidulans_FGSC_A4:3241702-3243087W, translated using codon table 1 (354 amino acids) Uncharacterized ORF; Ortholog(s) have eukaryotic initiation factor 4G binding, single-stranded telomeric DNA binding activity and role in negative regulation of translation in response to stress	2.56616	13.84	1	2	2	2	354	37.7293	8.66064
AN1913	AN1913 AspGDID:ASPL0000048471 COORDS:ChrVII_A_nidulans_FGSC_A4:2235691-2237629W, translated using codon table 1 (606 amino acids) Uncharacterized ORF; Putative lysyl-tRNA synthetase with a predicted role in lysine metabolism	2.52178	4.29	1	2	2	2	606	69.0848	6.15088
AN3919	AN3919 AspGDID:ASPL0000012976 COORDS:ChrII_A_nidulans_FGSC_A4:2648699-2647132C, translated using codon table 1 (503 amino acids) Uncharacterized ORF; Ortholog(s) have poly(A) binding activity, role in mRNA polyadenylation, poly(A)+ mRNA export from nucleus, regulation of mRNA stability and cytoplasm, nucleus localization	2.51796	3.78	1	2	2	2	503	54.2895	6.52197
AN0860	AN0860 AspGDID:ASPL0000052350 COORDS:ChrVIII_A_nidulans_FGSC_A4:2249414-2247891C, translated using codon table 1 (403 amino acids) Uncharacterized ORF; Ortholog of <i>A. fumigatus Af293</i> : Afu1g15260, <i>A. niger CBS 513.88</i> : An01g13370, <i>A. oryzae RIB40</i> : AO090103000449, AO090005001207 and <i>Aspergillus wentii</i> : Aspwe1_0111296	2.5056	3.97	1	2	2	2	403	44.9267	5.37646
AN5586	AN5586 AspGDID:ASPL0000028813 COORDS:ChrV_A_nidulans_FGSC_A4:2315794-2317149W, translated using codon table 1 (364 amino acids) Uncharacterized ORF; Putative mannose-1-phosphate guanylyltransferase with a predicted role in mannose/mannitol, fructose, and sorbose/sorbitol metabolism	2.49815	6.32	1	2	2	2	364	40.2751	7.21045
AN9403	pdhC AspGDID:ASPL0000055557 COORDS:ChrVIII_A_nidulans_FGSC_A4:525627-526963W, translated using codon table 1 (375 amino acids) Verified ORF; Putative pyruvate dehydrogenase (lipoamide) with a predicted role in pyruvate metabolism	2.46297	10.4	1	3	3	3	375	40.5509	7.23975
AN5167	AN5167 AspGDID:ASPL0000026563 COORDS:ChrV_A_nidulans_FGSC_A4:1364294-1368255W, translated using codon table 1 (1166 amino acids) Uncharacterized ORF; Has domain(s) with predicted phospholipid binding, zinc ion binding activity	2.46119	2.32	1	2	2	2	1166	128.481	7.88428
AN0261	sec23 AspGDID:ASPL0000061491 COORDS:ChrVIII_A_nidulans_FGSC_A4:4115899-4113269C, translated using codon table 1 (771 amino acids) Verified ORF; COPII coat component; considered a prototypic marker of transitional ER (endoplasmic reticulum); localizes to a cytosolic haze and to numerous small foci that predominate near the hyphal tips	2.44261	3.37	1	2	2	2	771	85.6473	6.21436
AN2919	sltA AspGDID:ASPL0000035285 COORDS:ChrVI_A_nidulans_FGSC_A4:2397236-2399437W, translated using codon table 1 (698 amino acids) Verified ORF; C2H2 zinc-finger transcription factor involved in cation homeostasis; involved in response to abiotic stress; transcript upregulated in response to camptothecin; necessary for growth on pH 8 medium	2.413	5.16	1	3	3	3	698	77.7553	7.79639
AN8863	AN8863 AspGDID:ASPL0000075565 COORDS:ChrIII_A_nidulans_FGSC_A4:2565709-2567199W, translated using codon table 1 (409 amino acids) Verified ORF; Nap/SET family protein; putative nucleosome assembly protein; transcript upregulated in response to camptothecin; protein induced by farnesol	2.41222	8.8	1	3	3	3	409	46.2645	4.53857
AN5186	AN5186 AspGDID:ASPL0000031525 COORDS:ChrV_A_nidulans_FGSC_A4:1429261-1431855W, translated using codon table 1 (848 amino acids) Uncharacterized ORF; Ortholog(s) have ubiquitin-specific protease activity, role in protein deubiquitination and cytosol, nucleus localization	2.39824	2.71	1	2	2	2	848	92.7867	8.85107
AN10032	AN10032 AspGDID:ASPL0000058102 COORDS:ChrVIII_A_nidulans_FGSC_A4:4070495-4071364W, translated using codon table 1 (166 amino acids) Uncharacterized ORF; Ortholog(s) have proton-transporting ATP synthase activity, rotational mechanism, proton-transporting ATPase activity, rotational mechanism activity and role in ATP synthesis coupled proton transport	2.35331	16.27	1	2	2	2	166	17.9405	5.35107
AN4770	sA AspGDID:ASPL0000078358 COORDS:ChrIII_A_nidulans_FGSC_A4:1047421-1048395W, translated using codon table 1 (306 amino acids) Verified ORF; Adenosine 3-phosphate 5-phosphosulfate (PAPS) reductase involved in sulfate assimilation	2.33724	21.57	1	3	3	4	306	35.4249	6.60986
AN7000	AN7000 AspGDID:ASPL0000069398 COORDS:ChrIV_A_nidulans_FGSC_A4:1355554-1357251W, translated using codon table 1 (440 amino acids) Uncharacterized ORF; Putative succinate-CoA ligase (ADP-forming) with a predicted role in the TCA cycle	2.31688	5.23	1	2	2	2	440	47.1784	5.97314
AN4398	AN4398 AspGDID:ASPL0000077903 COORDS:ChrIII_A_nidulans_FGSC_A4:2159123-2157311C, translated using codon table 1 (523 amino acids) Uncharacterized ORF; Has domain(s) with predicted nucleic acid binding, nucleotide binding activity	2.30898	6.5	1	2	2	2	523	57.0879	6.99072
AN3932	AN3932 AspGDID:ASPL0000016372 COORDS:ChrII_A_nidulans_FGSC_A4:2613253-2611983C, translated using codon table 1 (296 amino acids) Verified ORF; Putative proteasome beta-5 subunit	2.30506	8.78	1	2	2	2	296	32.7203	7.26904
AN7742	AN7742 AspGDID:ASPL0000066705 COORDS:ChrIV_A_nidulans_FGSC_A4:2559688-2560619W, translated using codon table 1 (215 amino acids) Uncharacterized ORF; Ortholog(s) have single-stranded DNA binding activity, role in mitochondrial genome maintenance and mitochondrial nucleoid localization	2.2924	18.6	1	2	2	2	215	23.8841	9.93506
AN2772	bimE AspGDID:ASPL0000038576 COORDS:ChrVI_A_nidulans_FGSC_A4:2844799-2851019W, translated using codon table 1 (2051 amino acids) Verified ORF; Component of the Anaphase-Promoting Complex/Cyclosome (APC/C), which is a ubiquitin ligase required for cell cycle progression; negative regulator of mitosis	2.27551	1.32	1	3	3	3	2051	226.224	7.1958
AN7884	AN7884 AspGDID:ASPL0000010516 COORDS:ChrII_A_nidulans_FGSC_A4:118328-139584W, translated using codon table 1 (7015 amino acids) Verified ORF; Putative nonribosomal peptide synthase (NRPS) similar to ferrichrome peptide synthetases involved in siderophore biosynthesis; predicted backbone enzyme of a secondary metabolism gene cluster member	2.25666	0.27	1	2	2	2	7015	773.047	5.80811
AN2916	AN2916 AspGDID:ASPL0000038035 COORDS:ChrVI_A_nidulans_FGSC_A4:2405241-2407480W, translated using codon table 1 (647 amino acids) Uncharacterized ORF; Putative succinate dehydrogenase with a predicted role in the TCA cycle	2.20131	3.09	1	2	2	2	647	70.9082	6.87354
AN11174	AN11174 AspGDID:ASPL0000033863 COORDS:ChrVI_A_nidulans_FGSC_A4:436784-439406W, translated using codon table 1 (749 amino acids) Uncharacterized ORF; Ortholog of <i>A. fumigatus Af293</i> : Afu7g02120, <i>A. niger CBS 513.88</i> : An12g00530, <i>A. oryzae RIB40</i> : AO090038000590, <i>Neosartorya fischeri NRRL 181</i> : NFIA_114850 and <i>Aspergillus wentii</i> : Aspwe1_0042354	2.18104	3.2	1	2	2	2	749	82.9254	6.85889
AN7748	cutA AspGDID:ASPL0000068552 COORDS:ChrIV_A_nidulans_FGSC_A4:2577769-2574282C, translated using codon table 1 (1107 amino acids) Verified ORF; Member of the nucleotidyltransferase superfamily; involved in the regulated degradation of transcripts; required for CU modification of transcripts	2.1784	4.88	1	4	4	4	1107	121.843	8.89502
AN5802	swoK AspGDID:ASPL0000007525 COORDS:ChrI_A_nidulans_FGSC_A4:2200972-2199896C, translated using codon table 1 (217 amino acids) Verified ORF; Protein with similarity to SR-proteins involved in mRNA maturation and in transport of mRNA out of the nucleus; mutants display abnormal swellings, thickening along the hyphae and defects in cell polarity	2.16993	6.91	1	2	2	2	217	26.4968	9.40771
AN8224	AN8224 AspGDID:ASPL0000017154 COORDS:ChrII_A_nidulans_FGSC_A4:1198473-1196283C, translated using codon table 1 (680 amino acids) Uncharacterized ORF; Ortholog(s) have cytosol, nucleus localization	2.15267	3.97	1	2	2	2	680	77.0117	7.48877
AN6681	AN6681 AspGDID:ASPL0000008688 COORDS:ChrI_A_nidulans_FGSC_A4:2833110-2831178C, translated using codon table 1 (543 amino acids) Uncharacterized ORF; Putative U2 auxillary factor (U2AF), large subunit	2.13738	5.89	1	2	2	2	543	61.2853	6.75635
AN8820	cnaA AspGDID:ASPL0000075355 COORDS:ChrIII_A_nidulans_FGSC_A4:2699042-2697176C, translated using codon table 1 (549 amino acids) Verified ORF; Catalytic subunit of the calmodulin-dependent protein phosphatase (calcineurin A), required for cell cycle progression and for nucleocytoplasmic transport of CrzA in response to stress	2.11378	3.28	1	2	2	2	549	62.9665	5.61768
AN4522	AN4522 AspGDID:ASPL0000072709 COORDS:ChrIII_A_nidulans_FGSC_A4:1776419-1777135W, translated using codon table 1 (116 amino acids) Uncharacterized ORF; Ortholog(s) have cytosol localization	2.10125	14.66	1	2	2	2	116	13.2553	10.7554
AN11419	AN11419 AspGDID:ASPL0000014916 COORDS:ChrII_A_nidulans_FGSC_A4:2841472-2841997W, translated using codon table 1 (80 amino acids) Uncharacterized ORF; Ortholog(s) have cytosol localization	2.0879	18.75	1	2	2	2	80	9.25325	10.4478
AN0785	sodM AspGDID:ASPL0000062458 COORDS:ChrVIII_A_nidulans_FGSC_A4:2476354-2477065W, translated using codon table 1 (213 amino acids) Uncharacterized ORF; Putative manganese superoxide dismutase	2.081	10.8	1	2	2	2	213	23.3961	6.63916
AN3744	AN3744 AspGDID:ASPL0000015159 COORDS:ChrII_A_nidulans_FGSC_A4:3207248-3208808W, translated using codon table 1 (499 amino acids) Uncharacterized ORF; Ortholog(s) have structural constituent of ribosome activity and mitochondrial small ribosomal subunit localization	2.07365	4.41	1	2	2	2	499	54.2716	9.94971
AN10266	AN10266 AspGDID:ASPL0000051011 COORDS:ChrVII_A_nidulans_FGSC_A4:3108181-3104875C, translated using codon table 1 (1033 amino acids) Verified ORF; Putative ubiquitin-activating enzyme; ortholog of S. cerevisiae Uba1p; transcript upregulated in response to camptothecin; protein induced by farnesol	2.01592	4.74	1	4	4	4	1033	114.725	5.31299
AN3466	kgdB AspGDID:ASPL0000037401 COORDS:ChrVI_A_nidulans_FGSC_A4:634452-636394W, translated using codon table 1 (465 amino acids) Uncharacterized ORF; Putative dihydrolipoamide S-succinyl transferase with a predicted role in the TCA cycle	2.01468	7.31	1	2	2	2	465	50.6384	8.71924
AN0840	AN0840 AspGDID:ASPL0000062618 COORDS:ChrVIII_A_nidulans_FGSC_A4:2310135-2308008C, translated using codon table 1 (648 amino acids) Uncharacterized ORF; Putative alpha-isopropylmalate synthase with a predicted role in valine, leucine, and isoleucine metabolism	1.99999	2.93	1	2	2	2	648	71.3556	5.77002
AN1340	AN1340 AspGDID:ASPL0000053752 COORDS:ChrVIII_A_nidulans_FGSC_A4:785013-785833W, translated using codon table 1 (187 amino acids) Uncharacterized ORF; Ortholog(s) have poly(A) binding activity, role in negative regulation of G2/M transition of mitotic cell cycle, nuclear-transcribed mRNA poly(A) tail shortening and cytoplasm, nuclear chromatin, polysome localization	1.956	16.04	1	2	2	2	187	20.8123	5.77002
AN2440	AN2440 AspGDID:ASPL0000049274 COORDS:ChrVII_A_nidulans_FGSC_A4:3955416-3954285C, translated using codon table 1 (319 amino acids) Uncharacterized ORF; Putative ribose-5-phosphate isomerase with a predicted role in the pentose-phosphate shunt	1.93401	9.4	1	2	2	2	319	33.779	8.26514
AN1984	AN1984 AspGDID:ASPL0000050693 COORDS:ChrVII_A_nidulans_FGSC_A4:2462311-2464858W, translated using codon table 1 (808 amino acids) Uncharacterized ORF; Ortholog(s) have TFIID-class transcription factor binding, chromatin binding, core promoter binding, lysine-acetylated histone binding activity	1.89163	2.85	1	3	3	3	808	88.0143	6.60986
AN8783	bimB AspGDID:ASPL0000075845 COORDS:ChrIII_A_nidulans_FGSC_A4:2813222-2819426W, translated using codon table 1 (2051 amino acids) Verified ORF; Protein required for progression through mitosis	1.87227	0.88	1	2	2	2	2051	225.668	7.76709
AN3112	ugmA AspGDID:ASPL0000036309 COORDS:ChrVI_A_nidulans_FGSC_A4:1789275-1791166W, translated using codon table 1 (532 amino acids) Verified ORF; UDP-galactopyranose mutase, a flavoenzyme that converts UDP-galactopyranose to UDP-galactofuranose, a central enzyme in in galactofuranose biosynthesis; involved in cell wall biogenesis	1.84021	4.32	1	2	2	2	532	59.4219	6.99072
AN4236	AN4236 AspGDID:ASPL0000010049 COORDS:ChrII_A_nidulans_FGSC_A4:1662405-1660826C, translated using codon table 1 (465 amino acids) Uncharacterized ORF; Probable 26S proteasome subunit and member of the CDC48/PAS1/SEC18 family of ATPases; transcript upregulated in response to camptothecin	1.83763	5.38	1	2	2	2	465	51.7907	5.07178
AN8712	AN8712 AspGDID:ASPL0000074179 COORDS:ChrIII_A_nidulans_FGSC_A4:3051937-3051270C, translated using codon table 1 (149 amino acids) Uncharacterized ORF; Ortholog(s) have RNA strand annealing activity, role in cellular response to drug and cytosol, nucleus localization	1.83554	10.74	1	2	2	2	149	17.2796	5.18604
AN0747	AN0747 AspGDID:ASPL0000055042 COORDS:ChrVIII_A_nidulans_FGSC_A4:2595003-2593352C, translated using codon table 1 (479 amino acids) Verified ORF; Putative ubiquinol-cytochrome-c reductase subunit with a predicted role in energy metabolism; hapX-repressed protein; protein induced by farnesol	1.8159	3.13	1	2	2	2	479	53.2331	5.85889
AN6228	AN6228 AspGDID:ASPL0000005466 COORDS:ChrI_A_nidulans_FGSC_A4:838436-843228W, translated using codon table 1 (1506 amino acids) Uncharacterized ORF; Ortholog(s) have role in mRNA export from nucleus and cytosol localization	1.8002	2.39	1	2	2	2	1506	159.733	7.15186
AN5827	AN5827 AspGDID:ASPL0000006947 COORDS:ChrI_A_nidulans_FGSC_A4:2128461-2125075C, translated using codon table 1 (1128 amino acids) Uncharacterized ORF; Has domain(s) with predicted ATP binding, ATP-dependent helicase activity, helicase activity, nucleic acid binding, nucleoside-triphosphatase activity, nucleotide binding activity	1.78232	4.52	1	4	4	4	1128	128.031	6.40479
AN8853	snpA AspGDID:ASPL0000074821 COORDS:ChrIII_A_nidulans_FGSC_A4:2591480-2592956W, translated using codon table 1 (435 amino acids) Verified ORF; Putative eukaryotic polypeptide releasing factor; suppressor of nonsense mutations	1.73466	4.6	1	2	2	2	435	48.789	5.31299
AN1990	AN1990 AspGDID:ASPL0000049641 COORDS:ChrVII_A_nidulans_FGSC_A4:2478496-2476884C, translated using codon table 1 (463 amino acids) Uncharacterized ORF; Putative homocitrate synthase with a predicted role in pyruvate metabolism	1.72293	3.89	1	2	2	2	463	50.8294	5.78271
AN5785	AN5785 AspGDID:ASPL0000026921 COORDS:ChrV_A_nidulans_FGSC_A4:1709644-1710522W, translated using codon table 1 (258 amino acids) Uncharacterized ORF; Ortholog(s) have unfolded protein binding activity	1.65384	6.59	1	2	2	2	258	28.5061	9.08545
AN5666	mpkA AspGDID:ASPL0000028487 COORDS:ChrV_A_nidulans_FGSC_A4:2038483-2039584W, translated using codon table 1 (330 amino acids) Verified ORF; Putative mitogen-activated protein kinase (MAP kinase) involved in conidial germination and polarized growth; mutants arrest as branched germlings, phenotype is remediated by sucrose and NaCl; reduced growth on AVICEL medium	1.60711	6.97	1	2	2	2	330	37.8536	4.95752
AN7105	AN7105 AspGDID:ASPL0000068724 COORDS:ChrIV_A_nidulans_FGSC_A4:1003371-1000690C, translated using codon table 1 (860 amino acids) Uncharacterized ORF; Putative translation initiation factor 3, subunit c (eIF-3c); ortholog of <I>S. cerevisiae</I> Nip1p; expression reduced after exposure to farnesol	0	2.21	1	2	2	2	860	97.1172	5.21143
AN8233	AN8233 AspGDID:ASPL0000012804 COORDS:ChrII_A_nidulans_FGSC_A4:1223040-1221759C, translated using codon table 1 (409 amino acids) Uncharacterized ORF; Ortholog(s) have phosphatidylinositol transporter activity	0	6.85	1	2	2	2	409	44.5485	5.04639
AN5713	cct7 AspGDID:ASPL0000028827 COORDS:ChrV_A_nidulans_FGSC_A4:1913003-1915026W, translated using codon table 1 (563 amino acids) Uncharacterized ORF; Putative chaperonin complex component, TCP-1 eta subunit; ortholog of <I>S. cerevisiae</I> Cct7p; expression reduced after exposure to farnesol	0	4.62	1	2	2	2	563	60.7644	6.48096
AN4390	ecmA AspGDID:ASPL0000074755 COORDS:ChrIII_A_nidulans_FGSC_A4:2177699-2176447C, translated using codon table 1 (396 amino acids) Uncharacterized ORF; Putative GPI-anchored protein with similarity to Saccharomyces cerevisiae Ecm33p; predicted role in cell wall biosynthesis	0	9.09	1	2	2	2	396	40.9515	4.44971
AN2576	AN2576 AspGDID:ASPL0000046745 COORDS:ChrVII_A_nidulans_FGSC_A4:4408276-4409862W, translated using codon table 1 (481 amino acids) Uncharacterized ORF; Has domain(s) with predicted monooxygenase activity, oxidoreductase activity, acting on paired donors, with incorporation or reduction of molecular oxygen activity and role in oxidation-reduction process	0	3.12	1	2	2	2	481	53.241	6.354
AN2070	AN2070 AspGDID:ASPL0000045907 COORDS:ChrVII_A_nidulans_FGSC_A4:2762644-2760686C, translated using codon table 1 (652 amino acids) Uncharacterized ORF; Ortholog of <i>A. fumigatus Af293</i> : Afu2g04750, <i>A. niger CBS 513.88</i> : An11g04410, <i>A. oryzae RIB40</i> : AO090003000278, <i>Aspergillus wentii</i> : Aspwe1_0718370 and <i>Aspergillus sydowii</i> : Aspsy1_0142154	0	4.45	1	2	2	2	652	70.191	9.65674
AN0809	AN0809 AspGDID:ASPL0000054301 COORDS:ChrVIII_A_nidulans_FGSC_A4:2418954-2413470C, translated using codon table 1 (1745 amino acids) Uncharacterized ORF; Ortholog(s) have DNA binding activity and cytosol, nucleus localization	0	1.2	1	2	2	2	1745	192.861	6.01123
AN9124	AN9124 AspGDID:ASPL0000041269 COORDS:ChrVI_A_nidulans_FGSC_A4:369849-371730W, translated using codon table 1 (575 amino acids) Uncharacterized ORF; Ortholog(s) have ATPase inhibitor activity, Hsp70 protein binding, Hsp90 protein binding, mRNA binding activity, role in protein folding and cytosol, nucleus localization	0	6.09	1	2	2	2	575	63.542	5.46533
AN7436	pdiA AspGDID:ASPL0000064085 COORDS:ChrIV_A_nidulans_FGSC_A4:1538288-1536543C, translated using codon table 1 (513 amino acids) Uncharacterized ORF; Putative protein disulfide isomerase; pdiA mRNA expression increased in the presence of farnesol	0	4.68	1	2	2	2	513	55.8078	4.64014
AN4719	AN4719 AspGDID:ASPL0000073203 COORDS:ChrIII_A_nidulans_FGSC_A4:1196025-1192277C, translated using codon table 1 (1199 amino acids) Uncharacterized ORF; Predicted Rho guanine nucleotide exchange factor (Rho GEF)	0	1.58	1	2	2	2	1199	135.226	9.23193
AN10337	AN10337 AspGDID:ASPL0000036390 COORDS:ChrVI_A_nidulans_FGSC_A4:2862380-2864439W, translated using codon table 1 (641 amino acids) Uncharacterized ORF; Has domain(s) with predicted enzyme regulator activity, role in regulation of protein catabolic process and proteasome complex localization	0	2.34	1	2	2	2	641	70.8893	7.2251
AN2992	AN2992 AspGDID:ASPL0000034768 COORDS:ChrVI_A_nidulans_FGSC_A4:2156698-2155724C, translated using codon table 1 (280 amino acids) Uncharacterized ORF; Ortholog(s) have cytosol, eukaryotic translation initiation factor 2 complex, multi-eIF complex localization	0	7.14	1	2	2	2	280	31.181	8.90967
AN8722	sub2 AspGDID:ASPL0000074897 COORDS:ChrIII_A_nidulans_FGSC_A4:3020958-3022754W, translated using codon table 1 (369 amino acids) Uncharacterized ORF; Putative ATP-dependent RNA helicase; PalA-dependent expression independent of pH	0	3.79	1	2	2	2	369	41.6184	7.85498
Pull down replicate 3: SkpA interacting proteins from 24 h vegetative growth
Accession	Description	Score	Coverage	# Proteins	# Unique Peptides	# Peptides	# PSMs	# AAs	MW [kDa]	calc. pI
AN0703	AN0703 AspGDID:ASPL0000051923 COORDS:ChrVIII_A_nidulans_FGSC_A4:2742933-2747265W, translated using codon table 1 (1323 amino acids) Uncharacterized ORF; Ortholog(s) have protein complex binding activity	259.072	60.39	1	60	60	74	1323	148.48	6.40479
AN11052	AN11052 AspGDID:ASPL0000014026 COORDS:ChrII_A_nidulans_FGSC_A4:1060420-1056173C, translated using codon table 1 (1398 amino acids) Uncharacterized ORF; Ortholog(s) have 5'-3' exoribonuclease activity, magnesium ion binding activity and cytoplasmic mRNA processing body, cytoplasmic stress granule, cytosol localization	216.266	50.14	1	55	55	68	1398	157.491	6.97607
AN2226	AN2226 AspGDID:ASPL0000047200 COORDS:ChrVII_A_nidulans_FGSC_A4:3253350-3260690W, translated using codon table 1 (2429 amino acids) Uncharacterized ORF; Ortholog(s) have nucleus localization	177.747	34.09	1	63	63	71	2429	269.269	8.79248
AN1019	culA AspGDID:ASPL0000060435 COORDS:ChrVIII_A_nidulans_FGSC_A4:1780527-1783184W, translated using codon table 1 (764 amino acids) Uncharacterized ORF; Putative Scf complex protein; NeddH-associated protein; transcript upregulated in response to camptothecin	153.733	53.4	1	43	43	57	764	88.8067	7.21045
AN10557	AN10557 AspGDID:ASPL0000077157 COORDS:ChrIII_A_nidulans_FGSC_A4:1961811-1963893W, translated using codon table 1 (668 amino acids) Verified ORF; Putative ATP-dependent RNA helicase; protein levels decrease in response to farnesol	149.579	57.78	1	31	32	53	668	71.1954	8.646
AN6003	AN6003 AspGDID:ASPL0000003109 COORDS:ChrI_A_nidulans_FGSC_A4:1538326-1539939W, translated using codon table 1 (537 amino acids) Uncharacterized ORF; Ortholog of <i>A. fumigatus Af293</i> : Afu2g10060, <i>A. niger CBS 513.88</i> : An03g02950, <i>A. oryzae RIB40</i> : AO090011000631, <i>Aspergillus wentii</i> : Aspwe1_0045117 and <i>Aspergillus sydowii</i> : Aspsy1_0089378	134.21	59.96	1	24	24	36	537	60.335	5.42725
AN8051	AN8051 AspGDID:ASPL0000010806 COORDS:ChrII_A_nidulans_FGSC_A4:605272-606972W, translated using codon table 1 (549 amino acids) Uncharacterized ORF; Ortholog of <i>A. fumigatus Af293</i> : Afu5g02120, <i>A. niger CBS 513.88</i> : An02g11160, <i>A. oryzae RIB40</i> : AO090003001306, <i>Aspergillus wentii</i> : Aspwe1_0029924 and <i>Aspergillus sydowii</i> : Aspsy1_0156226	125.359	56.28	1	20	20	34	549	60.9734	8.6167
AN2933	AN2933 AspGDID:ASPL0000034594 COORDS:ChrVI_A_nidulans_FGSC_A4:2351190-2349634C, translated using codon table 1 (494 amino acids) Uncharacterized ORF; Ortholog of <i>A. fumigatus Af293</i> : Afu3g08170, <i>A. niger CBS 513.88</i> : An02g11690, <i>A. oryzae RIB40</i> : AO090005001460, <i>Aspergillus wentii</i> : Aspwe1_0113955 and <i>Aspergillus sydowii</i> : Aspsy1_0029366	122.052	60.93	1	24	24	34	494	55.5309	5.63037
AN5714	AN5714 AspGDID:ASPL0000032769 COORDS:ChrV_A_nidulans_FGSC_A4:1910940-1908463C, translated using codon table 1 (807 amino acids) Uncharacterized ORF; Ortholog of <i>A. fumigatus Af293</i> : Afu1g06762, <i>A. niger CBS 513.88</i> : An18g05800, <i>A. oryzae RIB40</i> : AO090001000477, <i>Aspergillus wentii</i> : Aspwe1_0109415 and <i>Aspergillus sydowii</i> : Aspsy1_0150388	111.383	43.74	1	26	26	37	807	89.1646	7.43018
AN6187	AN6187 AspGDID:ASPL0000004205 COORDS:ChrI_A_nidulans_FGSC_A4:991016-993059W, translated using codon table 1 (640 amino acids) Uncharacterized ORF; Ortholog of <i>A. fumigatus Af293</i> : Afu2g11670, <i>Aspergillus wentii</i> : Aspwe1_0117382, <i>Aspergillus sydowii</i> : Aspsy1_0151103 and <i>Aspergillus terreus NIH2624</i> : ATET_01102	93.9471	42.5	1	22	22	31	640	72.8538	9.36377
AN10061	rcyA AspGDID:ASPL0000056569 COORDS:ChrVIII_A_nidulans_FGSC_A4:3804446-3801705C, translated using codon table 1 (880 amino acids) Verified ORF; F-box protein involved in control of the turnover of kinesin motor KipA	93.6841	40.34	1	31	31	37	880	98.4851	5.70654
AN5593	fbx23 AspGDID:ASPL0000032070 COORDS:ChrV_A_nidulans_FGSC_A4:2296678-2294013C, translated using codon table 1 (859 amino acids) Verified ORF; Putative F-box protein; NeddH-associated protein; required for control of sexual development in response to light; required for ascospore maturation development of fully grown sexual fruit bodies	92.1389	45.75	1	31	31	33	859	95.1605	7.43018
AN0745	AN0745 AspGDID:ASPL0000060237 COORDS:ChrVIII_A_nidulans_FGSC_A4:2597981-2596786C, translated using codon table 1 (317 amino acids) Uncharacterized ORF; Putative nucleolar protein; ortholog of <I>S. cerevisiae</I> Nop1p; related to mammalian fibrillarin; expression reduced after exposure to farnesol	91.4023	64.98	1	17	17	27	317	32.7571	10.3892
AN1767	AN1767 AspGDID:ASPL0000041895 COORDS:ChrVII_A_nidulans_FGSC_A4:1827998-1829905W, translated using codon table 1 (635 amino acids) Uncharacterized ORF; Has domain(s) with predicted catalytic activity	88.3704	55.59	1	25	25	29	635	70.9389	6.97607
AN5931	AN5931 AspGDID:ASPL0000006660 COORDS:ChrI_A_nidulans_FGSC_A4:1770987-1773596W, translated using codon table 1 (563 amino acids) Uncharacterized ORF; Putative ATP-dependent RNA helicase; ortholog of <I>S. cerevisiae</I> Dbp2p; expression reduced after exposure to farnesol	84.4615	53.29	1	20	21	26	563	60.8745	9.23193
AN2505	fbx15 AspGDID:ASPL0000044444 COORDS:ChrVII_A_nidulans_FGSC_A4:4167807-4169820W, translated using codon table 1 (653 amino acids) Verified ORF; Putative F-box protein; NeddH-associated protein; required for asexual and for sexual development	84.461	41.35	1	20	20	26	653	74.5248	7.7085
AN4443	metH AspGDID:ASPL0000077429 COORDS:ChrIII_A_nidulans_FGSC_A4:2032252-2034641W, translated using codon table 1 (774 amino acids) Verified ORF; Putative methionine synthase with a predicted role in methionine metabolism; protein expressed at increased levels in a hapX mutant versus wild-type	84.1702	46.64	1	28	28	30	774	86.7716	6.82959
AN4510	fbxA AspGDID:ASPL0000071193 COORDS:ChrIII_A_nidulans_FGSC_A4:1818862-1821686W, translated using codon table 1 (923 amino acids) Verified ORF; F-box protein; mutant shows increased resistance to 2-deoxyglucose; BLAST indicates no apparent homologs in higher eukaryotes	81.1631	39.22	1	24	24	28	923	102.139	8.104
AN6086	fbx1 AspGDID:ASPL0000006907 COORDS:ChrI_A_nidulans_FGSC_A4:1303826-1305489W, translated using codon table 1 (534 amino acids) Uncharacterized ORF; Putative F-box protein; ortholog(s) have role in SCF-dependent proteasomal ubiquitin-dependent protein catabolism, cellular response to methylmercury and SCF ubiquitin ligase complex localization; NeddH-associated protein	80.5744	50.37	1	18	18	24	534	60.0335	8.89502
AN1468	AN1468 AspGDID:ASPL0000042645 COORDS:ChrVII_A_nidulans_FGSC_A4:875825-877580W, translated using codon table 1 (520 amino acids) Uncharacterized ORF; Ortholog(s) have U4/U6 x U5 tri-snRNP complex, cytosol localization	75.0937	48.27	1	20	20	23	520	56.8605	5.5415
AN12473	hscA AspGDID:ASPL0000375009 COORDS:ChrVII_A_nidulans_FGSC_A4:681298-683574W, translated using codon table 1 (614 amino acids) Uncharacterized ORF; Putative heat shock protein	69.9782	45.44	1	19	19	22	614	66.9915	5.32568
AN6359	sconB AspGDID:ASPL0000005389 COORDS:ChrI_A_nidulans_FGSC_A4:416905-418988W, translated using codon table 1 (678 amino acids) Uncharacterized ORF; Protein involved in sulfur metabolite repression; contains an F-box and seven WD repeats	69.3234	35.55	1	21	21	25	678	76.0233	6.99072
AN4488	AN4488 AspGDID:ASPL0000070405 COORDS:ChrIII_A_nidulans_FGSC_A4:1881903-1884931W, translated using codon table 1 (977 amino acids) Uncharacterized ORF; Putative F-box protein	66.1352	35.72	1	21	21	25	977	107.051	7.43018
AN5129	hsp70 AspGDID:ASPL0000032041 COORDS:ChrV_A_nidulans_FGSC_A4:1233671-1235605W, translated using codon table 1 (644 amino acids) Verified ORF; 70 kilodalton heat shock protein; protein abundance decreased by menadione stress; physically associates with importin-alpha, KapA; palA-dependent expression independent of pH; protein induced by farnesol	65.8527	41.46	1	20	20	23	644	69.8737	5.13525
AN10872	AN10872 AspGDID:ASPL0000068332 COORDS:ChrIV_A_nidulans_FGSC_A4:1386655-1388494W, translated using codon table 1 (579 amino acids) Uncharacterized ORF; Has domain(s) with predicted role in ubiquitin-dependent protein catabolic process	65.7424	43.87	1	20	20	23	579	64.5724	7.45947
AN0286	AN0286 AspGDID:ASPL0000055261 COORDS:ChrVIII_A_nidulans_FGSC_A4:4025258-4023833C, translated using codon table 1 (457 amino acids) Uncharacterized ORF; Ortholog of <i>A. fumigatus Af293</i> : Afu1g02985, <i>A. niger CBS 513.88</i> : An01g05160, <i>A. oryzae RIB40</i> : AO090005000790, <i>Aspergillus wentii</i> : Aspwe1_0103349 and <i>Aspergillus sydowii</i> : Aspsy1_0626563	62.1941	40.48	1	15	15	17	457	51.1175	9.84717
AN3167	nop58 AspGDID:ASPL0000037939 COORDS:ChrVI_A_nidulans_FGSC_A4:1604681-1606594W, translated using codon table 1 (586 amino acids) Uncharacterized ORF; Putative ribosome biogenesis protein; ortholog of <i>S. cerevisiae</i> Nop58p; expression reduced after exposure to farnesol	61.9147	39.25	1	15	15	20	586	63.7325	7.59131
AN2302	sconC AspGDID:ASPL0000044827 COORDS:ChrVII_A_nidulans_FGSC_A4:3496040-3495316C, translated using codon table 1 (161 amino acids) Verified ORF; Skp1-related protein with a predicted role in sulfur metabolism; regulated by sulfur metabolite repression; NeddH-associated protein	61.86	50.93	1	11	11	21	161	18.6311	4.60205
AN5568	AN5568 AspGDID:ASPL0000027998 COORDS:ChrV_A_nidulans_FGSC_A4:2383740-2381669C, translated using codon table 1 (638 amino acids) Uncharacterized ORF; Putative F-box protein	60.9755	42.16	1	20	20	20	638	70.6551	8.36768
AN5826	AN5826 AspGDID:ASPL0000082292 COORDS:ChrI_A_nidulans_FGSC_A4:2128752-2130717W, translated using codon table 1 (549 amino acids) Possible pseudogene	60.8347	40.26	1	15	15	18	549	61.3983	5.22412
AN6663	AN6663 AspGDID:ASPL0000007876 COORDS:ChrI_A_nidulans_FGSC_A4:2771879-2774120W, translated using codon table 1 (712 amino acids) Uncharacterized ORF; Protein of unknown function	59.3249	27.25	1	10	10	13	712	79.0392	6.96143
AN9059	AN9059 AspGDID:ASPL0000040242 COORDS:ChrVI_A_nidulans_FGSC_A4:558442-560309W, translated using codon table 1 (574 amino acids) Uncharacterized ORF; Putative F-box protein	57.3976	37.11	1	17	17	20	574	65.0411	6.87354
AN4614	AN4614 AspGDID:ASPL0000074075 COORDS:ChrIII_A_nidulans_FGSC_A4:1521356-1522468W, translated using codon table 1 (310 amino acids) Uncharacterized ORF; Ortholog(s) have role in cellular response to cadmium ion, cellular response to calcium ion, detoxification of cadmium ion, response to drug and RAVE complex, cytosol, nucleus localization	56.4048	54.52	1	13	13	16	310	34.0935	5.84619
AN6007	AN6007 AspGDID:ASPL0000004985 COORDS:ChrI_A_nidulans_FGSC_A4:1525129-1529306W, translated using codon table 1 (1293 amino acids) Uncharacterized ORF; Has domain(s) with predicted ATP binding, ATP-dependent helicase activity, helicase activity, hydrolase activity, acting on acid anhydrides, in phosphorus-containing anhydrides, nucleic acid binding activity	55.6046	21.04	1	22	22	24	1293	144.379	6.13818
AN3724	AN3724 AspGDID:ASPL0000013326 COORDS:ChrII_A_nidulans_FGSC_A4:3272053-3271196C, translated using codon table 1 (285 amino acids) Uncharacterized ORF; Ortholog of <i>A. fumigatus Af293</i> : Afu6g12460, <i>A. niger CBS 513.88</i> : An06g01620, <i>A. oryzae RIB40</i> : AO090009000166, <i>Aspergillus wentii</i> : Aspwe1_0033694 and <i>Aspergillus sydowii</i> : Aspsy1_0044118	55.5536	55.79	1	12	12	16	285	32.2893	4.83057
AN4218	AN4218 AspGDID:ASPL0000009225 COORDS:ChrII_A_nidulans_FGSC_A4:1711467-1713013W, translated using codon table 1 (460 amino acids) Verified ORF; Ortholog(s) have GDP binding, GTP binding, translation elongation factor activity and role in interaction with host, tRNA export from nucleus, translational elongation	54.5222	50.65	1	15	15	17	460	49.7099	9.05615
AN0557	AN0557 AspGDID:ASPL0000053808 COORDS:ChrVIII_A_nidulans_FGSC_A4:3180378-3176976C, translated using codon table 1 (1114 amino acids) Uncharacterized ORF; Putative F-box protein	53.8428	23.61	1	18	19	22	1114	121.117	6.99072
AN5517	fbxB AspGDID:ASPL0000027790 COORDS:ChrV_A_nidulans_FGSC_A4:2537864-2534629C, translated using codon table 1 (1038 amino acids) Uncharacterized ORF; Putative F-box protein	53.0833	31.02	1	21	21	21	1038	114.276	7.02002
AN9113	AN9113 AspGDID:ASPL0000036113 COORDS:ChrVI_A_nidulans_FGSC_A4:396670-394698C, translated using codon table 1 (562 amino acids) Uncharacterized ORF; Putative F-box protein	52.8347	36.83	1	14	14	17	562	62.3149	8.44092
AN7205	AN7205 AspGDID:ASPL0000069856 COORDS:ChrIV_A_nidulans_FGSC_A4:688867-690441W, translated using codon table 1 (492 amino acids) Uncharacterized ORF; Ortholog(s) have role in ribosome biogenesis and cytosol, nucleolus localization	50.997	44.92	1	13	13	15	492	53.7371	4.70361
AN5141	AN5141 AspGDID:ASPL0000030586 COORDS:ChrV_A_nidulans_FGSC_A4:1274827-1273347C, translated using codon table 1 (429 amino acids) Uncharacterized ORF; Ortholog of <i>A. fumigatus Af293</i> : Afu1g07280, <i>A. niger CBS 513.88</i> : An07g09830, <i>A. oryzae RIB40</i> : AO090012000982, <i>Aspergillus wentii</i> : Aspwe1_0172497 and <i>Aspergillus sydowii</i> : Aspsy1_0033440	50.7584	32.63	1	10	10	13	429	45.623	5.23682
AN3038	AN3038 AspGDID:ASPL0000038884 COORDS:ChrVI_A_nidulans_FGSC_A4:2038854-2040778W, translated using codon table 1 (564 amino acids) Uncharacterized ORF; Ortholog(s) have nucleus localization	50.3411	40.96	1	17	17	18	564	63.1362	9.5835
AN10516	grrA AspGDID:ASPL0000017608 COORDS:ChrII_A_nidulans_FGSC_A4:1769493-1771359W, translated using codon table 1 (585 amino acids) Verified ORF; Putative F-box protein with a role in meiosis; NeddH-associated protein; required for ascospore development; transcript is highly expressed during sexual development	49.9658	32.48	1	16	16	18	585	65.0401	6.34131
AN1288	AN1288 AspGDID:ASPL0000062948 COORDS:ChrVIII_A_nidulans_FGSC_A4:940362-942622W, translated using codon table 1 (734 amino acids) Uncharacterized ORF; Ortholog of <i>A. fumigatus Af293</i> : Afu1g09770, <i>A. niger CBS 513.88</i> : An08g01580, <i>A. oryzae RIB40</i> : AO090012000866, <i>Aspergillus wentii</i> : Aspwe1_0036503 and <i>Aspergillus sydowii</i> : Aspsy1_0025457	48.4319	23.3	1	13	13	19	734	78.2985	9.49561
AN8870	AN8870 AspGDID:ASPL0000071167 COORDS:ChrIII_A_nidulans_FGSC_A4:2544176-2543164C, translated using codon table 1 (256 amino acids) Verified ORF; Expression increased in salt-adapted strains	48.4085	44.14	1	11	11	14	256	29.0958	10.0376
AN1825	AN1825 AspGDID:ASPL0000048849 COORDS:ChrVII_A_nidulans_FGSC_A4:2003537-2002074C, translated using codon table 1 (487 amino acids) Uncharacterized ORF; Putative sulfide:quinone oxidoreductase; transcript repressed by nitrogen limitation	47.5517	49.49	1	14	14	14	487	53.3364	9.36377
AN10417	AN10417 AspGDID:ASPL0000036135 COORDS:ChrVI_A_nidulans_FGSC_A4:646908-645218C, translated using codon table 1 (505 amino acids) Uncharacterized ORF; Ortholog(s) have translation regulator activity, nucleic acid binding activity	47.1982	46.93	1	17	17	19	505	56.473	8.80713
AN5829	AN5829 AspGDID:ASPL0000007814 COORDS:ChrI_A_nidulans_FGSC_A4:2120133-2124010W, translated using codon table 1 (1275 amino acids) Uncharacterized ORF; Has domain(s) with predicted phospholipid binding activity, role in cortical protein anchoring and cell cortex localization	46.2334	15.45	1	17	17	19	1275	139.977	8.47021
AN5809	AN5809 AspGDID:ASPL0000006112 COORDS:ChrI_A_nidulans_FGSC_A4:2177165-2177962W, translated using codon table 1 (240 amino acids) Uncharacterized ORF; Protein of unknown function	45.7928	38.75	1	7	7	12	240	26.7068	4.65283
AN7903	pkeA AspGDID:ASPL0000009079 COORDS:ChrII_A_nidulans_FGSC_A4:186499-194381W, translated using codon table 1 (2605 amino acids) Verified ORF; Polyketide synthase; involved in orsellinic acid and violaceol production; member of the dba gene cluster; dba cluster expression is coregulated	45.7658	10.83	1	24	24	25	2605	288.815	6.3667
AN4038	AN4038 AspGDID:ASPL0000017318 COORDS:ChrII_A_nidulans_FGSC_A4:2271077-2267742C, translated using codon table 1 (1072 amino acids) Uncharacterized ORF; Putative translation initiation factor eIF5B	45.0045	23.13	1	18	18	19	1072	118.786	5.74463
AN7013	AN7013 AspGDID:ASPL0000067702 COORDS:ChrIV_A_nidulans_FGSC_A4:1319321-1321626W, translated using codon table 1 (646 amino acids) Uncharacterized ORF; Ortholog(s) have nucleus localization	44.7833	31.73	1	16	16	16	646	72.3697	5.22412
AN1222	sasA AspGDID:ASPL0000052344 COORDS:ChrVIII_A_nidulans_FGSC_A4:1146168-1147445W, translated using codon table 1 (388 amino acids) Verified ORF; Putative S-adenosylmethionine synthetase; predicted role in methionine metabolism; expression reduced after exposure to farnesol; strongly expressed during vegetative growth, downregulated during development in asexual or sexual cultures	44.5798	46.13	1	14	14	17	388	42.1847	5.50342
AN8851	swoC AspGDID:ASPL0000074111 COORDS:ChrIII_A_nidulans_FGSC_A4:2598217-2599925W, translated using codon table 1 (481 amino acids) Verified ORF; Predicted pseudouridylate synthase, involved in establishment of cell polarity; mutants show defects in anisotropic growth, endocytosis, nuclear distribution and compartmentation; transcript upregulated in response to camptothecin	44.3571	30.77	1	16	16	18	481	54.1701	8.71924
AN8462	AN8462 AspGDID:ASPL0000029972 COORDS:ChrV_A_nidulans_FGSC_A4:564251-563394C, translated using codon table 1 (285 amino acids) Uncharacterized ORF; Protein of unknown function; NeddH-associated protein	43.8465	47.37	1	11	11	13	285	32.5777	8.23584
AN6202	rpl3 AspGDID:ASPL0000001032 COORDS:ChrI_A_nidulans_FGSC_A4:929697-928193C, translated using codon table 1 (392 amino acids) Uncharacterized ORF; Putative ribosomal protein L3	43.6003	33.93	1	13	13	16	392	44.3807	10.1987
AN2183	AN2183 AspGDID:ASPL0000044798 COORDS:ChrVII_A_nidulans_FGSC_A4:3134615-3135652W, translated using codon table 1 (345 amino acids) Uncharacterized ORF; Ortholog of <i>A. fumigatus Af293</i> : Afu6g03800, <i>A. niger CBS 513.88</i> : An15g01720, <i>A. oryzae RIB40</i> : AO090701000169, <i>Aspergillus wentii</i> : Aspwe1_0035996 and <i>Aspergillus sydowii</i> : Aspsy1_0084971	43.5577	42.9	1	15	15	15	345	39.9761	8.26514
AN8190	stk47 AspGDID:ASPL0000010738 COORDS:ChrII_A_nidulans_FGSC_A4:1071481-1075046W, translated using codon table 1 (1119 amino acids) Uncharacterized ORF; Predicted protein serine/threonine kinase; mutants have a strong growth defect and are sensitive to NaCl	42.9857	27.17	1	23	23	26	1119	127.156	10.4038
AN10352	AN10352 AspGDID:ASPL0000040023 COORDS:ChrVI_A_nidulans_FGSC_A4:1946778-1948418W, translated using codon table 1 (510 amino acids) Uncharacterized ORF; Ortholog(s) have role in rRNA processing and 90S preribosome, box C/D snoRNP complex, small-subunit processome localization	42.97	37.84	1	13	13	14	510	56.7176	9.18799
AN2231	AN2231 AspGDID:ASPL0000050735 COORDS:ChrVII_A_nidulans_FGSC_A4:3272170-3274044W, translated using codon table 1 (624 amino acids) Uncharacterized ORF; Has domain(s) with predicted nucleic acid binding activity	42.6808	20.51	1	10	10	12	624	68.132	5.05908
AN10254	AN10254 AspGDID:ASPL0000049036 COORDS:ChrVII_A_nidulans_FGSC_A4:2465553-2466818W, translated using codon table 1 (352 amino acids) Uncharacterized ORF; Ortholog of <i>A. fumigatus Af293</i> : Afu4g10530, <i>A. niger CBS 513.88</i> : An04g06150, <i>Aspergillus wentii</i> : Aspwe1_0047458, <i>Aspergillus sydowii</i> : Aspsy1_0053923 and <i>Aspergillus terreus NIH2624</i> : ATET_04011	42.5384	47.44	1	13	13	14	352	39.5549	9.67139
AN0727	AN0727 AspGDID:ASPL0000053948 COORDS:ChrVIII_A_nidulans_FGSC_A4:2648651-2646897C, translated using codon table 1 (520 amino acids) Uncharacterized ORF; Ortholog(s) have role in mRNA cis splicing, via spliceosome and U4/U6 x U5 tri-snRNP complex, mitotic spindle pole body localization	42.0055	29.81	1	14	14	14	520	58.3802	9.5249
AN7107	AN7107 AspGDID:ASPL0000069390 COORDS:ChrIV_A_nidulans_FGSC_A4:999027-997470C, translated using codon table 1 (251 amino acids) Uncharacterized ORF; Ortholog(s) have cell surface, nucleolus localization	41.9339	50.6	1	11	11	14	251	28.9166	9.99365
AN5933	AN5933 AspGDID:ASPL0000007481 COORDS:ChrI_A_nidulans_FGSC_A4:1760280-1762272W, translated using codon table 1 (559 amino acids) Uncharacterized ORF; Ortholog of <i>A. fumigatus Af293</i> : Afu2g10720, <i>A. niger CBS 513.88</i> : An02g02500, <i>Aspergillus wentii</i> : Aspwe1_0061884, <i>Aspergillus sydowii</i> : Aspsy1_0044922 and <i>Aspergillus terreus NIH2624</i> : ATET_01504	41.6996	27.37	1	15	15	16	559	63.1951	4.99561
AN2029	AN2029 AspGDID:ASPL0000050419 COORDS:ChrVII_A_nidulans_FGSC_A4:2626377-2627820W, translated using codon table 1 (441 amino acids) Uncharacterized ORF; Putative F-box protein	40.8294	39	1	13	13	15	441	50.7823	4.94482
AN10752	AN10752 AspGDID:ASPL0000004032 COORDS:ChrI_A_nidulans_FGSC_A4:1960272-1961578W, translated using codon table 1 (383 amino acids) Uncharacterized ORF; Ortholog of <i>A. fumigatus Af293</i> : Afu2g11470, <i>A. niger CBS 513.88</i> : An02g03450, <i>Neosartorya fischeri NRRL 181</i> : NFIA_086710, <i>Aspergillus wentii</i> : Aspwe1_0044288 and <i>Aspergillus versicolor</i> : Aspve1_0040617	40.6462	36.03	1	16	16	17	383	45.085	10.1987
AN5717	kapI AspGDID:ASPL0000030160 COORDS:ChrV_A_nidulans_FGSC_A4:1903567-1899930C, translated using codon table 1 (1095 amino acids) Verified ORF; Non-essential karyopherin family protein; required for normal hyphal growth and conidial development; predicted to contain five HEAT (huntingtin-elongation-A subunit-TOR) motifs	40.4651	21.64	1	18	18	18	1095	121.09	4.79248
AN3413	AN3413 AspGDID:ASPL0000036430 COORDS:ChrVI_A_nidulans_FGSC_A4:799430-798400C, translated using codon table 1 (259 amino acids) Uncharacterized ORF; Protein with homology to ribosomal protein S2 and S5; ortholog of <I>S. cerevisiae</I> Rps2p; expression reduced after exposure to farnesol	39.9727	45.95	1	11	11	14	259	28.2194	10.521
AN5180	AN5180 AspGDID:ASPL0000029352 COORDS:ChrV_A_nidulans_FGSC_A4:1412695-1415361W, translated using codon table 1 (888 amino acids) Uncharacterized ORF; Ortholog of <i>A. fumigatus Af293</i> : Afu6g07110, <i>A. niger CBS 513.88</i> : An07g09380, <i>Aspergillus wentii</i> : Aspwe1_0110754, <i>Aspergillus sydowii</i> : Aspsy1_0033482 and <i>Aspergillus terreus NIH2624</i> : ATET_03720	39.8777	25	1	15	15	15	888	99.5748	7.12256
AN10614	AN10614 AspGDID:ASPL0000078286 COORDS:ChrIII_A_nidulans_FGSC_A4:617170-615769C, translated using codon table 1 (296 amino acids) Uncharacterized ORF; Ortholog(s) have G-quadruplex DNA binding, telomeric DNA binding, triplex DNA binding activity	39.4257	44.93	1	12	12	15	296	32.6003	9.46631
AN4080	AN4080 AspGDID:ASPL0000018155 COORDS:ChrII_A_nidulans_FGSC_A4:2156283-2157899W, translated using codon table 1 (368 amino acids) Uncharacterized ORF; Ortholog(s) have role in cytoplasmic translation, filamentous growth and cytosol, nucleus, polysomal ribosome, polysome localization	39.3212	38.32	1	9	9	12	368	40.4825	8.90967
AN5746	acuN AspGDID:ASPL0000028218 COORDS:ChrV_A_nidulans_FGSC_A4:1820581-1822132W, translated using codon table 1 (438 amino acids) Verified ORF; Putative phosphopyruvate hydratase with a predicted role in gluconeogenesis and glycolysis; intracellular; protein abundance decreased by menadione stress; protein induced by farnesol	38.575	40.41	1	12	12	13	438	47.4624	5.56689
AN1451	AN1451 AspGDID:ASPL0000043300 COORDS:ChrVII_A_nidulans_FGSC_A4:819004-818058C, translated using codon table 1 (290 amino acids) Uncharacterized ORF; Ortholog of <i>A. fumigatus Af293</i> : Afu8g04390, <i>A. niger CBS 513.88</i> : An16g08650, <i>A. oryzae RIB40</i> : AO090103000064, <i>Aspergillus wentii</i> : Aspwe1_0116823 and <i>Aspergillus sydowii</i> : Aspsy1_0144294	38.3853	44.48	1	8	8	11	290	33.4408	7.35693
AN1263	AN1263 AspGDID:ASPL0000057622 COORDS:ChrVIII_A_nidulans_FGSC_A4:1016078-1014531C, translated using codon table 1 (449 amino acids) Uncharacterized ORF; Putative adenosylhomocysteinase with a predicted role in methionine metabolism; expression reduced after exposure to farnesol	38.1198	31.85	1	12	12	13	449	48.757	6.46826
AN5209	AN5209 AspGDID:ASPL0000031789 COORDS:ChrV_A_nidulans_FGSC_A4:1490056-1491476W, translated using codon table 1 (457 amino acids) Uncharacterized ORF; Putative F-box protein	37.5012	33.92	1	11	11	12	457	52.7235	5.61768
AN7540	AN7540 AspGDID:ASPL0000063813 COORDS:ChrIV_A_nidulans_FGSC_A4:1883120-1884941W, translated using codon table 1 (586 amino acids) Uncharacterized ORF; Ortholog(s) have role in ascospore formation, cellular response to caffeine, eukaryotic translation initiation factor 3 complex assembly, gamma-tubulin complex localization	37.489	26.45	1	11	11	11	586	64.8323	5.37646
AN6330	AN6330 AspGDID:ASPL0000004211 COORDS:ChrI_A_nidulans_FGSC_A4:505935-503121C, translated using codon table 1 (844 amino acids) Verified ORF; Putative elongation factor 2; intracellular; protein abundance decreased by menadione stress	37.4657	23.58	1	16	17	17	844	93.6868	6.68311
AN8128	AN8128 AspGDID:ASPL0000017500 COORDS:ChrII_A_nidulans_FGSC_A4:838001-836288C, translated using codon table 1 (551 amino acids) Uncharacterized ORF; Ortholog of <i>A. fumigatus Af293</i> : Afu3g13590, <i>Neosartorya fischeri NRRL 181</i> : NFIA_063770, <i>Aspergillus fumigatus A1163</i> : AFUB_035600 and <i>Aspergillus zonatus</i> : Aspzo1_1970129	36.8299	29.95	1	13	13	15	551	62.6613	6.30322
AN8041	gpdA AspGDID:ASPL0000009927 COORDS:ChrII_A_nidulans_FGSC_A4:580314-581717W, translated using codon table 1 (336 amino acids) Verified ORF; Glyceraldehyde-3-phosphate dehydrogenase with a predicted role in gluconeogenesis and glycolysis; the gpdA promoter is a commonly used regulatory sequence for driving constitutive heterologous gene expression	36.5886	51.79	1	10	10	11	336	36.2886	7.47412
AN0249	AN0249 AspGDID:ASPL0000062551 COORDS:ChrVIII_A_nidulans_FGSC_A4:4147064-4145529C, translated using codon table 1 (511 amino acids) Uncharacterized ORF; Putative F-box protein	36.0574	32.49	1	15	15	16	511	59.0429	6.49365
AN2246	gcn2 AspGDID:ASPL0000049067 COORDS:ChrVII_A_nidulans_FGSC_A4:3313143-3308033C, translated using codon table 1 (1592 amino acids) Uncharacterized ORF; Ortholog(s) have eukaryotic translation initiation factor 2alpha kinase activity, protein homodimerization activity	35.8837	12.31	1	17	17	17	1592	179.583	6.84424
AN4376	gdhA AspGDID:ASPL0000075551 COORDS:ChrIII_A_nidulans_FGSC_A4:2219465-2217980C, translated using codon table 1 (459 amino acids) Verified ORF; Putative NADP-linked glutamate dehydrogenase; predicted role in glutamate/glutamine metabolism; involved in nitrogen catabolite repression; induced by low nitrate; intracellular, menadione stress-induced protein; protein induced by farnesol	35.505	39.65	1	12	12	14	459	49.5781	6.46826
AN5979	AN5979 AspGDID:ASPL0000004567 COORDS:ChrI_A_nidulans_FGSC_A4:1608051-1607409C, translated using codon table 1 (139 amino acids) Uncharacterized ORF; Ortholog(s) have role in ribosomal small subunit assembly and cytosol localization	34.6976	59.71	1	8	8	12	139	16.1387	9.93506
AN4085	AN4085 AspGDID:ASPL0000015687 COORDS:ChrII_A_nidulans_FGSC_A4:2142705-2145033W, translated using codon table 1 (616 amino acids) Uncharacterized ORF; Ortholog(s) have role in asymmetric protein localization to old mitotic spindle pole body, establishment or maintenance of cytoskeleton polarity, negative regulation of septation initiation signaling	34.6611	19.64	1	13	13	13	616	68.9839	4.80518
AN4237	AN4237 AspGDID:ASPL0000015069 COORDS:ChrII_A_nidulans_FGSC_A4:1656926-1659345W, translated using codon table 1 (776 amino acids) Uncharacterized ORF; Ortholog of <i>A. fumigatus Af293</i> : Afu1g06160, <i>A. niger CBS 513.88</i> : An18g05340, <i>A. oryzae RIB40</i> : AO090001000437, <i>Aspergillus wentii</i> : Aspwe1_0026108 and <i>Aspergillus sydowii</i> : Aspsy1_0153979	34.382	23.58	1	14	14	14	776	86.0165	6.91748
AN2142	kapA AspGDID:ASPL0000045550 COORDS:ChrVII_A_nidulans_FGSC_A4:3012006-3013947W, translated using codon table 1 (553 amino acids) Verified ORF; Karyopherin (importin) alpha, involved in protein import into nucleus	33.7584	25.86	1	11	11	14	553	60.5888	5.10986
AN3739	snxA AspGDID:ASPL0000011897 COORDS:ChrII_A_nidulans_FGSC_A4:3221793-3219888C, translated using codon table 1 (425 amino acids) Verified ORF; SR/RRM family mRNA binding protein involved in control of G2/M transition	33.3535	31.53	1	9	9	11	425	44.8436	6.94678
AN8176	AN8176 AspGDID:ASPL0000011665 COORDS:ChrII_A_nidulans_FGSC_A4:1019955-1021261W, translated using codon table 1 (372 amino acids) Uncharacterized ORF; Has domain(s) with predicted structural constituent of ribosome activity, role in translation and ribosome localization	33.0204	33.6	1	10	10	11	372	40.1816	10.77
AN0109	AN0109 AspGDID:ASPL0000053720 COORDS:ChrVIII_A_nidulans_FGSC_A4:4586549-4585558C, translated using codon table 1 (254 amino acids) Uncharacterized ORF; Ortholog(s) have U1 snRNP, nucleolus localization	31.9312	46.85	1	9	9	9	254	27.9417	8.98291
AN6903	AN6903 AspGDID:ASPL0000006999 COORDS:ChrI_A_nidulans_FGSC_A4:3523698-3522422C, translated using codon table 1 (373 amino acids) Uncharacterized ORF; Ortholog(s) have U1 snRNP, cytosol localization	31.2951	32.44	1	9	9	11	373	42.0426	10.1548
AN0688	AN0688 AspGDID:ASPL0000053784 COORDS:ChrVIII_A_nidulans_FGSC_A4:2786646-2789142W, translated using codon table 1 (684 amino acids) Verified ORF; Putative transketolase with a predicted role in the pentose-phosphate shunt or xylulose metabolism	31.137	23.39	1	12	12	12	684	74.5425	6.3667
AN6542	actA AspGDID:ASPL0000008752 COORDS:ChrI_A_nidulans_FGSC_A4:2421081-2419296C, translated using codon table 1 (375 amino acids) Verified ORF; Gamma-actin	30.3007	42.67	1	10	10	11	375	41.6129	5.69385
AN10644	AN10644 AspGDID:ASPL0000028461 COORDS:ChrV_A_nidulans_FGSC_A4:1299753-1299002C, translated using codon table 1 (210 amino acids) Uncharacterized ORF; Ortholog(s) have cytosol, nucleus localization	29.7473	45.71	1	6	6	9	210	24.3867	6.22705
AN1545	pabA AspGDID:ASPL0000046009 COORDS:ChrVII_A_nidulans_FGSC_A4:1120002-1121842W, translated using codon table 1 (472 amino acids) Verified ORF; Putative regulatory subunit of protein phosphatase 2A (PP2A)	29.7274	29.87	1	9	9	11	472	53.3755	6.44287
AN3651	AN3651 AspGDID:ASPL0000017936 COORDS:ChrII_A_nidulans_FGSC_A4:3485724-3486953W, translated using codon table 1 (364 amino acids) Uncharacterized ORF; Ortholog of <i>A. fumigatus Af293</i> : Afu4g12190, <i>A. niger CBS 513.88</i> : An01g07460, <i>Aspergillus wentii</i> : Aspwe1_0055907, <i>Aspergillus sydowii</i> : Aspsy1_0154768 and <i>Aspergillus terreus NIH2624</i> : ATET_03105	29.665	29.95	1	8	8	9	364	38.8274	7.56201
AN6816	fbx2 AspGDID:ASPL0000003195 COORDS:ChrI_A_nidulans_FGSC_A4:3272895-3271432C, translated using codon table 1 (487 amino acids) Uncharacterized ORF; Putative F-box protein; NeddH-associated protein	29.4904	30.39	1	10	10	10	487	53.9416	5.22412
AN10946	AN10946 AspGDID:ASPL0000068780 COORDS:ChrIV_A_nidulans_FGSC_A4:1794498-1792006C, translated using codon table 1 (704 amino acids) Uncharacterized ORF; Ortholog of <i>A. fumigatus Af293</i> : Afu6g09920, <i>A. niger CBS 513.88</i> : An11g07970, <i>A. oryzae RIB40</i> : AO090001000626, <i>Neosartorya fischeri NRRL 181</i> : NFIA_055650 and <i>Aspergillus wentii</i> : Aspwe1_0045804	29.4608	31.53	1	15	15	15	704	74.4696	9.26123
AN3058	AN3058 AspGDID:ASPL0000040474 COORDS:ChrVI_A_nidulans_FGSC_A4:1978635-1980267W, translated using codon table 1 (471 amino acids) Uncharacterized ORF; Putative glycine hydroxymethyltransferase with a predicted role in glycine, serine, and threonine metabolism	28.1781	27.18	1	11	11	11	471	51.7404	7.75244
AN6560	AN6560 AspGDID:ASPL0000000623 COORDS:ChrI_A_nidulans_FGSC_A4:2460021-2461457W, translated using codon table 1 (459 amino acids) Uncharacterized ORF; Ortholog of <i>A. fumigatus Af293</i> : Afu6g04600, <i>A. niger CBS 513.88</i> : An15g00728, <i>A. oryzae RIB40</i> : AO090701000086, <i>Aspergillus wentii</i> : Aspwe1_0324754 and <i>Aspergillus sydowii</i> : Aspsy1_0037161	28.0767	23.97	1	10	10	11	459	49.2479	10.521
AN4916	AN4916 AspGDID:ASPL0000070605 COORDS:ChrIII_A_nidulans_FGSC_A4:563918-562995C, translated using codon table 1 (201 amino acids) Uncharacterized ORF; Ortholog(s) have role in ribosome biogenesis and cell surface, cytosol, nucleolus, small-subunit processome localization	28.0272	46.27	1	7	7	7	201	22.7554	10.1108
AN2871	mcnC AspGDID:ASPL0000035494 COORDS:ChrVI_A_nidulans_FGSC_A4:2544398-2547082W, translated using codon table 1 (870 amino acids) Verified ORF; CUE-domain containing phosphoprotein that enters the nucleus during mitosis; multi-copy-number suppressor of nimA1; mutation causes defects in the switch from isotropic to polarized growth	27.9926	16.21	1	8	8	8	870	90.8938	6.50732
AN0316	tubA AspGDID:ASPL0000058146 COORDS:ChrVIII_A_nidulans_FGSC_A4:3936323-3934573C, translated using codon table 1 (449 amino acids) Verified ORF; Alpha-tubulin, forms a heterodimer with beta-tubulin that promotes microtubule assembly	27.8097	28.06	1	8	9	10	449	50.3273	5.03369
AN4769	sC AspGDID:ASPL0000076985 COORDS:ChrIII_A_nidulans_FGSC_A4:1051454-1053680W, translated using codon table 1 (574 amino acids) Verified ORF; ATP sulfurylase involved in sulfate assimilation; mutants are resistant to selenate	26.9642	21.43	1	10	10	10	574	63.8831	7.37158
AN10561	AN10561 AspGDID:ASPL0000075585 COORDS:ChrIII_A_nidulans_FGSC_A4:1929771-1929018C, translated using codon table 1 (196 amino acids) Uncharacterized ORF; Putative U1 snRNP component; expression reduced after exposure to farnesol	26.8399	34.18	1	8	8	9	196	19.2209	10.5942
AN6010	sgdE AspGDID:ASPL0000007208 COORDS:ChrI_A_nidulans_FGSC_A4:1520285-1518165C, translated using codon table 1 (666 amino acids) Verified ORF; Hsp70-family protein; required for conidial germination; protein expressed at increased levels during osmoadaptation	26.7096	23.12	1	11	11	11	666	72.3279	6.03662
AN2364	AN2364 AspGDID:ASPL0000051647 COORDS:ChrVII_A_nidulans_FGSC_A4:3695572-3693359C, translated using codon table 1 (721 amino acids) Uncharacterized ORF; Ortholog of <i>A. fumigatus Af293</i> : Afu4g14020, Afu8g06990, <i>Neosartorya fischeri NRRL 181</i> : NFIA_099740, <i>Aspergillus versicolor</i> : Aspve1_0043947 and <i>Aspergillus fumigatus A1163</i> : AFUB_070940, AFUB_080800	26.6545	17.75	1	9	9	9	721	80.0319	5.51611
AN10640	AN10640 AspGDID:ASPL0000026931 COORDS:ChrV_A_nidulans_FGSC_A4:1323489-1324867W, translated using codon table 1 (392 amino acids) Uncharacterized ORF; Ortholog(s) have role in cytokinesis checkpoint, positive regulation of septation initiation signaling, regulation of phosphorylation of RNA polymerase II C-terminal domain	26.4537	24.23	1	9	9	9	392	44.4907	6.55127
AN4523	prp8 AspGDID:ASPL0000077099 COORDS:ChrIII_A_nidulans_FGSC_A4:1775943-1766887C, translated using codon table 1 (2940 amino acids) Verified ORF; Putative component of the catalytic core of the spliceosome involved in pre-mRNA splicing; intein-containing protein; inteins are protein intervening sequences that can self-excise through protein splicing	26.4405	6.22	1	15	15	15	2940	338.871	8.30908
AN6391	pphA AspGDID:ASPL0000005337 COORDS:ChrI_A_nidulans_FGSC_A4:324590-325883W, translated using codon table 1 (329 amino acids) Uncharacterized ORF; Protein phosphatase	26.2734	51.06	1	9	9	9	329	37.6411	5.05908
AN2110	AN2110 AspGDID:ASPL0000051764 COORDS:ChrVII_A_nidulans_FGSC_A4:2893679-2892311C, translated using codon table 1 (399 amino acids) Uncharacterized ORF; Has domain(s) with predicted oxidoreductase activity and role in oxidation-reduction process	26.1657	29.57	1	11	11	12	399	44.9508	5.78271
AN1773	AN1773 AspGDID:ASPL0000051081 COORDS:ChrVII_A_nidulans_FGSC_A4:1841626-1842853W, translated using codon table 1 (390 amino acids) Uncharacterized ORF; Ortholog of <i>A. fumigatus Af293</i> : Afu6g09030, <i>A. niger CBS 513.88</i> : An11g06790, <i>A. oryzae RIB40</i> : AO090001000581, <i>Aspergillus wentii</i> : Aspwe1_0121600 and <i>Aspergillus sydowii</i> : Aspsy1_0038822	26.1465	25.38	1	7	7	9	390	42.3158	6.16357
AN6777	AN6777 AspGDID:ASPL0000002839 COORDS:ChrI_A_nidulans_FGSC_A4:3133527-3131864C, translated using codon table 1 (512 amino acids) Uncharacterized ORF; Putative F-box protein	25.9804	26.37	1	11	11	11	512	59.8435	8.99756
AN9067	tinC AspGDID:ASPL0000040216 COORDS:ChrVI_A_nidulans_FGSC_A4:539364-542451W, translated using codon table 1 (978 amino acids) Uncharacterized ORF; Protein identified by two-hybrid interaction with NimA kinase; TinC is cytoplasmic throughout interphase and is also present in nuclei during mitosis	25.1228	16.56	1	11	11	13	978	109.923	6.34131
AN6331	AN6331 AspGDID:ASPL0000000121 COORDS:ChrI_A_nidulans_FGSC_A4:502407-499916C, translated using codon table 1 (733 amino acids) Uncharacterized ORF; Ortholog(s) have nucleus localization	25.1007	26.33	1	10	10	11	733	79.9779	5.70654
AN6217	AN6217 AspGDID:ASPL0000008575 COORDS:ChrI_A_nidulans_FGSC_A4:887203-885196C, translated using codon table 1 (632 amino acids) Uncharacterized ORF; Putative F-box protein	24.9048	12.03	1	7	7	8	632	70.1016	8.88037
AN10198	AN10198 AspGDID:ASPL0000043042 COORDS:ChrVII_A_nidulans_FGSC_A4:907867-905615C, translated using codon table 1 (729 amino acids) Uncharacterized ORF; Ortholog(s) have cytosol, nucleus localization	24.8767	17.42	1	8	8	9	729	79.8381	6.93213
AN2106	AN2106 AspGDID:ASPL0000043596 COORDS:ChrVII_A_nidulans_FGSC_A4:2870830-2868043C, translated using codon table 1 (891 amino acids) Uncharacterized ORF; Ortholog of <i>A. niger CBS 513.88</i> : An11g04880, <i>Aspergillus wentii</i> : Aspwe1_0046231, <i>Aspergillus versicolor</i> : Aspve1_0123808 and <i>Aspergillus clavatus NRRL 1</i> : ACLA_089520	24.6177	13.13	1	9	9	9	891	99.0929	5.35107
AN4943	AN4943 AspGDID:ASPL0000075677 COORDS:ChrIII_A_nidulans_FGSC_A4:487297-489720W, translated using codon table 1 (807 amino acids) Uncharacterized ORF; Has domain(s) with predicted RNA binding activity and role in RNA processing	24.3792	14.62	1	9	9	9	807	88.2531	5.68115
AN1546	AN1546 AspGDID:ASPL0000051511 COORDS:ChrVII_A_nidulans_FGSC_A4:1123053-1128438W, translated using codon table 1 (1602 amino acids) Uncharacterized ORF; Histone deacetylase complex, SIN3 component; this locus is reported to contain an upstream open reading frame (uORF)	24.1784	11.36	1	13	13	14	1602	179.354	6.84424
AN0631	AN0631 AspGDID:ASPL0000052080 COORDS:ChrVIII_A_nidulans_FGSC_A4:2938122-2938934W, translated using codon table 1 (270 amino acids) Uncharacterized ORF; Ortholog of <i>A. fumigatus Af293</i> : Afu1g17000, <i>A. niger CBS 513.88</i> : An01g09850, <i>A. oryzae RIB40</i> : AO090005000975, <i>Aspergillus wentii</i> : Aspwe1_0068188 and <i>Aspergillus sydowii</i> : Aspsy1_0041402	23.4087	41.85	1	9	9	10	270	29.0337	9.93506
AN7706	AN7706 AspGDID:ASPL0000065384 COORDS:ChrIV_A_nidulans_FGSC_A4:2440922-2439332C, translated using codon table 1 (328 amino acids) Uncharacterized ORF; Has domain(s) with predicted nucleic acid binding, nucleotide binding activity	23.2184	29.57	1	8	8	8	328	36.2851	9.24658
AN3371	AN3371 AspGDID:ASPL0000039003 COORDS:ChrVI_A_nidulans_FGSC_A4:931691-933514W, translated using codon table 1 (589 amino acids) Uncharacterized ORF; Ortholog of <i>A. fumigatus Af293</i> : Afu7g01290, <i>A. niger CBS 513.88</i> : An12g01950, <i>A. oryzae RIB40</i> : AO090010000194, <i>Aspergillus wentii</i> : Aspwe1_0173909 and <i>Aspergillus sydowii</i> : Aspsy1_0147256	22.6833	18.68	1	7	7	9	589	66.2121	8.96826
AN10223	AN10223 AspGDID:ASPL0000050719 COORDS:ChrVII_A_nidulans_FGSC_A4:1631540-1632512W, translated using codon table 1 (223 amino acids) Verified ORF; Putative 1-Cys peroxiredoxin; intracellular; protein abundance decreased by menadione stress; expression reduced after exposure to farnesol	22.5174	37.22	1	7	7	8	223	24.5606	6.13818
AN8277	cysD AspGDID:ASPL0000018284 COORDS:ChrII_A_nidulans_FGSC_A4:1361209-1359611C, translated using codon table 1 (437 amino acids) Verified ORF; Putative bifunctional enzyme with a predicted role in methionine metabolism; O-acetlylhomoserine (homocysteine synthase)	21.5492	26.54	1	8	8	8	437	47.2622	6.48096
AN8076	AN8076 AspGDID:ASPL0000010229 COORDS:ChrII_A_nidulans_FGSC_A4:673149-679312W, translated using codon table 1 (2031 amino acids) Uncharacterized ORF; Predicted DNA binding protein; locus contains the conserved upstream open reading frame (uORF) AN8076-uORF	21.4992	4.43	1	11	11	12	2031	223.775	9.53955
AN6717	mdhA AspGDID:ASPL0000006775 COORDS:ChrI_A_nidulans_FGSC_A4:2957682-2958968W, translated using codon table 1 (340 amino acids) Verified ORF; Putative mitochondrial malate dehydrogenase with a predicted role in the TCA cycle; intracellular; protein abundance decreased by menadione stress	21.3312	40.88	1	7	8	8	340	35.7209	8.77783
AN5960	AN5960 AspGDID:ASPL0000004263 COORDS:ChrI_A_nidulans_FGSC_A4:1671670-1671003C, translated using codon table 1 (149 amino acids) Uncharacterized ORF; Ortholog(s) have mRNA binding activity and role in maturation of SSU-rRNA from tricistronic rRNA transcript (SSU-rRNA, 5.8S rRNA, LSU-rRNA), ribosomal small subunit assembly	21.2646	50.34	1	6	6	6	149	15.6913	10.7114
AN4978	AN4978 AspGDID:ASPL0000075947 COORDS:ChrIII_A_nidulans_FGSC_A4:393117-391277C, translated using codon table 1 (296 amino acids) Uncharacterized ORF; Ortholog(s) have role in mRNA export from nucleus and nucleus localization	21.2437	33.78	1	8	8	8	296	34.6972	9.45166
AN6735	AN6735 AspGDID:ASPL0000007577 COORDS:ChrI_A_nidulans_FGSC_A4:3018677-3019073W, translated using codon table 1 (94 amino acids) Uncharacterized ORF; Ortholog(s) have role in mRNA splicing, via spliceosome and U1 snRNP, U2 snRNP, U2-type prespliceosome, U4/U6 x U5 tri-snRNP complex, U5 snRNP, cytosol localization	21.1554	47.87	1	5	5	8	94	10.6348	9.59814
AN2007	AN2007 AspGDID:ASPL0000047555 COORDS:ChrVII_A_nidulans_FGSC_A4:2543261-2542697C, translated using codon table 1 (116 amino acids) Uncharacterized ORF; Ortholog(s) have mRNA binding activity and role in cellular response to nitrogen starvation, mRNA splicing, via spliceosome, negative regulation of G0 to G1 transition	20.7951	54.31	1	5	5	6	116	12.873	11.4438
AN0698	AN0698 AspGDID:ASPL0000054285 COORDS:ChrVIII_A_nidulans_FGSC_A4:2760691-2762871W, translated using codon table 1 (726 amino acids) Uncharacterized ORF; Ortholog of <i>A. nidulans FGSC A4</i> : AN9272, <i>A. fumigatus Af293</i> : Afu1g13610, Afu4g09370, <i>A. niger CBS 513.88</i> : An08g06690, An07g08670 and <i>A. oryzae RIB40</i> : AO090012000513	20.731	16.94	1	7	7	7	726	72.7789	7.43018
AN1408	AN1408 AspGDID:ASPL0000047042 COORDS:ChrVII_A_nidulans_FGSC_A4:695815-692690C, translated using codon table 1 (985 amino acids) Uncharacterized ORF; Putative U5 snRNP-specific protein; expression reduced after exposure to farnesol	20.7063	11.47	1	8	9	9	985	109.824	5.21143
AN5441	AN5441 AspGDID:ASPL0000026438 COORDS:ChrV_A_nidulans_FGSC_A4:2806651-2805834C, translated using codon table 1 (155 amino acids) Verified ORF; Ortholog(s) have role in endonucleolytic cleavage in ITS1 to separate SSU-rRNA from 5.8S rRNA and LSU-rRNA from tricistronic rRNA transcript (SSU-rRNA, 5.8S rRNA, LSU-rRNA), rRNA export from nucleus	20.6896	47.1	1	8	8	8	155	17.9967	10.2573
AN4794	AN4794 AspGDID:ASPL0000073357 COORDS:ChrIII_A_nidulans_FGSC_A4:971445-970226C, translated using codon table 1 (261 amino acids) Verified ORF; Putative ribosomal protein; expression increased in salt-adapted strains	20.5346	22.22	1	7	7	7	261	29.4206	9.96436
AN10966	AN10966 AspGDID:ASPL0000063345 COORDS:ChrIV_A_nidulans_FGSC_A4:2121262-2121741W, translated using codon table 1 (88 amino acids) Uncharacterized ORF; Ortholog(s) have role in mRNA splicing, via spliceosome and U1 snRNP, U2 snRNP, U4/U6 x U5 tri-snRNP complex, U5 snRNP, cytosol localization	20.2051	56.82	1	5	5	7	88	9.98917	5.40186
AN4803	AN4803 AspGDID:ASPL0000071451 COORDS:ChrIII_A_nidulans_FGSC_A4:942550-941690C, translated using codon table 1 (193 amino acids) Uncharacterized ORF; Ortholog(s) have rRNA binding, structural constituent of ribosome activity and role in maturation of SSU-rRNA from tricistronic rRNA transcript (SSU-rRNA, 5.8S rRNA, LSU-rRNA), positive regulation of translational fidelity	20.1769	36.79	1	7	7	8	193	22.1791	10.0962
AN2751	pat1 AspGDID:ASPL0000040768 COORDS:ChrVI_A_nidulans_FGSC_A4:2920013-2922615W, translated using codon table 1 (819 amino acids) Verified ORF; Putative ortholog of PAT1, a topoisomerase II-associated protein; transcript upregulated in response to camptothecin	20.1173	11.72	1	8	8	9	819	90.7034	6.55127
AN6676	AN6676 AspGDID:ASPL0000005578 COORDS:ChrI_A_nidulans_FGSC_A4:2813641-2814743W, translated using codon table 1 (281 amino acids) Uncharacterized ORF; Has domain(s) with predicted nucleic acid binding, nucleotide binding activity	20.0331	34.16	1	7	7	7	281	31.498	8.74854
AN4695	hexA AspGDID:ASPL0000076513 COORDS:ChrIII_A_nidulans_FGSC_A4:1290054-1290719W, translated using codon table 1 (177 amino acids) Verified ORF; Putative Woronin body protein; HapX-regulated gene; protein induced by farnesol	20.0049	44.07	1	4	4	5	177	19.7363	7.43018
AN7600	AN7600 AspGDID:ASPL0000069050 COORDS:ChrIV_A_nidulans_FGSC_A4:2104020-2099231C, translated using codon table 1 (1528 amino acids) Uncharacterized ORF; Ortholog(s) have sulfite reductase (NADPH) activity, role in sulfate assimilation, sulfur amino acid biosynthetic process and cytosol, sulfite reductase complex (NADPH) localization	19.6849	9.29	1	12	12	12	1528	168.389	5.8335
AN0843	AN0843 AspGDID:ASPL0000060615 COORDS:ChrVIII_A_nidulans_FGSC_A4:2298648-2297742C, translated using codon table 1 (215 amino acids) Verified ORF; Ortholog(s) have structural constituent of ribosome activity, role in rRNA export from nucleus and 90S preribosome, cytosolic small ribosomal subunit, membrane, nucleolus localization	19.6321	28.84	1	6	6	7	215	23.8955	9.01221
AN6280	AN6280 AspGDID:ASPL0000007100 COORDS:ChrI_A_nidulans_FGSC_A4:670976-674004W, translated using codon table 1 (929 amino acids) Uncharacterized ORF; Ortholog of <i>A. fumigatus Af293</i> : Afu2g12520, <i>A. niger CBS 513.88</i> : An02g04750, <i>A. oryzae RIB40</i> : AO090026000847, <i>Aspergillus wentii</i> : Aspwe1_0044488 and <i>Aspergillus sydowii</i> : Aspsy1_0150855	19.2594	14.21	1	10	10	10	929	100.084	9.92041
AN8102	pepAc AspGDID:ASPL0000012882 COORDS:ChrII_A_nidulans_FGSC_A4:760657-762033W, translated using codon table 1 (454 amino acids) Uncharacterized ORF; Putative pepsin-like aspartic protease; predicted glycosyl phosphatidylinositol (GPI)-anchor	19.164	21.15	1	6	6	6	454	48.6395	4.27197
AN8055	AN8055 AspGDID:ASPL0000012537 COORDS:ChrII_A_nidulans_FGSC_A4:618640-616495C, translated using codon table 1 (609 amino acids) Uncharacterized ORF; Ortholog(s) have nucleolus localization	18.7909	18.06	1	6	6	6	609	65.2338	7.37158
AN8045	AN8045 AspGDID:ASPL0000011699 COORDS:ChrII_A_nidulans_FGSC_A4:592215-593318W, translated using codon table 1 (281 amino acids) Uncharacterized ORF; Has domain(s) with predicted mRNA binding activity, role in mRNA polyadenylation and mRNA cleavage factor complex localization	18.5415	23.49	1	6	6	7	281	31.8079	5.96045
AN5576	AN5576 AspGDID:ASPL0000027994 COORDS:ChrV_A_nidulans_FGSC_A4:2353326-2354861W, translated using codon table 1 (490 amino acids) Uncharacterized ORF; Ortholog of <i>A. fumigatus Af293</i> : Afu4g11590, <i>A. niger CBS 513.88</i> : An04g04860, <i>A. oryzae RIB40</i> : AO090003001061, <i>Aspergillus wentii</i> : Aspwe1_0166635 and <i>Aspergillus sydowii</i> : Aspsy1_0149581	18.4862	19.8	1	7	7	8	490	55.565	8.71924
AN4494	AN4494 AspGDID:ASPL0000077643 COORDS:ChrIII_A_nidulans_FGSC_A4:1869709-1868649C, translated using codon table 1 (140 amino acids) Uncharacterized ORF; Ortholog(s) have cytosol, mitochondrion, nucleus localization	18.4646	43.57	1	5	5	6	140	14.8299	10.2134
AN4000	fabM AspGDID:ASPL0000010999 COORDS:ChrII_A_nidulans_FGSC_A4:2378755-2376497C, translated using codon table 1 (732 amino acids) Uncharacterized ORF; Protein with similarity to poly(A)-binding proteins; overexpression results in increased brlA expression and asexual development; expression reduced after exposure to farnesol	18.4478	12.7	1	7	7	7	732	79.2712	6.02393
AN3954	AN3954 AspGDID:ASPL0000009693 COORDS:ChrII_A_nidulans_FGSC_A4:2524428-2522457C, translated using codon table 1 (490 amino acids) Uncharacterized ORF; Putative phosphogluconate dehydrogenase (decarboxylating) with a predicted role in the pentose-phosphate shunt	18.4384	22.65	1	8	8	8	490	53.9942	6.27783
AN3664	AN3664 AspGDID:ASPL0000015483 COORDS:ChrII_A_nidulans_FGSC_A4:3450340-3452012W, translated using codon table 1 (516 amino acids) Uncharacterized ORF; Ortholog(s) have cell surface localization	18.32	18.99	1	7	7	8	516	62.7104	9.0708
AN6312	AN6312 AspGDID:ASPL0000003381 COORDS:ChrI_A_nidulans_FGSC_A4:579508-578721C, translated using codon table 1 (240 amino acids) Uncharacterized ORF; Ortholog(s) have cytosol, nucleus localization	18.1322	33.33	1	6	6	7	240	27.7275	5.36377
AN4501	artA AspGDID:ASPL0000074811 COORDS:ChrIII_A_nidulans_FGSC_A4:1848751-1847737C, translated using codon table 1 (261 amino acids) Verified ORF; Putative 14-3-3 protein; induced by carbon starvation-induced autophagy	18.0231	43.68	1	7	9	9	261	29.0976	4.79248
AN8002	AN8002 AspGDID:ASPL0000011443 COORDS:ChrII_A_nidulans_FGSC_A4:467604-469926W, translated using codon table 1 (756 amino acids) Uncharacterized ORF; Ortholog(s) have role in regulation of DNA-dependent DNA replication, regulation of mitotic metaphase/anaphase transition and anaphase-promoting complex, cytosol localization	17.7942	11.9	1	6	6	6	756	82.5223	6.3667
AN6922	AN6922 AspGDID:ASPL0000003818 COORDS:ChrI_A_nidulans_FGSC_A4:3579893-3581097W, translated using codon table 1 (340 amino acids) Uncharacterized ORF; Ortholog(s) have role in cytoplasmic translation and cytoplasm, polysomal ribosome localization	17.6632	18.24	1	5	5	6	340	39.0168	8.85107
AN4087	AN4087 AspGDID:ASPL0000016707 COORDS:ChrII_A_nidulans_FGSC_A4:2137935-2139058W, translated using codon table 1 (264 amino acids) Verified ORF; Putative 40S ribosomal protein subunit; ortholog of <I>S. cerevisiae</I> Rps3p; expression reduced after exposure to farnesol	17.4873	37.88	1	7	7	7	264	28.888	8.93896
AN2105	smd1 AspGDID:ASPL0000048203 COORDS:ChrVII_A_nidulans_FGSC_A4:2867632-2867127C, translated using codon table 1 (121 amino acids) Uncharacterized ORF; Putative small nuclear ribonucleoprotein; expression reduced after exposure to farnesol	17.432	55.37	1	5	5	5	121	13.2952	11.2827
AN1250	AN1250 AspGDID:ASPL0000059123 COORDS:ChrVIII_A_nidulans_FGSC_A4:1053105-1055030W, translated using codon table 1 (622 amino acids) Uncharacterized ORF; Ortholog of <i>A. fumigatus Af293</i> : Afu1g10220, <i>A. niger CBS 513.88</i> : An08g02090, <i>Neosartorya fischeri NRRL 181</i> : NFIA_015430 and <i>Aspergillus versicolor</i> : Aspve1_0119420	17.1339	16.56	1	7	7	8	622	70.4879	10.2573
AN1246	pgkA AspGDID:ASPL0000054462 COORDS:ChrVIII_A_nidulans_FGSC_A4:1063743-1065122W, translated using codon table 1 (421 amino acids) Verified ORF; Putative phosphoglycerate kinase with a predicted role in gluconeogenesis and glycolysis; intracellular, menadione stress-induced protein; promoter activity is greater on gluconeogenic than on glycolytic carbon sources	17.1266	24.23	1	8	8	8	421	44.8817	6.82959
AN10719	AN10719 AspGDID:ASPL0000032943 COORDS:ChrV_A_nidulans_FGSC_A4:1678326-1677966C, translated using codon table 1 (80 amino acids) Uncharacterized ORF; Ortholog(s) have RNA binding activity and role in mRNA splicing, via spliceosome, maturation of SSU-rRNA	17.0628	75	1	5	5	6	80	8.49725	4.71631
AN9465	AN9465 AspGDID:ASPL0000053695 COORDS:ChrVIII_A_nidulans_FGSC_A4:711100-712176W, translated using codon table 1 (192 amino acids) Uncharacterized ORF; Ortholog(s) have structural constituent of ribosome activity, role in cytoplasmic translation and cytosolic large ribosomal subunit, nucleus localization	17.0259	48.96	1	6	6	6	192	21.7706	9.49561
AN10963	AN10963 AspGDID:ASPL0000065787 COORDS:ChrIV_A_nidulans_FGSC_A4:2059080-2059510W, translated using codon table 1 (98 amino acids) Uncharacterized ORF; Ortholog(s) have RNA binding activity, role in mRNA splicing, via spliceosome and U4/U6 x U5 tri-snRNP complex, U6 snRNP, cytoplasmic mRNA processing body, cytosol, nucleolus, small nucleolar ribonucleoprotein complex localization	16.956	53.06	1	4	4	6	98	11.223	9.08545
AN0240	pppA AspGDID:ASPL0000057148 COORDS:ChrVIII_A_nidulans_FGSC_A4:4174727-4173570C, translated using codon table 1 (324 amino acids) Verified ORF; Putative transaldolase with a predicted role in the pentose-phosphate shunt; intracellular, menadione stress-induced protein; protein induced by farnesol	16.9294	37.65	1	9	9	9	324	35.4795	5.80811
AN5949	AN5949 AspGDID:ASPL0000001876 COORDS:ChrI_A_nidulans_FGSC_A4:1703152-1701849C, translated using codon table 1 (415 amino acids) Uncharacterized ORF; Ortholog of <i>A. fumigatus Af293</i> : Afu2g10330, <i>A. niger CBS 513.88</i> : An16g04660, <i>A. oryzae RIB40</i> : AO090011000605, <i>Aspergillus wentii</i> : Aspwe1_0175384 and <i>Aspergillus sydowii</i> : Aspsy1_0089318	16.685	20.96	1	7	7	7	415	49.7599	10.3306
AN5945	AN5945 AspGDID:ASPL0000000181 COORDS:ChrI_A_nidulans_FGSC_A4:1714841-1716244W, translated using codon table 1 (467 amino acids) Uncharacterized ORF; Ortholog of <i>A. fumigatus Af293</i> : Afu6g14630, <i>Neosartorya fischeri NRRL 181</i> : NFIA_060670 and <i>Aspergillus terreus NIH2624</i> : ATET_10017	16.6546	22.91	1	8	8	8	467	53.671	4.89404
AN5496	AN5496 AspGDID:ASPL0000028236 COORDS:ChrV_A_nidulans_FGSC_A4:2612643-2610566C, translated using codon table 1 (666 amino acids) Uncharacterized ORF; Ortholog of <i>A. fumigatus Af293</i> : Afu6g13150, <i>A. niger CBS 513.88</i> : An08g10330, <i>A. oryzae RIB40</i> : AO090003000440, <i>Aspergillus wentii</i> : Aspwe1_0047133 and <i>Aspergillus sydowii</i> : Aspsy1_0030495	16.4455	11.11	1	7	7	7	666	73.3638	5.78271
AN1166	AN1166 AspGDID:ASPL0000060399 COORDS:ChrVIII_A_nidulans_FGSC_A4:1326281-1327223W, translated using codon table 1 (198 amino acids) Uncharacterized ORF; Ortholog(s) have RNA binding, structural constituent of ribosome activity	16.2386	31.31	1	5	5	6	198	22.1241	10.1694
AN1964	AN1964 AspGDID:ASPL0000048771 COORDS:ChrVII_A_nidulans_FGSC_A4:2404820-2405920W, translated using codon table 1 (237 amino acids) Uncharacterized ORF; Ortholog of <i>S. cerevisiae</i> RPS6B and RPS6A; palA-dependent expression independent of pH	16.1394	30.38	1	7	7	8	237	27.0879	10.7261
AN0767	AN0767 AspGDID:ASPL0000056132 COORDS:ChrVIII_A_nidulans_FGSC_A4:2531530-2531007C, translated using codon table 1 (136 amino acids) Uncharacterized ORF; Ortholog(s) have RNA binding activity and role in mRNA splicing, via spliceosome, maturation of SSU-rRNA, nuclear-transcribed mRNA catabolic process	16.0943	22.79	1	4	4	6	136	14.5593	7.25439
AN3096	rmtB AspGDID:ASPL0000034802 COORDS:ChrVI_A_nidulans_FGSC_A4:1849035-1847170C, translated using codon table 1 (542 amino acids) Verified ORF; Putative transferase with a predicted role in histidine metabolism; arginine methyltransferase for histones H4, H3, and H2A	16.0392	19.19	1	10	10	10	542	61.0037	4.77979
AN0907	AN0907 AspGDID:ASPL0000054689 COORDS:ChrVIII_A_nidulans_FGSC_A4:2105653-2104990C, translated using codon table 1 (130 amino acids) Uncharacterized ORF; Ortholog(s) have structural constituent of ribosome activity and cytosolic small ribosomal subunit, nucleus localization	15.9017	59.23	1	5	5	6	130	14.5808	9.65674
AN2315	AN2315 AspGDID:ASPL0000042134 COORDS:ChrVII_A_nidulans_FGSC_A4:3534202-3532189C, translated using codon table 1 (518 amino acids) Uncharacterized ORF; Putative F1F0-ATPase complex subunit with a predicted role in energy metabolism; expression increased in salt-adapted strains	15.8479	17.37	1	6	6	6	518	55.3508	5.36377
AN5009	AN5009 AspGDID:ASPL0000073461 COORDS:ChrIII_A_nidulans_FGSC_A4:295868-298795W, translated using codon table 1 (904 amino acids) Uncharacterized ORF; Has domain(s) with predicted nucleic acid binding, nucleotide binding activity	15.7312	8.96	1	7	7	8	904	98.1795	8.92432
AN1894	AN1894 AspGDID:ASPL0000050008 COORDS:ChrVII_A_nidulans_FGSC_A4:2179529-2181099W, translated using codon table 1 (503 amino acids) Uncharacterized ORF; Transcript induced in response to calcium dichloride in a CrzA-dependent manner	15.6798	17.69	1	7	7	7	503	57.6827	6.80029
AN1162	AN1162 AspGDID:ASPL0000059288 COORDS:ChrVIII_A_nidulans_FGSC_A4:1336849-1337929W, translated using codon table 1 (237 amino acids) Uncharacterized ORF; Ortholog(s) have guanyl-nucleotide exchange factor activity, translation elongation factor activity, role in translational elongation and cell surface, cytosol, eukaryotic translation elongation factor 1 complex, ribosome localization	15.5566	36.29	1	6	6	6	237	25.9947	4.55127
AN4850	AN4850 AspGDID:ASPL0000078120 COORDS:ChrIII_A_nidulans_FGSC_A4:797717-795216C, translated using codon table 1 (712 amino acids) Uncharacterized ORF; Ortholog(s) have nucleus localization	15.3849	12.22	1	6	6	6	712	80.135	9.96436
AN2986	AN2986 AspGDID:ASPL0000035432 COORDS:ChrVI_A_nidulans_FGSC_A4:2167549-2168648W, translated using codon table 1 (300 amino acids) Uncharacterized ORF; Ortholog(s) have role in asexual sporulation	15.3676	27.67	1	4	4	4	300	33.5237	8.19189
AN4475	AN4475 AspGDID:ASPL0000072443 COORDS:ChrIII_A_nidulans_FGSC_A4:1930336-1931127W, translated using codon table 1 (175 amino acids) Uncharacterized ORF; Ortholog(s) have role in ribosomal large subunit assembly and cytosol localization	15.3259	31.43	1	4	4	5	175	20.1456	10.0669
AN8856	AN8856 AspGDID:ASPL0000072003 COORDS:ChrIII_A_nidulans_FGSC_A4:2586590-2585736C, translated using codon table 1 (153 amino acids) Uncharacterized ORF; Ortholog(s) have RNA binding activity, role in ribosomal large subunit assembly and cytosol localization	15.1859	39.87	1	5	5	5	153	16.7505	10.4185
AN6839	AN6839 AspGDID:ASPL0000001698 COORDS:ChrI_A_nidulans_FGSC_A4:3347322-3348176W, translated using codon table 1 (284 amino acids) Uncharacterized ORF; Protein of unknown function	15.0143	26.76	1	5	5	5	284	32.4809	6.55127
AN10130	AN10130 AspGDID:ASPL0000058475 COORDS:ChrVIII_A_nidulans_FGSC_A4:1957246-1957809W, translated using codon table 1 (92 amino acids) Uncharacterized ORF; Ortholog(s) have structural constituent of ribosome activity and cytosolic small ribosomal subunit localization	14.8947	32.61	1	5	5	5	92	10.1927	10.1841
AN5790	AN5790 AspGDID:ASPL0000029618 COORDS:ChrV_A_nidulans_FGSC_A4:1696926-1698579W, translated using codon table 1 (439 amino acids) Uncharacterized ORF; Putative isocitrate dehydrogenase (NAD+) with a predicted role in the TCA cycle	14.821	16.4	1	5	5	5	439	47.8668	8.93896
AN5975	AN5975 AspGDID:ASPL0000002721 COORDS:ChrI_A_nidulans_FGSC_A4:1622201-1623361W, translated using codon table 1 (386 amino acids) Verified ORF; Putative mannitol-1-phosphate 5-dehydrogenase with a predicted role in mannose/mannitol, fructose, and sorbose/sorbitol metabolism; expression upregulated after exposure to farnesol	14.7575	15.54	1	6	6	7	386	43.0755	6.15088
AN2275	AN2275 AspGDID:ASPL0000046534 COORDS:ChrVII_A_nidulans_FGSC_A4:3411924-3412912W, translated using codon table 1 (254 amino acids) Uncharacterized ORF; Ortholog(s) have structural constituent of ribosome activity, role in cytoplasmic translation and cytosolic large ribosomal subunit, nucleus localization	14.476	30.31	1	4	4	4	254	27.4738	10.9751
AN2436	aclB AspGDID:ASPL0000051301 COORDS:ChrVII_A_nidulans_FGSC_A4:3947892-3950085W, translated using codon table 1 (655 amino acids) Verified ORF; Putative ATP citrate synthase with a predicted role in TCA intermediate metabolism; transcript downregulated upon shift from glucose to ethanol and after exposure to farnesol	14.4674	17.4	1	8	8	8	655	71.5208	8.04541
AN2861	AN2861 AspGDID:ASPL0000034848 COORDS:ChrVI_A_nidulans_FGSC_A4:2579430-2577410C, translated using codon table 1 (656 amino acids) Uncharacterized ORF; Putative F-box protein	14.4281	12.04	1	6	6	6	656	71.936	7.03467
AN2426	H4.2 AspGDID:ASPL0000050285 COORDS:ChrVII_A_nidulans_FGSC_A4:3917716-3918193W, translated using codon table 1 (103 amino acids) Uncharacterized ORF; Histone H4.2, core histone protein; nearly identical to histone H4.1	14.3568	32.04	1	4	4	6	103	11.3654	11.356
AN6700	AN6700 AspGDID:ASPL0000007308 COORDS:ChrI_A_nidulans_FGSC_A4:2897960-2894554C, translated using codon table 1 (1103 amino acids) Uncharacterized ORF; Ortholog(s) have cytosol localization	14.2209	8.79	1	8	8	8	1103	121.263	6.1001
AN4159	glnA AspGDID:ASPL0000016342 COORDS:ChrII_A_nidulans_FGSC_A4:1916201-1917578W, translated using codon table 1 (358 amino acids) Verified ORF; Putative glutamate-ammonia ligase with a predicted role in glutamate and glutamine metabolism; intracellular; transcript upregulated by nitrate limitation; protein abundance decreased by menadione stress and induced by farnesol	14.1359	19.27	1	5	5	5	358	39.9363	6.07471
AN6679	AN6679 AspGDID:ASPL0000002296 COORDS:ChrI_A_nidulans_FGSC_A4:2821410-2820516C, translated using codon table 1 (151 amino acids) Uncharacterized ORF; Ortholog(s) have small ribosomal subunit rRNA binding, structural constituent of ribosome activity and role in maturation of SSU-rRNA from tricistronic rRNA transcript (SSU-rRNA, 5.8S rRNA, LSU-rRNA)	14.1215	34.44	1	5	5	6	151	16.8323	10.3745
AN4872	ubi1 AspGDID:ASPL0000072359 COORDS:ChrIII_A_nidulans_FGSC_A4:716807-717378W, translated using codon table 1 (154 amino acids) Uncharacterized ORF; Fusion protein consisting of N-terminal ubiquitin and C-terminal extension protein (CEP) of the small ribosomal subunit; transcript upregulated in response to camptothecin	14.077	23.38	1	3	3	4	154	17.6525	9.77393
AN6630	AN6630 AspGDID:ASPL0000008445 COORDS:ChrI_A_nidulans_FGSC_A4:2679580-2680339W, translated using codon table 1 (203 amino acids) Uncharacterized ORF; Putative nascent polypeptide-associated complex subunit alpha; induced by rapamycin-induced autophagy	14.0335	39.41	1	4	4	4	203	21.9591	4.94482
AN8692	prxA AspGDID:ASPL0000080267 COORDS:ChrIII_A_nidulans_FGSC_A4:3111904-3112532W, translated using codon table 1 (168 amino acids) Verified ORF; Thioredoxin-dependent peroxidase; intracellular; PRX5-like domain; highly similar to the allergen Aspf3 from related fungi; menadione stress-repressed protein; osmoadaptation-induced protein; repressed by starvation-induced autophagy	14.0164	57.14	1	9	9	9	168	18.5155	5.87158
AN1119	AN1119 AspGDID:ASPL0000055595 COORDS:ChrVIII_A_nidulans_FGSC_A4:1455471-1455833W, translated using codon table 1 (98 amino acids) Uncharacterized ORF; Ortholog(s) have nucleus localization	13.8635	52.04	1	3	3	3	98	10.8687	4.75439
AN8197	AN8197 AspGDID:ASPL0000009301 COORDS:ChrII_A_nidulans_FGSC_A4:1103071-1101409C, translated using codon table 1 (527 amino acids) Uncharacterized ORF; Ortholog of <i>A. fumigatus Af293</i> : Afu5g03290, <i>A. niger CBS 513.88</i> : An09g05540, <i>A. oryzae RIB40</i> : AO090102000532, <i>Aspergillus wentii</i> : Aspwe1_0115831 and <i>Aspergillus sydowii</i> : Aspsy1_0211779	13.6439	22.01	1	8	8	8	527	58.6764	9.87646
AN10781	AN10781 AspGDID:ASPL0000001547 COORDS:ChrI_A_nidulans_FGSC_A4:893854-894335W, translated using codon table 1 (119 amino acids) Uncharacterized ORF; Ortholog(s) have cytosol, nucleus localization	13.6111	52.1	1	4	4	4	119	13.2678	10.228
AN0879	AN0879 AspGDID:ASPL0000058209 COORDS:ChrVIII_A_nidulans_FGSC_A4:2188271-2187445C, translated using codon table 1 (222 amino acids) Uncharacterized ORF; Ortholog(s) have cytosol, nucleus localization	13.5774	33.33	1	5	5	5	222	24.1897	9.70068
AN1523	AN1523 AspGDID:ASPL0000042916 COORDS:ChrVII_A_nidulans_FGSC_A4:1062828-1064931W, translated using codon table 1 (556 amino acids) Uncharacterized ORF; Putative F1F0-ATPase complex subunit with a predicted role in energy metabolism	13.1791	13.31	1	6	6	6	556	60.0294	9.14404
AN10535	AN10535 AspGDID:ASPL0000014076 COORDS:ChrII_A_nidulans_FGSC_A4:1618353-1621603W, translated using codon table 1 (1061 amino acids) Uncharacterized ORF; Has domain(s) with predicted GTP binding, GTPase activity, translation initiation factor activity, zinc ion binding activity, role in translational initiation and intracellular localization	12.969	6.79	1	6	6	6	1061	116.508	7.23975
AN6060	AN6060 AspGDID:ASPL0000002483 COORDS:ChrI_A_nidulans_FGSC_A4:1388064-1383227C, translated using codon table 1 (1447 amino acids) Uncharacterized ORF; Has domain(s) with predicted DNA binding, RNA binding activity and role in RNA metabolic process	12.969	3.04	1	2	2	3	1447	154.61	9.30518
AN2932	AN2932 AspGDID:ASPL0000037981 COORDS:ChrVI_A_nidulans_FGSC_A4:2351881-2353395W, translated using codon table 1 (398 amino acids) Uncharacterized ORF; Putative eukaryotic initiation factor 4A; expression reduced after exposure to farnesol	12.9667	17.34	1	5	5	5	398	44.908	5.23682
AN4612	AN4612 AspGDID:ASPL0000073235 COORDS:ChrIII_A_nidulans_FGSC_A4:1526522-1525969C, translated using codon table 1 (165 amino acids) Uncharacterized ORF; Ortholog(s) have DASH complex localization	12.9257	25.45	1	3	3	4	165	18.4818	9.84717
AN1752	AN1752 AspGDID:ASPL0000043602 COORDS:ChrVII_A_nidulans_FGSC_A4:1800474-1797337C, translated using codon table 1 (1045 amino acids) Uncharacterized ORF; Putative sulfite reductase with a predicted role in sulfur metabolism	12.7239	7.75	1	6	6	6	1045	114.721	5.13525
AN6175	AN6175 AspGDID:ASPL0000002438 COORDS:ChrI_A_nidulans_FGSC_A4:1016372-1015310C, translated using codon table 1 (336 amino acids) Uncharacterized ORF; Ortholog(s) have cytosol, nucleus localization	12.5192	23.81	1	6	6	7	336	38.0649	4.66553
AN6199	AN6199 AspGDID:ASPL0000005977 COORDS:ChrI_A_nidulans_FGSC_A4:950169-949460C, translated using codon table 1 (170 amino acids) Uncharacterized ORF; Ortholog(s) have RNA cap binding activity, role in deadenylation-dependent decapping of nuclear-transcribed mRNA and cytoplasmic mRNA processing body, cytosol, mRNA cap binding complex, nucleus localization	12.4588	32.94	1	3	3	4	170	19.133	5.41455
AN10595	aspE AspGDID:ASPL0000071511 COORDS:ChrIII_A_nidulans_FGSC_A4:933504-931215C, translated using codon table 1 (587 amino acids) Verified ORF; Putative septin; present only in filamentous fungi	12.458	12.1	1	5	5	5	587	65.1597	7.2251
AN4252	AN4252 AspGDID:ASPL0000010019 COORDS:ChrII_A_nidulans_FGSC_A4:1612348-1613033W, translated using codon table 1 (189 amino acids) Uncharacterized ORF; Ortholog of <i>A. nidulans FGSC A4</i> : AN10165, <i>A. fumigatus Af293</i> : Afu1g06580/hel10, Afu1g11910, <i>A. niger CBS 513.88</i> : An18g05640, An08g04120 and <i>A. oryzae RIB40</i> : AO090001000456, AO090001000373	12.4533	47.62	1	4	4	4	189	20.8755	6.65381
AN4853	palI AspGDID:ASPL0000075207 COORDS:ChrIII_A_nidulans_FGSC_A4:782719-780909C, translated using codon table 1 (549 amino acids) Verified ORF; Putative membrane protein involved in a signaling pathway that activates PacC transcription factor in response to alkaline ambient pH	12.2134	14.03	1	6	6	6	549	58.8185	8.68994
AN1340	AN1340 AspGDID:ASPL0000053752 COORDS:ChrVIII_A_nidulans_FGSC_A4:785013-785833W, translated using codon table 1 (187 amino acids) Uncharacterized ORF; Ortholog(s) have poly(A) binding activity, role in negative regulation of G2/M transition of mitotic cell cycle, nuclear-transcribed mRNA poly(A) tail shortening and cytoplasm, nuclear chromatin, polysome localization	12.1222	41.18	1	4	4	4	187	20.8123	5.77002
AN8009	nmt1 AspGDID:ASPL0000009981 COORDS:ChrII_A_nidulans_FGSC_A4:489265-488131C, translated using codon table 1 (341 amino acids) Uncharacterized ORF; Ortholog of <i>A. fumigatus</i> nmt1 and <i>S. cerevisiae</i> THI13; repressed by starvation-induced autophagy; this locus is reported to contain an upstream open reading frame (uORF)	12.0344	17.01	1	5	5	5	341	38.1953	6.02393
AN7169	fhbA AspGDID:ASPL0000067260 COORDS:ChrIV_A_nidulans_FGSC_A4:797348-796116C, translated using codon table 1 (410 amino acids) Verified ORF; NirA-dependent flavohemoprotein; required for nitrate and nitrite reductase enzyme activity, regulates sexual development; menadione stress-induced protein; induced by nitrate; palA-dependent, pH-independent expression	11.9696	20.24	1	6	6	6	410	44.9228	6.43018
AN3152	nsdD AspGDID:ASPL0000039361 COORDS:ChrVI_A_nidulans_FGSC_A4:1648207-1646643C, translated using codon table 1 (461 amino acids) Verified ORF; Predicted GATA-type zinc-finger transcription factor required for sexual development; transcript induced by nitrositive stress	11.8867	12.8	1	5	5	5	461	49.2209	9.14404
AN8269	hsp90 AspGDID:ASPL0000018308 COORDS:ChrII_A_nidulans_FGSC_A4:1334878-1337036W, translated using codon table 1 (700 amino acids) Uncharacterized ORF; 90 kilodalton heat shock protein; physically associates with importin-alpha, KapA; palA-dependent expression independent of pH	11.2972	10.86	1	7	7	7	700	79.7608	4.99561
AN1495	AN1495 AspGDID:ASPL0000049189 COORDS:ChrVII_A_nidulans_FGSC_A4:969117-968507C, translated using codon table 1 (78 amino acids) Uncharacterized ORF; Ortholog(s) have role in mRNA splicing, via spliceosome and U1 snRNP, U2 snRNP, U2-type prespliceosome, U4/U6 x U5 tri-snRNP complex, U5 snRNP, cytosol localization	11.1152	52.56	1	4	4	4	78	8.85064	6.66846
AN6887	AN6887 AspGDID:ASPL0000005287 COORDS:ChrI_A_nidulans_FGSC_A4:3477669-3479738W, translated using codon table 1 (689 amino acids) Uncharacterized ORF; Ortholog of <i>A. fumigatus Af293</i> : Afu5g13280, <i>A. niger CBS 513.88</i> : An14g04670, <i>A. oryzae RIB40</i> : AO090120000470, <i>Aspergillus wentii</i> : Aspwe1_0039072 and <i>Aspergillus sydowii</i> : Aspsy1_0145002	11.0629	7.55	1	4	4	4	689	76.3889	7.7085
AN10416	AN10416 AspGDID:ASPL0000039794 COORDS:ChrVI_A_nidulans_FGSC_A4:697009-697793W, translated using codon table 1 (149 amino acids) Uncharacterized ORF; Putative 60s ribosomal protein similar to subunits L15 and L27; ortholog of <I>S. cerevisiae</I> RPL28; expression reduced after exposure to farnesol; palA-dependent expression independent of pH	11.017	24.83	1	4	4	4	149	16.7379	10.3745
AN7895	cipB AspGDID:ASPL0000016534 COORDS:ChrII_A_nidulans_FGSC_A4:167371-168507W, translated using codon table 1 (351 amino acids) Verified ORF; Putative oxidoreductase; contains Zn-dependent alcohol dehydrogenase domain; protein expressed at increased levels during osmoadaptation	10.8636	26.78	1	7	7	7	351	37.1691	7.10791
AN4149	AN4149 AspGDID:ASPL0000015402 COORDS:ChrII_A_nidulans_FGSC_A4:1942783-1944290W, translated using codon table 1 (498 amino acids) Uncharacterized ORF; Protein of unknown function; NeddH-associated protein	10.7719	12.25	1	5	5	5	498	56.2074	5.26221
AN10007	AN10007 AspGDID:ASPL0000060673 COORDS:ChrVIII_A_nidulans_FGSC_A4:4758672-4759147W, translated using codon table 1 (96 amino acids) Uncharacterized ORF; Ortholog(s) have RNA binding activity, role in mRNA splicing, via spliceosome and U4/U6 x U5 tri-snRNP complex, U6 snRNP, cytoplasm, nucleolus, small nucleolar ribonucleoprotein complex localization	10.725	44.79	1	2	2	2	96	10.8065	4.61475
AN4593	AN4593 AspGDID:ASPL0000074481 COORDS:ChrIII_A_nidulans_FGSC_A4:1579072-1581132W, translated using codon table 1 (686 amino acids) Uncharacterized ORF; Ortholog of <i>A. fumigatus Af293</i> : Afu2g02140, <i>A. niger CBS 513.88</i> : An09g03850, <i>A. oryzae RIB40</i> : AO090011000489, <i>Aspergillus wentii</i> : Aspwe1_0041741 and <i>Aspergillus sydowii</i> : Aspsy1_0155688	10.6919	7.87	1	4	4	4	686	74.7693	6.94678
AN7570	tubB AspGDID:ASPL0000065841 COORDS:ChrIV_A_nidulans_FGSC_A4:1979601-1977747C, translated using codon table 1 (451 amino acids) Verified ORF; Alpha-tubulin, forms a heterodimer with beta-tubulin that promotes microtubule assembly; non-essential subunit required for meiosis and formation of ascospores	10.6701	15.08	1	4	5	6	451	50.0276	5.10986
AN6342	AN6342 AspGDID:ASPL0000005981 COORDS:ChrI_A_nidulans_FGSC_A4:466752-469951W, translated using codon table 1 (968 amino acids) Uncharacterized ORF; Ortholog of <i>A. fumigatus Af293</i> : Afu2g14260, <i>A. niger CBS 513.88</i> : An02g01220, <i>A. oryzae RIB40</i> : AO090023000107, <i>Aspergillus wentii</i> : Aspwe1_0045565 and <i>Aspergillus sydowii</i> : Aspsy1_0031691	10.608	7.64	1	5	5	5	968	107.778	9.08545
AN7291	AN7291 AspGDID:ASPL0000067600 COORDS:ChrIV_A_nidulans_FGSC_A4:400576-399476C, translated using codon table 1 (308 amino acids) Uncharacterized ORF; Ortholog of <i>A. fumigatus Af293</i> : Afu2g16910, <i>A. oryzae RIB40</i> : AO090102000654, <i>Aspergillus wentii</i> : Aspwe1_0171092, <i>Aspergillus sydowii</i> : Aspsy1_0027159 and <i>Aspergillus terreus NIH2624</i> : ATET_10094	10.5464	30.84	1	7	7	9	308	35.7204	4.80518
AN7880	AN7880 AspGDID:ASPL0000018025 COORDS:ChrII_A_nidulans_FGSC_A4:102918-108494W, translated using codon table 1 (1663 amino acids) Uncharacterized ORF; Putative fatty-acyl-CoA synthase with a predicted role in cytosolic fatty acid formation; predicted secondary metabolism gene cluster member	10.5131	5.89	1	6	6	6	1663	182.381	5.73193
AN7626	AN7626 AspGDID:ASPL0000065664 COORDS:ChrIV_A_nidulans_FGSC_A4:2183202-2185696W, translated using codon table 1 (776 amino acids) Uncharacterized ORF; Predicted scaffold protein with similarity to mammalian paxillin	10.4769	8.89	1	6	6	6	776	83.5234	6.50732
AN6552	AN6552 AspGDID:ASPL0000000631 COORDS:ChrI_A_nidulans_FGSC_A4:2442855-2444141W, translated using codon table 1 (428 amino acids) Uncharacterized ORF; Putative F-box protein	10.3117	9.11	1	3	3	4	428	48.864	8.57275
AN1182	benA AspGDID:ASPL0000060381 COORDS:ChrVIII_A_nidulans_FGSC_A4:1268188-1270053W, translated using codon table 1 (447 amino acids) Verified ORF; Beta-tubulin, highly conserved component of microtubules; <I>A. nidulans</I> has two beta-tubulin genes, benA and tubC; temperature sensitive mutants are blocked in mitosis and in nuclear division	10.2899	13.2	1	2	4	4	447	49.8199	4.89404
AN5482	ran AspGDID:ASPL0000033427 COORDS:ChrV_A_nidulans_FGSC_A4:2669233-2668207C, translated using codon table 1 (215 amino acids) Verified ORF; Putative Ran GTPase, GTP binding protein; protein abundance decreased by menadione stress; palA-dependent expression independent of pH	10.2434	27.44	1	5	5	5	215	24.1614	7.38623
AN2903	pepE AspGDID:ASPL0000040189 COORDS:ChrVI_A_nidulans_FGSC_A4:2446846-2448203W, translated using codon table 1 (394 amino acids) Uncharacterized ORF; Aspartic protease; protein expressed at decreased levels in a hapX mutant versus wild-type	10.1169	18.53	1	5	5	5	394	42.7734	4.97021
AN5014	AN5014 AspGDID:ASPL0000076279 COORDS:ChrIII_A_nidulans_FGSC_A4:278579-279214W, translated using codon table 1 (124 amino acids) Uncharacterized ORF; Ortholog(s) have cytosol, nucleolus localization	10.0631	34.68	1	4	4	4	124	14.0945	9.42236
AN0870	AN0870 AspGDID:ASPL0000052900 COORDS:ChrVIII_A_nidulans_FGSC_A4:2217373-2218540W, translated using codon table 1 (314 amino acids) Uncharacterized ORF; Putative transporter with a predicted role in small molecule transport	9.91365	15.92	1	4	4	4	314	32.9283	9.36377
AN8013	AN8013 AspGDID:ASPL0000017522 COORDS:ChrII_A_nidulans_FGSC_A4:499051-501222W, translated using codon table 1 (672 amino acids) Uncharacterized ORF; Ortholog(s) have role in regulation of mitotic metaphase/anaphase transition and mitotic spindle pole body, nucleus localization	9.79656	7.44	1	4	4	5	672	76.677	5.45264
AN3815	spaA AspGDID:ASPL0000009795 COORDS:ChrII_A_nidulans_FGSC_A4:2973312-2976172W, translated using codon table 1 (913 amino acids) Verified ORF; Protein with a role in establishment of cell polarity; ortholog of <I>S. cerevisiae</I> Spa2p	9.75367	4.16	1	3	3	3	913	101.864	5.68115
AN3814	cypA AspGDID:ASPL0000013856 COORDS:ChrII_A_nidulans_FGSC_A4:2977175-2978123W, translated using codon table 1 (217 amino acids) Uncharacterized ORF; Putative peptidyl-prolyl cis-trans isomerase (PPIase); cyclophilin	9.73799	22.58	1	4	4	4	217	23.6017	8.86572
AN3710	AN3710 AspGDID:ASPL0000010730 COORDS:ChrII_A_nidulans_FGSC_A4:3314819-3314041C, translated using codon table 1 (200 amino acids) Uncharacterized ORF; Ortholog(s) have role in attachment of mitotic spindle microtubules to kinetochore, cellular response to osmotic stress, mitotic spindle assembly checkpoint and DASH complex, cytosol, mitotic spindle pole body localization	9.67063	20.5	1	3	3	3	200	22.143	9.83252
AN0917	AN0917 AspGDID:ASPL0000055210 COORDS:ChrVIII_A_nidulans_FGSC_A4:2079979-2081841W, translated using codon table 1 (564 amino acids) Uncharacterized ORF; Ortholog(s) have role in ascospore formation, sporocarp development involved in sexual reproduction and nucleus localization	9.63749	13.48	1	7	7	7	564	63.971	9.40771
AN3706	AN3706 AspGDID:ASPL0000012467 COORDS:ChrII_A_nidulans_FGSC_A4:3321661-3320973C, translated using codon table 1 (153 amino acids) Uncharacterized ORF; <I>S. cerevisiae</I> ortholog RPS10A has role in rRNA export from nucleus; palA-dependent expression independent of pH	9.52297	34.64	1	3	3	4	153	17.6441	9.81787
AN1951	AN1951 AspGDID:ASPL0000051381 COORDS:ChrVII_A_nidulans_FGSC_A4:2360929-2361976W, translated using codon table 1 (236 amino acids) Uncharacterized ORF; Has domain(s) with predicted nucleic acid binding, zinc ion binding activity, role in spliceosomal snRNP assembly and U1 snRNP localization	9.479	13.14	1	2	2	3	236	23.4393	7.38623
AN8605	cyp1 AspGDID:ASPL0000077203 COORDS:ChrIII_A_nidulans_FGSC_A4:3389977-3390629W, translated using codon table 1 (162 amino acids) Verified ORF; Putative peptidyl-prolyl cis-trans isomerase (PPIase); cyclophilin	9.45963	42.59	1	6	6	6	162	17.787	8.90967
AN4575	AN4575 AspGDID:ASPL0000073795 COORDS:ChrIII_A_nidulans_FGSC_A4:1623132-1622059C, translated using codon table 1 (357 amino acids) Verified ORF; Ortholog of <i>A. oryzae RIB40</i> : AO090011000461, <i>Aspergillus flavus NRRL 3357</i> : AFL2T_05228, <i>Aspergillus versicolor</i> : Aspve1_0042983 and <i>Aspergillus sydowii</i> : Aspsy1_0091136	9.45224	10.08	1	3	3	3	357	36.0226	4.32275
AN3468	H2A.X AspGDID:ASPL0000038151 COORDS:ChrVI_A_nidulans_FGSC_A4:632619-633175W, translated using codon table 1 (132 amino acids) Verified ORF; Histone H2A	9.44727	29.55	1	3	3	3	132	13.9707	10.5503
AN4022	AN4022 AspGDID:ASPL0000013579 COORDS:ChrII_A_nidulans_FGSC_A4:2317479-2319761W, translated using codon table 1 (760 amino acids) Uncharacterized ORF; Ortholog of <i>A. fumigatus Af293</i> : Afu1g03700, <i>A. oryzae RIB40</i> : AO090003000976, <i>Aspergillus wentii</i> : Aspwe1_0103267, <i>Aspergillus sydowii</i> : Aspsy1_0057572 and <i>Aspergillus terreus NIH2624</i> : ATET_03840	9.43271	8.95	1	3	3	3	760	83.2045	7.10791
AN9420	cyp4 AspGDID:ASPL0000043969 COORDS:ChrVII_A_nidulans_FGSC_A4:672579-671750C, translated using codon table 1 (183 amino acids) Uncharacterized ORF; Putative peptidyl-prolyl cis-trans isomerase H (PPIase)	9.39791	19.67	1	4	4	4	183	20.0368	7.29834
AN5744	AN5744 AspGDID:ASPL0000027505 COORDS:ChrV_A_nidulans_FGSC_A4:1825847-1824472C, translated using codon table 1 (270 amino acids) Uncharacterized ORF; Putative 14-3-3-like protein; transcript upregulated in response to camptothecin	9.38132	25.93	1	3	5	6	270	30.6362	4.86865
AN4064	AN4064 AspGDID:ASPL0000018215 COORDS:ChrII_A_nidulans_FGSC_A4:2198941-2200252W, translated using codon table 1 (311 amino acids) Verified ORF; Putative ADP/ATP carrier protein with a predicted role in energy metabolism; palA-dependent expression independent of pH	9.37144	10.93	1	3	3	3	311	33.7906	9.89111
AN1345	AN1345 AspGDID:ASPL0000058023 COORDS:ChrVIII_A_nidulans_FGSC_A4:775408-775967W, translated using codon table 1 (145 amino acids) Uncharacterized ORF; Ortholog(s) have structural constituent of ribosome activity and role in maturation of SSU-rRNA from tricistronic rRNA transcript (SSU-rRNA, 5.8S rRNA, LSU-rRNA), regulation of translational fidelity	9.35783	31.03	1	3	3	3	145	15.8458	10.3892
AN2135	AN2135 AspGDID:ASPL0000051071 COORDS:ChrVII_A_nidulans_FGSC_A4:2989522-2987711C, translated using codon table 1 (603 amino acids) Uncharacterized ORF; Has domain(s) with predicted DNA binding, DNA-directed RNA polymerase activity, role in transcription from RNA polymerase III promoter and DNA-directed RNA polymerase III complex localization	9.33297	7.63	1	2	2	3	603	64.1771	5.19873
AN6500	AN6500 AspGDID:ASPL0000004497 COORDS:ChrI_A_nidulans_FGSC_A4:2301283-2300506C, translated using codon table 1 (157 amino acids) Uncharacterized ORF; Ortholog(s) have cytosol localization	9.2075	22.29	1	3	3	3	157	17.076	10.6821
AN6900	tpiA AspGDID:ASPL0000001144 COORDS:ChrI_A_nidulans_FGSC_A4:3517593-3518737W, translated using codon table 1 (249 amino acids) Verified ORF; Putative triose-phosphate isomerase with a predicted role in gluconeogenesis and glycolysis; protein induced by farnesol	9.17474	25.3	1	5	5	5	249	27.1403	6.12549
AN0776	AN0776 AspGDID:ASPL0000053603 COORDS:ChrVIII_A_nidulans_FGSC_A4:2502223-2501208C, translated using codon table 1 (184 amino acids) Verified ORF; Ortholog(s) have structural constituent of ribosome activity, role in cellular response to drug, cytoplasmic translation and cell surface, cytosolic large ribosomal subunit localization	9.14222	19.02	1	4	4	4	184	20.606	10.8286
AN0866	AN0866 AspGDID:ASPL0000059656 COORDS:ChrVIII_A_nidulans_FGSC_A4:2232313-2229877C, translated using codon table 1 (702 amino acids) Uncharacterized ORF; Ortholog of <i>A. nidulans FGSC A4</i> : AN3519, AN2646, AN0587, AN7370 and <i>A. fumigatus Af293</i> : Afu1g15200, Afu3g03790, Afu4g14040, Afu5g06900, Afu7g08575	9.08625	7.26	1	5	5	5	702	77.8923	7.59131
AN5694	cutB AspGDID:ASPL0000029878 COORDS:ChrV_A_nidulans_FGSC_A4:1961834-1964021W, translated using codon table 1 (694 amino acids) Verified ORF; Putative poly(A) RNA polymerase; required for mRNA 3'-end processing	9.06805	10.95	1	7	7	7	694	77.6611	9.05615
AN4802	AN4802 AspGDID:ASPL0000075029 COORDS:ChrIII_A_nidulans_FGSC_A4:942832-943553W, translated using codon table 1 (158 amino acids) Uncharacterized ORF; 60S ribosomal protein L21; ortholog of <i>S. cerevisiae</i> Rpl21Ap; expression reduced after exposure to farnesol	9.04099	24.68	1	3	3	3	158	18.1297	10.1841
AN12491	AN12491 AspGDID:ASPL0000403457 COORDS:ChrI_A_nidulans_FGSC_A4:3575960-3573772C, translated using codon table 1 (266 amino acids) Uncharacterized ORF; Ortholog(s) have ATP-dependent RNA helicase inhibitor activity, RNA binding activity	9.02978	28.57	1	6	6	6	266	28.1257	10.1401
AN2919	sltA AspGDID:ASPL0000035285 COORDS:ChrVI_A_nidulans_FGSC_A4:2397236-2399437W, translated using codon table 1 (698 amino acids) Verified ORF; C2H2 zinc-finger transcription factor involved in cation homeostasis; involved in response to abiotic stress; transcript upregulated in response to camptothecin; necessary for growth on pH 8 medium	8.91909	7.31	1	4	4	5	698	77.7553	7.79639
AN0211	AN0211 AspGDID:ASPL0000058715 COORDS:ChrVIII_A_nidulans_FGSC_A4:4283561-4282549C, translated using codon table 1 (252 amino acids) Uncharacterized ORF; Ortholog(s) have U2 snRNP, cytosol localization	8.89633	21.03	1	4	4	4	252	28.4113	9.27588
AN0905	AN0905 AspGDID:ASPL0000059826 COORDS:ChrVIII_A_nidulans_FGSC_A4:2113797-2111147C, translated using codon table 1 (802 amino acids) Uncharacterized ORF; Ortholog(s) have role in protein ubiquitination, regulation of mitotic metaphase/anaphase transition and anaphase-promoting complex, cell division site, cytosol, mitotic spindle pole body localization	8.85914	9.23	1	6	6	6	802	89.8767	6.29053
AN0465	AN0465 AspGDID:ASPL0000052975 COORDS:ChrVIII_A_nidulans_FGSC_A4:3470982-3471645W, translated using codon table 1 (201 amino acids) Uncharacterized ORF; Ortholog of <i>S. cerevisiae</i> RPS8A and RPS8B; palA-dependent expression independent of pH	8.7761	19.9	1	3	3	3	201	22.8442	11.1509
AN6838	tubC AspGDID:ASPL0000005858 COORDS:ChrI_A_nidulans_FGSC_A4:3345187-3346833W, translated using codon table 1 (449 amino acids) Uncharacterized ORF; Beta-tubulin, highly conserved component of microtubules; A. nidulans has two beta-tubulin genes, tubC and benA; expression of tubC increases during conidiation	8.68283	13.36	1	2	4	4	449	50.0288	4.90674
AN9468	AN9468 AspGDID:ASPL0000000085 COORDS:ChrI_A_nidulans_FGSC_A4:1661637-1662566W, translated using codon table 1 (143 amino acids) Uncharacterized ORF; Ortholog(s) have role in maturation of SSU-rRNA from tricistronic rRNA transcript (SSU-rRNA, 5.8S rRNA, LSU-rRNA) and 90S preribosome, cytosol localization	8.67695	25.87	1	3	3	4	143	15.9306	10.1841
AN1122	AN1122 AspGDID:ASPL0000057044 COORDS:ChrVIII_A_nidulans_FGSC_A4:1450792-1451666W, translated using codon table 1 (217 amino acids) Uncharacterized ORF; Ortholog(s) have cytosol localization	8.60423	24.88	1	4	4	4	217	24.1751	9.92041
AN6625	AN6625 AspGDID:ASPL0000005335 COORDS:ChrI_A_nidulans_FGSC_A4:2670002-2666805C, translated using codon table 1 (1065 amino acids) Uncharacterized ORF; Ortholog of <i>A. fumigatus Af293</i> : Afu6g03900, <i>A. niger CBS 513.88</i> : An15g01620, <i>A. oryzae RIB40</i> : AO090701000157, <i>Aspergillus wentii</i> : Aspwe1_0024331 and <i>Aspergillus sydowii</i> : Aspsy1_0092034	8.51494	4.79	1	5	5	5	1065	117.81	7.47412
AN5891	AN5891 AspGDID:ASPL0000001272 COORDS:ChrI_A_nidulans_FGSC_A4:1897073-1894362C, translated using codon table 1 (903 amino acids) Uncharacterized ORF; Ortholog of <i>A. fumigatus Af293</i> : Afu2g11210, <i>A. niger CBS 513.88</i> : An02g03210, <i>A. oryzae RIB40</i> : AO090026000529, <i>Neosartorya fischeri NRRL 181</i> : NFIA_086490 and <i>Aspergillus clavatus NRRL 1</i> : ACLA_070170	8.50602	14.17	1	8	8	8	903	98.0966	8.104
AN4462	pycA AspGDID:ASPL0000074543 COORDS:ChrIII_A_nidulans_FGSC_A4:1981759-1985403W, translated using codon table 1 (1196 amino acids) Verified ORF; Putative pyruvate carboxylase or glutathione synthase	8.50143	6.19	1	6	6	6	1196	131.258	6.65381
AN9407	fasA AspGDID:ASPL0000056625 COORDS:ChrVIII_A_nidulans_FGSC_A4:538683-532978C, translated using codon table 1 (1860 amino acids) Verified ORF; Fatty acid synthase, alpha subunit; multifunctional enzyme with a predicted role in cytosolic fatty acid biosynthesis	8.39492	3.01	1	6	6	6	1860	204.856	6.02393
AN2734	AN2734 AspGDID:ASPL0000036346 COORDS:ChrVI_A_nidulans_FGSC_A4:2983790-2984844W, translated using codon table 1 (312 amino acids) Uncharacterized ORF; Ortholog(s) have large ribosomal subunit rRNA binding activity, role in ribosomal large subunit assembly and 90S preribosome, cytosol, preribosome, large subunit precursor localization	8.32496	11.54	1	3	3	3	312	33.4091	4.93213
AN3239	AN3239 AspGDID:ASPL0000037699 COORDS:ChrVI_A_nidulans_FGSC_A4:1371397-1370152C, translated using codon table 1 (364 amino acids) Uncharacterized ORF; Has domain(s) with predicted acyl-CoA dehydrogenase activity, oxidoreductase activity, oxidoreductase activity, acting on the CH-CH group of donors activity and role in oxidation-reduction process	8.30194	8.79	1	3	3	3	364	40.0708	8.99756
AN1398	AN1398 AspGDID:ASPL0000058725 COORDS:ChrVIII_A_nidulans_FGSC_A4:632464-633004W, translated using codon table 1 (156 amino acids) Uncharacterized ORF; Ortholog(s) have role in cellular response to cadmium ion, cellular response to osmotic stress, detoxification of cadmium ion and DASH complex, cytosol, mitotic spindle pole body localization	8.20421	35.26	1	3	3	3	156	16.7526	8.14795
AN8268	AN8268 AspGDID:ASPL0000013038 COORDS:ChrII_A_nidulans_FGSC_A4:1331427-1333127W, translated using codon table 1 (526 amino acids) Uncharacterized ORF; Putative RasGAP SH3 binding protein, contains NTF2 and RRM domains; expression reduced after exposure to farnesol	8.12406	11.6	1	5	5	5	526	55.5655	5.24951
AN1319	AN1319 AspGDID:ASPL0000057404 COORDS:ChrVIII_A_nidulans_FGSC_A4:844761-845292W, translated using codon table 1 (126 amino acids) Uncharacterized ORF; Ortholog(s) have RNA binding activity and role in mRNA splicing, via spliceosome, maturation of SSU-rRNA from tricistronic rRNA transcript (SSU-rRNA, 5.8S rRNA, LSU-rRNA)	8.12237	28.57	1	2	2	2	126	13.7093	6.53662
AN8275	citA AspGDID:ASPL0000017362 COORDS:ChrII_A_nidulans_FGSC_A4:1354742-1352891C, translated using codon table 1 (474 amino acids) Verified ORF; Mitochondrial citrate synthase with a predicted role in the TCA cycle	8.08299	7.38	1	3	3	3	474	52.1943	8.5874
AN6499	mdhC AspGDID:ASPL0000001172 COORDS:ChrI_A_nidulans_FGSC_A4:2299340-2297929C, translated using codon table 1 (330 amino acids) Verified ORF; Putative malate dehydrogenase with a predicted role in the methylglyoxal bypass or the TCA cycle; intracellular; protein abundance decreased by menadione stress	8.07099	17.27	1	3	4	4	330	34.1623	6.62451
AN4888	pdcA AspGDID:ASPL0000075405 COORDS:ChrIII_A_nidulans_FGSC_A4:658182-660112W, translated using codon table 1 (568 amino acids) Verified ORF; Putative pyruvate decarboxylase with a predicted role in pyruvate metabolism or penicillin biosynthesis; intracellular; protein abundance decreased by menadione stress	8.04162	11.27	1	4	4	4	568	62.5598	6.3667
AN1519	rsdA AspGDID:ASPL0000044981 COORDS:ChrVII_A_nidulans_FGSC_A4:1052989-1056225W, translated using codon table 1 (1019 amino acids) Verified ORF; Putative Argonaute protein involved in inverted repeat transgene (IRT)-induced RNA silencing	7.80325	4.71	1	4	4	4	1019	112.462	9.39307
AN5712	casA AspGDID:ASPL0000032100 COORDS:ChrV_A_nidulans_FGSC_A4:1916051-1917690W, translated using codon table 1 (438 amino acids) Uncharacterized ORF; Putative metacaspase	7.66548	12.33	1	3	3	3	438	48.4902	7.7085
AN8539	ngn26 AspGDID:ASPL0000027796 COORDS:ChrV_A_nidulans_FGSC_A4:802495-801873C, translated using codon table 1 (205 amino acids) Uncharacterized ORF; Ortholog of A. fumigatus SidG; triacetylfusarinine C (TAFC) siderophore biosynthetic transacetylase; transcript induced by light in developmentally competent mycelia	7.6626	17.07	1	2	2	2	205	23.2675	5.99854
AN8765	AN8765 AspGDID:ASPL0000075121 COORDS:ChrIII_A_nidulans_FGSC_A4:2887690-2890216W, translated using codon table 1 (807 amino acids) Uncharacterized ORF; Protein with a predicted role in the regulation of chitin synthase activity	7.64908	7.06	1	4	4	4	807	87.7997	7.51807
AN5719	AN5719 AspGDID:ASPL0000030976 COORDS:ChrV_A_nidulans_FGSC_A4:1897265-1896692C, translated using codon table 1 (109 amino acids) Uncharacterized ORF; Ortholog(s) have structural constituent of ribosome activity and cytosol, ribosome localization	7.61254	52.29	1	3	3	3	109	11.1225	4.17041
AN9097	AN9097 AspGDID:ASPL0000034604 COORDS:ChrVI_A_nidulans_FGSC_A4:441571-442206W, translated using codon table 1 (133 amino acids) Uncharacterized ORF; Ortholog(s) have role in maturation of SSU-rRNA from tricistronic rRNA transcript (SSU-rRNA, 5.8S rRNA, LSU-rRNA) and cytosol, mitochondrion, nucleolus localization	7.60576	20.3	1	3	3	3	133	15.3115	10.7261
AN2686	AN2686 AspGDID:ASPL0000039728 COORDS:ChrVI_A_nidulans_FGSC_A4:3147721-3147286C, translated using codon table 1 (94 amino acids) Uncharacterized ORF; Has domain(s) with predicted role in mitotic spindle organization in nucleus and DASH complex, mitotic spindle localization	7.53582	54.26	1	4	4	4	94	10.7352	4.55127
AN9362	AN9362 AspGDID:ASPL0000060533 COORDS:ChrVIII_A_nidulans_FGSC_A4:409056-409739W, translated using codon table 1 (209 amino acids) Uncharacterized ORF; Putative U2 auxillary factor (U2AF) small subunit	7.47338	19.62	1	2	2	2	209	24.2915	7.92822
AN2984	rlmA AspGDID:ASPL0000034782 COORDS:ChrVI_A_nidulans_FGSC_A4:2174186-2172247C, translated using codon table 1 (605 amino acids) Uncharacterized ORF; Putative MADS-box family transcription factor; regulates cell wall hydrolase gene expression and autolysis; mutants have abnormal conidiophores arrested at metula formation	7.45779	5.29	1	2	2	2	605	65.4064	9.12939
AN8704	AN8704 AspGDID:ASPL0000074183 COORDS:ChrIII_A_nidulans_FGSC_A4:3065640-3064819C, translated using codon table 1 (160 amino acids) Uncharacterized ORF; 60S ribosomal protein L24a; PalA-dependent expression independent of pH	7.43612	18.13	1	3	3	3	160	17.8559	11.2241
AN1013	AN1013 AspGDID:ASPL0000053114 COORDS:ChrVIII_A_nidulans_FGSC_A4:1809758-1808637C, translated using codon table 1 (301 amino acids) Uncharacterized ORF; Putative 60S ribosomal protein L5; ortholog of <I>S. cerevisiae</I> Rpl5p which is an RNA binding protein with a role in ribosomal large subunit assembly	7.40855	12.96	1	3	3	3	301	34.3705	8.67529
AN3072	AN3072 AspGDID:ASPL0000039681 COORDS:ChrVI_A_nidulans_FGSC_A4:1942103-1939478C, translated using codon table 1 (856 amino acids) Uncharacterized ORF; Has domain(s) with predicted nucleic acid binding, nucleotide binding activity	7.2553	6.66	1	3	3	3	856	94.2969	5.56689
AN6998	AN6998 AspGDID:ASPL0000065715 COORDS:ChrIV_A_nidulans_FGSC_A4:1360244-1362224W, translated using codon table 1 (573 amino acids) Uncharacterized ORF; Ortholog(s) have role in conidium formation, response to heat	7.24106	7.33	1	4	4	5	573	62.6841	9.61279
AN4452	AN4452 AspGDID:ASPL0000073853 COORDS:ChrIII_A_nidulans_FGSC_A4:2010940-2013191W, translated using codon table 1 (396 amino acids) Uncharacterized ORF; Has domain(s) with predicted structural constituent of ribosome activity, role in translation and ribosome localization	7.20928	6.31	1	3	3	3	396	44.8635	10.1694
AN6083	AN6083 AspGDID:ASPL0000000977 COORDS:ChrI_A_nidulans_FGSC_A4:1314003-1313053C, translated using codon table 1 (221 amino acids) Uncharacterized ORF; Ortholog(s) have role in ribosomal large subunit assembly, translational termination and cell surface, cytosol localization	7.20211	12.22	1	3	3	3	221	25.4624	10.3159
AN3563	AN3563 AspGDID:ASPL0000018296 COORDS:ChrII_A_nidulans_FGSC_A4:3752270-3750752C, translated using codon table 1 (407 amino acids) Uncharacterized ORF; Putative oxalate decarboxylase with a predicted role in oxalic acid metabolism	7.15463	15.72	1	5	5	5	407	45.3118	5.2749
AN1339	hulA AspGDID:ASPL0000058564 COORDS:ChrVIII_A_nidulans_FGSC_A4:787322-790376W, translated using codon table 1 (821 amino acids) Verified ORF; Putative HECT ubiquitin ligase	6.96709	8.04	1	4	4	4	821	92.7866	6.59521
AN6138	bimA AspGDID:ASPL0000004938 COORDS:ChrI_A_nidulans_FGSC_A4:1116314-1114244C, translated using codon table 1 (642 amino acids) Verified ORF; Component of the Anaphase-Promoting Complex/Cyclosome (APC/C), which is a ubiquitin ligase required for cell cycle progression; mutations lead to DNA damage and block cytokinesis; tetratricopeptide repeat (TPR) gene family member	6.96447	9.35	1	4	4	4	642	71.1723	8.38232
AN0289	AN0289 AspGDID:ASPL0000053315 COORDS:ChrVIII_A_nidulans_FGSC_A4:4012795-4015077W, translated using codon table 1 (760 amino acids) Uncharacterized ORF; Ortholog(s) have U2-type spliceosomal complex localization	6.94028	4.47	1	3	3	3	760	87.116	10.2427
AN1158	AN1158 AspGDID:ASPL0000054659 COORDS:ChrVIII_A_nidulans_FGSC_A4:1349070-1344704C, translated using codon table 1 (1374 amino acids) Uncharacterized ORF; Ortholog(s) have mRNA 5'-UTR binding, translation repressor activity, nucleic acid binding activity	6.87924	3.64	1	2	2	2	1374	150.71	7.32764
AN1957	AN1957 AspGDID:ASPL0000044188 COORDS:ChrVII_A_nidulans_FGSC_A4:2380045-2381595W, translated using codon table 1 (516 amino acids) Uncharacterized ORF; Putative methyltransferase with a predicted role in histidine metabolism	6.83758	10.85	1	5	5	5	516	56.8795	9.65674
AN4799	AN4799 AspGDID:ASPL0000071321 COORDS:ChrIII_A_nidulans_FGSC_A4:952839-954144W, translated using codon table 1 (391 amino acids) Uncharacterized ORF; Has domain(s) with predicted nucleic acid binding, nucleotide binding activity	6.81527	12.28	1	3	3	3	391	41.6179	5.70654
AN10574	AN10574 AspGDID:ASPL0000073559 COORDS:ChrIII_A_nidulans_FGSC_A4:1399486-1403454W, translated using codon table 1 (1290 amino acids) Uncharacterized ORF; Ortholog(s) have nucleus localization	6.81294	4.19	1	5	5	5	1290	144.069	6.99072
AN0781	AN0781 AspGDID:ASPL0000061399 COORDS:ChrVIII_A_nidulans_FGSC_A4:2487651-2484845C, translated using codon table 1 (905 amino acids) Uncharacterized ORF; Ortholog of <i>A. fumigatus Af293</i> : Afu1g14500, <i>A. niger CBS 513.88</i> : An01g12470, <i>A. oryzae RIB40</i> : AO090011000360, <i>Aspergillus wentii</i> : Aspwe1_0112044 and <i>Aspergillus sydowii</i> : Aspsy1_0145580	6.77278	6.41	1	4	4	4	905	99.6646	8.00146
AN2427	AN2427 AspGDID:ASPL0000045837 COORDS:ChrVII_A_nidulans_FGSC_A4:3920649-3922092W, translated using codon table 1 (462 amino acids) Uncharacterized ORF; Transcript induced in response to calcium dichloride in a CrzA-dependent manner	6.74086	6.49	1	3	3	3	462	50.8713	8.54346
AN6042	AN6042 AspGDID:ASPL0000001628 COORDS:ChrI_A_nidulans_FGSC_A4:1433935-1435075W, translated using codon table 1 (317 amino acids) Uncharacterized ORF; Has domain(s) with predicted nucleic acid binding, nucleotide binding activity	6.7393	26.81	1	5	5	5	317	33.9291	10.7847
AN7749	AN7749 AspGDID:ASPL0000065568 COORDS:ChrIV_A_nidulans_FGSC_A4:2583230-2584911W, translated using codon table 1 (408 amino acids) Uncharacterized ORF; Ortholog of <i>A. fumigatus Af293</i> : Afu5g07800, <i>A. niger CBS 513.88</i> : An03g03800, <i>A. oryzae RIB40</i> : AO090701000914, <i>Aspergillus wentii</i> : Aspwe1_0101068 and <i>Aspergillus sydowii</i> : Aspsy1_0058767	6.71442	6.37	1	2	2	3	408	43.2519	9.48096
AN8705	AN8705 AspGDID:ASPL0000070541 COORDS:ChrIII_A_nidulans_FGSC_A4:3063860-3063288C, translated using codon table 1 (62 amino acids) Uncharacterized ORF; Ortholog(s) have cytoplasmic stress granule, cytosol, nucleus localization	6.7018	17.74	1	2	2	2	62	6.88684	11.7661
AN2937	AN2937 AspGDID:ASPL0000036041 COORDS:ChrVI_A_nidulans_FGSC_A4:2339541-2337982C, translated using codon table 1 (519 amino acids) Uncharacterized ORF; Ortholog of <i>A. fumigatus Af293</i> : Afu3g08210, <i>A. niger CBS 513.88</i> : An02g11760, <i>Aspergillus wentii</i> : Aspwe1_0029179 and <i>Aspergillus sydowii</i> : Aspsy1_0042633	6.57775	5.39	1	2	2	2	519	57.8174	10.0083
AN10709	gfaA AspGDID:ASPL0000032301 COORDS:ChrV_A_nidulans_FGSC_A4:1688422-1690855W, translated using codon table 1 (694 amino acids) Uncharacterized ORF; Putative glutamine-fructose-6-phosphate transaminase	6.55137	11.53	1	6	6	6	694	77.38	6.65381
AN3172	AN3172 AspGDID:ASPL0000040942 COORDS:ChrVI_A_nidulans_FGSC_A4:1592512-1593465W, translated using codon table 1 (293 amino acids) Uncharacterized ORF; Ortholog of <i>S. cerevisiae</i> RPS0A and RPS0B; expression reduced after exposure to farnesol	6.52924	8.53	1	2	2	2	293	31.5589	4.90674
AN4015	AN4015 AspGDID:ASPL0000009517 COORDS:ChrII_A_nidulans_FGSC_A4:2335507-2334681C, translated using codon table 1 (159 amino acids) Uncharacterized ORF; Ortholog(s) have ribosome binding, translation elongation factor activity, translation initiation factor activity	6.50125	19.5	1	2	2	2	159	17.5925	5.17334
AN4072	AN4072 AspGDID:ASPL0000018201 COORDS:ChrII_A_nidulans_FGSC_A4:2183197-2179437C, translated using codon table 1 (1236 amino acids) Uncharacterized ORF; Ortholog of <i>A. fumigatus Af293</i> : Afu1g05490, <i>A. niger CBS 513.88</i> : An18g04300, <i>A. oryzae RIB40</i> : AO090009000396, <i>Aspergillus wentii</i> : Aspwe1_0169302 and <i>Aspergillus sydowii</i> : Aspsy1_0057624	6.4773	3.72	1	4	4	4	1236	137.729	9.37842
AN3469	H2B AspGDID:ASPL0000034738 COORDS:ChrVI_A_nidulans_FGSC_A4:631977-631405C, translated using codon table 1 (140 amino acids) Verified ORF; Histone H2B; core histone protein	6.42239	21.43	1	4	4	5	140	14.9461	10.1255
AN2875	fbaA AspGDID:ASPL0000037016 COORDS:ChrVI_A_nidulans_FGSC_A4:2527031-2525793C, translated using codon table 1 (360 amino acids) Verified ORF; Putative fructose-bisphosphate aldolase with a predicted role in gluconeogenesis and glycolysis; intracellular, menadione stress-induced protein; palA-dependent expression independent of pH	6.41782	13.89	1	3	3	3	360	39.4729	6.06201
AN1378	AN1378 AspGDID:ASPL0000057614 COORDS:ChrVIII_A_nidulans_FGSC_A4:690412-691151W, translated using codon table 1 (192 amino acids) Uncharacterized ORF; Ortholog of <i>A. fumigatus Af293</i> : Afu1g09030, <i>A. niger CBS 513.88</i> : An08g00540, <i>A. oryzae RIB40</i> : AO090005001622, <i>Aspergillus wentii</i> : Aspwe1_0024518 and <i>Aspergillus sydowii</i> : Aspsy1_0138364	6.41321	24.48	1	4	4	4	192	21.6634	8.42627
AN10258	AN10258 AspGDID:ASPL0000051025 COORDS:ChrVII_A_nidulans_FGSC_A4:2889408-2892164W, translated using codon table 1 (918 amino acids) Uncharacterized ORF; Ortholog(s) have anaphase-promoting complex, cytosol localization	6.38406	3.59	1	3	3	3	918	103.526	5.32568
AN2772	bimE AspGDID:ASPL0000038576 COORDS:ChrVI_A_nidulans_FGSC_A4:2844799-2851019W, translated using codon table 1 (2051 amino acids) Verified ORF; Component of the Anaphase-Promoting Complex/Cyclosome (APC/C), which is a ubiquitin ligase required for cell cycle progression; negative regulator of mitosis	6.3124	4.05	1	7	7	7	2051	226.224	7.1958
AN12246	AN12246 AspGDID:ASPL0000091471 COORDS:ChrIV_A_nidulans_FGSC_A4:395181-394594C, translated using codon table 1 (92 amino acids) Uncharacterized ORF; Ortholog(s) have cytosol localization	6.30812	28.26	1	2	2	3	92	10.1354	10.4478
AN9004	AN9004 AspGDID:ASPL0000047656 COORDS:ChrVII_A_nidulans_FGSC_A4:161720-163663W, translated using codon table 1 (482 amino acids) Uncharacterized ORF; Predicted monooxygenase	6.28718	6.43	1	3	3	3	482	53.4102	6.81494
AN2435	aclA AspGDID:ASPL0000045833 COORDS:ChrVII_A_nidulans_FGSC_A4:3945971-3944457C, translated using codon table 1 (485 amino acids) Verified ORF; Putative ATP citrate synthase with a predicted role in TCA intermediate metabolism; transcript downregulated upon shift from glucose to ethanol and after exposure to farnesol; protein induced by farnesol	6.27072	13.61	1	5	5	6	485	52.9516	6.17627
AN2770	AN2770 AspGDID:ASPL0000037769 COORDS:ChrVI_A_nidulans_FGSC_A4:2853628-2855879W, translated using codon table 1 (658 amino acids) Uncharacterized ORF; Putative histone promoter control protein; transcript upregulated in response to camptothecin	6.21172	7.14	1	3	3	3	658	69.7004	9.75928
AN2768	AN2768 AspGDID:ASPL0000040165 COORDS:ChrVI_A_nidulans_FGSC_A4:2861752-2860910C, translated using codon table 1 (245 amino acids) Uncharacterized ORF; Has domain(s) with predicted role in attachment of spindle microtubules to kinetochore, mitotic spindle organization in nucleus and DASH complex, spindle microtubule localization	6.18098	11.02	1	2	2	2	245	27.2817	5.16064
AN1171	kin1 AspGDID:ASPL0000056639 COORDS:ChrVIII_A_nidulans_FGSC_A4:1308284-1311575W, translated using codon table 1 (1059 amino acids) Uncharacterized ORF; Protein kinase; mutants have a moderate growth defect	6.17787	7.18	1	6	6	6	1059	117.369	9.77393
AN0262	AN0262 AspGDID:ASPL0000053192 COORDS:ChrVIII_A_nidulans_FGSC_A4:4112863-4112134C, translated using codon table 1 (165 amino acids) Uncharacterized ORF; Ortholog(s) have role in ribosomal large subunit assembly and cytosol, nucleolus localization	6.16176	16.36	1	2	2	2	165	17.8998	9.72998
AN3729	fksA AspGDID:ASPL0000011003 COORDS:ChrII_A_nidulans_FGSC_A4:3255844-3261673W, translated using codon table 1 (1905 amino acids) Verified ORF; Putative 1,3-beta-glucan synthase with a predicted role in glucan biosynthesis	6.05763	2.83	1	5	5	5	1905	218.333	7.95752
AN1802	AN1802 AspGDID:ASPL0000050456 COORDS:ChrVII_A_nidulans_FGSC_A4:1935401-1936221W, translated using codon table 1 (114 amino acids) Uncharacterized ORF; Ortholog(s) have role in mRNA splicing, via spliceosome and U1 snRNP, U2 snRNP, U2-type prespliceosome, U4/U6 x U5 tri-snRNP complex, U5 snRNP localization	5.97852	17.54	1	2	2	2	114	13.0099	9.42236
AN1984	AN1984 AspGDID:ASPL0000050693 COORDS:ChrVII_A_nidulans_FGSC_A4:2462311-2464858W, translated using codon table 1 (808 amino acids) Uncharacterized ORF; Ortholog(s) have TFIID-class transcription factor binding, chromatin binding, core promoter binding, lysine-acetylated histone binding activity	5.94538	7.8	1	7	7	7	808	88.0143	6.60986
AN6629	AN6629 AspGDID:ASPL0000007033 COORDS:ChrI_A_nidulans_FGSC_A4:2678253-2678907W, translated using codon table 1 (149 amino acids) Uncharacterized ORF; Putative ribosomal protein L14; ortholog of <I>S. cerevisiae</I> Rpl14Ap; expression reduced after exposure to farnesol	5.79407	19.46	1	3	3	3	149	16.7365	10.7261
AN5442	cpyA AspGDID:ASPL0000030746 COORDS:ChrV_A_nidulans_FGSC_A4:2803189-2804900W, translated using codon table 1 (552 amino acids) Verified ORF; Putative carboxypeptidase Y	5.78996	9.24	1	4	4	4	552	62.026	5.04639
AN12304	AN12304 AspGDID:ASPL0000097781 COORDS:ChrVII_A_nidulans_FGSC_A4:1830989-1830369C, translated using codon table 1 (206 amino acids) Uncharacterized ORF; Ortholog of <i>A. fumigatus Af293</i> : Afu3g13370, <i>Neosartorya fischeri NRRL 181</i> : NFIA_063990, <i>Aspergillus wentii</i> : Aspwe1_0038143 and <i>Aspergillus clavatus NRRL 1</i> : ACLA_041070	5.76043	15.53	1	3	3	3	206	24.2053	10.0083
AN5222	AN5222 AspGDID:ASPL0000026885 COORDS:ChrV_A_nidulans_FGSC_A4:1541576-1542473W, translated using codon table 1 (160 amino acids) Uncharacterized ORF; Ortholog(s) have structural constituent of ribosome activity and role in maturation of SSU-rRNA from tricistronic rRNA transcript (SSU-rRNA, 5.8S rRNA, LSU-rRNA), ribosomal small subunit assembly	5.62408	17.5	1	2	2	3	160	18.5381	10.8286
AN1944	AN1944 AspGDID:ASPL0000046912 COORDS:ChrVII_A_nidulans_FGSC_A4:2338070-2340207W, translated using codon table 1 (690 amino acids) Uncharacterized ORF; Has domain(s) with predicted nucleic acid binding, zinc ion binding activity	5.60399	7.1	1	3	3	3	690	73.8452	6.45557
AN7894	AN7894 AspGDID:ASPL0000011345 COORDS:ChrII_A_nidulans_FGSC_A4:165556-165888W, translated using codon table 1 (110 amino acids) Uncharacterized ORF; Protein of unknown function	5.57845	35.45	1	3	3	3	110	12.5554	6.06201
AN0854	AN0854 AspGDID:ASPL0000052916 COORDS:ChrVIII_A_nidulans_FGSC_A4:2274664-2269568C, translated using codon table 1 (1698 amino acids) Uncharacterized ORF; Ortholog of <i>A. fumigatus Af293</i> : Afu1g15110, <i>A. niger CBS 513.88</i> : An01g13270, <i>A. oryzae RIB40</i> : AO090005001214, <i>Neosartorya fischeri NRRL 181</i> : NFIA_010310 and <i>Aspergillus wentii</i> : Aspwe1_0051140	5.56504	1.59	1	2	2	2	1698	186.13	9.31982
AN5715	AN5715 AspGDID:ASPL0000029491 COORDS:ChrV_A_nidulans_FGSC_A4:1907272-1908090W, translated using codon table 1 (119 amino acids) Uncharacterized ORF; Putative 40s ribosomal protein S26; ortholog of <I>S. cerevisiae</I> Rps26Bp which has role in rRNA export from nucleus; expression reduced after exposure to farnesol	5.53917	20.17	1	2	2	2	119	13.4712	10.8726
AN1826	AN1826 AspGDID:ASPL0000044268 COORDS:ChrVII_A_nidulans_FGSC_A4:2004167-2005495W, translated using codon table 1 (407 amino acids) Uncharacterized ORF; Has domain(s) with predicted hydrolase activity	5.50173	11.3	1	3	3	3	407	44.5877	8.11865
AN0170	trxA AspGDID:ASPL0000052272 COORDS:ChrVIII_A_nidulans_FGSC_A4:4388838-4387962C, translated using codon table 1 (189 amino acids) Verified ORF; Thioredoxin; predicted role in cell redox homeostasis; required for conidiation; expression upregulated after exposure to farnesol	5.46084	26.46	1	4	4	4	189	20.1955	9.34912
AN8718	AN8718 AspGDID:ASPL0000076431 COORDS:ChrIII_A_nidulans_FGSC_A4:3031193-3028683C, translated using codon table 1 (711 amino acids) Uncharacterized ORF; Has domain(s) with predicted 2-dehydropantoate 2-reductase activity, NADP binding, coenzyme binding, oxidoreductase activity, oxidoreductase activity, acting on the CH-OH group of donors, NAD or NADP as acceptor activity	5.45632	4.64	1	2	2	2	711	77.6013	8.1333
AN4937	AN4937 AspGDID:ASPL0000076491 COORDS:ChrIII_A_nidulans_FGSC_A4:501217-500881C, translated using codon table 1 (68 amino acids) Uncharacterized ORF; Ortholog of <i>A. fumigatus Af293</i> : Afu3g10510, <i>A. niger CBS 513.88</i> : An16g04450, <i>Aspergillus wentii</i> : Aspwe1_0169043 and <i>Aspergillus sydowii</i> : Aspsy1_0087654	5.42291	30.88	1	2	2	2	68	7.40507	10.0522
AN3163	stoA AspGDID:ASPL0000036464 COORDS:ChrVI_A_nidulans_FGSC_A4:1613864-1612656C, translated using codon table 1 (344 amino acids) Uncharacterized ORF; Putative stomatin ortholog, predicted to have scaffolding functions in maintenance of lipid microdomains in membranes; mutation affects hyphal morphology	5.38	7.27	1	2	2	2	344	37.3071	6.04932
AN9191	AN9191 AspGDID:ASPL0000041446 COORDS:ChrVI_A_nidulans_FGSC_A4:154950-156035W, translated using codon table 1 (361 amino acids) Uncharacterized ORF; Ortholog(s) have intracellular localization	5.37085	9.7	1	3	3	3	361	40.3136	5.5415
AN6705	AN6705 AspGDID:ASPL0000005061 COORDS:ChrI_A_nidulans_FGSC_A4:2913996-2916246W, translated using codon table 1 (681 amino acids) Uncharacterized ORF; Ortholog(s) have DNA binding, DNA translocase activity	5.36659	4.85	1	2	2	2	681	74.0528	5.18604
AN6370	AN6370 AspGDID:ASPL0000007665 COORDS:ChrI_A_nidulans_FGSC_A4:391696-393612W, translated using codon table 1 (638 amino acids) Uncharacterized ORF; Ortholog of <i>A. fumigatus Af293</i> : Afu2g14010, <i>A. oryzae RIB40</i> : AO090026000159, <i>Aspergillus wentii</i> : Aspwe1_0696714, <i>Aspergillus sydowii</i> : Aspsy1_0031745 and <i>Aspergillus terreus NIH2624</i> : ATET_01392	5.34856	6.58	1	3	3	3	638	70.3915	9.61279
AN10524	AN10524 AspGDID:ASPL0000017588 COORDS:ChrII_A_nidulans_FGSC_A4:1687808-1689477W, translated using codon table 1 (506 amino acids) Uncharacterized ORF; Ortholog(s) have RSC complex, SWI/SNF complex, cytosol localization	5.32347	5.73	1	3	3	3	506	56.4415	6.771
AN2765	hhoA AspGDID:ASPL0000035051 COORDS:ChrVI_A_nidulans_FGSC_A4:2873551-2872326C, translated using codon table 1 (200 amino acids) Verified ORF; Putative histone H1; localized to chromosomes	5.31055	18	1	3	3	3	200	21.0919	10.6821
[truncated: 126 more rows]

## Sheet: Table B CulA-GFP Pull Downs 1-3
Table B of S9 Table
Pull down replicate 1: CulA interacting proteins from 24 h vegetative growth		Score	Coverage	# Proteins	# Unique Peptides	# Peptides	# PSMs	# AAs	MW [kDa]	calc. pI
[truncated: 1,367 more rows]
