# Supplementary material for: F-box receptor mediated control of substrate stability and subcellular location organizes cellular development of Aspergillus nidulans
Source: PLoS Genet. 2022 Dec 12;18(12):e1010502. doi: 10.1371/journal.pgen.1010502 (PMC9744329; doi:10.1371/journal.pgen.1010502)
Supplement: S10 Table — (XLSX) [file pgen.1010502.s022.xlsx]

## Sheet: Table A. FBOX Orthologs
	S10 Table.
	Table A. F-box domain orthologs in majour eukaryotic organisms
#	F-Box	Gene ID	S. cerevesiae	S. pombe	C. albicans	C. neoformans	N. crassa	A. fumigatus	P. chrysogenum	F. oxysporum	C. elegans	D. melanogaster	D. rerio	H. sapiens	A. thaliana
1	Fbx1	AN6086	YLR097C (HRT3)	NP_588546.2 (F-box protein Pof7)	XP_722710.2 (C4_01470W)	XP_012051816.1 (F-box protein 9 )	XP_964195.1 (F-Box protein POF7)	Afu2g09240 (F-box protein Pof7)	KZN93663.1 (EN45_038470)	XP_018241440.1 (FOXG_05909)		NP_650206.1 (FBXO9)	XP_005156544.1 (FBXO9)	NP_258441.1 (FBXO9)
2	Fbx2	AN6816							KZN92645.1 (EN45_028050)
3	Fbx3	AN6183					XP_962111.2 (NCU07257)	Afu2g11570	KZN94561.1 (EN45_047620)	XP_018245266.1 (FOXG_08465)
4	Fbx4	AN6552						Afu6g04645
5	Fbx5	AN7956							KZN91912.1 (EN45_020530)
6	Fbx6	AN9187
7	Fbx7	AN0249					XP_965408.2 (NCU03022)	Afu1g05330	KZN92581.1 (EN45_027400)
8	Fbx8	AN0353						Afu1g02120	KZN90482.1 (EN45_005990)
9	Fbx9	AN10061	YJL204C (RCY1)	NP_588383.1 (F-box protein Pof6)	XP_714619.2 (RCY1)	XP_012051503.1 (Recyclin-1)	XP_960738.1 (Rcy1)	Afu1g02050 (Rcy1)	KZN90476.1 (EN45_005930)	XP_018234215.1 (FOXG_01469)
10	Fbx10	AN0460					XP_960411.2 (NCU04785)	Afu1g04380	KZN93855.1 (EN45_040410)
11	Fbx11	AN0557					XP_962666.1 (NCU07996)	Afu6g11400	KZN89736.1 (EN45_083670)	XP_018242010.1 (FOXG_19209)
12	Fbx12	AN2029
13	Fbx13	AN12126						Afu4g09270
14	Fbx14	AN2353							KZN94402.1 (EN45_045990)	XP_018257785.1 (FOXG_16947)
15	Fbx15	AN2505					XP_958675.2 (NCU04576)	Afu3g14150	KZN84358.1 (EN45_114820)	XP_018253997.1 (FOXG_14272)
16	Fbx16	AN2636							KZN88739.1 (EN45_073210)	XP_018239284.1 (FOXG_04517)
17	Fbx17	AN2861		NP_594559.1 (F-box protein Pof11)		XP_012053455.1 (CNAG_06382)	XP_958369.1 (FWD-2)	Afu3g11870	KZN91812.1 (EN45_019530)	XP_018235836.1 (FOXG_02332)	NP_001300563.1 (LIN-23)	NP_524430.1 (SLMB)	NP_958467.1 (FBXW11A)	NP_003930.1 (BTRC)
18	Fbx18	AN4488					XP_011393172.1 (NCU07425)	Afu2g03440	KZN92086.1 (EN45_022330)	XP_018234695.1 (FOXG_01742)
19	Fbx19	AN4510			XP_713409.1 (CAALFM_CR02460WA)		XP_011393223.1 (NCU08642)	Afu2g03170	KZN92131.1 (EN45_022780)	XP_018233750.1 (FOXG_01158)		NP_650512.1 (FBXL7)
20	Fbx20	AN4535				XP_012053355.1 (CNAG_06498)	XP_963101.1 (NCU06250)	Afu2g02860	KZN92430.1 (EN45_025840)	XP_018234875.1 (FOXG_01844)	NP_741249.1 (FBXL-1)			NP_036289.3 (FBXL2)
21	Fbx21	AN5509						Afu4g00200
22	Fbx22	AN5517	YFL009W (CDC4)	NP_594956.1 (F-box/WD repeat protein Pop2)	XP_718226.1 (CDC4)	XP_012046895.1 (CNAG_00693 / CDC4)	XP_958783.2 (NCU05939 / CDC4)	Afu6g13030 (CDC4)	KZN86079.1 (EN45_102760)	XP_018238243.1 (FOXG_03818 / CDC4)
23	Fbx23	AN5593					XP_955980.3 (FWD-1)	Afu4g11440	KZN85753.1 (EN45_099480)	XP_018239800.1 (FOXG_04918)
24	Fbx24	AN6217				XP_012048580.1 (CNAG_05294 / CDC4)	XP_957123.1 (NCU06483)	Afu2g12060	KZN86375.1 (EN45_048970)	XP_018246705.1 (FOXG_09446 / CDC4)	NP_506421.1 (SEL-10)	NP_728965.1 (AGO)	XP_005171009.1 (FBXW7)	XP_011530390.1 (FBXW7)
25	Fbx25	AN6359	YIL046W (MET30)	NP_593310.1 (F-box/WD repeat protein protein Pof1)	XP_718124.1 (Met30)	XP_012050517.1 (Met30)	XP_962825.2 (SCON-2)	Afu2g14110 (sconB)	KZN85441.1 (EN45_096210)	XP_018235911.1 (Met30)
26	Fbx26	AN7086						Afu3g01810		XP_018244209.1 (FOXG_19587)
27	Fbx27	AN9113		NP_588152.1 (F-box protein Pof3)	XP_717801.1 (C3_00380C)			Afu7g02000	KZN88893.1 (EN45_074840)
28	Fbx28	AN5209					XP_957999.2 (NCU06932)	Afu6g07420	KZN92268.1 (EN45_024220)	XP_018255457.1 (FOXG_15455)
29	Fbx29	AN2933			XP_717414.2 (CAALFM_CR04600WA)		XP_958420.1 (NCU07419)	Afu3g08170	KZN87003.1 (EN45_055560)	XP_018235182.1 (FOXG_01986)	NP_001040940.1 (PSR-1)	NP_001262832.1 (PSR)	NP_739567.3 (JMJD6)	NP_055982.2 (JMJD6)	NP_196273 (F-box protein At5g06550)
30	Fbx30	AN9059					XP_959800.1 (MUS-10)	Afu3g04320	KZN86831.1 (EN45_053810)	XP_018244065.1 (FOXG_08116)			XP_696130.3 (FBXO21)	XP_016874528.1 (FBXO21)
31	Fbx31	AN0307						Afu1g02660
32	Fbx32	AN1693						Afu4g08560	KZN83966.1 (EN45_110840)
33	Fbx33	AN2106							KZN91445.1 (EN45_015790)
34	Fbx34	AN2364						Afu8g06990
35	Fbx35	AN2806							KZN88718.1 (EN45_072980)
36	Fbx36	AN3203						Afu2g14640	KZN83511.1 (EN45_106100)	XP_018231982.1 (FOXG_00221)
37	Fbx37	AN4237					XP_958132.2 (NCU07359)	Afu1g06160	KZN92534.1 (EN45_026920)	XP_018232358.1 (FOXG_00416)
38	Fbx38	AN5075							KZN85207.1 (EN45_093800)	XP_018254206.1 (FOXG_14620)
39	Fbx39	AN5161
40	Fbx40	AN5568	YLR352W		XP_714233.2 (CAALFM_CR07920WA )		XP_956053.1 (NCU03462)	Afu4g11700	KZN85848.1 (EN45_100440)	XP_018233061.1 (FOXG_00772)
41	Fbx41	AN5933					XP_956790.2 (NCU00471)	Afu2g10720
42	Fbx42	AN6777
43	Fbx43	AN6999						Afu4g04510	KZN92891.1 (EN45_030580)
44	Fbx44	AN8008
45	Fbx45	AN8098						Afu3g00440
46	Fbx46	AN8776
47	Fbx47	AN8909
48	Fbx48	AN10073						Afu1g02200
49	Fbx49	AN10117					XP_011394333.1 (NCU10500)	Afu1g14050	KZN91790.1 (EN45_019310)	XP_018245136.1 (FOXG_08387)
50	Fbx50	AN10516	YJR090C (GRR1)	NP_596079.1 (F-box protein Pof2)	XP_721853.2 (GRR1)	XP_012048824.1 (GRR1)	XP_961582.3 (hpth-1)	Afu1g05970 (GRR1)	KZN92468.1 (EN45_026260)	XP_018239173.1 (GRR1)		NP_001260902.1 (CG9003)	XP_002664757.2 (FBXL20)	NP_001156787.2 (FBXL17)	NP_567467.1 (FBL4)
51	Fbx51	AN8462
52	Fbx52	AN2837								XP_018257130.1 (FOXG_16526)
53	Fbx53	AN5263
54	Fbx54	AN1705								XP_018232888.1 (FOXG_00675)
55	Fbx55	AN5941
56	Fbx56	AN12046
57	Fbx57	AN6944						Afu7g01770
58	Fbx58	AN8051					XP_961003.2 (NCU06688)	Afu5g02120	KZN89094.1 (EN45_076870)	XP_018234338.1 (FOXG_01553)
59	Fbx59	AN10347						Afu3g12050		XP_018240139.1 (FOXG_05130)
60	Fbx60	AN6887						Afu5g13280	KZN88166.1 (EN45_067370)
61	Fbx61	AN7964
62	Fbx62	AN8128						Afu3g13590
63	Fbx63	AN2540
64	Fbx64	AN2808							KZN85973.1 (EN45_101690)
65	Fbx65	AN3371					XP_959819.2 (NCU06056)	Afu7g01290		XP_018241686.1 (FOXG_06064)
66	Fbx66	AN5034							KZN83848.1 (EN45_109580)
67	Fbx67	AN5576						Afu4g11590	KZN85861.1 (EN45_100570)
68	Fbx68	AN2183						Afu6g03800	KZN86469.1 (EN45_049940)
69	Fbx69	AN6634						Afu6g03780	KZN86467.1 (EN45_049920)
70	Fbx70	AN4548	YDR306C	NP_593895.1 (F-box protein Pof5)	XP_715867.2 (CAALFM_C105330CA)			Afu2g02570	KZN91768.1 (EN45_019090)
71	Fbx71	AN5714						Afu1g06762	KZN92446.1 (EN45_026000)
72	Fbx72	AN4149
73	Fbx73	AN6625						Afu6g03900	KZN86479.1 (EN45_050060)
74	Fbx74	AN0703	YJR033C (RAV1)	NP_596466.1 (Rav1 )	XP_717770.1 (CAALFM_C300630WA)	XP_012052818.1 (CNAG_01875 / WD-repeat protein)	XP_011393470.1 (NCU01658)	Afu1g13690	KZN93559.1 (EN45_037400)	XP_018250980.1 (FOXG_12640)	NP_001263975.1 (RBC-1)	NP_572302.2 (RBCN-3A)	NP_001289164.1 (DMXL2)	XP_016877523.1 (DMXL2)	NP_182179.3 (At2g46560)

## Sheet: Table B. FBOX Orthologs
Table B. Presence or absence of F-box orthologs in different eukaryotes
#	F-Box	Gene ID	S. cerevesiae	S. pombe	C. albicans	C. neoformans	N. crassa	A. fumigatus	P. chrysogenum	F. oxysporum	C. elegans	D. melanogaster	D. rerio	H. sapiens	A. thaliana
1	Fbx1	AN6086	1	1	1	1	1	1	1	1	0	1	1	1	0
2	Fbx2	AN6816	0	0	0	0	0	0	1	0	0	0	0	0	0
3	Fbx3	AN6183	0	0	0	0	1	1	1	1	0	0	0	0	0
4	Fbx4	AN6552	0	0	0	0	0	1	0	0	0	0	0	0	0
5	Fbx5	AN7956	0	0	0	0	0	0	1	0	0	0	0	0	0
6	Fbx6	AN9187	0	0	0	0	0	0	0	0	0	0	0	0	0
7	Fbx7	AN0249	0	0	0	0	1	1	1	0	0	0	0	0	0
8	Fbx8	AN0353	0	0	0	0	0	1	1	0	0	0	0	0	0
9	Fbx9	AN10061	1	1	1	1	1	1	1	1	0	0	0	0	0
10	Fbx10	AN0460	0	0	0	0	1	1	1	0	0	0	0	0	0
11	Fbx11	AN0557	0	0	0	0	1	1	1	1	0	0	0	0	0
12	Fbx12	AN2029	0	0	0	0	0	0	0	0	0	0	0	0	0
13	Fbx13	AN12126	0	0	0	0	0	1	0	0	0	0	0	0	0
14	Fbx14	AN2353	0	0	0	0	0	0	1	1	0	0	0	0	0
15	Fbx15	AN2505	0	0	0	0	1	1	1	1	0	0	0	0	0
16	Fbx16	AN2636	0	0	0	0	0	0	1	1	0	0	0	0	0
17	Fbx17	AN2861	0	1	0	1	1	1	1	1	1	1	1	1	0
18	Fbx18	AN4488	0	0	0	0	1	1	1	1	0	0	0	0	0
19	Fbx19	AN4510	0	0	1	0	1	1	1	1	0	1	0	0	0
20	Fbx20	AN4535	0	0	0	1	1	1	1	1	1	0	0	1	0
21	Fbx21	AN5509	0	0	0	0	0	1	0	0	0	0	0	0	0
22	Fbx22	AN5517	1	1	1	1	1	1	1	1	0	0	0	0	0
23	Fbx23	AN5593	0	0	0	0	1	1	1	1	0	0	0	0	0
24	Fbx24	AN6217	0	0	0	1	1	1	1	1	1	1	1	1	0
25	Fbx25	AN6359	1	1	1	1	1	1	1	1	0	0	0	0	0
26	Fbx26	AN7086	0	0	0	0	0	1	0	1	0	0	0	0	0
27	Fbx27	AN9113	0	1	1	0	0	1	1	0	0	0	0	0	0
28	Fbx28	AN5209	0	0	0	0	1	1	1	1	0	0	0	0	0
29	Fbx29	AN2933	0	0	1	0	1	1	1	1	1	1	1	1	1
30	Fbx30	AN9059	0	0	0	0	1	1	1	1	0	0	1	1	0
31	Fbx31	AN0307	0	0	0	0	0	1	0	0	0	0	0	0	0
32	Fbx32	AN1693	0	0	0	0	0	1	1	0	0	0	0	0	0
33	Fbx33	AN2106	0	0	0	0	0	0	1	0	0	0	0	0	0
34	Fbx34	AN2364	0	0	0	0	0	1	0	0	0	0	0	0	0
35	Fbx35	AN2806	0	0	0	0	0	0	1	0	0	0	0	0	0
36	Fbx36	AN3203	0	0	0	0	0	1	1	1	0	0	0	0	0
37	Fbx37	AN4237	0	0	0	0	1	1	1	1	0	0	0	0	0
38	Fbx38	AN5075	0	0	0	0	0	0	1	1	0	0	0	0	0
39	Fbx39	AN5161	0	0	0	0	0	0	0	0	0	0	0	0	0
40	Fbx40	AN5568	1	0	1	0	1	1	1	1	0	0	0	0	0
41	Fbx41	AN5933	0	0	0	0	1	1	0	0	0	0	0	0	0
42	Fbx42	AN6777	0	0	0	0	0	0	0	0	0	0	0	0	0
43	Fbx43	AN6999	0	0	0	0	0	1	1	0	0	0	0	0	0
44	Fbx44	AN8008	0	0	0	0	0	0	0	0	0	0	0	0	0
45	Fbx45	AN8098	0	0	0	0	0	1	0	0	0	0	0	0	0
46	Fbx46	AN8776	0	0	0	0	0	0	0	0	0	0	0	0	0
47	Fbx47	AN8909	0	0	0	0	0	0	0	0	0	0	0	0	0
48	Fbx48	AN10073	0	0	0	0	0	1	0	0	0	0	0	0	0
49	Fbx49	AN10117	0	0	0	0	1	1	1	1	0	0	0	0	0
50	Fbx50	AN10516	1	1	1	1	1	1	1	1	0	1	1	1	1
51	Fbx51	AN8462	0	0	0	0	0	0	0	0	0	0	0	0	0
52	Fbx52	AN2837	0	0	0	0	0	0	0	1	0	0	0	0	0
53	Fbx53	AN5263	0	0	0	0	0	0	0	0	0	0	0	0	0
54	Fbx54	AN1705	0	0	0	0	0	0	0	1	0	0	0	0	0
55	Fbx55	AN5941	0	0	0	0	0	0	0	0	0	0	0	0	0
56	Fbx56	AN12046	0	0	0	0	0	0	0	0	0	0	0	0	0
57	Fbx57	AN6944	0	0	0	0	0	1	0	0	0	0	0	0	0
58	Fbx58	AN8051	0	0	0	0	1	1	1	1	0	0	0	0	0
59	Fbx59	AN10347	0	0	0	0	0	1	0	1	0	0	0	0	0
60	Fbx60	AN6887	0	0	0	0	0	1	1	0	0	0	0	0	0
61	Fbx61	AN7964	0	0	0	0	0	0	0	0	0	0	0	0	0
62	Fbx62	AN8128	0	0	0	0	0	1	0	0	0	0	0	0	0
63	Fbx63	AN2540	0	0	0	0	0	0	0	0	0	0	0	0	0
64	Fbx64	AN2808	0	0	0	0	0	0	1	0	0	0	0	0	0
65	Fbx65	AN3371	0	0	0	0	1	1	0	1	0	0	0	0	0
66	Fbx66	AN5034	0	0	0	0	0	0	1	0	0	0	0	0	0
67	Fbx67	AN5576	0	0	0	0	0	1	1	0	0	0	0	0	0
68	Fbx68	AN2183	0	0	0	0	0	1	1	0	0	0	0	0	0
69	Fbx69	AN6634	0	0	0	0	0	1	1	0	0	0	0	0	0
70	Fbx70	AN4548	1	1	1	0	0	1	1	0	0	0	0	0	0
71	Fbx71	AN5714	0	0	0	0	0	1	1	0	0	0	0	0	0
72	Fbx72	AN4149	0	0	0	0	0	0	0	0	0	0	0	0	0
73	Fbx73	AN6625	0	0	0	0	0	1	1	0	0	0	0	0	0
74	Fbx74	AN0703	1	1	1	1	1	1	1	1	1	1	1	1	1

## Sheet: Table C. Model Organisms
Table C. Model organisms
Species	Genome Reference	# Proteins	Link
Arabidopsis thaliana	NCBI TAIR10	48350	ftp://ftp.ncbi.nlm.nih.gov/genomes/all/GCF/000/001/735/GCF_000001735.3_TAIR10/GCF_000001735.3_TAIR10_protein.faa.gz
Aspergillus fumigatus	AspGD Af293	9841	ftp://ftp.ncbi.nlm.nih.gov/genomes/all/GCA/000/710/275/GCA_000710275.1_ASM71027v1/GCA_000710275.1_ASM71027v1_protein.faa.gz
Aspergillus nidulans	AspGD FGSC_A4	10776	http://www.aspergillusgenome.org/download/sequence/A_nidulans_FGSC_A4/current/A_nidulans_FGSC_A4_current_orf_trans_all.fasta.gz
Candida albicans	NCBI SC5314	6030	ftp://ftp.ncbi.nlm.nih.gov/genomes/all/GCF/000/182/965/GCF_000182965.3_ASM18296v3/GCF_000182965.3_ASM18296v3_protein.faa.gz
Cryptococcus neoformans	NCBI H99 CNA3	7826	ftp://ftp.ncbi.nlm.nih.gov/genomes/all/GCF/000/149/245/GCF_000149245.1_CNA3/GCF_000149245.1_CNA3_protein.faa.gz
Danio rerio	NCBI GRCz11	52829	ftp://ftp.ncbi.nlm.nih.gov/genomes/all/GCF/000/002/035/GCF_000002035.6_GRCz11/GCF_000002035.6_GRCz11_protein.faa.gz
Drosophila melanogaster	NCBI Release 6 plus ISO1 MT	30482	ftp://ftp.ncbi.nlm.nih.gov/genomes/all/GCF/000/001/215/GCF_000001215.4_Release_6_plus_ISO1_MT/GCF_000001215.4_Release_6_plus_ISO1_MT_protein.faa.gz
Fusarium oxysporum	NCBI 4287 ASM14995v2	27347	ftp://ftp.ncbi.nlm.nih.gov/genomes/all/GCF/000/149/955/GCF_000149955.1_ASM14995v2/GCF_000149955.1_ASM14995v2_protein.faa.gz
Homo sapiens	NCBI GRCh38	109052	ftp://ftp.ncbi.nlm.nih.gov/genomes/all/GCF/000/001/405/GCF_000001405.37_GRCh38.p11/GCF_000001405.37_GRCh38.p11_protein.faa.gz
Neurospora crassa	NCBI OR74A NC12	10812	ftp://ftp.ncbi.nlm.nih.gov/genomes/all/GCF/000/182/925/GCF_000182925.2_NC12/GCF_000182925.2_NC12_protein.faa.gz
Penicillium chrysogenum	NCBI ASM70127	11198	ftp://ftp.ncbi.nlm.nih.gov/genomes/all/GCA/000/710/275/GCA_000710275.1_ASM71027v1/GCA_000710275.1_ASM71027v1_protein.faa.gz
Saccharomyces cerevisae	SGD S288C	5917	https://downloads.yeastgenome.org/sequence/S288C_reference/orf_protein/orf_trans.fasta.gz
Schizosaccharomyces pombe	NCBI ASM294v2	5132	ftp://ftp.ncbi.nlm.nih.gov/genomes/all/GCF/000/002/945/GCF_000002945.1_ASM294v2/GCF_000002945.1_ASM294v2_protein.faa.gz
