# Supplementary material for: F-box receptor mediated control of substrate stability and subcellular location organizes cellular development of Aspergillus nidulans
Source: PLoS Genet. 2022 Dec 12;18(12):e1010502. doi: 10.1371/journal.pgen.1010502 (PMC9744329; doi:10.1371/journal.pgen.1010502)
Supplement: S11 Table — (XLSX) [file pgen.1010502.s023.xlsx]

## Sheet: Free GFP control
S11 Table. List of F-box interacting proteins.
Fee GFP Interacting/Associated Proteins
Accession	Description	Score	Coverage	# Proteins	# Unique Peptides	# Peptides	# PSMs	# AAs	MW [kDa]	calc. pI
AN0745	AN0745 AspGDID:ASPL0000060237 COORDS:ChrVIII_A_nidulans_FGSC_A4:2597981-2596786C, translated using codon table 1 (317 amino acids) Uncharacterized ORF; Putative nucleolar protein; ortholog of <I>S. cerevisiae</I> Nop1p; related to mammalian fibrillarin; expression reduced after exposure to farnesol	74.2798	62.78	1	16	16	32	317	32.7571	10.3892
AN5907	AN5907 AspGDID:ASPL0000006696 COORDS:ChrI_A_nidulans_FGSC_A4:1844323-1844796W, translated using codon table 1 (157 amino acids) Verified ORF; Putative ribose-5-phosphate isomerase; intracellular, menadione stress-induced protein	28.8934	61.78	1	9	9	12	157	16.8858	7.28369
AN8009	nmt1 AspGDID:ASPL0000009981 COORDS:ChrII_A_nidulans_FGSC_A4:489265-488131C, translated using codon table 1 (341 amino acids) Uncharacterized ORF; Ortholog of <i>A. fumigatus</i> nmt1 and <i>S. cerevisiae</i> THI13; repressed by starvation-induced autophagy; this locus is reported to contain an upstream open reading frame (uORF)	53.5196	59.53	1	16	16	20	341	38.1953	6.02393
AN0240	pppA AspGDID:ASPL0000057148 COORDS:ChrVIII_A_nidulans_FGSC_A4:4174727-4173570C, translated using codon table 1 (324 amino acids) Verified ORF; Putative transaldolase with a predicted role in the pentose-phosphate shunt; intracellular, menadione stress-induced protein; protein induced by farnesol	40.0216	55.25	1	14	14	19	324	35.4795	5.80811
AN10223	AN10223 AspGDID:ASPL0000050719 COORDS:ChrVII_A_nidulans_FGSC_A4:1631540-1632512W, translated using codon table 1 (223 amino acids) Verified ORF; Putative 1-Cys peroxiredoxin; intracellular; protein abundance decreased by menadione stress; expression reduced after exposure to farnesol	25.9154	54.26	2	11	11	13	223	24.5606	6.13818
AN2968	ippA AspGDID:ASPL0000034810 COORDS:ChrVI_A_nidulans_FGSC_A4:2218827-2217727C, translated using codon table 1 (287 amino acids) Verified ORF; Putative inorganic diphosphatase with a predicted role in energy metabolism; intracellular; protein abundance decreased by menadione stress; protein expressed at increased levels during osmoadaptation	26.8766	52.26	1	13	13	14	287	32.3415	5.36377
AN6499	mdhC AspGDID:ASPL0000001172 COORDS:ChrI_A_nidulans_FGSC_A4:2299340-2297929C, translated using codon table 1 (330 amino acids) Verified ORF; Putative malate dehydrogenase with a predicted role in the methylglyoxal bypass or the TCA cycle; intracellular; protein abundance decreased by menadione stress	29.7899	52.12	1	9	9	12	330	34.1623	6.62451
AN6717	mdhA AspGDID:ASPL0000006775 COORDS:ChrI_A_nidulans_FGSC_A4:2957682-2958968W, translated using codon table 1 (340 amino acids) Verified ORF; Putative mitochondrial malate dehydrogenase with a predicted role in the TCA cycle; intracellular; protein abundance decreased by menadione stress	32.7063	51.76	1	12	12	14	340	35.7209	8.77783
AN1378	AN1378 AspGDID:ASPL0000057614 COORDS:ChrVIII_A_nidulans_FGSC_A4:690412-691151W, translated using codon table 1 (192 amino acids) Uncharacterized ORF; Ortholog of <i>A. fumigatus Af293</i> : Afu1g09030, <i>A. niger CBS 513.88</i> : An08g00540, <i>A. oryzae RIB40</i> : AO090005001622, <i>Aspergillus wentii</i> : Aspwe1_0024518 and <i>Aspergillus sydowii</i> : Aspsy1_0138364	34.3272	49.48	1	10	10	12	192	21.6634	8.42627
AN8041	gpdA AspGDID:ASPL0000009927 COORDS:ChrII_A_nidulans_FGSC_A4:580314-581717W, translated using codon table 1 (336 amino acids) Verified ORF; Glyceraldehyde-3-phosphate dehydrogenase with a predicted role in gluconeogenesis and glycolysis; the gpdA promoter is a commonly used regulatory sequence for driving constitutive heterologous gene expression	37.1824	49.4	2	12	12	14	336	36.2886	7.47412
AN4443	metH AspGDID:ASPL0000077429 COORDS:ChrIII_A_nidulans_FGSC_A4:2032252-2034641W, translated using codon table 1 (774 amino acids) Verified ORF; Putative methionine synthase with a predicted role in methionine metabolism; protein expressed at increased levels in a hapX mutant versus wild-type	71.1582	49.22	1	28	28	33	774	86.7716	6.82959
AN4501	artA AspGDID:ASPL0000074811 COORDS:ChrIII_A_nidulans_FGSC_A4:1848751-1847737C, translated using codon table 1 (261 amino acids) Verified ORF; Putative 14-3-3 protein; induced by carbon starvation-induced autophagy	28.0957	49.04	1	10	10	12	261	29.0976	4.79248
AN3806	hosA AspGDID:ASPL0000013866 COORDS:ChrII_A_nidulans_FGSC_A4:2993441-2991993C, translated using codon table 1 (482 amino acids) Uncharacterized ORF; Putative histone deacetylase	28.6626	48.34	1	13	13	15	482	53.4576	6.354
AN10644	AN10644 AspGDID:ASPL0000028461 COORDS:ChrV_A_nidulans_FGSC_A4:1299753-1299002C, translated using codon table 1 (210 amino acids) Uncharacterized ORF; Ortholog(s) have cytosol, nucleus localization	33.9594	47.14	1	7	7	13	210	24.3867	6.22705
AN4215	AN4215 AspGDID:ASPL0000012360 COORDS:ChrII_A_nidulans_FGSC_A4:1720512-1720058C, translated using codon table 1 (102 amino acids) Uncharacterized ORF; Ortholog(s) have disulfide oxidoreductase activity, glutathione peroxidase activity, glutathione transferase activity, role in cellular response to oxidative stress, pathogenesis and cytosol, mitochondrion localization	4.85109	47.06	1	4	4	4	102	10.9527	6.06201
AN2113	AN2113 AspGDID:ASPL0000048195 COORDS:ChrVII_A_nidulans_FGSC_A4:2899861-2898024C, translated using codon table 1 (525 amino acids) Uncharacterized ORF; Ortholog of <i>A. fumigatus Af293</i> : Afu2g05250/rfeD, <i>A. niger CBS 513.88</i> : An11g05180, <i>A. oryzae RIB40</i> : AO090003000347, <i>Aspergillus wentii</i> : Aspwe1_0120495 and <i>Aspergillus sydowii</i> : Aspsy1_0141369	63.1792	46.86	1	20	20	27	525	57.7256	9.29053
AN1246	pgkA AspGDID:ASPL0000054462 COORDS:ChrVIII_A_nidulans_FGSC_A4:1063743-1065122W, translated using codon table 1 (421 amino acids) Verified ORF; Putative phosphoglycerate kinase with a predicted role in gluconeogenesis and glycolysis; intracellular, menadione stress-induced protein; promoter activity is greater on gluconeogenic than on glycolytic carbon sources	43.6572	46.79	1	14	14	15	421	44.8817	6.82959
AN4376	gdhA AspGDID:ASPL0000075551 COORDS:ChrIII_A_nidulans_FGSC_A4:2219465-2217980C, translated using codon table 1 (459 amino acids) Verified ORF; Putative NADP-linked glutamate dehydrogenase; predicted role in glutamate/glutamine metabolism; involved in nitrogen catabolite repression; induced by low nitrate; intracellular, menadione stress-induced protein; protein induced by farnesol	40.457	46.62	1	15	15	16	459	49.5781	6.46826
AN6679	AN6679 AspGDID:ASPL0000002296 COORDS:ChrI_A_nidulans_FGSC_A4:2821410-2820516C, translated using codon table 1 (151 amino acids) Uncharacterized ORF; Ortholog(s) have small ribosomal subunit rRNA binding, structural constituent of ribosome activity and role in maturation of SSU-rRNA from tricistronic rRNA transcript (SSU-rRNA, 5.8S rRNA, LSU-rRNA)	19.6316	46.36	1	6	6	9	151	16.8323	10.3745
AN10946	AN10946 AspGDID:ASPL0000068780 COORDS:ChrIV_A_nidulans_FGSC_A4:1794498-1792006C, translated using codon table 1 (704 amino acids) Uncharacterized ORF; Ortholog of <i>A. fumigatus Af293</i> : Afu6g09920, <i>A. niger CBS 513.88</i> : An11g07970, <i>A. oryzae RIB40</i> : AO090001000626, <i>Neosartorya fischeri NRRL 181</i> : NFIA_055650 and <i>Aspergillus wentii</i> : Aspwe1_0045804	68.6777	45.6	1	22	22	29	704	74.4696	9.26123
AN5746	acuN AspGDID:ASPL0000028218 COORDS:ChrV_A_nidulans_FGSC_A4:1820581-1822132W, translated using codon table 1 (438 amino acids) Verified ORF; Putative phosphopyruvate hydratase with a predicted role in gluconeogenesis and glycolysis; intracellular; protein abundance decreased by menadione stress; protein induced by farnesol	62.0872	44.98	1	14	14	21	438	47.4624	5.56689
AN5129	hsp70 AspGDID:ASPL0000032041 COORDS:ChrV_A_nidulans_FGSC_A4:1233671-1235605W, translated using codon table 1 (644 amino acids) Verified ORF; 70 kilodalton heat shock protein; protein abundance decreased by menadione stress; physically associates with importin-alpha, KapA; palA-dependent expression independent of pH; protein induced by farnesol	48.6505	44.72	2	20	20	27	644	69.8737	5.13525
AN4794	AN4794 AspGDID:ASPL0000073357 COORDS:ChrIII_A_nidulans_FGSC_A4:971445-970226C, translated using codon table 1 (261 amino acids) Verified ORF; Putative ribosomal protein; expression increased in salt-adapted strains	28.7605	44.06	1	12	12	13	261	29.4206	9.96436
AN6280	AN6280 AspGDID:ASPL0000007100 COORDS:ChrI_A_nidulans_FGSC_A4:670976-674004W, translated using codon table 1 (929 amino acids) Uncharacterized ORF; Ortholog of <i>A. fumigatus Af293</i> : Afu2g12520, <i>A. niger CBS 513.88</i> : An02g04750, <i>A. oryzae RIB40</i> : AO090026000847, <i>Aspergillus wentii</i> : Aspwe1_0044488 and <i>Aspergillus sydowii</i> : Aspsy1_0150855	88.3456	41.33	1	27	27	34	929	100.084	9.92041
AN1222	sasA AspGDID:ASPL0000052344 COORDS:ChrVIII_A_nidulans_FGSC_A4:1146168-1147445W, translated using codon table 1 (388 amino acids) Verified ORF; Putative S-adenosylmethionine synthetase; predicted role in methionine metabolism; expression reduced after exposure to farnesol; strongly expressed during vegetative growth, downregulated during development in asexual or sexual cultures	31.4294	41.24	1	13	13	15	388	42.1847	5.50342
AN7169	fhbA AspGDID:ASPL0000067260 COORDS:ChrIV_A_nidulans_FGSC_A4:797348-796116C, translated using codon table 1 (410 amino acids) Verified ORF; NirA-dependent flavohemoprotein; required for nitrate and nitrite reductase enzyme activity, regulates sexual development; menadione stress-induced protein; induced by nitrate; palA-dependent, pH-independent expression	34.3479	40.98	1	11	11	14	410	44.9228	6.43018
AN11178	AN11178 AspGDID:ASPL0000035207 COORDS:ChrVI_A_nidulans_FGSC_A4:338117-336398C, translated using codon table 1 (552 amino acids) Uncharacterized ORF; Ortholog of <i>A. fumigatus Af293</i> : Afu7g01700, <i>A. niger CBS 513.88</i> : An12g01010, <i>A. oryzae RIB40</i> : AO090038000539, <i>Aspergillus wentii</i> : Aspwe1_0042439 and <i>Aspergillus terreus NIH2624</i> : ATET_01783	51.5274	40.94	1	13	13	20	552	62.1826	9.23193
AN11083	AN11083 AspGDID:ASPL0000029425 COORDS:ChrV_A_nidulans_FGSC_A4:505187-505405W, translated using codon table 1 (54 amino acids) Uncharacterized ORF; Ortholog of <i>A. fumigatus Af293</i> : Afu3g00660, <i>A. niger CBS 513.88</i> : An03g00720, <i>Aspergillus wentii</i> : Aspwe1_0055457 and <i>Aspergillus sydowii</i> : Aspsy1_0049802	0	40.74	1	1	1	1	54	5.9787	7.6792
AN8692	prxA AspGDID:ASPL0000080267 COORDS:ChrIII_A_nidulans_FGSC_A4:3111904-3112532W, translated using codon table 1 (168 amino acids) Verified ORF; Thioredoxin-dependent peroxidase; intracellular; PRX5-like domain; highly similar to the allergen Aspf3 from related fungi; menadione stress-repressed protein; osmoadaptation-induced protein; repressed by starvation-induced autophagy	19.4201	40.48	1	7	7	8	168	18.5155	5.87158
AN5975	AN5975 AspGDID:ASPL0000002721 COORDS:ChrI_A_nidulans_FGSC_A4:1622201-1623361W, translated using codon table 1 (386 amino acids) Verified ORF; Putative mannitol-1-phosphate 5-dehydrogenase with a predicted role in mannose/mannitol, fructose, and sorbose/sorbitol metabolism; expression upregulated after exposure to farnesol	38.8264	40.41	1	14	14	18	386	43.0755	6.15088
AN8870	AN8870 AspGDID:ASPL0000071167 COORDS:ChrIII_A_nidulans_FGSC_A4:2544176-2543164C, translated using codon table 1 (256 amino acids) Verified ORF; Expression increased in salt-adapted strains	33.3343	40.23	1	10	10	13	256	29.0958	10.0376
AN3413	AN3413 AspGDID:ASPL0000036430 COORDS:ChrVI_A_nidulans_FGSC_A4:799430-798400C, translated using codon table 1 (259 amino acids) Uncharacterized ORF; Protein with homology to ribosomal protein S2 and S5; ortholog of <I>S. cerevisiae</I> Rps2p; expression reduced after exposure to farnesol	24.1629	39.77	1	8	8	11	259	28.2194	10.521
AN5686	tpmA AspGDID:ASPL0000029892 COORDS:ChrV_A_nidulans_FGSC_A4:1983740-1984467W, translated using codon table 1 (161 amino acids) Verified ORF; Tropomysin, an actin filament-stabilizing protein; localizes to hyphal tips	13.3016	39.75	1	5	5	6	161	18.7815	5.05908
AN9533	AN9533 AspGDID:ASPL0000010291 COORDS:ChrII_A_nidulans_FGSC_A4:2130384-2129835C, translated using codon table 1 (156 amino acids) Uncharacterized ORF; Ortholog of <i>A. fumigatus Af293</i> : Afu1g05660, <i>A. niger CBS 513.88</i> : An18g03350, <i>A. oryzae RIB40</i> : AO090009000370, <i>Aspergillus wentii</i> : Aspwe1_0169285 and <i>Aspergillus sydowii</i> : Aspsy1_0148827	15.7112	39.74	1	5	5	7	156	17.445	6.81494
AN5719	AN5719 AspGDID:ASPL0000030976 COORDS:ChrV_A_nidulans_FGSC_A4:1897265-1896692C, translated using codon table 1 (109 amino acids) Uncharacterized ORF; Ortholog(s) have structural constituent of ribosome activity and cytosol, ribosome localization	2.19446	39.45	1	2	2	2	109	11.1225	4.17041
AN5563	gldB AspGDID:ASPL0000029912 COORDS:ChrV_A_nidulans_FGSC_A4:2399217-2400252W, translated using codon table 1 (325 amino acids) Verified ORF; Putative dehydrogenase with a predicted role in carbohydrate metabolism; NADP+-dependent glycerol dehydrogenase; required for osmotolerance; transcript downregulated by growth in glycerol; expression upregulated after exposure to farnesol	10.2515	39.38	1	8	8	8	325	36.9579	6.26514
AN4695	hexA AspGDID:ASPL0000076513 COORDS:ChrIII_A_nidulans_FGSC_A4:1290054-1290719W, translated using codon table 1 (177 amino acids) Verified ORF; Putative Woronin body protein; HapX-regulated gene; protein induced by farnesol	11.0168	38.98	1	5	5	6	177	19.7363	7.43018
AN5482	ran AspGDID:ASPL0000033427 COORDS:ChrV_A_nidulans_FGSC_A4:2669233-2668207C, translated using codon table 1 (215 amino acids) Verified ORF; Putative Ran GTPase, GTP binding protein; protein abundance decreased by menadione stress; palA-dependent expression independent of pH	15.7221	38.6	1	7	7	8	215	24.1614	7.38623
AN7107	AN7107 AspGDID:ASPL0000069390 COORDS:ChrIV_A_nidulans_FGSC_A4:999027-997470C, translated using codon table 1 (251 amino acids) Uncharacterized ORF; Ortholog(s) have cell surface, nucleolus localization	9.19496	37.45	1	7	7	7	251	28.9166	9.99365
AN1162	AN1162 AspGDID:ASPL0000059288 COORDS:ChrVIII_A_nidulans_FGSC_A4:1336849-1337929W, translated using codon table 1 (237 amino acids) Uncharacterized ORF; Ortholog(s) have guanyl-nucleotide exchange factor activity, translation elongation factor activity, role in translational elongation and cell surface, cytosol, eukaryotic translation elongation factor 1 complex, ribosome localization	17.2593	36.29	1	6	6	8	237	25.9947	4.55127
AN6330	AN6330 AspGDID:ASPL0000004211 COORDS:ChrI_A_nidulans_FGSC_A4:505935-503121C, translated using codon table 1 (844 amino acids) Verified ORF; Putative elongation factor 2; intracellular; protein abundance decreased by menadione stress	60.0916	36.26	1	24	25	28	844	93.6868	6.68311
AN10640	AN10640 AspGDID:ASPL0000026931 COORDS:ChrV_A_nidulans_FGSC_A4:1323489-1324867W, translated using codon table 1 (392 amino acids) Uncharacterized ORF; Ortholog(s) have role in cytokinesis checkpoint, positive regulation of septation initiation signaling, regulation of phosphorylation of RNA polymerase II C-terminal domain	35.7369	36.22	1	11	11	14	392	44.4907	6.55127
AN4803	AN4803 AspGDID:ASPL0000071451 COORDS:ChrIII_A_nidulans_FGSC_A4:942550-941690C, translated using codon table 1 (193 amino acids) Uncharacterized ORF; Ortholog(s) have rRNA binding, structural constituent of ribosome activity and role in maturation of SSU-rRNA from tricistronic rRNA transcript (SSU-rRNA, 5.8S rRNA, LSU-rRNA), positive regulation of translational fidelity	7.36513	35.75	1	7	7	7	193	22.1791	10.0962
AN2435	aclA AspGDID:ASPL0000045833 COORDS:ChrVII_A_nidulans_FGSC_A4:3945971-3944457C, translated using codon table 1 (485 amino acids) Verified ORF; Putative ATP citrate synthase with a predicted role in TCA intermediate metabolism; transcript downregulated upon shift from glucose to ethanol and after exposure to farnesol; protein induced by farnesol	21.1478	35.67	1	14	14	14	485	52.9516	6.17627
AN5141	AN5141 AspGDID:ASPL0000030586 COORDS:ChrV_A_nidulans_FGSC_A4:1274827-1273347C, translated using codon table 1 (429 amino acids) Uncharacterized ORF; Ortholog of <i>A. fumigatus Af293</i> : Afu1g07280, <i>A. niger CBS 513.88</i> : An07g09830, <i>A. oryzae RIB40</i> : AO090012000982, <i>Aspergillus wentii</i> : Aspwe1_0172497 and <i>Aspergillus sydowii</i> : Aspsy1_0033440	72.3713	35.66	1	16	16	25	429	45.623	5.23682
AN3954	AN3954 AspGDID:ASPL0000009693 COORDS:ChrII_A_nidulans_FGSC_A4:2524428-2522457C, translated using codon table 1 (490 amino acids) Uncharacterized ORF; Putative phosphogluconate dehydrogenase (decarboxylating) with a predicted role in the pentose-phosphate shunt	34.451	35.31	1	12	12	16	490	53.9942	6.27783
AN7013	AN7013 AspGDID:ASPL0000067702 COORDS:ChrIV_A_nidulans_FGSC_A4:1319321-1321626W, translated using codon table 1 (646 amino acids) Uncharacterized ORF; Ortholog(s) have nucleus localization	31.1752	35.29	1	17	17	17	646	72.3697	5.22412
AN12473	hscA AspGDID:ASPL0000375009 COORDS:ChrVII_A_nidulans_FGSC_A4:681298-683574W, translated using codon table 1 (614 amino acids) Uncharacterized ORF; Putative heat shock protein	27.5423	34.2	1	13	13	15	614	66.9915	5.32568
AN3651	AN3651 AspGDID:ASPL0000017936 COORDS:ChrII_A_nidulans_FGSC_A4:3485724-3486953W, translated using codon table 1 (364 amino acids) Uncharacterized ORF; Ortholog of <i>A. fumigatus Af293</i> : Afu4g12190, <i>A. niger CBS 513.88</i> : An01g07460, <i>Aspergillus wentii</i> : Aspwe1_0055907, <i>Aspergillus sydowii</i> : Aspsy1_0154768 and <i>Aspergillus terreus NIH2624</i> : ATET_03105	25.5212	33.79	1	10	10	12	364	38.8274	7.56201
AN1964	AN1964 AspGDID:ASPL0000048771 COORDS:ChrVII_A_nidulans_FGSC_A4:2404820-2405920W, translated using codon table 1 (237 amino acids) Uncharacterized ORF; Ortholog of <i>S. cerevisiae</i> RPS6B and RPS6A; palA-dependent expression independent of pH	16.1715	33.76	1	8	8	10	237	27.0879	10.7261
AN6312	AN6312 AspGDID:ASPL0000003381 COORDS:ChrI_A_nidulans_FGSC_A4:579508-578721C, translated using codon table 1 (240 amino acids) Uncharacterized ORF; Ortholog(s) have cytosol, nucleus localization	32.2855	33.75	1	7	7	12	240	27.7275	5.36377
AN0688	AN0688 AspGDID:ASPL0000053784 COORDS:ChrVIII_A_nidulans_FGSC_A4:2786646-2789142W, translated using codon table 1 (684 amino acids) Verified ORF; Putative transketolase with a predicted role in the pentose-phosphate shunt or xylulose metabolism	42.8273	33.63	1	17	17	22	684	74.5425	6.3667
AN2226	AN2226 AspGDID:ASPL0000047200 COORDS:ChrVII_A_nidulans_FGSC_A4:3253350-3260690W, translated using codon table 1 (2429 amino acids) Uncharacterized ORF; Ortholog(s) have nucleus localization	153.982	33.47	1	61	61	79	2429	269.269	8.79248
AN0285	AN0285 AspGDID:ASPL0000052270 COORDS:ChrVIII_A_nidulans_FGSC_A4:4026085-4026882W, translated using codon table 1 (265 amino acids) Verified ORF; Putative 6-phosphogluconolactonase with a predicted role in gluconic acid and gluconate metabolism; expression upregulated after exposure to farnesol	11.1254	33.21	1	5	5	5	265	28.7238	5.79541
AN6574	AN6574 AspGDID:ASPL0000003223 COORDS:ChrI_A_nidulans_FGSC_A4:2495821-2493312C, translated using codon table 1 (725 amino acids) Uncharacterized ORF; Ortholog(s) have ubiquitin-protein transferase activity	61.4668	32.83	1	18	18	24	725	81.7514	6.82959
AN5979	AN5979 AspGDID:ASPL0000004567 COORDS:ChrI_A_nidulans_FGSC_A4:1608051-1607409C, translated using codon table 1 (139 amino acids) Uncharacterized ORF; Ortholog(s) have role in ribosomal small subunit assembly and cytosol localization	12.2351	32.37	1	5	5	5	139	16.1387	9.93506
AN4698	SPA3 AspGDID:ASPL0000073715 COORDS:ChrIII_A_nidulans_FGSC_A4:1270445-1268528C, translated using codon table 1 (615 amino acids) Verified ORF; Ortholog of <i>A. fumigatus Af293</i> : Afu5g08750, <i>A. niger CBS 513.88</i> : An07g04700, <i>Aspergillus wentii</i> : Aspwe1_0278209, <i>Aspergillus sydowii</i> : Aspsy1_0155406 and <i>Aspergillus terreus NIH2624</i> : ATET_06591	45.7311	32.2	1	16	16	22	615	70.1691	9.74463
AN10966	AN10966 AspGDID:ASPL0000063345 COORDS:ChrIV_A_nidulans_FGSC_A4:2121262-2121741W, translated using codon table 1 (88 amino acids) Uncharacterized ORF; Ortholog(s) have role in mRNA splicing, via spliceosome and U1 snRNP, U2 snRNP, U4/U6 x U5 tri-snRNP complex, U5 snRNP, cytosol localization	6.4347	31.82	1	2	2	3	88	9.98917	5.40186
AN8605	cyp1 AspGDID:ASPL0000077203 COORDS:ChrIII_A_nidulans_FGSC_A4:3389977-3390629W, translated using codon table 1 (162 amino acids) Verified ORF; Putative peptidyl-prolyl cis-trans isomerase (PPIase); cyclophilin	11.0233	31.48	1	5	5	6	162	17.787	8.90967
AN6900	tpiA AspGDID:ASPL0000001144 COORDS:ChrI_A_nidulans_FGSC_A4:3517593-3518737W, translated using codon table 1 (249 amino acids) Verified ORF; Putative triose-phosphate isomerase with a predicted role in gluconeogenesis and glycolysis; protein induced by farnesol	15.1839	31.33	1	6	6	8	249	27.1403	6.12549
AN6542	actA AspGDID:ASPL0000008752 COORDS:ChrI_A_nidulans_FGSC_A4:2421081-2419296C, translated using codon table 1 (375 amino acids) Verified ORF; Gamma-actin	22.3242	31.2	1	8	8	11	375	41.6129	5.69385
AN1263	AN1263 AspGDID:ASPL0000057622 COORDS:ChrVIII_A_nidulans_FGSC_A4:1016078-1014531C, translated using codon table 1 (449 amino acids) Uncharacterized ORF; Putative adenosylhomocysteinase with a predicted role in methionine metabolism; expression reduced after exposure to farnesol	33.5944	31.18	1	12	12	14	449	48.757	6.46826
AN2426	H4.2 AspGDID:ASPL0000050285 COORDS:ChrVII_A_nidulans_FGSC_A4:3917716-3918193W, translated using codon table 1 (103 amino acids) Uncharacterized ORF; Histone H4.2, core histone protein; nearly identical to histone H4.1	8.35454	31.07	2	3	3	4	103	11.3654	11.356
AN1345	AN1345 AspGDID:ASPL0000058023 COORDS:ChrVIII_A_nidulans_FGSC_A4:775408-775967W, translated using codon table 1 (145 amino acids) Uncharacterized ORF; Ortholog(s) have structural constituent of ribosome activity and role in maturation of SSU-rRNA from tricistronic rRNA transcript (SSU-rRNA, 5.8S rRNA, LSU-rRNA), regulation of translational fidelity	6.27392	31.03	1	3	3	3	145	15.8458	10.3892
AN8979	alcA AspGDID:ASPL0000043667 COORDS:ChrVII_A_nidulans_FGSC_A4:230971-232138W, translated using codon table 1 (350 amino acids) Verified ORF; Alcohol dehydrogenase with a role in two-carbon compound metabolism; expression is negatively regulated by glucose; transcript upregulated by exposure to ethanol; protein levels decrease in response to farnesol	11.69	30.57	1	8	9	11	350	37.1293	7.69385
AN2875	fbaA AspGDID:ASPL0000037016 COORDS:ChrVI_A_nidulans_FGSC_A4:2527031-2525793C, translated using codon table 1 (360 amino acids) Verified ORF; Putative fructose-bisphosphate aldolase with a predicted role in gluconeogenesis and glycolysis; intracellular, menadione stress-induced protein; palA-dependent expression independent of pH	31.6234	30.28	1	10	10	14	360	39.4729	6.06201
AN8851	swoC AspGDID:ASPL0000074111 COORDS:ChrIII_A_nidulans_FGSC_A4:2598217-2599925W, translated using codon table 1 (481 amino acids) Verified ORF; Predicted pseudouridylate synthase, involved in establishment of cell polarity; mutants show defects in anisotropic growth, endocytosis, nuclear distribution and compartmentation; transcript upregulated in response to camptothecin	36.2145	29.31	1	13	13	16	481	54.1701	8.71924
AN2286	alcC AspGDID:ASPL0000042717 COORDS:ChrVII_A_nidulans_FGSC_A4:3446591-3445392C, translated using codon table 1 (352 amino acids) Uncharacterized ORF; Alcohol dehydrogenase III with a predicted role in two-carbon compound metabolism; required for long-term survival under anaerobic conditions; regulated at both the transcriptional and translational levels	17.5486	29.26	1	6	7	11	352	37.1022	7.04932
AN2432	AN2432 AspGDID:ASPL0000049286 COORDS:ChrVII_A_nidulans_FGSC_A4:3937879-3937270C, translated using codon table 1 (103 amino acids) Uncharacterized ORF; Ortholog(s) have chaperone binding, unfolded protein binding activity, role in protein refolding and mitochondrial matrix localization	6.60423	29.13	1	3	3	3	103	11.1821	8.49951
AN4159	glnA AspGDID:ASPL0000016342 COORDS:ChrII_A_nidulans_FGSC_A4:1916201-1917578W, translated using codon table 1 (358 amino acids) Verified ORF; Putative glutamate-ammonia ligase with a predicted role in glutamate and glutamine metabolism; intracellular; transcript upregulated by nitrate limitation; protein abundance decreased by menadione stress and induced by farnesol	30.1129	29.05	1	8	8	10	358	39.9363	6.07471
AN2526	AN2526 AspGDID:ASPL0000041782 COORDS:ChrVII_A_nidulans_FGSC_A4:4236654-4235452C, translated using codon table 1 (400 amino acids) Uncharacterized ORF; Putative ketol-acid reductoisomerase with a predicted role in Coenzyme A and pantothenate biosynthesis or amino acid metabolism	26.4702	29	1	11	11	12	400	44.3268	8.86572
AN3693	AN3693 AspGDID:ASPL0000012962 COORDS:ChrII_A_nidulans_FGSC_A4:3353605-3351481C, translated using codon table 1 (628 amino acids) Uncharacterized ORF; Ortholog(s) have Rpd3L-Expanded complex, Set3 complex, cytosol localization	51.863	28.98	1	14	14	18	628	67.3083	5.08447
AN2105	smd1 AspGDID:ASPL0000048203 COORDS:ChrVII_A_nidulans_FGSC_A4:2867632-2867127C, translated using codon table 1 (121 amino acids) Uncharacterized ORF; Putative small nuclear ribonucleoprotein; expression reduced after exposure to farnesol	6.58581	28.93	1	3	3	3	121	13.2952	11.2827
AN3674	AN3674 AspGDID:ASPL0000016432 COORDS:ChrII_A_nidulans_FGSC_A4:3411360-3409518C, translated using codon table 1 (556 amino acids) Uncharacterized ORF; Has domain(s) with predicted phospholipid binding activity	19.4001	28.24	1	11	11	13	556	58.2083	4.88135
AN1523	AN1523 AspGDID:ASPL0000042916 COORDS:ChrVII_A_nidulans_FGSC_A4:1062828-1064931W, translated using codon table 1 (556 amino acids) Uncharacterized ORF; Putative F1F0-ATPase complex subunit with a predicted role in energy metabolism	31.8249	28.06	2	13	13	15	556	60.0294	9.14404
AN4218	AN4218 AspGDID:ASPL0000009225 COORDS:ChrII_A_nidulans_FGSC_A4:1711467-1713013W, translated using codon table 1 (460 amino acids) Verified ORF; Ortholog(s) have GDP binding, GTP binding, translation elongation factor activity and role in interaction with host, tRNA export from nucleus, translational elongation	34.7605	27.83	1	11	11	15	460	49.7099	9.05615
AN3708	AN3708 AspGDID:ASPL0000013360 COORDS:ChrII_A_nidulans_FGSC_A4:3318671-3317757C, translated using codon table 1 (133 amino acids) Uncharacterized ORF; Ortholog(s) have hydrolase activity, role in nucleotide metabolic process and cytoplasm, nucleus localization	7.25563	27.82	1	3	3	3	133	14.9137	6.87354
AN10709	gfaA AspGDID:ASPL0000032301 COORDS:ChrV_A_nidulans_FGSC_A4:1688422-1690855W, translated using codon table 1 (694 amino acids) Uncharacterized ORF; Putative glutamine-fructose-6-phosphate transaminase	31.396	27.81	1	14	14	17	694	77.38	6.65381
AN9465	AN9465 AspGDID:ASPL0000053695 COORDS:ChrVIII_A_nidulans_FGSC_A4:711100-712176W, translated using codon table 1 (192 amino acids) Uncharacterized ORF; Ortholog(s) have structural constituent of ribosome activity, role in cytoplasmic translation and cytosolic large ribosomal subunit, nucleus localization	10.0509	27.6	1	4	4	4	192	21.7706	9.49561
AN8190	stk47 AspGDID:ASPL0000010738 COORDS:ChrII_A_nidulans_FGSC_A4:1071481-1075046W, translated using codon table 1 (1119 amino acids) Uncharacterized ORF; Predicted protein serine/threonine kinase; mutants have a strong growth defect and are sensitive to NaCl	104.982	27.44	1	24	24	40	1119	127.156	10.4038
AN1084	AN1084 AspGDID:ASPL0000059994 COORDS:ChrVIII_A_nidulans_FGSC_A4:1570899-1569338C, translated using codon table 1 (439 amino acids) Verified ORF; Putative elongation factor EF-Tu; intracellular, menadione stress-induced protein	16.9479	27.33	1	9	9	11	439	48.3099	6.91748
AN8076	AN8076 AspGDID:ASPL0000010229 COORDS:ChrII_A_nidulans_FGSC_A4:673149-679312W, translated using codon table 1 (2031 amino acids) Uncharacterized ORF; Predicted DNA binding protein; locus contains the conserved upstream open reading frame (uORF) AN8076-uORF	103.06	27.18	1	43	43	52	2031	223.775	9.53955
AN6563	AN6563 AspGDID:ASPL0000006513 COORDS:ChrI_A_nidulans_FGSC_A4:2468078-2466458C, translated using codon table 1 (411 amino acids) Verified ORF; Putative translation elongation factor EF-1 gamma; ortholog of <I>S. cerevisiae</I> Cam1p; expression reduced after exposure to farnesol	14.3603	27.01	1	7	7	9	411	46.1879	6.58057
AN11017	AN11017 AspGDID:ASPL0000069298 COORDS:ChrIV_A_nidulans_FGSC_A4:2752937-2753474W, translated using codon table 1 (163 amino acids) Uncharacterized ORF; Ortholog of A. nidulans FGSC A4 : AN12099, A. fumigatus Af293 : Afu4g14480, A. oryzae RIB40 : AO090026000010 and N. fischeri NRRL 181 : NFIA_101640, NFIA_101900	0	26.99	1	1	1	1	163	17.4802	9.24658
AN8856	AN8856 AspGDID:ASPL0000072003 COORDS:ChrIII_A_nidulans_FGSC_A4:2586590-2585736C, translated using codon table 1 (153 amino acids) Uncharacterized ORF; Ortholog(s) have RNA binding activity, role in ribosomal large subunit assembly and cytosol localization	7.77518	26.8	1	4	4	4	153	16.7505	10.4185
AN1166	AN1166 AspGDID:ASPL0000060399 COORDS:ChrVIII_A_nidulans_FGSC_A4:1326281-1327223W, translated using codon table 1 (198 amino acids) Uncharacterized ORF; Ortholog(s) have RNA binding, structural constituent of ribosome activity	7.14674	26.77	1	5	5	6	198	22.1241	10.1694
AN9285	AN9285 AspGDID:ASPL0000053041 COORDS:ChrVIII_A_nidulans_FGSC_A4:174556-174224C, translated using codon table 1 (71 amino acids) Uncharacterized ORF; Ortholog of <i>A. fumigatus</i> grg1; homologous to ccg-1 from <i>N. crassa</i>; transcript induced by light in developmentally competent mycelia	6.98634	26.76	1	1	1	2	71	7.42871	7.40088
AN5014	AN5014 AspGDID:ASPL0000076279 COORDS:ChrIII_A_nidulans_FGSC_A4:278579-279214W, translated using codon table 1 (124 amino acids) Uncharacterized ORF; Ortholog(s) have cytosol, nucleolus localization	6.70432	26.61	1	3	3	3	124	14.0945	9.42236
AN2893	fhdA AspGDID:ASPL0000037677 COORDS:ChrVI_A_nidulans_FGSC_A4:2480388-2479333C, translated using codon table 1 (351 amino acids) Uncharacterized ORF; Putative forkhead-associated domain protein; transcript upregulated in response to camptothecin	12.0717	26.5	1	6	6	7	351	41.5019	10.272
AN0170	trxA AspGDID:ASPL0000052272 COORDS:ChrVIII_A_nidulans_FGSC_A4:4388838-4387962C, translated using codon table 1 (189 amino acids) Verified ORF; Thioredoxin; predicted role in cell redox homeostasis; required for conidiation; expression upregulated after exposure to farnesol	1.87824	26.46	1	4	4	4	189	20.1955	9.34912
AN11052	AN11052 AspGDID:ASPL0000014026 COORDS:ChrII_A_nidulans_FGSC_A4:1060420-1056173C, translated using codon table 1 (1398 amino acids) Uncharacterized ORF; Ortholog(s) have 5'-3' exoribonuclease activity, magnesium ion binding activity and cytoplasmic mRNA processing body, cytoplasmic stress granule, cytosol localization	62.924	25.97	1	29	29	34	1398	157.491	6.97607
AN3038	AN3038 AspGDID:ASPL0000038884 COORDS:ChrVI_A_nidulans_FGSC_A4:2038854-2040778W, translated using codon table 1 (564 amino acids) Uncharacterized ORF; Ortholog(s) have nucleus localization	25.5543	25.89	1	11	11	12	564	63.1362	9.5835
AN10352	AN10352 AspGDID:ASPL0000040023 COORDS:ChrVI_A_nidulans_FGSC_A4:1946778-1948418W, translated using codon table 1 (510 amino acids) Uncharacterized ORF; Ortholog(s) have role in rRNA processing and 90S preribosome, box C/D snoRNP complex, small-subunit processome localization	32.698	25.88	1	8	8	14	510	56.7176	9.18799
AN8269	hsp90 AspGDID:ASPL0000018308 COORDS:ChrII_A_nidulans_FGSC_A4:1334878-1337036W, translated using codon table 1 (700 amino acids) Uncharacterized ORF; 90 kilodalton heat shock protein; physically associates with importin-alpha, KapA; palA-dependent expression independent of pH	33.1025	25.86	1	16	16	17	700	79.7608	4.99561
AN6037	swoM AspGDID:ASPL0000007507 COORDS:ChrI_A_nidulans_FGSC_A4:1442588-1440875C, translated using codon table 1 (553 amino acids) Verified ORF; Putative glucose-6-phosphate isomerase with a predicted role in gluconeogenesis and glycolysis; mutant defective in hyphal polarity and conidiation	19.0915	25.86	1	10	10	12	553	61.2211	6.45557
AN2980	AN2980 AspGDID:ASPL0000041158 COORDS:ChrVI_A_nidulans_FGSC_A4:2188481-2189262W, translated using codon table 1 (109 amino acids) Uncharacterized ORF; Ortholog(s) have structural constituent of ribosome activity, role in cytoplasmic translation and cytosolic large ribosomal subunit, nucleolus localization	1.88142	25.69	1	2	2	2	109	12.3386	11.2241
AN0084	AN0084 AspGDID:ASPL0000058693 COORDS:ChrVIII_A_nidulans_FGSC_A4:4663070-4664040W, translated using codon table 1 (242 amino acids) Uncharacterized ORF; Ortholog(s) have Ran GTPase binding activity and role in G1/S transition of mitotic cell cycle, RNA export from nucleus, Ran protein signal transduction, protein import into nucleus, ubiquitin-dependent protein catabolic process	6.06821	25.62	1	5	5	5	242	27.2724	4.95752
AN0907	AN0907 AspGDID:ASPL0000054689 COORDS:ChrVIII_A_nidulans_FGSC_A4:2105653-2104990C, translated using codon table 1 (130 amino acids) Uncharacterized ORF; Ortholog(s) have structural constituent of ribosome activity and cytosolic small ribosomal subunit, nucleus localization	4.01976	25.38	1	2	2	2	130	14.5808	9.65674
AN12075	AN12075 AspGDID:ASPL0000094632 COORDS:ChrVIII_A_nidulans_FGSC_A4:3864358-3864750W, translated using codon table 1 (130 amino acids) Uncharacterized ORF; Protein of unknown function	0	25.38	1	1	1	1	130	13.9826	5.14795
AN2315	AN2315 AspGDID:ASPL0000042134 COORDS:ChrVII_A_nidulans_FGSC_A4:3534202-3532189C, translated using codon table 1 (518 amino acids) Uncharacterized ORF; Putative F1F0-ATPase complex subunit with a predicted role in energy metabolism; expression increased in salt-adapted strains	16.7094	25.29	1	9	9	9	518	55.3508	5.36377
AN0554	aldA AspGDID:ASPL0000055794 COORDS:ChrVIII_A_nidulans_FGSC_A4:3188631-3190243W, translated using codon table 1 (497 amino acids) Verified ORF; Aldehyde dehydrogenase; possible roles in beta-alanine, acetate, acetaldehyde and ethanol metabolism, methylglyoxal bypass, penicillin biosynthesis; menadione stress-decreased; carbon starvation autophagy-induced; hypoxia upregulated	16.4728	25.15	2	10	10	10	497	54.1047	6.62451
AN7710	AN7710 AspGDID:ASPL0000064025 COORDS:ChrIV_A_nidulans_FGSC_A4:2449153-2449971W, translated using codon table 1 (251 amino acids) Uncharacterized ORF; Ortholog(s) have intracellular localization	6.74537	25.1	1	5	5	6	251	27.9903	5.10986
AN5949	AN5949 AspGDID:ASPL0000001876 COORDS:ChrI_A_nidulans_FGSC_A4:1703152-1701849C, translated using codon table 1 (415 amino acids) Uncharacterized ORF; Ortholog of <i>A. fumigatus Af293</i> : Afu2g10330, <i>A. niger CBS 513.88</i> : An16g04660, <i>A. oryzae RIB40</i> : AO090011000605, <i>Aspergillus wentii</i> : Aspwe1_0175384 and <i>Aspergillus sydowii</i> : Aspsy1_0089318	37.4428	25.06	1	10	10	14	415	49.7599	10.3306
AN2007	AN2007 AspGDID:ASPL0000047555 COORDS:ChrVII_A_nidulans_FGSC_A4:2543261-2542697C, translated using codon table 1 (116 amino acids) Uncharacterized ORF; Ortholog(s) have mRNA binding activity and role in cellular response to nitrogen starvation, mRNA splicing, via spliceosome, negative regulation of G0 to G1 transition	6.28193	25	1	3	3	3	116	12.873	11.4438
AN3469	H2B AspGDID:ASPL0000034738 COORDS:ChrVI_A_nidulans_FGSC_A4:631977-631405C, translated using codon table 1 (140 amino acids) Verified ORF; Histone H2B; core histone protein	2.14044	25	1	3	3	3	140	14.9461	10.1255
AN0163	AN0163 AspGDID:ASPL0000061086 COORDS:ChrVIII_A_nidulans_FGSC_A4:4406679-4405758C, translated using codon table 1 (197 amino acids) Uncharacterized ORF; Ortholog(s) have Rho GDP-dissociation inhibitor activity	6.14551	24.87	1	3	3	3	197	22.2723	6.17627
AN10752	AN10752 AspGDID:ASPL0000004032 COORDS:ChrI_A_nidulans_FGSC_A4:1960272-1961578W, translated using codon table 1 (383 amino acids) Uncharacterized ORF; Ortholog of <i>A. fumigatus Af293</i> : Afu2g11470, <i>A. niger CBS 513.88</i> : An02g03450, <i>Neosartorya fischeri NRRL 181</i> : NFIA_086710, <i>Aspergillus wentii</i> : Aspwe1_0044288 and <i>Aspergillus versicolor</i> : Aspve1_0040617	25.8131	24.54	1	9	9	12	383	45.085	10.1987
AN5744	AN5744 AspGDID:ASPL0000027505 COORDS:ChrV_A_nidulans_FGSC_A4:1825847-1824472C, translated using codon table 1 (270 amino acids) Uncharacterized ORF; Putative 14-3-3-like protein; transcript upregulated in response to camptothecin	18.7099	24.44	1	4	4	7	270	30.6362	4.86865
AN2984	rlmA AspGDID:ASPL0000034782 COORDS:ChrVI_A_nidulans_FGSC_A4:2174186-2172247C, translated using codon table 1 (605 amino acids) Uncharacterized ORF; Putative MADS-box family transcription factor; regulates cell wall hydrolase gene expression and autolysis; mutants have abnormal conidiophores arrested at metula formation	30.2648	24.3	1	10	10	14	605	65.4064	9.12939
AN7594	AN7594 AspGDID:ASPL0000068342 COORDS:ChrIV_A_nidulans_FGSC_A4:2079799-2079286C, translated using codon table 1 (136 amino acids) Verified ORF; DUF636 domain-containing protein; intracellular, menadione stress-induced protein; protein levels decrease in response to farnesol	4.35815	24.26	1	2	2	2	136	14.7533	6.50732
AN8145	AN8145 AspGDID:ASPL0000013086 COORDS:ChrII_A_nidulans_FGSC_A4:896426-895914C, translated using codon table 1 (170 amino acids) Uncharacterized ORF; Ortholog(s) have cytoplasm, nucleus localization	5.33889	24.12	1	2	2	2	170	18.8651	4.94482
AN3664	AN3664 AspGDID:ASPL0000015483 COORDS:ChrII_A_nidulans_FGSC_A4:3450340-3452012W, translated using codon table 1 (516 amino acids) Uncharacterized ORF; Ortholog(s) have cell surface localization	26.3764	23.64	1	10	10	13	516	62.7104	9.0708
AN10416	AN10416 AspGDID:ASPL0000039794 COORDS:ChrVI_A_nidulans_FGSC_A4:697009-697793W, translated using codon table 1 (149 amino acids) Uncharacterized ORF; Putative 60s ribosomal protein similar to subunits L15 and L27; ortholog of <I>S. cerevisiae</I> RPL28; expression reduced after exposure to farnesol; palA-dependent expression independent of pH	6.68411	23.49	1	4	4	4	149	16.7379	10.3745
AN4872	ubi1 AspGDID:ASPL0000072359 COORDS:ChrIII_A_nidulans_FGSC_A4:716807-717378W, translated using codon table 1 (154 amino acids) Uncharacterized ORF; Fusion protein consisting of N-terminal ubiquitin and C-terminal extension protein (CEP) of the small ribosomal subunit; transcript upregulated in response to camptothecin	7.94851	23.38	2	3	3	3	154	17.6525	9.77393
AN4916	AN4916 AspGDID:ASPL0000070605 COORDS:ChrIII_A_nidulans_FGSC_A4:563918-562995C, translated using codon table 1 (201 amino acids) Uncharacterized ORF; Ortholog(s) have role in ribosome biogenesis and cell surface, cytosol, nucleolus, small-subunit processome localization	5.9798	23.38	1	2	2	2	201	22.7554	10.1108
AN5441	AN5441 AspGDID:ASPL0000026438 COORDS:ChrV_A_nidulans_FGSC_A4:2806651-2805834C, translated using codon table 1 (155 amino acids) Verified ORF; Ortholog(s) have role in endonucleolytic cleavage in ITS1 to separate SSU-rRNA from 5.8S rRNA and LSU-rRNA from tricistronic rRNA transcript (SSU-rRNA, 5.8S rRNA, LSU-rRNA), rRNA export from nucleus	8.77007	23.23	1	4	4	4	155	17.9967	10.2573
AN8704	AN8704 AspGDID:ASPL0000074183 COORDS:ChrIII_A_nidulans_FGSC_A4:3065640-3064819C, translated using codon table 1 (160 amino acids) Uncharacterized ORF; 60S ribosomal protein L24a; PalA-dependent expression independent of pH	8.94834	23.13	1	4	4	4	160	17.8559	11.2241
AN8216	swoH AspGDID:ASPL0000017184 COORDS:ChrII_A_nidulans_FGSC_A4:1172149-1171374C, translated using codon table 1 (153 amino acids) Verified ORF; Putative nucleoside diphosphate kinase with a predicted role in phospholipid metabolism; required for normal hyphal growth and conidiation; mutants display increased hyphal cell lysis; transcript upregulated in response to camptothecin	7.80561	22.88	1	3	3	3	153	16.8977	8.11865
AN3058	AN3058 AspGDID:ASPL0000040474 COORDS:ChrVI_A_nidulans_FGSC_A4:1978635-1980267W, translated using codon table 1 (471 amino acids) Uncharacterized ORF; Putative glycine hydroxymethyltransferase with a predicted role in glycine, serine, and threonine metabolism	8.81838	22.51	1	7	7	7	471	51.7404	7.75244
AN0641	tcpA AspGDID:ASPL0000052628 COORDS:ChrVIII_A_nidulans_FGSC_A4:2920225-2919417C, translated using codon table 1 (179 amino acids) Verified ORF; TCTP (translationally controlled tumor protein); high expression during germination, germ tube elongation, early vegetative growth, decreased in stationary phase; protein levels increase in osmoadaptation; mutant makes no cleistothecia	9.34612	22.35	1	3	3	5	179	20.0148	4.83057
AN8080	AN8080 AspGDID:ASPL0000017730 COORDS:ChrII_A_nidulans_FGSC_A4:688916-689612W, translated using codon table 1 (167 amino acids) Uncharacterized ORF; Ortholog(s) have thioredoxin peroxidase activity, role in cell redox homeostasis, cellular response to oxidative stress, response to metal ion and hyphal cell wall, peroxisome, plasma membrane localization	6.19636	22.16	1	3	3	3	167	17.8461	5.89697
AN1152	AN1152 AspGDID:ASPL0000058769 COORDS:ChrVIII_A_nidulans_FGSC_A4:1372185-1371251C, translated using codon table 1 (168 amino acids) Verified ORF; Protein expressed at decreased levels in a hapX mutant versus wild-type	4.54078	22.02	1	2	2	2	168	18.2703	5.79541
AN6202	rpl3 AspGDID:ASPL0000001032 COORDS:ChrI_A_nidulans_FGSC_A4:929697-928193C, translated using codon table 1 (392 amino acids) Uncharacterized ORF; Putative ribosomal protein L3	7.25002	21.68	1	7	7	7	392	44.3807	10.1987
AN2275	AN2275 AspGDID:ASPL0000046534 COORDS:ChrVII_A_nidulans_FGSC_A4:3411924-3412912W, translated using codon table 1 (254 amino acids) Uncharacterized ORF; Ortholog(s) have structural constituent of ribosome activity, role in cytoplasmic translation and cytosolic large ribosomal subunit, nucleus localization	14.4757	21.65	1	3	3	5	254	27.4738	10.9751
AN5904	AN5904 AspGDID:ASPL0000000787 COORDS:ChrI_A_nidulans_FGSC_A4:1851777-1852362W, translated using codon table 1 (144 amino acids) Verified ORF; Putative beta-ketoacyl-[acyl-carrier-protein] synthase with a predicted role in cytosolic fatty acid formation	5.10643	21.53	1	2	2	2	144	15.5539	5.33838
AN6175	AN6175 AspGDID:ASPL0000002438 COORDS:ChrI_A_nidulans_FGSC_A4:1016372-1015310C, translated using codon table 1 (336 amino acids) Uncharacterized ORF; Ortholog(s) have cytosol, nucleus localization	15.6448	21.43	2	7	7	9	336	38.0649	4.66553
AN4500	AN4500 AspGDID:ASPL0000070465 COORDS:ChrIII_A_nidulans_FGSC_A4:1850524-1851173W, translated using codon table 1 (98 amino acids) Uncharacterized ORF; Putative mitochondrial ATPase inhibitor; expression upregulated after exposure to farnesol	3.72188	21.43	1	3	3	3	98	11.2989	9.70068
AN10719	AN10719 AspGDID:ASPL0000032943 COORDS:ChrV_A_nidulans_FGSC_A4:1678326-1677966C, translated using codon table 1 (80 amino acids) Uncharacterized ORF; Ortholog(s) have RNA binding activity and role in mRNA splicing, via spliceosome, maturation of SSU-rRNA	0	21.25	1	1	1	1	80	8.49725	4.71631
AN6048	AN6048 AspGDID:ASPL0000004331 COORDS:ChrI_A_nidulans_FGSC_A4:1421764-1423316W, translated using codon table 1 (445 amino acids) Verified ORF; Putative aspartate transaminase with a predicted role in amino acid metabolism; palA-dependent expression independent of pH; induced by carbon starvation-induced autophagy	15.3486	21.12	1	8	8	8	445	48.7485	7.1958
AN8275	citA AspGDID:ASPL0000017362 COORDS:ChrII_A_nidulans_FGSC_A4:1354742-1352891C, translated using codon table 1 (474 amino acids) Verified ORF; Mitochondrial citrate synthase with a predicted role in the TCA cycle	18.4355	21.1	1	9	9	9	474	52.1943	8.5874
AN8118	AN8118 AspGDID:ASPL0000016653 COORDS:ChrII_A_nidulans_FGSC_A4:808540-809334W, translated using codon table 1 (157 amino acids) Uncharacterized ORF; Putative cytochrome c oxidase subunit with a predicted role in energy metabolism	6.98859	21.02	1	3	3	3	157	17.8862	5.68115
AN0411	AN0411 AspGDID:ASPL0000060507 COORDS:ChrVIII_A_nidulans_FGSC_A4:3637903-3638922W, translated using codon table 1 (192 amino acids) Verified ORF; Putative GTPase with a predicted role in ER to Golgi transport	3.73452	20.83	1	3	3	5	192	21.7443	6.20166
AN4222	AN4222 AspGDID:ASPL0000016741 COORDS:ChrII_A_nidulans_FGSC_A4:1700210-1700927W, translated using codon table 1 (135 amino acids) Uncharacterized ORF; Ortholog(s) have cytosol, nucleus, small-subunit processome localization	3.27833	20.74	1	3	3	3	135	15.6316	10.5356
AN2867	pgmB AspGDID:ASPL0000037030 COORDS:ChrVI_A_nidulans_FGSC_A4:2562837-2564609W, translated using codon table 1 (556 amino acids) Verified ORF; Putative phosphoglucomutase with a predicted role in carbohydrate metabolism; intracellular; protein abundance decreased by menadione stress; transcript levels increase during asexual development	12.8767	20.32	1	10	10	10	556	60.6466	6.11279
AN5997	AN5997 AspGDID:ASPL0000005393 COORDS:ChrI_A_nidulans_FGSC_A4:1557824-1556973C, translated using codon table 1 (153 amino acids) Uncharacterized ORF; Ortholog(s) have role in rRNA export from nucleus and nucleolus localization	3.20296	20.26	1	3	3	5	153	17.6755	10.0669
AN6089	AN6089 AspGDID:ASPL0000003680 COORDS:ChrI_A_nidulans_FGSC_A4:1294502-1296460W, translated using codon table 1 (588 amino acids) Verified ORF; Putative 60 kilodalton heat shock protein	6.1616	20.24	1	9	9	10	588	61.8086	5.63037
AN6629	AN6629 AspGDID:ASPL0000007033 COORDS:ChrI_A_nidulans_FGSC_A4:2678253-2678907W, translated using codon table 1 (149 amino acids) Uncharacterized ORF; Putative ribosomal protein L14; ortholog of <I>S. cerevisiae</I> Rpl14Ap; expression reduced after exposure to farnesol	6.13339	20.13	1	3	3	3	149	16.7365	10.7261
AN0241	sodA AspGDID:ASPL0000060319 COORDS:ChrVIII_A_nidulans_FGSC_A4:4172630-4171671C, translated using codon table 1 (154 amino acids) Verified ORF; Cu/Zn-superoxide dismutase; induced under iron starvation and repressed under copper starvation	5.40399	20.13	1	3	3	3	154	15.9778	6.27783
AN11225	AN11225 AspGDID:ASPL0000011133 COORDS:ChrII_A_nidulans_FGSC_A4:1485654-1487337W, translated using codon table 1 (534 amino acids) Uncharacterized ORF; Ortholog of <i>A. fumigatus Af293</i> : Afu5g04410, <i>Neosartorya fischeri NRRL 181</i> : NFIA_037650, <i>Aspergillus wentii</i> : Aspwe1_0043173 and <i>Aspergillus versicolor</i> : Aspve1_0389199	14.6716	20.04	1	9	9	10	534	59.117	11.4731
AN0843	AN0843 AspGDID:ASPL0000060615 COORDS:ChrVIII_A_nidulans_FGSC_A4:2298648-2297742C, translated using codon table 1 (215 amino acids) Verified ORF; Ortholog(s) have structural constituent of ribosome activity, role in rRNA export from nucleus and 90S preribosome, cytosolic small ribosomal subunit, membrane, nucleolus localization	10.9304	20	1	4	4	5	215	23.8955	9.01221
AN5222	AN5222 AspGDID:ASPL0000026885 COORDS:ChrV_A_nidulans_FGSC_A4:1541576-1542473W, translated using codon table 1 (160 amino acids) Uncharacterized ORF; Ortholog(s) have structural constituent of ribosome activity and role in maturation of SSU-rRNA from tricistronic rRNA transcript (SSU-rRNA, 5.8S rRNA, LSU-rRNA), ribosomal small subunit assembly	7.22934	20	1	3	3	4	160	18.5381	10.8286
AN2761	AN2761 AspGDID:ASPL0000041486 COORDS:ChrVI_A_nidulans_FGSC_A4:2883522-2884393W, translated using codon table 1 (147 amino acids) Uncharacterized ORF; Putative ubiquitin-conjugating enzyme E2; transcript upregulated in response to camptothecin	5.02864	19.73	1	2	2	2	147	16.5103	6.91748
AN4888	pdcA AspGDID:ASPL0000075405 COORDS:ChrIII_A_nidulans_FGSC_A4:658182-660112W, translated using codon table 1 (568 amino acids) Verified ORF; Putative pyruvate decarboxylase with a predicted role in pyruvate metabolism or penicillin biosynthesis; intracellular; protein abundance decreased by menadione stress	10.3382	19.72	1	8	8	9	568	62.5598	6.3667
AN2301	AN2301 AspGDID:ASPL0000049335 COORDS:ChrVII_A_nidulans_FGSC_A4:3493539-3494098W, translated using codon table 1 (51 amino acids) Uncharacterized ORF; Has domain(s) with predicted structural constituent of ribosome activity, role in translation and ribosome localization	3.0921	19.61	1	1	1	1	51	6.24955	12.5571
AN2932	AN2932 AspGDID:ASPL0000037981 COORDS:ChrVI_A_nidulans_FGSC_A4:2351881-2353395W, translated using codon table 1 (398 amino acids) Uncharacterized ORF; Putative eukaryotic initiation factor 4A; expression reduced after exposure to farnesol	15.11	19.6	1	7	7	8	398	44.908	5.23682
AN12246	AN12246 AspGDID:ASPL0000091471 COORDS:ChrIV_A_nidulans_FGSC_A4:395181-394594C, translated using codon table 1 (92 amino acids) Uncharacterized ORF; Ortholog(s) have cytosol localization	2.76827	19.57	1	1	1	1	92	10.1354	10.4478
AN4015	AN4015 AspGDID:ASPL0000009517 COORDS:ChrII_A_nidulans_FGSC_A4:2335507-2334681C, translated using codon table 1 (159 amino acids) Uncharacterized ORF; Ortholog(s) have ribosome binding, translation elongation factor activity, translation initiation factor activity	9.07597	19.5	1	2	2	4	159	17.5925	5.17334
AN1389	AN1389 AspGDID:ASPL0000061332 COORDS:ChrVIII_A_nidulans_FGSC_A4:663145-660186C, translated using codon table 1 (888 amino acids) Uncharacterized ORF; Ortholog of <i>A. niger CBS 513.88</i> : An08g00380, <i>A. oryzae RIB40</i> : AO090005001637, <i>Neosartorya fischeri NRRL 181</i> : NFIA_016750 and <i>Aspergillus versicolor</i> : Aspve1_0059354	19.9003	19.37	1	15	15	16	888	100.045	9.87646
AN4927	AN4927 AspGDID:ASPL0000075691 COORDS:ChrIII_A_nidulans_FGSC_A4:528805-529413W, translated using codon table 1 (145 amino acids) Uncharacterized ORF; Putative F1F0-ATPase complex subunit with a predicted role in energy metabolism	4.44707	19.31	1	2	2	2	145	15.7999	5.16064
AN2701	AN2701 AspGDID:ASPL0000036914 COORDS:ChrVI_A_nidulans_FGSC_A4:3104669-3109566W, translated using codon table 1 (1570 amino acids) Uncharacterized ORF; Ortholog(s) have role in conidiophore development, hyphal growth, sporocarp development involved in sexual reproduction, syncytium formation by plasma membrane fusion	44.0662	19.24	1	20	20	24	1570	171.615	9.5249
AN5525	acoA AspGDID:ASPL0000027768 COORDS:ChrV_A_nidulans_FGSC_A4:2516549-2519412W, translated using codon table 1 (783 amino acids) Verified ORF; Putative aconitate hydratase with a predicted role in the TCA cycle; intracellular; protein abundance decreased by menadione stress; protein expressed at increased levels in a hapX mutant versus wild-type	23.4256	19.16	1	13	13	13	783	84.9151	6.7417
AN6500	AN6500 AspGDID:ASPL0000004497 COORDS:ChrI_A_nidulans_FGSC_A4:2301283-2300506C, translated using codon table 1 (157 amino acids) Uncharacterized ORF; Ortholog(s) have cytosol localization	1.6233	19.11	1	2	2	2	157	17.076	10.6821
AN6010	sgdE AspGDID:ASPL0000007208 COORDS:ChrI_A_nidulans_FGSC_A4:1520285-1518165C, translated using codon table 1 (666 amino acids) Verified ORF; Hsp70-family protein; required for conidial germination; protein expressed at increased levels during osmoadaptation	17.4104	18.92	1	9	9	9	666	72.3279	6.03662
AN10614	AN10614 AspGDID:ASPL0000078286 COORDS:ChrIII_A_nidulans_FGSC_A4:617170-615769C, translated using codon table 1 (296 amino acids) Uncharacterized ORF; Ortholog(s) have G-quadruplex DNA binding, telomeric DNA binding, triplex DNA binding activity	4.85336	18.92	1	4	4	4	296	32.6003	9.46631
AN1993	AN1993 AspGDID:ASPL0000046209 COORDS:ChrVII_A_nidulans_FGSC_A4:2489202-2490835W, translated using codon table 1 (429 amino acids) Uncharacterized ORF; Putative aspartate transaminase with a predicted role in alanine, aspartate, and aromatic amino acid metabolism	14.5515	18.88	1	7	7	8	429	46.934	8.88037
AN9468	AN9468 AspGDID:ASPL0000000085 COORDS:ChrI_A_nidulans_FGSC_A4:1661637-1662566W, translated using codon table 1 (143 amino acids) Uncharacterized ORF; Ortholog(s) have role in maturation of SSU-rRNA from tricistronic rRNA transcript (SSU-rRNA, 5.8S rRNA, LSU-rRNA) and 90S preribosome, cytosol localization	6.56376	18.88	1	2	2	3	143	15.9306	10.1841
AN8176	AN8176 AspGDID:ASPL0000011665 COORDS:ChrII_A_nidulans_FGSC_A4:1019955-1021261W, translated using codon table 1 (372 amino acids) Uncharacterized ORF; Has domain(s) with predicted structural constituent of ribosome activity, role in translation and ribosome localization	16.698	18.82	1	5	5	7	372	40.1816	10.77
AN7895	cipB AspGDID:ASPL0000016534 COORDS:ChrII_A_nidulans_FGSC_A4:167371-168507W, translated using codon table 1 (351 amino acids) Verified ORF; Putative oxidoreductase; contains Zn-dependent alcohol dehydrogenase domain; protein expressed at increased levels during osmoadaptation	6.90551	18.8	1	5	5	6	351	37.1691	7.10791
AN6903	AN6903 AspGDID:ASPL0000006999 COORDS:ChrI_A_nidulans_FGSC_A4:3523698-3522422C, translated using codon table 1 (373 amino acids) Uncharacterized ORF; Ortholog(s) have U1 snRNP, cytosol localization	4.01839	18.77	1	5	5	5	373	42.0426	10.1548
AN7482	AN7482 AspGDID:ASPL0000066081 COORDS:ChrIV_A_nidulans_FGSC_A4:1679367-1678534C, translated using codon table 1 (277 amino acids) Uncharacterized ORF; Ortholog of <i>A. fumigatus Af293</i> : Afu2g05690, <i>A. oryzae RIB40</i> : AO090001000684, <i>Aspergillus wentii</i> : Aspwe1_0055196, <i>Aspergillus sydowii</i> : Aspsy1_0152978 and <i>Aspergillus terreus NIH2624</i> : ATET_06759	0	18.77	1	2	2	2	277	32.0972	9.27588
AN0570	AN0570 AspGDID:ASPL0000055788 COORDS:ChrVIII_A_nidulans_FGSC_A4:3137505-3136789C, translated using codon table 1 (134 amino acids) Uncharacterized ORF; Ortholog(s) have RNA binding, structural constituent of ribosome activity, role in cytoplasmic translation and cytosolic large ribosomal subunit, nucleolus localization	0	18.66	1	2	2	2	134	15.2055	11.019
AN2436	aclB AspGDID:ASPL0000051301 COORDS:ChrVII_A_nidulans_FGSC_A4:3947892-3950085W, translated using codon table 1 (655 amino acids) Verified ORF; Putative ATP citrate synthase with a predicted role in TCA intermediate metabolism; transcript downregulated upon shift from glucose to ethanol and after exposure to farnesol	17.2527	18.63	1	8	8	10	655	71.5208	8.04541
AN1013	AN1013 AspGDID:ASPL0000053114 COORDS:ChrVIII_A_nidulans_FGSC_A4:1809758-1808637C, translated using codon table 1 (301 amino acids) Uncharacterized ORF; Putative 60S ribosomal protein L5; ortholog of <I>S. cerevisiae</I> Rpl5p which is an RNA binding protein with a role in ribosomal large subunit assembly	10.3761	18.6	1	4	4	6	301	34.3705	8.67529
AN5895	gdiA AspGDID:ASPL0000003017 COORDS:ChrI_A_nidulans_FGSC_A4:1870446-1872187W, translated using codon table 1 (468 amino acids) Uncharacterized ORF; Putative Rab GDP-dissociation inhibitor; ortholog of <I>S. cerevisiae</I> Gdi1p	0	18.59	1	6	6	6	468	52.2714	5.45264
AN5163	AN5163 AspGDID:ASPL0000032691 COORDS:ChrV_A_nidulans_FGSC_A4:1349973-1348087C, translated using codon table 1 (628 amino acids) Uncharacterized ORF; Ortholog of <i>A. fumigatus Af293</i> : Afu1g06970, <i>A. niger CBS 513.88</i> : An07g09540, <i>A. oryzae RIB40</i> : AO090012000949, <i>Aspergillus wentii</i> : Aspwe1_0519616 and <i>Aspergillus sydowii</i> : Aspsy1_0047663	14.7479	18.47	1	8	8	8	628	68.4664	7.48877
AN5996	AN5996 AspGDID:ASPL0000000414 COORDS:ChrI_A_nidulans_FGSC_A4:1558811-1558420C, translated using codon table 1 (109 amino acids) Uncharacterized ORF; Ortholog(s) have structural constituent of ribosome activity and cytosol, ribosome localization	4.7637	18.35	1	2	2	2	109	10.9494	4.22119
AN5535	AN5535 AspGDID:ASPL0000028535 COORDS:ChrV_A_nidulans_FGSC_A4:2483444-2485633W, translated using codon table 1 (685 amino acids) Uncharacterized ORF; Ortholog(s) have U2-type spliceosomal complex localization	14.0687	18.1	1	9	9	9	685	80.5901	6.96143
AN8277	cysD AspGDID:ASPL0000018284 COORDS:ChrII_A_nidulans_FGSC_A4:1361209-1359611C, translated using codon table 1 (437 amino acids) Verified ORF; Putative bifunctional enzyme with a predicted role in methionine metabolism; O-acetlylhomoserine (homocysteine synthase)	14.6475	18.08	1	6	6	7	437	47.2622	6.48096
AN7617	AN7617 AspGDID:ASPL0000068598 COORDS:ChrIV_A_nidulans_FGSC_A4:2154140-2154569W, translated using codon table 1 (78 amino acids) Uncharacterized ORF; Ortholog of <i>A. fumigatus Af293</i> : Afu4g00235, <i>A. niger CBS 513.88</i> : An16g01350, <i>Neosartorya fischeri NRRL 181</i> : NFIA_045390, <i>Aspergillus wentii</i> : Aspwe1_0160305 and <i>Aspergillus versicolor</i> : Aspve1_0054503	1.90129	17.95	1	1	1	1	78	8.44236	9.87646
AN0687	spdA AspGDID:ASPL0000062169 COORDS:ChrVIII_A_nidulans_FGSC_A4:2791128-2789641C, translated using codon table 1 (292 amino acids) Verified ORF; Putative spermine or spermidine synthase with a predicted role in arginine metabolism; transcript upregulated in response to camptothecin; protein induced by farnesol	16.443	17.81	1	5	5	7	292	33.2866	5.41455
AN6632	AN6632 AspGDID:ASPL0000000338 COORDS:ChrI_A_nidulans_FGSC_A4:2682379-2682867W, translated using codon table 1 (68 amino acids) Uncharacterized ORF; Putative 40S ribosomal protein S28; ortholog of <I>S. cerevisiae</I> Rps28Bp; expression reduced after exposure to farnesol	3.13342	17.65	1	1	1	1	68	7.7062	10.7554
AN1055	AN1055 AspGDID:ASPL0000061577 COORDS:ChrVIII_A_nidulans_FGSC_A4:1659577-1661592W, translated using codon table 1 (552 amino acids) Uncharacterized ORF; Ortholog(s) have eukaryotic initiation factor 4G binding, mRNA binding activity	25.0216	17.57	1	8	8	10	552	58.0539	9.14404
AN2317	AN2317 AspGDID:ASPL0000043123 COORDS:ChrVII_A_nidulans_FGSC_A4:3537654-3536917C, translated using codon table 1 (154 amino acids) Uncharacterized ORF; Predicted actin depolymerizing protein with similarity to Saccharomyces cerevisiae Cof1p	5.17739	17.53	1	2	2	3	154	16.7435	5.64307
AN5800	AN5800 AspGDID:ASPL0000006713 COORDS:ChrI_A_nidulans_FGSC_A4:2204432-2205238W, translated using codon table 1 (184 amino acids) Uncharacterized ORF; Ortholog(s) have cytosol localization	7.2765	17.39	1	3	3	3	184	20.8697	11.8101
AN9470	uaZ AspGDID:ASPL0000006563 COORDS:ChrI_A_nidulans_FGSC_A4:1659285-1660314W, translated using codon table 1 (301 amino acids) Verified ORF; Urate oxidase; catalyzes the formation of 5-hydroxy-isourate; regulated by UaY and AreA; putative sites for copper binding and a canonical PTS2 peroxisomal localization sequence	4.76556	17.28	1	4	4	4	301	33.9815	7.63525
AN6732	AN6732 AspGDID:ASPL0000001720 COORDS:ChrI_A_nidulans_FGSC_A4:3007076-3006278C, translated using codon table 1 (110 amino acids) Uncharacterized ORF; Predicted myosin light chain	2.43179	17.27	1	1	2	2	110	12.136	4.70361
AN10557	AN10557 AspGDID:ASPL0000077157 COORDS:ChrIII_A_nidulans_FGSC_A4:1961811-1963893W, translated using codon table 1 (668 amino acids) Verified ORF; Putative ATP-dependent RNA helicase; protein levels decrease in response to farnesol	23.7723	17.22	1	11	11	11	668	71.1954	8.646
AN8539	ngn26 AspGDID:ASPL0000027796 COORDS:ChrV_A_nidulans_FGSC_A4:802495-801873C, translated using codon table 1 (205 amino acids) Uncharacterized ORF; Ortholog of A. fumigatus SidG; triacetylfusarinine C (TAFC) siderophore biosynthetic transacetylase; transcript induced by light in developmentally competent mycelia	2.9715	17.07	1	2	2	2	205	23.2675	5.99854
AN0733	hhtA AspGDID:ASPL0000053467 COORDS:ChrVIII_A_nidulans_FGSC_A4:2630459-2631015W, translated using codon table 1 (136 amino acids) Uncharacterized ORF; Histone H3; core histone protein	4.1017	16.91	1	3	3	3	136	15.3235	11.1509
AN1250	AN1250 AspGDID:ASPL0000059123 COORDS:ChrVIII_A_nidulans_FGSC_A4:1053105-1055030W, translated using codon table 1 (622 amino acids) Uncharacterized ORF; Ortholog of <i>A. fumigatus Af293</i> : Afu1g10220, <i>A. niger CBS 513.88</i> : An08g02090, <i>Neosartorya fischeri NRRL 181</i> : NFIA_015430 and <i>Aspergillus versicolor</i> : Aspve1_0119420	30.2804	16.88	1	9	9	14	622	70.4879	10.2573
AN7496	AN7496 AspGDID:ASPL0000067976 COORDS:ChrIV_A_nidulans_FGSC_A4:1724007-1719917C, translated using codon table 1 (1309 amino acids) Uncharacterized ORF; Ortholog of <i>A. fumigatus Af293</i> : Afu2g05520, <i>A. niger CBS 513.88</i> : An02g13860, <i>A. oryzae RIB40</i> : AO090001000663, <i>Aspergillus wentii</i> : Aspwe1_0121457 and <i>Aspergillus sydowii</i> : Aspsy1_0058467	35.3645	16.81	1	16	16	20	1309	140.954	9.39307
AN4727	ugeA AspGDID:ASPL0000073187 COORDS:ChrIII_A_nidulans_FGSC_A4:1167803-1169085W, translated using codon table 1 (371 amino acids) Verified ORF; UDP-glucose 4-epimerase, involved in galactose metabolism; converts UDP-galactose to UDP-glucose; intracellular; protein abundance decreased by menadione stress	8.10458	16.71	1	5	5	6	371	40.5347	6.45557
AN6370	AN6370 AspGDID:ASPL0000007665 COORDS:ChrI_A_nidulans_FGSC_A4:391696-393612W, translated using codon table 1 (638 amino acids) Uncharacterized ORF; Ortholog of <i>A. fumigatus Af293</i> : Afu2g14010, <i>A. oryzae RIB40</i> : AO090026000159, <i>Aspergillus wentii</i> : Aspwe1_0696714, <i>Aspergillus sydowii</i> : Aspsy1_0031745 and <i>Aspergillus terreus NIH2624</i> : ATET_01392	16.1078	16.61	1	8	8	9	638	70.3915	9.61279
AN4769	sC AspGDID:ASPL0000076985 COORDS:ChrIII_A_nidulans_FGSC_A4:1051454-1053680W, translated using codon table 1 (574 amino acids) Verified ORF; ATP sulfurylase involved in sulfate assimilation; mutants are resistant to selenate	17.4469	16.55	1	8	8	9	574	63.8831	7.37158
AN3059	pgmA AspGDID:ASPL0000036844 COORDS:ChrVI_A_nidulans_FGSC_A4:1976782-1975091C, translated using codon table 1 (520 amino acids) Uncharacterized ORF; Putative phosphoglycerate mutase with a predicted role in gluconeogenesis and glycolysis; expression upregulated after exposure to farnesol	11.0119	16.54	1	7	7	7	520	57.1639	5.52881
AN4802	AN4802 AspGDID:ASPL0000075029 COORDS:ChrIII_A_nidulans_FGSC_A4:942832-943553W, translated using codon table 1 (158 amino acids) Uncharacterized ORF; 60S ribosomal protein L21; ortholog of <i>S. cerevisiae</i> Rpl21Ap; expression reduced after exposure to farnesol	3.57842	16.46	1	3	3	3	158	18.1297	10.1841
AN0262	AN0262 AspGDID:ASPL0000053192 COORDS:ChrVIII_A_nidulans_FGSC_A4:4112863-4112134C, translated using codon table 1 (165 amino acids) Uncharacterized ORF; Ortholog(s) have role in ribosomal large subunit assembly and cytosol, nucleolus localization	4.00016	16.36	1	2	2	2	165	17.8998	9.72998
AN10032	AN10032 AspGDID:ASPL0000058102 COORDS:ChrVIII_A_nidulans_FGSC_A4:4070495-4071364W, translated using codon table 1 (166 amino acids) Uncharacterized ORF; Ortholog(s) have proton-transporting ATP synthase activity, rotational mechanism, proton-transporting ATPase activity, rotational mechanism activity and role in ATP synthesis coupled proton transport	2.60081	16.27	1	2	2	2	166	17.9405	5.35107
AN2937	AN2937 AspGDID:ASPL0000036041 COORDS:ChrVI_A_nidulans_FGSC_A4:2339541-2337982C, translated using codon table 1 (519 amino acids) Uncharacterized ORF; Ortholog of <i>A. fumigatus Af293</i> : Afu3g08210, <i>A. niger CBS 513.88</i> : An02g11760, <i>Aspergillus wentii</i> : Aspwe1_0029179 and <i>Aspergillus sydowii</i> : Aspsy1_0042633	8.69303	16.18	1	6	6	6	519	57.8174	10.0083
AN0767	AN0767 AspGDID:ASPL0000056132 COORDS:ChrVIII_A_nidulans_FGSC_A4:2531530-2531007C, translated using codon table 1 (136 amino acids) Uncharacterized ORF; Ortholog(s) have RNA binding activity and role in mRNA splicing, via spliceosome, maturation of SSU-rRNA, nuclear-transcribed mRNA catabolic process	1.86734	16.18	1	2	2	2	136	14.5593	7.25439
AN4937	AN4937 AspGDID:ASPL0000076491 COORDS:ChrIII_A_nidulans_FGSC_A4:501217-500881C, translated using codon table 1 (68 amino acids) Uncharacterized ORF; Ortholog of <i>A. fumigatus Af293</i> : Afu3g10510, <i>A. niger CBS 513.88</i> : An16g04450, <i>Aspergillus wentii</i> : Aspwe1_0169043 and <i>Aspergillus sydowii</i> : Aspsy1_0087654	1.64964	16.18	1	1	1	1	68	7.40507	10.0522
AN6181	AN6181 AspGDID:ASPL0000001539 COORDS:ChrI_A_nidulans_FGSC_A4:1007160-1006231C, translated using codon table 1 (106 amino acids) Uncharacterized ORF; Ortholog(s) have cytosol localization	7.32019	16.04	1	3	3	3	106	12.1026	10.3159
AN3739	snxA AspGDID:ASPL0000011897 COORDS:ChrII_A_nidulans_FGSC_A4:3221793-3219888C, translated using codon table 1 (425 amino acids) Verified ORF; SR/RRM family mRNA binding protein involved in control of G2/M transition	9.67428	16	1	5	5	5	425	44.8436	6.94678
AN4329	AN4329 AspGDID:ASPL0000076891 COORDS:ChrIII_A_nidulans_FGSC_A4:2371222-2370651C, translated using codon table 1 (125 amino acids) Uncharacterized ORF; Has domain(s) with predicted heme binding activity	0	16	1	1	1	1	125	13.991	6.69775
AN4762	AN4762 AspGDID:ASPL0000070365 COORDS:ChrIII_A_nidulans_FGSC_A4:1074903-1075604W, translated using codon table 1 (144 amino acids) Uncharacterized ORF; Ortholog(s) have mitochondrion localization	0	15.97	1	1	1	1	144	16.2852	9.30518
AN3703	AN3703 AspGDID:ASPL0000015865 COORDS:ChrII_A_nidulans_FGSC_A4:3327860-3327576C, translated using codon table 1 (94 amino acids) Uncharacterized ORF; Ortholog of <i>A. fumigatus Af293</i> : Afu3g02990, <i>Neosartorya fischeri NRRL 181</i> : NFIA_004810, <i>Aspergillus wentii</i> : Aspwe1_0643479 and <i>Aspergillus versicolor</i> : Aspve1_0042072	0	15.96	1	1	1	1	94	9.1055	8.57275
AN4087	AN4087 AspGDID:ASPL0000016707 COORDS:ChrII_A_nidulans_FGSC_A4:2137935-2139058W, translated using codon table 1 (264 amino acids) Verified ORF; Putative 40S ribosomal protein subunit; ortholog of <I>S. cerevisiae</I> Rps3p; expression reduced after exposure to farnesol	7.05629	15.91	1	3	3	3	264	28.888	8.93896
AN6525	aciA AspGDID:ASPL0000003895 COORDS:ChrI_A_nidulans_FGSC_A4:2371602-2370188C, translated using codon table 1 (365 amino acids) Verified ORF; Putative formate dehydrogenase with a predicted role in oxalic acid metabolism; intracellular; protein abundance decreased by menadione stress; inducible by acetate; expression reduced after exposure to farnesol	7.15774	15.89	1	4	4	4	365	40.1056	6.53662
AN9067	tinC AspGDID:ASPL0000040216 COORDS:ChrVI_A_nidulans_FGSC_A4:539364-542451W, translated using codon table 1 (978 amino acids) Uncharacterized ORF; Protein identified by two-hybrid interaction with NimA kinase; TinC is cytoplasmic throughout interphase and is also present in nuclei during mitosis	20.3166	15.85	1	11	11	16	978	109.923	6.34131
AN4667	aspA AspGDID:ASPL0000075017 COORDS:ChrIII_A_nidulans_FGSC_A4:1369894-1368340C, translated using codon table 1 (379 amino acids) Verified ORF; Septin, involved in development; prevents formation of inappropriate germ tubes and branches; required for formation of normal conidiophores; protein induced by farnesol	2.16426	15.83	1	5	5	6	379	43.0851	5.09717
AN1409	AN1409 AspGDID:ASPL0000042368 COORDS:ChrVII_A_nidulans_FGSC_A4:696308-697730W, translated using codon table 1 (399 amino acids) Verified ORF; Putative acetyl-CoA C-acetyltransferase with a predicted role in fatty acid metabolism; intracellular; protein abundance decreased by menadione stress	13.7141	15.79	1	5	5	7	399	41.0473	7.06396
AN7436	pdiA AspGDID:ASPL0000064085 COORDS:ChrIV_A_nidulans_FGSC_A4:1538288-1536543C, translated using codon table 1 (513 amino acids) Uncharacterized ORF; Putative protein disulfide isomerase; pdiA mRNA expression increased in the presence of farnesol	1.89421	15.59	1	6	6	6	513	55.8078	4.64014
AN9148	galF AspGDID:ASPL0000036334 COORDS:ChrVI_A_nidulans_FGSC_A4:295899-297880W, translated using codon table 1 (514 amino acids) Uncharacterized ORF; Putative UTP-glucose-1-phosphate uridylyltransferase with a predicted role in galactose and galactitol metabolism; protein expressed at decreased levels in a hapX mutant versus wild-type	3.49674	15.56	1	7	7	7	514	57.5219	7.66455
AN6083	AN6083 AspGDID:ASPL0000000977 COORDS:ChrI_A_nidulans_FGSC_A4:1314003-1313053C, translated using codon table 1 (221 amino acids) Uncharacterized ORF; Ortholog(s) have role in ribosomal large subunit assembly, translational termination and cell surface, cytosol localization	9.0288	15.38	1	4	4	4	221	25.4624	10.3159
AN2981	gsdA AspGDID:ASPL0000037453 COORDS:ChrVI_A_nidulans_FGSC_A4:2186058-2183789C, translated using codon table 1 (511 amino acids) Verified ORF; Putative glucose 6-phosphate 1-dehydrogenase with a predicted role in the pentose-phosphate shunt; intracellular, menadione stress-induced protein; transcript downregulated by growth in ethanol	6.32056	15.26	1	8	8	9	511	58.9401	6.7124
AN5715	AN5715 AspGDID:ASPL0000029491 COORDS:ChrV_A_nidulans_FGSC_A4:1907272-1908090W, translated using codon table 1 (119 amino acids) Uncharacterized ORF; Putative 40s ribosomal protein S26; ortholog of <I>S. cerevisiae</I> Rps26Bp which has role in rRNA export from nucleus; expression reduced after exposure to farnesol	2.46041	15.13	1	2	2	2	119	13.4712	10.8726
AN2272	AN2272 AspGDID:ASPL0000049944 COORDS:ChrVII_A_nidulans_FGSC_A4:3407095-3405655C, translated using codon table 1 (352 amino acids) Uncharacterized ORF; Putative kinase with a predicted role in ribose metabolism or nucleotide salvage pathways	7.22569	15.06	1	5	5	5	352	38.2653	5.52881
AN1003	AN1003 AspGDID:ASPL0000052596 COORDS:ChrVIII_A_nidulans_FGSC_A4:1832623-1831081C, translated using codon table 1 (385 amino acids) Verified ORF; Putative isocitrate dehydrogenase (NAD+) with a predicted role in the TCA cycle; intracellular, menadione stress-induced protein	3.96659	15.06	1	4	4	4	385	41.8087	8.36768
AN0433	AN0433 AspGDID:ASPL0000056380 COORDS:ChrVIII_A_nidulans_FGSC_A4:3564138-3565141W, translated using codon table 1 (174 amino acids) Uncharacterized ORF; Ortholog(s) have cell surface, cytosol, nucleolus localization	6.22435	14.94	1	3	3	3	174	20.421	10.6382
AN4163	cpcB AspGDID:ASPL0000014385 COORDS:ChrII_A_nidulans_FGSC_A4:1903595-1905024W, translated using codon table 1 (316 amino acids) Verified ORF; Protein with seven WD repeats, involved in cross-pathway control of the response to amino acid starvation; required for sexual development; palA-dependent expression independent of pH; protein induced by farnesol	8.39312	14.87	1	4	4	6	316	35.0405	6.84424
AN3167	nop58 AspGDID:ASPL0000037939 COORDS:ChrVI_A_nidulans_FGSC_A4:1604681-1606594W, translated using codon table 1 (586 amino acids) Uncharacterized ORF; Putative ribosome biogenesis protein; ortholog of <i>S. cerevisiae</i> Nop58p; expression reduced after exposure to farnesol	24.8575	14.85	1	5	5	11	586	63.7325	7.59131
AN0445	AN0445 AspGDID:ASPL0000051953 COORDS:ChrVIII_A_nidulans_FGSC_A4:3532607-3533558W, translated using codon table 1 (203 amino acids) Uncharacterized ORF; Ortholog(s) have RNA binding, structural constituent of ribosome activity, role in cytoplasmic translation and cytosolic large ribosomal subunit, nucleolus localization	3.99744	14.78	1	3	3	3	203	24.0189	11.312
AN3814	cypA AspGDID:ASPL0000013856 COORDS:ChrII_A_nidulans_FGSC_A4:2977175-2978123W, translated using codon table 1 (217 amino acids) Uncharacterized ORF; Putative peptidyl-prolyl cis-trans isomerase (PPIase); cyclophilin	6.81452	14.75	1	3	3	3	217	23.6017	8.86572
AN0297	AN0297 AspGDID:ASPL0000059021 COORDS:ChrVIII_A_nidulans_FGSC_A4:3986172-3986964W, translated using codon table 1 (204 amino acids) Verified ORF; Putative protoplast secreted protein 2; intracellular, menadione stress-induced protein	0	14.71	1	1	1	1	204	22.0071	6.27783
AN3687	AN3687 AspGDID:ASPL0000013822 COORDS:ChrII_A_nidulans_FGSC_A4:3373662-3374485W, translated using codon table 1 (184 amino acids) Uncharacterized ORF; Ortholog(s) have cytosol, mitochondrion, nucleus localization	2.16685	14.67	1	2	2	2	184	19.5883	9.20264
AN2142	kapA AspGDID:ASPL0000045550 COORDS:ChrVII_A_nidulans_FGSC_A4:3012006-3013947W, translated using codon table 1 (553 amino acids) Verified ORF; Karyopherin (importin) alpha, involved in protein import into nucleus	10.8693	14.65	1	6	6	6	553	60.5888	5.10986
AN2765	hhoA AspGDID:ASPL0000035051 COORDS:ChrVI_A_nidulans_FGSC_A4:2873551-2872326C, translated using codon table 1 (200 amino acids) Verified ORF; Putative histone H1; localized to chromosomes	14.9277	14.5	1	3	3	5	200	21.0919	10.6821
AN0465	AN0465 AspGDID:ASPL0000052975 COORDS:ChrVIII_A_nidulans_FGSC_A4:3470982-3471645W, translated using codon table 1 (201 amino acids) Uncharacterized ORF; Ortholog of <i>S. cerevisiae</i> RPS8A and RPS8B; palA-dependent expression independent of pH	6.83319	14.43	1	2	2	3	201	22.8442	11.1509
AN11411	AN11411 AspGDID:ASPL0000011385 COORDS:ChrII_A_nidulans_FGSC_A4:3309578-3310189W, translated using codon table 1 (56 amino acids) Uncharacterized ORF; Ortholog(s) have structural constituent of ribosome activity and cytosolic small ribosomal subunit, nucleus localization	1.70838	14.29	1	1	1	1	56	6.71435	10.2134
AN2885	hmbA AspGDID:ASPL0000037691 COORDS:ChrVI_A_nidulans_FGSC_A4:2501670-2502158W, translated using codon table 1 (106 amino acids) Uncharacterized ORF; High-mobility group (HMG) protein with a predicted role in sequence-specific DNA binding, RNA polymerase III transcriptional preinitiation complex assembly and chromatin remodeling	2.86801	14.15	1	1	1	1	106	12.009	9.34912
AN0776	AN0776 AspGDID:ASPL0000053603 COORDS:ChrVIII_A_nidulans_FGSC_A4:2502223-2501208C, translated using codon table 1 (184 amino acids) Verified ORF; Ortholog(s) have structural constituent of ribosome activity, role in cellular response to drug, cytoplasmic translation and cell surface, cytosolic large ribosomal subunit localization	6.25137	14.13	1	3	3	3	184	20.606	10.8286
AN6004	AN6004 AspGDID:ASPL0000008076 COORDS:ChrI_A_nidulans_FGSC_A4:1536127-1535202C, translated using codon table 1 (270 amino acids) Uncharacterized ORF; Protein with an RNA recognition motif; protein expressed at increased levels in a hapX mutant versus wild-type; expression upregulated after exposure to farnesol	2.21311	14.07	1	2	2	2	270	29.0266	5.90967
AN7003	AN7003 AspGDID:ASPL0000067118 COORDS:ChrIV_A_nidulans_FGSC_A4:1349604-1350698W, translated using codon table 1 (226 amino acids) Uncharacterized ORF; Ortholog(s) have cell surface, cytosol localization	1.67323	13.72	1	2	2	2	226	25.5819	10.5503
AN7299	AN7299 AspGDID:ASPL0000063403 COORDS:ChrIV_A_nidulans_FGSC_A4:376373-374682C, translated using codon table 1 (403 amino acids) Uncharacterized ORF; Ortholog(s) have DNA binding activity and cytosol, nucleus localization	0	13.65	1	6	6	6	403	43.7992	7.76709
AN10620	AN10620 AspGDID:ASPL0000077491 COORDS:ChrIII_A_nidulans_FGSC_A4:422542-423821W, translated using codon table 1 (375 amino acids) Uncharacterized ORF; Ortholog of <i>A. fumigatus Af293</i> : Afu3g10200, <i>A. oryzae RIB40</i> : AO090003000556, <i>Aspergillus wentii</i> : Aspwe1_0025004, <i>Aspergillus zonatus</i> : Aspzo1_0012301 and <i>Aspergillus sydowii</i> : Aspsy1_0146861	7.6229	13.6	1	4	4	4	375	43.71	9.51025
AN5740	rhoA AspGDID:ASPL0000033387 COORDS:ChrV_A_nidulans_FGSC_A4:1836572-1835705C, translated using codon table 1 (193 amino acids) Verified ORF; Protein with similarity to Saccharomyces cerevisiae Rho family GTPase Rho1p; involved in polar growth, hyphal branching, and cell wall synthesis	2.09643	13.47	1	2	2	3	193	21.6662	6.66846
AN10963	AN10963 AspGDID:ASPL0000065787 COORDS:ChrIV_A_nidulans_FGSC_A4:2059080-2059510W, translated using codon table 1 (98 amino acids) Uncharacterized ORF; Ortholog(s) have RNA binding activity, role in mRNA splicing, via spliceosome and U4/U6 x U5 tri-snRNP complex, U6 snRNP, cytoplasmic mRNA processing body, cytosol, nucleolus, small nucleolar ribonucleoprotein complex localization	0	13.27	1	1	1	1	98	11.223	9.08545
AN6255	AN6255 AspGDID:ASPL0000002106 COORDS:ChrI_A_nidulans_FGSC_A4:745410-746004W, translated using codon table 1 (84 amino acids) Uncharacterized ORF; Putative cytochrome c oxidase subunit with a predicted role in energy metabolism	0	13.1	1	1	1	1	84	10.0489	8.80713
AN10399	AN10399 AspGDID:ASPL0000034065 COORDS:ChrVI_A_nidulans_FGSC_A4:1004101-1003081C, translated using codon table 1 (285 amino acids) Uncharacterized ORF; Has domain(s) with predicted oxidoreductase activity and role in metabolic process	3.8775	12.98	1	3	3	3	285	30.9229	8.49951
AN3172	AN3172 AspGDID:ASPL0000040942 COORDS:ChrVI_A_nidulans_FGSC_A4:1592512-1593465W, translated using codon table 1 (293 amino acids) Uncharacterized ORF; Ortholog of <i>S. cerevisiae</i> RPS0A and RPS0B; expression reduced after exposure to farnesol	11.2006	12.97	1	3	3	4	293	31.5589	4.90674
AN0631	AN0631 AspGDID:ASPL0000052080 COORDS:ChrVIII_A_nidulans_FGSC_A4:2938122-2938934W, translated using codon table 1 (270 amino acids) Uncharacterized ORF; Ortholog of <i>A. fumigatus Af293</i> : Afu1g17000, <i>A. niger CBS 513.88</i> : An01g09850, <i>A. oryzae RIB40</i> : AO090005000975, <i>Aspergillus wentii</i> : Aspwe1_0068188 and <i>Aspergillus sydowii</i> : Aspsy1_0041402	2.23224	12.96	1	2	2	2	270	29.0337	9.93506
AN7725	pyroA AspGDID:ASPL0000069714 COORDS:ChrIV_A_nidulans_FGSC_A4:2484857-2485887W, translated using codon table 1 (304 amino acids) Verified ORF; Protein required for biosynthesis of pyridoxine; highly conserved throughout fungi, plants and bacteria	10.1724	12.83	1	3	3	4	304	32.3326	6.32861
AN1274	AN1274 AspGDID:ASPL0000061356 COORDS:ChrVIII_A_nidulans_FGSC_A4:978883-979953W, translated using codon table 1 (297 amino acids) Verified ORF; Ortholog(s) have alditol:NADP+ 1-oxidoreductase activity, glycerol dehydrogenase [NAD(P)+] activity, mRNA binding activity and role in D-xylose catabolic process, arabinose catabolic process, cellular response to oxidative stress	3.87049	12.79	1	3	3	3	297	33.3842	6.94678
AN2999	idpA AspGDID:ASPL0000041356 COORDS:ChrVI_A_nidulans_FGSC_A4:2139499-2137377C, translated using codon table 1 (493 amino acids) Verified ORF; Putative isocitrate dehydrogenase (NADP+) with a predicted role in the TCA cycle; regulated by carbon source; alternative transcription start sites specify mitochondrial or cytoplasmic and peroxisomal protein localization	4.16792	12.78	1	6	6	6	493	55.0895	8.96826
AN6735	AN6735 AspGDID:ASPL0000007577 COORDS:ChrI_A_nidulans_FGSC_A4:3018677-3019073W, translated using codon table 1 (94 amino acids) Uncharacterized ORF; Ortholog(s) have role in mRNA splicing, via spliceosome and U1 snRNP, U2 snRNP, U2-type prespliceosome, U4/U6 x U5 tri-snRNP complex, U5 snRNP, cytosol localization	6.41147	12.77	1	2	2	3	94	10.6348	9.59814
AN12004	AN12004 AspGDID:ASPL0000096953 COORDS:ChrII_A_nidulans_FGSC_A4:215092-215784W, translated using codon table 1 (213 amino acids) Uncharacterized ORF; Ortholog of <i>Aspergillus brasiliensis</i> : Aspbr1_0136489, Aspbr1_0206584, <i>Aspergillus versicolor</i> : Aspve1_0054872, Aspve1_0526796 and <i>Aspergillus sydowii</i> : Aspsy1_0042235, Aspsy1_0157426	0	12.68	1	1	1	1	213	24.1702	5.49072
AN5586	AN5586 AspGDID:ASPL0000028813 COORDS:ChrV_A_nidulans_FGSC_A4:2315794-2317149W, translated using codon table 1 (364 amino acids) Uncharacterized ORF; Putative mannose-1-phosphate guanylyltransferase with a predicted role in mannose/mannitol, fructose, and sorbose/sorbitol metabolism	1.61159	12.64	1	3	3	3	364	40.2751	7.21045
AN5602	AN5602 AspGDID:ASPL0000030224 COORDS:ChrV_A_nidulans_FGSC_A4:2273125-2274358W, translated using codon table 1 (349 amino acids) Uncharacterized ORF; Ortholog(s) have ATPase activator activity, chaperone binding activity, role in protein folding, response to stress and cytosol localization	1.84197	12.61	1	3	3	3	349	38.9448	5.50342
AN4464	purH AspGDID:ASPL0000075307 COORDS:ChrIII_A_nidulans_FGSC_A4:1971361-1973496W, translated using codon table 1 (595 amino acids) Uncharacterized ORF; Putative bifunctional enzyme with a predicted role in purine metabolism; protein expressed at increased levels in a hapX mutant versus wild-type	4.36789	12.44	1	5	5	6	595	65.0215	6.771
AN2279	AN2279 AspGDID:ASPL0000048393 COORDS:ChrVII_A_nidulans_FGSC_A4:3423834-3424832W, translated using codon table 1 (169 amino acids) Uncharacterized ORF; Ortholog(s) have role in cellular protein localization, cytokinesis, site selection, endoplasmic reticulum inheritance, endoplasmic reticulum tubular network organization, nuclear pore complex assembly, vesicle-mediated transport	4.42548	12.43	1	2	2	2	169	18.9089	8.82178
AN3928	thiF AspGDID:ASPL0000018231 COORDS:ChrII_A_nidulans_FGSC_A4:2624225-2625270W, translated using codon table 1 (331 amino acids) Uncharacterized ORF; Putative thiazole synthase, enzyme of the thiamine biosynthesis pathway	9.61764	12.39	1	4	4	5	331	35.5931	5.70654
AN4467	cypB AspGDID:ASPL0000072451 COORDS:ChrIII_A_nidulans_FGSC_A4:1959337-1960273W, translated using codon table 1 (218 amino acids) Verified ORF; Cyclophilin B, with a possible role in growth at high temperature; predicted N-terminal ER signal sequence; protein levels decrease in response to farnesol	3.01433	12.39	1	2	2	3	218	23.8423	7.59131
AN4575	AN4575 AspGDID:ASPL0000073795 COORDS:ChrIII_A_nidulans_FGSC_A4:1623132-1622059C, translated using codon table 1 (357 amino acids) Verified ORF; Ortholog of <i>A. oryzae RIB40</i> : AO090011000461, <i>Aspergillus flavus NRRL 3357</i> : AFL2T_05228, <i>Aspergillus versicolor</i> : Aspve1_0042983 and <i>Aspergillus sydowii</i> : Aspsy1_0091136	10.4081	12.32	1	4	4	4	357	36.0226	4.32275
AN4594	AN4594 AspGDID:ASPL0000070889 COORDS:ChrIII_A_nidulans_FGSC_A4:1578408-1577891C, translated using codon table 1 (115 amino acids) Uncharacterized ORF; Ortholog(s) have role in maturation of SSU-rRNA from tricistronic rRNA transcript (SSU-rRNA, 5.8S rRNA, LSU-rRNA) and cytosolic small ribosomal subunit localization	2.0272	12.17	1	1	1	1	115	12.8711	9.81787
AN1194	sD AspGDID:ASPL0000055726 COORDS:ChrVIII_A_nidulans_FGSC_A4:1232229-1232908W, translated using codon table 1 (206 amino acids) Verified ORF; Adenylyl phosphosulfate kinase involved in sulfate assimilation	2.82086	12.14	1	2	2	2	206	23.0141	7.15186
AN5790	AN5790 AspGDID:ASPL0000029618 COORDS:ChrV_A_nidulans_FGSC_A4:1696926-1698579W, translated using codon table 1 (439 amino acids) Uncharacterized ORF; Putative isocitrate dehydrogenase (NAD+) with a predicted role in the TCA cycle	4.52247	12.07	1	4	4	4	439	47.8668	8.93896
AN9097	AN9097 AspGDID:ASPL0000034604 COORDS:ChrVI_A_nidulans_FGSC_A4:441571-442206W, translated using codon table 1 (133 amino acids) Uncharacterized ORF; Ortholog(s) have role in maturation of SSU-rRNA from tricistronic rRNA transcript (SSU-rRNA, 5.8S rRNA, LSU-rRNA) and cytosol, mitochondrion, nucleolus localization	3.1105	12.03	1	2	2	2	133	15.3115	10.7261
AN4462	pycA AspGDID:ASPL0000074543 COORDS:ChrIII_A_nidulans_FGSC_A4:1981759-1985403W, translated using codon table 1 (1196 amino acids) Verified ORF; Putative pyruvate carboxylase or glutathione synthase	25.4176	11.96	1	11	11	14	1196	131.258	6.65381
AN8664	AN8664 AspGDID:ASPL0000077529 COORDS:ChrIII_A_nidulans_FGSC_A4:3213154-3212230C, translated using codon table 1 (252 amino acids) Verified ORF; Ortholog(s) have cytosol, nucleus localization	3.49239	11.9	1	3	3	3	252	27.5748	6.91748
AN7782	AN7782 AspGDID:ASPL0000069236 COORDS:ChrIV_A_nidulans_FGSC_A4:2677510-2676503C, translated using codon table 1 (328 amino acids) Uncharacterized ORF; Ortholog of <i>A. fumigatus Af293</i> : Afu5g14250, <i>A. niger CBS 513.88</i> : An14g05590, <i>A. oryzae RIB40</i> : AO090001000199, <i>Aspergillus wentii</i> : Aspwe1_0028859 and <i>Aspergillus sydowii</i> : Aspsy1_0046329	0	11.89	1	1	1	1	328	36.3395	9.33447
AN6630	AN6630 AspGDID:ASPL0000008445 COORDS:ChrI_A_nidulans_FGSC_A4:2679580-2680339W, translated using codon table 1 (203 amino acids) Uncharacterized ORF; Putative nascent polypeptide-associated complex subunit alpha; induced by rapamycin-induced autophagy	4.87513	11.82	1	2	2	2	203	21.9591	4.94482
AN8050	AN8050 AspGDID:ASPL0000014934 COORDS:ChrII_A_nidulans_FGSC_A4:603239-602710C, translated using codon table 1 (144 amino acids) Uncharacterized ORF; Ortholog(s) have role in meiotic chromosome segregation and cytosol, nucleus localization	0	11.81	1	1	1	1	144	16.2492	6.68311
AN8759	AN8759 AspGDID:ASPL0000075879 COORDS:ChrIII_A_nidulans_FGSC_A4:2899495-2900562W, translated using codon table 1 (280 amino acids) Uncharacterized ORF; Has domain(s) with predicted oxidoreductase activity and role in metabolic process	0	11.79	1	1	1	1	280	30.3065	6.12549
AN10561	AN10561 AspGDID:ASPL0000075585 COORDS:ChrIII_A_nidulans_FGSC_A4:1929771-1929018C, translated using codon table 1 (196 amino acids) Uncharacterized ORF; Putative U1 snRNP component; expression reduced after exposure to farnesol	2.39738	11.73	1	2	2	2	196	19.2209	10.5942
AN4127	AN4127 AspGDID:ASPL0000012663 COORDS:ChrII_A_nidulans_FGSC_A4:2011029-2010334C, translated using codon table 1 (231 amino acids) Uncharacterized ORF; Ortholog(s) have intracellular localization	3.5707	11.69	1	2	2	2	231	25.3605	5.31299
AN7708	AN7708 AspGDID:ASPL0000066083 COORDS:ChrIV_A_nidulans_FGSC_A4:2445053-2445957W, translated using codon table 1 (283 amino acids) Uncharacterized ORF; Ortholog(s) have alditol:NADP+ 1-oxidoreductase activity, role in D-xylose catabolic process, arabinose catabolic process, cellular response to oxidative stress and cytosol, nucleus localization	1.72196	11.66	1	3	3	3	283	31.5965	7.1958
AN4206	AN4206 AspGDID:ASPL0000016773 COORDS:ChrII_A_nidulans_FGSC_A4:1751897-1750062C, translated using codon table 1 (611 amino acids) Uncharacterized ORF; Ortholog of <i>A. fumigatus Af293</i> : Afu1g06020, <i>A. niger CBS 513.88</i> : An18g03870, <i>Aspergillus wentii</i> : Aspwe1_0026071, <i>Aspergillus sydowii</i> : Aspsy1_0059171 and <i>Aspergillus terreus NIH2624</i> : ATET_03025	7.50441	11.62	1	5	5	5	611	69.1818	9.62744
AN10429	AN10429 AspGDID:ASPL0000013525 COORDS:ChrII_A_nidulans_FGSC_A4:3639987-3639113C, translated using codon table 1 (219 amino acids) Uncharacterized ORF; Ortholog(s) have cytosol, nucleus localization	0	11.42	1	1	1	1	219	25.0466	5.2876
AN2047	CaM AspGDID:ASPL0000051423 COORDS:ChrVII_A_nidulans_FGSC_A4:2693663-2692821C, translated using codon table 1 (149 amino acids) Verified ORF; Calmodulin; EF-hands containing calcium binding protein; required for normal progression through the cell-cycle; localizes to hyphal tips and transiently to sites of septation; transcript upregulated in response to camptothecin	0	11.41	1	1	2	2	149	17.0019	4.27197
AN8182	aspC AspGDID:ASPL0000010754 COORDS:ChrII_A_nidulans_FGSC_A4:1048209-1046907C, translated using codon table 1 (351 amino acids) Verified ORF; Septin, involved in development; prevents formation of inappropriate germ tubes and branches; required for formation of normal conidiophores	3.77717	11.4	1	2	3	3	351	40.81	7.38623
AN3823	AN3823 AspGDID:ASPL0000009791 COORDS:ChrII_A_nidulans_FGSC_A4:2942846-2942319C, translated using codon table 1 (88 amino acids) Uncharacterized ORF; Ortholog(s) have structural constituent of ribosome activity	2.27926	11.36	1	1	1	1	88	10.015	8.49951
AN5626	facA AspGDID:ASPL0000032980 COORDS:ChrV_A_nidulans_FGSC_A4:2172227-2169930C, translated using codon table 1 (670 amino acids) Verified ORF; Acetyl-CoA synthase, required for utilization of acetate as a carbon source; transcriptional induction by acetate is mediated by FacB; carbon catabolite repression is mediated by CreA	10.5182	11.34	1	8	8	9	670	74.234	6.46826
AN10594	AN10594 AspGDID:ASPL0000075083 COORDS:ChrIII_A_nidulans_FGSC_A4:955951-956594W, translated using codon table 1 (142 amino acids) Verified ORF; Putative sorting nexin; protein levels decrease in response to farnesol	0	11.27	1	1	1	1	142	16.7445	8.19189
AN11753	AN11753 AspGDID:ASPL0000093009 COORDS:ChrIV_A_nidulans_FGSC_A4:1889047-1889684W, translated using codon table 1 (160 amino acids) Uncharacterized ORF; Has domain(s) with predicted sequence-specific DNA binding RNA polymerase II transcription factor activity, zinc ion binding activity, role in regulation of transcription, DNA-templated and nucleus localization	0	11.25	1	1	1	1	160	16.7486	7.60596
AN10311	mnpA AspGDID:ASPL0000050305 COORDS:ChrVII_A_nidulans_FGSC_A4:4049053-4049430W, translated using codon table 1 (125 amino acids) Verified ORF; Putative hyphal cell wall mannoprotein; expression is transcriptionally upregulated during sexual development; expression is flbA-, fadA- and veA-dependent; present in the hyphal cell wall, absent from the conidial cell wall	1.72444	11.2	1	1	1	1	125	12.7784	4.37354
AN4997	AN4997 AspGDID:ASPL0000073101 COORDS:ChrIII_A_nidulans_FGSC_A4:336636-337760W, translated using codon table 1 (327 amino acids) Uncharacterized ORF; Ortholog(s) have phosphatidylcholine transporter activity, phosphatidylinositol transporter activity	2.20831	11.01	1	2	2	2	327	36.7984	5.8208
AN7625	AN7625 AspGDID:ASPL0000068586 COORDS:ChrIV_A_nidulans_FGSC_A4:2179774-2178579C, translated using codon table 1 (382 amino acids) Verified ORF; Putative myo-inositol-1-phosphate synthase with a predicted role in phospholipid metabolism; intracellular, menadione stress-induced protein; palA-dependent expression independent of pH	9.7136	10.99	1	3	3	5	382	41.4299	6.3667
AN5969	AN5969 AspGDID:ASPL0000003668 COORDS:ChrI_A_nidulans_FGSC_A4:1639542-1640279W, translated using codon table 1 (91 amino acids) Uncharacterized ORF; Ortholog of <i>A. fumigatus Af293</i> : Afu2g10580, <i>A. niger CBS 513.88</i> : An02g05900, <i>Aspergillus wentii</i> : Aspwe1_0044146, <i>Aspergillus versicolor</i> : Aspve1_0040765 and <i>Aspergillus clavatus NRRL 1</i> : ACLA_069580	2.08081	10.99	1	1	1	1	91	9.93318	9.81787
AN5186	AN5186 AspGDID:ASPL0000031525 COORDS:ChrV_A_nidulans_FGSC_A4:1429261-1431855W, translated using codon table 1 (848 amino acids) Uncharacterized ORF; Ortholog(s) have ubiquitin-specific protease activity, role in protein deubiquitination and cytosol, nucleus localization	4.15828	10.97	1	5	5	6	848	92.7867	8.85107
AN1126	arfA AspGDID:ASPL0000058227 COORDS:ChrVIII_A_nidulans_FGSC_A4:1444020-1443252C, translated using codon table 1 (183 amino acids) Uncharacterized ORF; Putative ADP ribosylation factor involved in hyphal growth and secretion; essential gene; ArfA-GFP localizes to presumed Golgi compartments	2.14233	10.93	1	1	1	1	183	20.995	5.71924
AN2343	AN2343 AspGDID:ASPL0000044113 COORDS:ChrVII_A_nidulans_FGSC_A4:3619617-3618847C, translated using codon table 1 (215 amino acids) Verified ORF; Putative nitroreductase; intracellular, menadione stress-induced protein	1.78295	10.7	1	2	2	2	215	23.8204	5.46533
AN5879	AN5879 AspGDID:ASPL0000003052 COORDS:ChrI_A_nidulans_FGSC_A4:1934189-1933563C, translated using codon table 1 (169 amino acids) Verified ORF; Ortholog(s) have role in intracellular sterol transport and fungal-type vacuole lumen localization	1.65684	10.65	1	2	2	2	169	18.2855	5.021
AN12465	AN12465 AspGDID:ASPL0000095204 COORDS:ChrIII_A_nidulans_FGSC_A4:1589300-1587552C, translated using codon table 1 (511 amino acids) Verified ORF; Ortholog(s) have role in G1/S transition of mitotic cell cycle, cellular response to biotic stimulus, filamentous growth of a population of unicellular organisms in response to biotic stimulus and mitochondrion localization	5.57654	10.57	1	5	5	5	511	54.6055	7.57666
AN5206	lysB AspGDID:ASPL0000026903 COORDS:ChrV_A_nidulans_FGSC_A4:1483680-1484947W, translated using codon table 1 (360 amino acids) Verified ORF; Putative homoisocitrate dehydrogenase with a predicted role in lysine metabolism	6.0887	10.56	1	3	3	3	360	38.3252	5.89697
AN1278	AN1278 AspGDID:ASPL0000062435 COORDS:ChrVIII_A_nidulans_FGSC_A4:971844-972256W, translated using codon table 1 (114 amino acids) Uncharacterized ORF; Ortholog of <i>A. oryzae RIB40</i> : AO090038000459	2.1105	10.53	1	1	1	1	114	13.1675	8.04541
AN10007	AN10007 AspGDID:ASPL0000060673 COORDS:ChrVIII_A_nidulans_FGSC_A4:4758672-4759147W, translated using codon table 1 (96 amino acids) Uncharacterized ORF; Ortholog(s) have RNA binding activity, role in mRNA splicing, via spliceosome and U4/U6 x U5 tri-snRNP complex, U6 snRNP, cytoplasm, nucleolus, small nucleolar ribonucleoprotein complex localization	2.82684	10.42	1	1	1	1	96	10.8065	4.61475
AN6342	AN6342 AspGDID:ASPL0000005981 COORDS:ChrI_A_nidulans_FGSC_A4:466752-469951W, translated using codon table 1 (968 amino acids) Uncharacterized ORF; Ortholog of <i>A. fumigatus Af293</i> : Afu2g14260, <i>A. niger CBS 513.88</i> : An02g01220, <i>A. oryzae RIB40</i> : AO090023000107, <i>Aspergillus wentii</i> : Aspwe1_0045565 and <i>Aspergillus sydowii</i> : Aspsy1_0031691	18.1801	10.23	1	7	7	10	968	107.778	9.08545
AN8803	rodA AspGDID:ASPL0000071043 COORDS:ChrIII_A_nidulans_FGSC_A4:2762082-2762667W, translated using codon table 1 (157 amino acids) Verified ORF; Hydrophobin; protein involved in conidium development; required for the formation of outer hydrophobic layer (rodlet layer) of the conidium wall; transcriptionally regulated by BrlA; predicted glycosylphosphatidylinositol (GPI)-anchor	0	10.19	1	1	1	1	157	15.6328	5.09717
AN4258	AN4258 AspGDID:ASPL0000012615 COORDS:ChrII_A_nidulans_FGSC_A4:1597536-1596861C, translated using codon table 1 (216 amino acids) Uncharacterized ORF; Putative kinase with a predicted role in nucleotide or phospholipid metabolism	0	10.19	1	2	2	2	216	23.9181	5.17334
AN8268	AN8268 AspGDID:ASPL0000013038 COORDS:ChrII_A_nidulans_FGSC_A4:1331427-1333127W, translated using codon table 1 (526 amino acids) Uncharacterized ORF; Putative RasGAP SH3 binding protein, contains NTF2 and RRM domains; expression reduced after exposure to farnesol	5.28811	10.08	1	4	4	5	526	55.5655	5.24951
AN3581	trxR AspGDID:ASPL0000009801 COORDS:ChrII_A_nidulans_FGSC_A4:3701106-3702210W, translated using codon table 1 (339 amino acids) Verified ORF; Thioredoxin reductase with a predicted role in pyrimidine metabolism; putative flavoprotein; intracellular, menadione stress-induced protein; transcripts of two different sizes have been detected	4.30985	10.03	1	2	2	2	339	36.1194	5.33838
AN2295	AN2295 AspGDID:ASPL0000048339 COORDS:ChrVII_A_nidulans_FGSC_A4:3472950-3474318W, translated using codon table 1 (329 amino acids) Uncharacterized ORF; Putative succinate-CoA ligase (GDP-forming) with a predicted role in the TCA cycle	0	10.03	2	3	3	3	329	34.3279	8.41162
AN10710	AN10710 AspGDID:ASPL0000033365 COORDS:ChrV_A_nidulans_FGSC_A4:1753440-1752396C, translated using codon table 1 (270 amino acids) Uncharacterized ORF; Ortholog(s) have phosphomannomutase activity, role in ER to Golgi vesicle-mediated transport, establishment or maintenance of cell polarity, nuclear envelope organization, protein targeting to ER and cytosol, nucleus localization	0	10	1	3	3	3	270	30.5783	5.32568
AN2231	AN2231 AspGDID:ASPL0000050735 COORDS:ChrVII_A_nidulans_FGSC_A4:3272170-3274044W, translated using codon table 1 (624 amino acids) Uncharacterized ORF; Has domain(s) with predicted nucleic acid binding activity	7.40075	9.94	1	4	4	4	624	68.132	5.05908
AN1543	AN1543 AspGDID:ASPL0000044947 COORDS:ChrVII_A_nidulans_FGSC_A4:1115161-1117337W, translated using codon table 1 (627 amino acids) Uncharacterized ORF; Putative succinate dehydrogenase	3.01516	9.89	2	4	4	4	627	67.6966	7.07861
AN6490	AN6490 AspGDID:ASPL0000001730 COORDS:ChrI_A_nidulans_FGSC_A4:2277513-2278803W, translated using codon table 1 (315 amino acids) Uncharacterized ORF; Putative phosphorylase with a predicted role in nucleotide salvage pathways	0	9.84	1	3	3	3	315	34.6192	6.58057
AN2098	AN2098 AspGDID:ASPL0000051681 COORDS:ChrVII_A_nidulans_FGSC_A4:2854562-2855135W, translated using codon table 1 (112 amino acids) Uncharacterized ORF; Ortholog of <i>Aspergillus wentii</i> : Aspwe1_0046221, <i>Aspergillus versicolor</i> : Aspve1_0038126, <i>Aspergillus zonatus</i> : Aspzo1_0128775 and <i>Aspergillus sydowii</i> : Aspsy1_0026522	0	9.82	1	1	1	1	112	12.3582	8.646
AN10494	AN10494 AspGDID:ASPL0000012889 COORDS:ChrII_A_nidulans_FGSC_A4:2444450-2443412C, translated using codon table 1 (327 amino acids) Uncharacterized ORF; Has domain(s) with predicted oxidoreductase activity and role in metabolic process	0	9.79	1	1	1	1	327	35.8095	6.53662
AN10130	AN10130 AspGDID:ASPL0000058475 COORDS:ChrVIII_A_nidulans_FGSC_A4:1957246-1957809W, translated using codon table 1 (92 amino acids) Uncharacterized ORF; Ortholog(s) have structural constituent of ribosome activity and cytosolic small ribosomal subunit localization	0	9.78	1	1	1	1	92	10.1927	10.1841
AN7706	AN7706 AspGDID:ASPL0000065384 COORDS:ChrIV_A_nidulans_FGSC_A4:2440922-2439332C, translated using codon table 1 (328 amino acids) Uncharacterized ORF; Has domain(s) with predicted nucleic acid binding, nucleotide binding activity	0	9.76	1	2	2	2	328	36.2851	9.24658
AN3344	ngn27 AspGDID:ASPL0000034117 COORDS:ChrVI_A_nidulans_FGSC_A4:1024694-1023877C, translated using codon table 1 (249 amino acids) Uncharacterized ORF; Putative GNAT-type acetyltransferase	4.47253	9.64	1	2	2	2	249	29.2039	5.2876
AN5162	pdhB AspGDID:ASPL0000028703 COORDS:ChrV_A_nidulans_FGSC_A4:1346399-1347806W, translated using codon table 1 (405 amino acids) Verified ORF; Putative pyruvate dehydrogenase (lipoamide) with a predicted role in pyruvate metabolism	7.93191	9.63	1	4	4	4	405	45.4616	8.14795
AN3112	ugmA AspGDID:ASPL0000036309 COORDS:ChrVI_A_nidulans_FGSC_A4:1789275-1791166W, translated using codon table 1 (532 amino acids) Verified ORF; UDP-galactopyranose mutase, a flavoenzyme that converts UDP-galactopyranose to UDP-galactofuranose, a central enzyme in in galactofuranose biosynthesis; involved in cell wall biogenesis	3.47055	9.59	1	5	5	5	532	59.4219	6.99072
AN6031	AN6031 AspGDID:ASPL0000004957 COORDS:ChrI_A_nidulans_FGSC_A4:1454670-1455904W, translated using codon table 1 (355 amino acids) Uncharacterized ORF; Ortholog(s) have glyoxysome localization	6.46558	9.58	1	2	2	3	355	37.5759	7.54736
AN10278	AN10278 AspGDID:ASPL0000042707 COORDS:ChrVII_A_nidulans_FGSC_A4:3293882-3292885C, translated using codon table 1 (261 amino acids) Uncharacterized ORF; Ortholog(s) have cytosol, mitochondrion, nucleus localization	0	9.58	1	2	2	2	261	28.2944	8.96826
AN10740	AN10740 AspGDID:ASPL0000002176 COORDS:ChrI_A_nidulans_FGSC_A4:2067543-2066709C, translated using codon table 1 (190 amino acids) Uncharacterized ORF; Ortholog(s) have cell surface, cytosol localization	1.9589	9.47	1	2	2	2	190	22.4484	11.5024
AN2440	AN2440 AspGDID:ASPL0000049274 COORDS:ChrVII_A_nidulans_FGSC_A4:3955416-3954285C, translated using codon table 1 (319 amino acids) Uncharacterized ORF; Putative ribose-5-phosphate isomerase with a predicted role in the pentose-phosphate shunt	1.72811	9.4	1	2	2	2	319	33.779	8.26514
AN10799	AN10799 AspGDID:ASPL0000005993 COORDS:ChrI_A_nidulans_FGSC_A4:531107-528699C, translated using codon table 1 (802 amino acids) Uncharacterized ORF; Ortholog of <i>A. fumigatus Af293</i> : Afu2g13480, <i>A. niger CBS 513.88</i> : An02g02390, <i>A. oryzae RIB40</i> : AO090026000326, <i>Aspergillus wentii</i> : Aspwe1_0045443 and <i>Aspergillus sydowii</i> : Aspsy1_0151451	5.83447	9.35	1	6	6	6	802	90.8271	8.99756
AN1638	AN1638 AspGDID:ASPL0000042904 COORDS:ChrVII_A_nidulans_FGSC_A4:1442056-1439283C, translated using codon table 1 (883 amino acids) Verified ORF; Ortholog(s) have metalloaminopeptidase activity, serine-type peptidase activity, role in peptide catabolic process, proteolysis and cell wall-bounded periplasmic space, cytosol, fungal-type cell wall, glyoxysome, mitochondrion localization	6.03121	9.29	1	7	7	7	883	97.9423	5.41455
AN5601	AN5601 AspGDID:ASPL0000033497 COORDS:ChrV_A_nidulans_FGSC_A4:2276677-2275065C, translated using codon table 1 (450 amino acids) Uncharacterized ORF; Putative saccharopine dehydrogenase (NADP+, L-glutamate-forming) with a predicted role in lysine metabolism	1.78768	9.11	1	4	4	4	450	49.5393	5.98584
AN5134	gltA AspGDID:ASPL0000027159 COORDS:ChrV_A_nidulans_FGSC_A4:1249552-1256169W, translated using codon table 1 (2126 amino acids) Verified ORF; Glutamate synthase, NAD(+)-dependent (GOGAT) with a predicted role in glutamate and glutamine metabolism; required for ammonium uptake in the absence of NADP-glutamate dehydrogenase GdhA; transcript upregulated by nitrate limitation	15.1115	9.08	1	14	14	15	2126	234.087	6.32861
AN2914	AN2914 AspGDID:ASPL0000037261 COORDS:ChrVI_A_nidulans_FGSC_A4:2412036-2410532C, translated using codon table 1 (463 amino acids) Verified ORF; Putative argininosuccinate lyase with a predicted role in arginine metabolism	2.48824	9.07	1	3	3	3	463	51.7725	6.31592
AN4236	AN4236 AspGDID:ASPL0000010049 COORDS:ChrII_A_nidulans_FGSC_A4:1662405-1660826C, translated using codon table 1 (465 amino acids) Uncharacterized ORF; Probable 26S proteasome subunit and member of the CDC48/PAS1/SEC18 family of ATPases; transcript upregulated in response to camptothecin	0	9.03	1	3	3	3	465	51.7907	5.07178
AN3411	AN3411 AspGDID:ASPL0000035696 COORDS:ChrVI_A_nidulans_FGSC_A4:801502-802354W, translated using codon table 1 (244 amino acids) Uncharacterized ORF; Ortholog(s) have translation initiation factor activity, role in translational initiation and cytosol, nucleus localization	0	9.02	1	1	1	1	244	27.1947	6.53662
AN10585	AN10585 AspGDID:ASPL0000070715 COORDS:ChrIII_A_nidulans_FGSC_A4:1141641-1140942C, translated using codon table 1 (134 amino acids) Uncharacterized ORF; Ortholog(s) have cytochrome-c oxidase activity, enzyme regulator activity, role in aerobic respiration, mitochondrial respiratory chain supercomplex assembly and mitochondrial respiratory chain complex IV, plasma membrane localization	1.72637	8.96	1	1	1	1	134	15.7319	9.33447
AN8867	AN8867 AspGDID:ASPL0000077121 COORDS:ChrIII_A_nidulans_FGSC_A4:2552063-2553830W, translated using codon table 1 (474 amino acids) Uncharacterized ORF; Ortholog(s) have cytosol localization	2.11619	8.86	1	3	3	4	474	54.0113	6.49365
AN10175	AN10175 AspGDID:ASPL0000053473 COORDS:ChrVIII_A_nidulans_FGSC_A4:955641-956397W, translated using codon table 1 (181 amino acids) Uncharacterized ORF; Ortholog(s) have role in ribosome biogenesis and cytosol, ribosome localization	0	8.84	1	1	1	1	181	19.8506	8.00146
AN2069	AN2069 AspGDID:ASPL0000044220 COORDS:ChrVII_A_nidulans_FGSC_A4:2759212-2758667C, translated using codon table 1 (136 amino acids) Uncharacterized ORF; Ortholog(s) have electron carrier activity, role in ergosterol biosynthetic process and endoplasmic reticulum membrane, mitochondrion localization	1.93987	8.82	1	1	1	1	136	14.3939	4.64014
AN0252	AN0252 AspGDID:ASPL0000052676 COORDS:ChrVIII_A_nidulans_FGSC_A4:4138380-4139599W, translated using codon table 1 (296 amino acids) Uncharacterized ORF; Putative F1F0-ATPase complex gamma subunit with a predicted role in energy metabolism; expression reduced after exposure to farnesol	0	8.78	1	1	1	1	296	31.9464	7.82568
AN1802	AN1802 AspGDID:ASPL0000050456 COORDS:ChrVII_A_nidulans_FGSC_A4:1935401-1936221W, translated using codon table 1 (114 amino acids) Uncharacterized ORF; Ortholog(s) have role in mRNA splicing, via spliceosome and U1 snRNP, U2 snRNP, U2-type prespliceosome, U4/U6 x U5 tri-snRNP complex, U5 snRNP localization	2.76214	8.77	1	1	1	1	114	13.0099	9.42236
AN4742	AN4742 AspGDID:ASPL0000076773 COORDS:ChrIII_A_nidulans_FGSC_A4:1123329-1122621C, translated using codon table 1 (114 amino acids) Uncharacterized ORF; Ortholog(s) have translation initiation factor binding activity and cytosol, multi-eIF complex, nucleus localization	0	8.77	1	1	1	1	114	13.0598	8.60205
AN11419	AN11419 AspGDID:ASPL0000014916 COORDS:ChrII_A_nidulans_FGSC_A4:2841472-2841997W, translated using codon table 1 (80 amino acids) Uncharacterized ORF; Ortholog(s) have cytosol localization	0	8.75	1	1	1	1	80	9.25325	10.4478
AN1074	AN1074 AspGDID:ASPL0000059459 COORDS:ChrVIII_A_nidulans_FGSC_A4:1595750-1595041C, translated using codon table 1 (173 amino acids) Uncharacterized ORF; Ortholog(s) have glycine dehydrogenase (decarboxylating) activity, role in glycine catabolic process, one-carbon metabolic process, protein lipoylation and mitochondrion localization	2.36593	8.67	1	1	1	1	173	18.4505	4.85596
AN7387	pcrA AspGDID:ASPL0000063209 COORDS:ChrIV_A_nidulans_FGSC_A4:115196-116104W, translated using codon table 1 (283 amino acids) Uncharacterized ORF; Putative pyrroline-5-carboxylate reductase with a predicted role in proline metabolism	0	8.48	1	1	1	1	283	29.3583	5.65576
AN5026	AN5026 AspGDID:ASPL0000077873 COORDS:ChrIII_A_nidulans_FGSC_A4:248178-249197W, translated using codon table 1 (339 amino acids) Uncharacterized ORF; Ortholog of <i>A. fumigatus Af293</i> : Afu3g12140, <i>A. niger CBS 513.88</i> : An02g08280, <i>A. oryzae RIB40</i> : AO090003000774, <i>Aspergillus wentii</i> : Aspwe1_0169199 and <i>Aspergillus sydowii</i> : Aspsy1_0087531	0	8.26	1	1	1	1	339	36.2148	7.13721
AN8284	AN8284 AspGDID:ASPL0000013015 COORDS:ChrII_A_nidulans_FGSC_A4:1382805-1382074C, translated using codon table 1 (243 amino acids) Uncharacterized ORF; Ortholog(s) have mitochondrial ribosome localization	0	8.23	1	1	1	1	243	27.6174	10.0815
AN9383	urhC AspGDID:ASPL0000053345 COORDS:ChrVIII_A_nidulans_FGSC_A4:470630-469402C, translated using codon table 1 (378 amino acids) Uncharacterized ORF; Putative unsaturated rhamnogalacturonan hydrolase	0	8.2	1	1	1	1	378	42.8494	6.32861
AN2786	AN2786 AspGDID:ASPL0000040968 COORDS:ChrVI_A_nidulans_FGSC_A4:2811356-2810017C, translated using codon table 1 (428 amino acids) Uncharacterized ORF; Ortholog(s) have L-pipecolate oxidase activity, flavin adenine dinucleotide binding, proline oxidase activity and cytosol, nucleus localization	0	8.18	1	1	1	1	428	46.1106	8.55811
AN5210	pkiA AspGDID:ASPL0000032905 COORDS:ChrV_A_nidulans_FGSC_A4:1493691-1495609W, translated using codon table 1 (526 amino acids) Verified ORF; Putative pyruvate kinase with a predicted role in gluconeogenesis and glycolysis; intracellular, menadione stress-induced protein	4.28779	8.17	1	3	3	4	526	58.0518	8.11865
AN1228	AN1228 AspGDID:ASPL0000059648 COORDS:ChrVIII_A_nidulans_FGSC_A4:1130165-1131032W, translated using codon table 1 (124 amino acids) Uncharacterized ORF; Ortholog(s) have role in maturation of LSU-rRNA from tricistronic rRNA transcript (SSU-rRNA, 5.8S rRNA, LSU-rRNA) and cytosol, nucleolus, preribosome, large subunit precursor localization	2.53541	8.06	1	1	1	1	124	14.5373	11.2241
AN0695	AN0695 AspGDID:ASPL0000056326 COORDS:ChrVIII_A_nidulans_FGSC_A4:2770914-2771718W, translated using codon table 1 (224 amino acids) Uncharacterized ORF; Putative snoRNP component with a predicted role in ribosomal RNA pseudouridinylation; ortholog of <I>S. cerevisiae</I> Nhp2p; expression reduced after exposure to farnesol	5.10907	8.04	1	3	3	3	224	24.1171	9.40771
AN2873	lysA AspGDID:ASPL0000036251 COORDS:ChrVI_A_nidulans_FGSC_A4:2540499-2538824C, translated using codon table 1 (375 amino acids) Uncharacterized ORF; Putative saccharopine dehydrogenase (NAD+, L-lysine-forming) with a predicted role in lysine metabolism	4.72674	8	1	2	2	2	375	41.072	5.24951
AN4475	AN4475 AspGDID:ASPL0000072443 COORDS:ChrIII_A_nidulans_FGSC_A4:1930336-1931127W, translated using codon table 1 (175 amino acids) Uncharacterized ORF; Ortholog(s) have role in ribosomal large subunit assembly and cytosol localization	2.39571	8	1	1	1	1	175	20.1456	10.0669
AN7208	AN7208 AspGDID:ASPL0000067482 COORDS:ChrIV_A_nidulans_FGSC_A4:680875-680309C, translated using codon table 1 (188 amino acids) Verified ORF; SET domain protein; protein levels decrease in response to farnesol	0	7.98	1	1	1	1	188	20.374	6.52197
AN12475	AN12475 AspGDID:ASPL0000378904 COORDS:ChrVII_A_nidulans_FGSC_A4:3241702-3243087W, translated using codon table 1 (354 amino acids) Uncharacterized ORF; Ortholog(s) have eukaryotic initiation factor 4G binding, single-stranded telomeric DNA binding activity and role in negative regulation of translation in response to stress	0	7.91	1	1	1	1	354	37.7293	8.66064
AN6639	mcdB AspGDID:ASPL0000007894 COORDS:ChrI_A_nidulans_FGSC_A4:2698843-2700925W, translated using codon table 1 (635 amino acids) Uncharacterized ORF; Putative 2-methylcitrate dehydratase with a predicted role in lysine metabolism	4.94183	7.87	1	4	4	4	635	70.3712	8.82178
AN1534	AN1534 AspGDID:ASPL0000049483 COORDS:ChrVII_A_nidulans_FGSC_A4:1084416-1085348W, translated using codon table 1 (242 amino acids) Uncharacterized ORF; Putative F1F0-ATPase complex subunit with a predicted role in energy metabolism	1.88076	7.85	1	2	2	2	242	26.376	9.18799
AN2943	rfeA AspGDID:ASPL0000035249 COORDS:ChrVI_A_nidulans_FGSC_A4:2318388-2316979C, translated using codon table 1 (448 amino acids) Uncharacterized ORF; Putative regulator of secondary metabolism	2.42671	7.81	1	3	3	3	448	50.4911	6.96143
AN4000	fabM AspGDID:ASPL0000010999 COORDS:ChrII_A_nidulans_FGSC_A4:2378755-2376497C, translated using codon table 1 (732 amino acids) Uncharacterized ORF; Protein with similarity to poly(A)-binding proteins; overexpression results in increased brlA expression and asexual development; expression reduced after exposure to farnesol	8.5599	7.79	1	5	5	6	732	79.2712	6.02393
AN1923	AN1923 AspGDID:ASPL0000049393 COORDS:ChrVII_A_nidulans_FGSC_A4:2270072-2272089W, translated using codon table 1 (555 amino acids) Verified ORF; Putative alanine transaminase with a predicted role in alanine and aspartate metabolism; intracellular, menadione stress-induced protein	5.88432	7.75	1	3	3	3	555	61.0404	7.40088
AN2150	AN2150 AspGDID:ASPL0000045530 COORDS:ChrVII_A_nidulans_FGSC_A4:3036747-3038720W, translated using codon table 1 (594 amino acids) Verified ORF; Prolyl-tRNA synthetase; protein induced by farnesol	2.07466	7.74	1	3	3	3	594	66.1355	7.13721
AN7657	gelA AspGDID:ASPL0000064419 COORDS:ChrIV_A_nidulans_FGSC_A4:2286553-2287973W, translated using codon table 1 (455 amino acids) Uncharacterized ORF; Putative 1,3-beta-transglycosidase with a predicted role in glucan processing; predicted glycosyl phosphatidylinositol (GPI)-anchor; palA-dependent expression independent of pH	0	7.69	1	2	2	2	455	48.8525	4.85596
AN7632	AN7632 AspGDID:ASPL0000064853 COORDS:ChrIV_A_nidulans_FGSC_A4:2202822-2201408C, translated using codon table 1 (379 amino acids) Uncharacterized ORF; Putative dehydrogenase with a predicted role in two-carbon compound metabolism	5.63086	7.65	1	2	2	2	379	39.9821	6.69775
AN10222	AN10222 AspGDID:ASPL0000045178 COORDS:ChrVII_A_nidulans_FGSC_A4:1523121-1524217W, translated using codon table 1 (315 amino acids) Uncharacterized ORF; Ortholog(s) have glucose-6-phosphate 1-epimerase activity and cytoplasm, nucleus localization	1.7605	7.62	1	2	2	2	315	33.923	5.18604
AN12486	AN12486 AspGDID:ASPL0000375280 COORDS:ChrII_A_nidulans_FGSC_A4:3835772-3834091C, translated using codon table 1 (446 amino acids) Uncharacterized ORF; Ortholog of <i>A. nidulans FGSC A4</i> : AN1579, <i>A. oryzae RIB40</i> : AO090003001382 and <i>Neosartorya fischeri NRRL 181</i> : NFIA_081910	0	7.62	1	2	2	2	446	49.14	5.73193
AN0211	AN0211 AspGDID:ASPL0000058715 COORDS:ChrVIII_A_nidulans_FGSC_A4:4283561-4282549C, translated using codon table 1 (252 amino acids) Uncharacterized ORF; Ortholog(s) have U2 snRNP, cytosol localization	0	7.54	1	1	1	1	252	28.4113	9.27588
AN0429	AN0429 AspGDID:ASPL0000051968 COORDS:ChrVIII_A_nidulans_FGSC_A4:3579187-3578821C, translated using codon table 1 (93 amino acids) Uncharacterized ORF; Ortholog(s) have protein transporter activity, unfolded protein binding activity and role in protein import into mitochondrial inner membrane, protein import into mitochondrial outer membrane	0	7.53	1	1	1	1	93	10.0959	5.14795
AN9080	AN9080 AspGDID:ASPL0000035043 COORDS:ChrVI_A_nidulans_FGSC_A4:495533-496293W, translated using codon table 1 (161 amino acids) Uncharacterized ORF; Ortholog(s) have cytosol, mitochondrial intermembrane space, nucleus localization	2.34604	7.45	1	1	1	1	161	17.4781	8.83643
AN5960	AN5960 AspGDID:ASPL0000004263 COORDS:ChrI_A_nidulans_FGSC_A4:1671670-1671003C, translated using codon table 1 (149 amino acids) Uncharacterized ORF; Ortholog(s) have mRNA binding activity and role in maturation of SSU-rRNA from tricistronic rRNA transcript (SSU-rRNA, 5.8S rRNA, LSU-rRNA), ribosomal small subunit assembly	2.14529	7.38	1	1	1	1	149	15.6913	10.7114
AN5122	AN5122 AspGDID:ASPL0000033090 COORDS:ChrV_A_nidulans_FGSC_A4:1219406-1220348W, translated using codon table 1 (259 amino acids) Verified ORF; Putative kinase with a predicted role in nucleotide salvage pathways	4.33072	7.34	1	2	2	2	259	28.5789	8.57275
AN6701	AN6701 AspGDID:ASPL0000003259 COORDS:ChrI_A_nidulans_FGSC_A4:2901645-2900755C, translated using codon table 1 (247 amino acids) Uncharacterized ORF; Ortholog of <i>A. niger CBS 513.88</i> : An07g02600, <i>A. oryzae RIB40</i> : AO090005000427, <i>Neosartorya fischeri NRRL 181</i> : NFIA_026900, <i>Aspergillus wentii</i> : Aspwe1_0035462 and <i>Aspergillus versicolor</i> : Aspve1_0056558	2.41271	7.29	1	1	1	1	247	26.3704	9.39307
AN12304	AN12304 AspGDID:ASPL0000097781 COORDS:ChrVII_A_nidulans_FGSC_A4:1830989-1830369C, translated using codon table 1 (206 amino acids) Uncharacterized ORF; Ortholog of <i>A. fumigatus Af293</i> : Afu3g13370, <i>Neosartorya fischeri NRRL 181</i> : NFIA_063990, <i>Aspergillus wentii</i> : Aspwe1_0038143 and <i>Aspergillus clavatus NRRL 1</i> : ACLA_041070	2.68826	7.28	1	1	1	1	206	24.2053	10.0083
AN6781	AN6781 AspGDID:ASPL0000001100 COORDS:ChrI_A_nidulans_FGSC_A4:3146741-3148397W, translated using codon table 1 (305 amino acids) Uncharacterized ORF; Protein of unknown function	0	7.21	1	1	1	1	305	34.028	4.58936
AN7193	AN7193 AspGDID:ASPL0000067226 COORDS:ChrIV_A_nidulans_FGSC_A4:725411-724234C, translated using codon table 1 (334 amino acids) Verified ORF; Putative NADPH-dependent glycerol dehydrogenase with a predicted role in carbohydrate metabolism; transcript upregulated by growth in glycerol, by growth on xylose and after exposure to farnesol	2.47002	7.19	1	2	2	2	334	37.2424	6.34131
AN6921	AN6921 AspGDID:ASPL0000007850 COORDS:ChrI_A_nidulans_FGSC_A4:3578028-3578949W, translated using codon table 1 (210 amino acids) Uncharacterized ORF; Ortholog(s) have chaperone binding activity, role in positive regulation of telomere maintenance via telomerase, protein folding, regulation of mitotic cell cycle, regulation of telomerase activity and cytosol, nucleus localization	1.84747	7.14	1	1	1	1	210	23.3562	4.53857
AN0579	AN0579 AspGDID:ASPL0000061206 COORDS:ChrVIII_A_nidulans_FGSC_A4:3106629-3105628C, translated using codon table 1 (268 amino acids) Uncharacterized ORF; Putative isopentenyl-diphosphate delta-isomerase with a predicted role in sterol metabolism	0	7.09	1	1	1	1	268	30.5393	5.22412
AN2845	AN2845 AspGDID:ASPL0000034872 COORDS:ChrVI_A_nidulans_FGSC_A4:2619238-2618847C, translated using codon table 1 (113 amino acids) Uncharacterized ORF; Ortholog of <i>A. fumigatus Af293</i> : Afu3g12260, <i>A. oryzae RIB40</i> : AO090003000791, <i>Aspergillus wentii</i> : Aspwe1_0169211 and <i>Aspergillus sydowii</i> : Aspsy1_0087513	0	7.08	1	1	1	1	113	12.203	4.70361
AN2304	AN2304 AspGDID:ASPL0000045893 COORDS:ChrVII_A_nidulans_FGSC_A4:3501278-3499808C, translated using codon table 1 (369 amino acids) Uncharacterized ORF; Ortholog(s) have ubiquitin binding activity, role in negative regulation of protein catabolic process, nucleotide-excision repair, protein ubiquitination and cytosol, nuclear envelope localization	0	7.05	1	2	2	2	369	39.5395	4.56396
AN2225	AN2225 AspGDID:ASPL0000051705 COORDS:ChrVII_A_nidulans_FGSC_A4:3251743-3252882W, translated using codon table 1 (342 amino acids) Uncharacterized ORF; Has domain(s) with predicted NAD binding, oxidoreductase activity, acting on the aldehyde or oxo group of donors, NAD or NADP as acceptor activity and role in cellular amino acid metabolic process, oxidation-reduction process	0	7.02	1	1	1	1	342	37.4083	6.69775
AN0629	AN0629 AspGDID:ASPL0000053655 COORDS:ChrVIII_A_nidulans_FGSC_A4:2940348-2941231W, translated using codon table 1 (258 amino acids) Uncharacterized ORF; Ortholog(s) have glutathione peroxidase activity, glutathione transferase activity, protein homodimerization activity and role in glutathione metabolic process	0	6.98	1	1	1	1	258	29.2051	7.37158
AN5666	mpkA AspGDID:ASPL0000028487 COORDS:ChrV_A_nidulans_FGSC_A4:2038483-2039584W, translated using codon table 1 (330 amino acids) Verified ORF; Putative mitogen-activated protein kinase (MAP kinase) involved in conidial germination and polarized growth; mutants arrest as branched germlings, phenotype is remediated by sucrose and NaCl; reduced growth on AVICEL medium	0	6.97	3	2	2	2	330	37.8536	4.95752
AN4522	AN4522 AspGDID:ASPL0000072709 COORDS:ChrIII_A_nidulans_FGSC_A4:1776419-1777135W, translated using codon table 1 (116 amino acids) Uncharacterized ORF; Ortholog(s) have cytosol localization	1.93056	6.9	1	1	1	1	116	13.2553	10.7554
AN5547	AN5547 AspGDID:ASPL0000029942 COORDS:ChrV_A_nidulans_FGSC_A4:2452550-2453638W, translated using codon table 1 (276 amino acids) Uncharacterized ORF; Has domain(s) with predicted oxidoreductase activity and role in metabolic process	0	6.88	1	1	1	1	276	29.5249	6.13818
AN5520	AN5520 AspGDID:ASPL0000029714 COORDS:ChrV_A_nidulans_FGSC_A4:2531411-2530236C, translated using codon table 1 (264 amino acids) Uncharacterized ORF; Has domain(s) with predicted role in ribosome biogenesis and ribonucleoprotein complex localization	2.94974	6.82	1	2	2	2	264	29.4303	10.2866
AN4449	AN4449 AspGDID:ASPL0000071735 COORDS:ChrIII_A_nidulans_FGSC_A4:2018535-2019332W, translated using codon table 1 (206 amino acids) Uncharacterized ORF; Ortholog(s) have endopeptidase activator activity and role in proteasomal ubiquitin-independent protein catabolic process, proteasome-mediated ubiquitin-dependent protein catabolic process	0	6.8	1	1	1	1	206	22.4712	5.07178
AN4282	AN4282 AspGDID:ASPL0000012575 COORDS:ChrII_A_nidulans_FGSC_A4:1516340-1519876W, translated using codon table 1 (957 amino acids) Uncharacterized ORF; Ortholog(s) have metalloaminopeptidase activity, role in peptide catabolic process and intracellular localization	6.74637	6.79	1	5	5	5	957	107.852	6.354
AN1047	AN1047 AspGDID:ASPL0000055772 COORDS:ChrVIII_A_nidulans_FGSC_A4:1686225-1683807C, translated using codon table 1 (724 amino acids) Uncharacterized ORF; Putative heat shock protein	2.44212	6.77	1	3	3	3	724	81.0956	5.22412
AN6576	AN6576 AspGDID:ASPL0000004138 COORDS:ChrI_A_nidulans_FGSC_A4:2501892-2501233C, translated using codon table 1 (178 amino acids) Uncharacterized ORF; Ortholog(s) have acireductone dioxygenase (Ni2+-requiring) activity, role in L-methionine biosynthetic process from methylthioadenosine and cytosol, nucleus localization	0	6.74	1	1	1	1	178	20.8734	5.36377
AN1394	aspD AspGDID:ASPL0000057583 COORDS:ChrVIII_A_nidulans_FGSC_A4:653219-651905C, translated using codon table 1 (342 amino acids) Uncharacterized ORF; Putative septin	2.20312	6.73	1	2	2	2	342	38.6849	8.08936
AN8712	AN8712 AspGDID:ASPL0000074179 COORDS:ChrIII_A_nidulans_FGSC_A4:3051937-3051270C, translated using codon table 1 (149 amino acids) Uncharacterized ORF; Ortholog(s) have RNA strand annealing activity, role in cellular response to drug and cytosol, nucleus localization	0	6.71	1	1	1	1	149	17.2796	5.18604
AN1769	AN1769 AspGDID:ASPL0000042820 COORDS:ChrVII_A_nidulans_FGSC_A4:1833764-1835020W, translated using codon table 1 (418 amino acids) Verified ORF; Putative 3'-5' bisphosphate nucleotidase with a predicted role in cysteine metabolism; protein expressed at increased levels during osmoadaptation	5.64282	6.7	1	3	3	3	418	44.5561	5.99854
AN4525	AN4525 AspGDID:ASPL0000077919 COORDS:ChrIII_A_nidulans_FGSC_A4:1761967-1760811C, translated using codon table 1 (194 amino acids) Uncharacterized ORF; Putative cytochrome c oxidase subunit with a predicted role in energy metabolism	0	6.7	1	1	1	2	194	22.007	6.27783
AN8976	AN8976 AspGDID:ASPL0000047349 COORDS:ChrVII_A_nidulans_FGSC_A4:240294-240999W, translated using codon table 1 (179 amino acids) Uncharacterized ORF; Protein of unknown function	0	6.7	1	1	1	1	179	20.1332	6.52197
AN4073	AN4073 AspGDID:ASPL0000013778 COORDS:ChrII_A_nidulans_FGSC_A4:2179087-2178435C, translated using codon table 1 (150 amino acids) Uncharacterized ORF; Putative cytosolic small ribosomal subunit protein S12; expression reduced after exposure to farnesol	2.05382	6.67	1	1	1	1	150	16.3792	4.99561
AN10219	AN10219 AspGDID:ASPL0000042511 COORDS:ChrVII_A_nidulans_FGSC_A4:1162632-1163260W, translated using codon table 1 (180 amino acids) Verified ORF; Transcript induced in response to calcium dichloride in a CrzA-dependent manner; intracellular, menadione stress-induced protein	1.85131	6.67	1	1	1	1	180	19.1131	5.26221
AN6515	AN6515 AspGDID:ASPL0000002937 COORDS:ChrI_A_nidulans_FGSC_A4:2344863-2346115W, translated using codon table 1 (345 amino acids) Uncharacterized ORF; Ortholog(s) have role in posttranslational protein targeting to membrane, protein insertion into ER membrane and TRC complex, nucleus localization	0	6.67	1	1	1	1	345	37.6023	6.07471
AN9194	cetL AspGDID:ASPL0000038536 COORDS:ChrVI_A_nidulans_FGSC_A4:149491-148328C, translated using codon table 1 (332 amino acids) Uncharacterized ORF; Transcript enriched in dormant conidia	0	6.63	1	1	1	1	332	36.0326	6.69775
AN10712	AN10712 AspGDID:ASPL0000026673 COORDS:ChrV_A_nidulans_FGSC_A4:2049691-2050578W, translated using codon table 1 (197 amino acids) Uncharacterized ORF; Has domain(s) with predicted pseudouridine synthase activity, snoRNA binding activity, role in pseudouridine synthesis, ribosome biogenesis, snRNA pseudouridine synthesis and box H/ACA snoRNP complex localization	5.14745	6.6	1	1	1	2	197	20.1234	11.1069
AN2316	AN2316 AspGDID:ASPL0000047751 COORDS:ChrVII_A_nidulans_FGSC_A4:3536168-3535400C, translated using codon table 1 (197 amino acids) Uncharacterized ORF; Putative cytochrome c oxidase subunit with a predicted role in energy metabolism	0	6.6	1	1	1	1	197	22.1633	9.74463
AN4452	AN4452 AspGDID:ASPL0000073853 COORDS:ChrIII_A_nidulans_FGSC_A4:2010940-2013191W, translated using codon table 1 (396 amino acids) Uncharacterized ORF; Has domain(s) with predicted structural constituent of ribosome activity, role in translation and ribosome localization	6.46744	6.57	1	3	3	3	396	44.8635	10.1694
AN1662	AN1662 AspGDID:ASPL0000042874 COORDS:ChrVII_A_nidulans_FGSC_A4:1541164-1541868W, translated using codon table 1 (153 amino acids) Uncharacterized ORF; Ortholog(s) have cytosol, nucleus, ribosome localization	0	6.54	1	1	1	1	153	18.2279	5.46533
AN3031	AN3031 AspGDID:ASPL0000040181 COORDS:ChrVI_A_nidulans_FGSC_A4:2059806-2058032C, translated using codon table 1 (536 amino acids) Uncharacterized ORF; Putative threonine synthase with a predicted role in glycine, serine, and threonine metabolism	3.7316	6.53	1	3	3	3	536	59.2519	5.57959
AN1341	vps29 AspGDID:ASPL0000056780 COORDS:ChrVIII_A_nidulans_FGSC_A4:783530-784333W, translated using codon table 1 (200 amino acids) Uncharacterized ORF; Membrane coat complex Retromer subunit; locus contains the conserved upstream open reading frame (uORF) AN1341-uORF	0	6.5	1	1	1	1	200	21.9194	5.37646
AN8224	AN8224 AspGDID:ASPL0000017154 COORDS:ChrII_A_nidulans_FGSC_A4:1198473-1196283C, translated using codon table 1 (680 amino acids) Uncharacterized ORF; Ortholog(s) have cytosol, nucleus localization	4.94615	6.47	1	3	3	3	680	77.0117	7.48877
AN5971	AN5971 AspGDID:ASPL0000000947 COORDS:ChrI_A_nidulans_FGSC_A4:1636516-1635566C, translated using codon table 1 (278 amino acids) Uncharacterized ORF; Putative NADH-ubiquinone oxidoreductase	3.28924	6.47	1	1	1	2	278	31.6271	5.47803
AN8674	AN8674 AspGDID:ASPL0000080313 COORDS:ChrIII_A_nidulans_FGSC_A4:3151889-3152531W, translated using codon table 1 (189 amino acids) Uncharacterized ORF; Ortholog(s) have fungal-type vacuole membrane, vacuolar proton-transporting V-type ATPase, V1 domain localization	1.75847	6.35	1	1	1	1	189	21.3723	8.22119
AN8406	AN8406 AspGDID:ASPL0000027153 COORDS:ChrV_A_nidulans_FGSC_A4:382489-381447C, translated using codon table 1 (317 amino acids) Verified ORF; Putative alcohol dehydrogenase; intracellular, menadione stress-induced protein; protein expressed at decreased levels in a hapX mutant versus wild-type	0	6.31	1	1	1	1	317	34.3175	6.44287
AN3223	pfkA AspGDID:ASPL0000034836 COORDS:ChrVI_A_nidulans_FGSC_A4:1415541-1418027W, translated using codon table 1 (795 amino acids) Uncharacterized ORF; Putative 6-phosphofructokinase with a predicted role in gluconeogenesis and glycolysis; upregulated under hypoxic growth conditions	4.48705	6.16	1	4	4	4	795	87.207	7.37158
AN1773	AN1773 AspGDID:ASPL0000051081 COORDS:ChrVII_A_nidulans_FGSC_A4:1841626-1842853W, translated using codon table 1 (390 amino acids) Uncharacterized ORF; Ortholog of <i>A. fumigatus Af293</i> : Afu6g09030, <i>A. niger CBS 513.88</i> : An11g06790, <i>A. oryzae RIB40</i> : AO090001000581, <i>Aspergillus wentii</i> : Aspwe1_0121600 and <i>Aspergillus sydowii</i> : Aspsy1_0038822	0	6.15	1	1	1	1	390	42.3158	6.16357
AN10188	AN10188 AspGDID:ASPL0000052058 COORDS:ChrVIII_A_nidulans_FGSC_A4:650497-651408W, translated using codon table 1 (228 amino acids) Uncharacterized ORF; Putative guanylate kinase; expression reduced after exposure to farnesol; transcript is induced by nitrate; predicted NirA binding site in promoter	2.97461	6.14	1	1	1	1	228	25.5931	7.98682
AN6688	aspB AspGDID:ASPL0000007244 COORDS:ChrI_A_nidulans_FGSC_A4:2853916-2855716W, translated using codon table 1 (459 amino acids) Verified ORF; Putative septin B; localizes to septa during early septum formation and to branch points during vegetative growth; localizes to the vesicle/metula, the metula/phialide and the phialide/conidium interfaces during conidiophore development	1.94833	6.1	1	1	2	2	459	51.9965	7.41553
AN10203	AN10203 AspGDID:ASPL0000048797 COORDS:ChrVII_A_nidulans_FGSC_A4:699310-698117C, translated using codon table 1 (381 amino acids) Uncharacterized ORF; Has domain(s) with predicted metal ion transmembrane transporter activity, role in metal ion transport, transmembrane transport and membrane localization	0	6.04	1	1	1	1	381	41.2361	6.27783
AN7914	AN7914 AspGDID:ASPL0000014972 COORDS:ChrII_A_nidulans_FGSC_A4:221084-222186W, translated using codon table 1 (348 amino acids) Verified ORF; Putative alcohol dehydrogenase; member of the F9775 secondary metabolite gene cluster; induced by rapamycin-induced autophagy	0	6.03	1	1	1	1	348	35.9497	5.16064
AN1122	AN1122 AspGDID:ASPL0000057044 COORDS:ChrVIII_A_nidulans_FGSC_A4:1450792-1451666W, translated using codon table 1 (217 amino acids) Uncharacterized ORF; Ortholog(s) have cytosol localization	2.81498	5.99	1	1	1	1	217	24.1751	9.92041
AN10417	AN10417 AspGDID:ASPL0000036135 COORDS:ChrVI_A_nidulans_FGSC_A4:646908-645218C, translated using codon table 1 (505 amino acids) Uncharacterized ORF; Ortholog(s) have translation regulator activity, nucleic acid binding activity	2.39528	5.94	1	2	2	2	505	56.473	8.80713
AN4202	rpl16a AspGDID:ASPL0000014757 COORDS:ChrII_A_nidulans_FGSC_A4:1764149-1765132W, translated using codon table 1 (202 amino acids) Verified ORF; Predicted ribosomal protein of the large (60S) ribosomal subunit; differentially expressed during sexual development	0	5.94	1	1	1	1	202	22.9556	10.6968
AN2133	AN2133 AspGDID:ASPL0000050022 COORDS:ChrVII_A_nidulans_FGSC_A4:2983618-2984447W, translated using codon table 1 (237 amino acids) Uncharacterized ORF; Putative uracil phosphoribosyltransferase	0	5.91	1	1	1	1	237	25.3462	5.24951
AN3147	AN3147 AspGDID:ASPL0000036492 COORDS:ChrVI_A_nidulans_FGSC_A4:1669008-1669807W, translated using codon table 1 (204 amino acids) Uncharacterized ORF; Ortholog(s) have role in glycolipid transport, pathogenesis and intracellular localization	2.56512	5.88	1	1	1	1	204	22.5617	6.96143
AN10781	AN10781 AspGDID:ASPL0000001547 COORDS:ChrI_A_nidulans_FGSC_A4:893854-894335W, translated using codon table 1 (119 amino acids) Uncharacterized ORF; Ortholog(s) have cytosol, nucleus localization	1.64638	5.88	1	1	1	1	119	13.2678	10.228
AN9403	pdhC AspGDID:ASPL0000055557 COORDS:ChrVIII_A_nidulans_FGSC_A4:525627-526963W, translated using codon table 1 (375 amino acids) Verified ORF; Putative pyruvate dehydrogenase (lipoamide) with a predicted role in pyruvate metabolism	2.62895	5.87	1	2	2	2	375	40.5509	7.23975
AN2871	mcnC AspGDID:ASPL0000035494 COORDS:ChrVI_A_nidulans_FGSC_A4:2544398-2547082W, translated using codon table 1 (870 amino acids) Verified ORF; CUE-domain containing phosphoprotein that enters the nucleus during mitosis; multi-copy-number suppressor of nimA1; mutation causes defects in the switch from isotropic to polarized growth	12.9111	5.86	1	4	4	6	870	90.8938	6.50732
AN7908	axhA AspGDID:ASPL0000015953 COORDS:ChrII_A_nidulans_FGSC_A4:207154-206177C, translated using codon table 1 (325 amino acids) Verified ORF; Protein with alpha-arabinofuranosidase activity, involved in degradation of pectin; member of the F9775 secondary metabolite gene cluster	0	5.85	1	1	1	1	325	35.538	4.51318
AN10445	AN10445 AspGDID:ASPL0000013497 COORDS:ChrII_A_nidulans_FGSC_A4:3099177-3098031C, translated using codon table 1 (327 amino acids) Uncharacterized ORF; Ortholog(s) have mitochondrion, plasma membrane localization	0	5.81	1	1	1	1	327	35.3828	9.67139
AN1171	kin1 AspGDID:ASPL0000056639 COORDS:ChrVIII_A_nidulans_FGSC_A4:1308284-1311575W, translated using codon table 1 (1059 amino acids) Uncharacterized ORF; Protein kinase; mutants have a moderate growth defect	4.41384	5.76	1	4	4	4	1059	117.369	9.77393
AN2751	pat1 AspGDID:ASPL0000040768 COORDS:ChrVI_A_nidulans_FGSC_A4:2920013-2922615W, translated using codon table 1 (819 amino acids) Verified ORF; Putative ortholog of PAT1, a topoisomerase II-associated protein; transcript upregulated in response to camptothecin	2.23503	5.74	1	4	4	4	819	90.7034	6.55127
AN5226	acpA AspGDID:ASPL0000028397 COORDS:ChrV_A_nidulans_FGSC_A4:1553659-1552645C, translated using codon table 1 (298 amino acids) Verified ORF; Acetate permease, involved in acetate uptake; has similarity to GPR1/FUN34/YaaH family members; transcript induced by ethanol	1.66016	5.7	1	1	1	1	298	31.626	6.0874
AN2862	AN2862 AspGDID:ASPL0000039147 COORDS:ChrVI_A_nidulans_FGSC_A4:2576850-2575753C, translated using codon table 1 (246 amino acids) Uncharacterized ORF; Predicted CAP-Gly domain protein with similarity to Saccharomyces cerevisiae Bim1p	2.99146	5.69	1	1	1	1	246	27.1256	5.07178
AN0182	rasA AspGDID:ASPL0000059035 COORDS:ChrVIII_A_nidulans_FGSC_A4:4351335-4350446C, translated using codon table 1 (212 amino acids) Verified ORF; Small monomeric GTPase of the Ras superfamily involved in regulation of development; involved in conidiophore formation and conidial germination	1.9026	5.66	1	1	1	1	212	23.8297	4.98291
AN5829	AN5829 AspGDID:ASPL0000007814 COORDS:ChrI_A_nidulans_FGSC_A4:2120133-2124010W, translated using codon table 1 (1275 amino acids) Uncharacterized ORF; Has domain(s) with predicted phospholipid binding activity, role in cortical protein anchoring and cell cortex localization	11.8447	5.65	1	6	6	6	1275	139.977	8.47021
AN7254	AN7254 AspGDID:ASPL0000069340 COORDS:ChrIV_A_nidulans_FGSC_A4:520523-523263W, translated using codon table 1 (814 amino acids) Verified ORF; Protein with a conserved CDC48, cell division protein N-terminal domain and two ATPase domains of the AAA-superfamily; protein expressed at increased levels during osmoadaptation; protein induced by farnesol	2.5961	5.65	1	3	3	3	814	89.3796	5.12256
AN7459	hxkA AspGDID:ASPL0000069760 COORDS:ChrIV_A_nidulans_FGSC_A4:1609646-1608307C, translated using codon table 1 (426 amino acids) Verified ORF; Putative hexokinase with a predicted role in carbohydrate metabolism	1.70552	5.63	1	2	2	2	426	46.8728	5.23682
AN3097	AN3097 AspGDID:ASPL0000039099 COORDS:ChrVI_A_nidulans_FGSC_A4:1845894-1847095W, translated using codon table 1 (357 amino acids) Uncharacterized ORF; Ortholog of <i>Aspergillus brasiliensis</i> : Aspbr1_0026497, <i>Aspergillus glaucus</i> : Aspgl1_0033135, <i>Neosartorya fischeri NRRL 181</i> : NFIA_064800 and <i>Aspergillus kawachii</i> : Aspka1_0179197	2.18656	5.6	1	2	2	2	357	40.6391	8.5874
AN4546	AN4546 AspGDID:ASPL0000075803 COORDS:ChrIII_A_nidulans_FGSC_A4:1695638-1696781W, translated using codon table 1 (358 amino acids) Uncharacterized ORF; Ortholog(s) have mRNA binding activity, role in negative regulation of MAPK cascade and cytosol localization	0	5.59	1	2	2	2	358	38.3113	5.73193
AN0316	tubA AspGDID:ASPL0000058146 COORDS:ChrVIII_A_nidulans_FGSC_A4:3936323-3934573C, translated using codon table 1 (449 amino acids) Verified ORF; Alpha-tubulin, forms a heterodimer with beta-tubulin that promotes microtubule assembly	2.28548	5.57	1	2	2	2	449	50.3273	5.03369
AN4513	kipB AspGDID:ASPL0000076343 COORDS:ChrIII_A_nidulans_FGSC_A4:1814947-1811922C, translated using codon table 1 (989 amino acids) Verified ORF; Microtubule (MT) depolymerase; Kip3 family kinesin; travels toward MT plus end; roles in mitotic spindle positioning, MT cytoskeletal morphology, mitotic progression, chromosome maintenance; mitotic, astral, cytoplasmic MT localization	3.42471	5.56	1	4	4	4	989	108.607	9.90576
AN6248	AN6248 AspGDID:ASPL0000007142 COORDS:ChrI_A_nidulans_FGSC_A4:763384-762502C, translated using codon table 1 (252 amino acids) Uncharacterized ORF; Ortholog(s) have adenyl-nucleotide exchange factor activity, role in protein import into mitochondrial matrix, protein refolding and mitochondrial matrix, presequence translocase-associated import motor localization	2.24407	5.56	1	1	1	1	252	28.6278	8.30908
AN2906	AN2906 AspGDID:ASPL0000037297 COORDS:ChrVI_A_nidulans_FGSC_A4:2436893-2437665W, translated using codon table 1 (198 amino acids) Uncharacterized ORF; Ortholog(s) have mitochondrion localization	0	5.56	1	1	1	1	198	22.1537	11.1216
AN10652	AN10652 AspGDID:ASPL0000028445 COORDS:ChrV_A_nidulans_FGSC_A4:1423526-1422466C, translated using codon table 1 (271 amino acids) Uncharacterized ORF; Ortholog(s) have mitochondrion localization	0	5.54	1	1	1	1	271	29.8829	6.31592
AN10768	AN10768 AspGDID:ASPL0000007441 COORDS:ChrI_A_nidulans_FGSC_A4:1477132-1478601W, translated using codon table 1 (255 amino acids) Uncharacterized ORF; Has domain(s) with predicted oxidoreductase activity and role in oxidation-reduction process	0	5.49	1	1	1	1	255	27.813	6.85889
AN1911	AN1911 AspGDID:ASPL0000047492 COORDS:ChrVII_A_nidulans_FGSC_A4:2230458-2228942C, translated using codon table 1 (439 amino acids) Uncharacterized ORF; Putative mannose-1-phosphate guanyltransferase	3.79703	5.47	1	2	2	2	439	48.4351	7.15186
AN4281	rabO AspGDID:ASPL0000016908 COORDS:ChrII_A_nidulans_FGSC_A4:1520443-1521522W, translated using codon table 1 (201 amino acids) Verified ORF; Putative GTPase with a predicted role in transport between cis and medial Golgi compartments	2.40372	5.47	2	1	1	1	201	22.2891	5.2749
AN0912	AN0912 AspGDID:ASPL0000062462 COORDS:ChrVIII_A_nidulans_FGSC_A4:2095685-2097106W, translated using codon table 1 (366 amino acids) Uncharacterized ORF; Putative Beta-isopropylmalate dehydrogenase with a predicted role in valine, leucine, and isoleucine metabolism	3.72086	5.46	1	2	2	2	366	38.9843	5.47803
AN3719	mpkB AspGDID:ASPL0000010103 COORDS:ChrII_A_nidulans_FGSC_A4:3287538-3288820W, translated using codon table 1 (354 amino acids) Verified ORF; MAP kinase, component of a signaling module SteD-SteC-MkkB-MpkB that controls coordination of development and secondary metabolism; phosphorylates VeA in vitro; mutant has moderate growth defect and arrested sexual development	1.94304	5.37	1	2	2	2	354	40.9719	6.90283
AN9094	ungA AspGDID:ASPL0000037237 COORDS:ChrVI_A_nidulans_FGSC_A4:451727-453367W, translated using codon table 1 (505 amino acids) Verified ORF; Putative UDP-N-acetylglucosamine pyrophosphorylase with a predicted role in chitin biosynthesis; menadione stress-induced protein; repressed by and starvation- and rapamycin-induced autophagy	3.7668	5.35	1	3	3	3	505	55.7879	6.43018
AN0354	aroG AspGDID:ASPL0000054014 COORDS:ChrVIII_A_nidulans_FGSC_A4:3813703-3814992W, translated using codon table 1 (374 amino acids) Verified ORF; Putative 3-deoxy-D-arabino-heptulosonate 7-phosphate synthase with a predicted role in aromatic amino acid family biosynthesis; protein expressed at increased levels in a hapX mutant versus wild-type; feedback-inhibited by phenylalanine	0	5.35	1	1	1	1	374	40.4389	7.03467
AN7354	AN7354 AspGDID:ASPL0000063653 COORDS:ChrIV_A_nidulans_FGSC_A4:205624-204862C, translated using codon table 1 (131 amino acids) Uncharacterized ORF; Ortholog(s) have structural constituent of ribosome activity, role in translation and cytosolic large ribosomal subunit, nucleus localization	0	5.34	1	1	1	1	131	14.9592	11.3999
AN8765	AN8765 AspGDID:ASPL0000075121 COORDS:ChrIII_A_nidulans_FGSC_A4:2887690-2890216W, translated using codon table 1 (807 amino acids) Uncharacterized ORF; Protein with a predicted role in the regulation of chitin synthase activity	3.50705	5.33	1	4	4	4	807	87.7997	7.51807
AN2420	AN2420 AspGDID:ASPL0000047410 COORDS:ChrVII_A_nidulans_FGSC_A4:3866482-3870207W, translated using codon table 1 (1241 amino acids) Uncharacterized ORF; Ortholog(s) have role in mRNA cis splicing, via spliceosome and U2 snRNP localization	0	5.32	1	1	2	2	1241	137.612	5.99854
AN5656	AN5656 AspGDID:ASPL0000027718 COORDS:ChrV_A_nidulans_FGSC_A4:2074285-2072457C, translated using codon table 1 (564 amino acids) Uncharacterized ORF; Ortholog(s) have drug transmembrane transporter activity, polyamine transmembrane transporter activity, role in drug transmembrane transport, polyamine homeostasis and plasma membrane localization	0	5.32	1	1	1	1	564	62.2133	8.68994
AN10751	AN10751 AspGDID:ASPL0000008014 COORDS:ChrI_A_nidulans_FGSC_A4:1993352-1994401W, translated using codon table 1 (321 amino acids) Uncharacterized ORF; Protein of unknown function	3.70829	5.3	1	1	1	1	321	37.5335	9.56885
AN3468	H2A.X AspGDID:ASPL0000038151 COORDS:ChrVI_A_nidulans_FGSC_A4:632619-633175W, translated using codon table 1 (132 amino acids) Verified ORF; Histone H2A	2.3452	5.3	2	1	1	1	132	13.9707	10.5503
AN5872	AN5872 AspGDID:ASPL0000004629 COORDS:ChrI_A_nidulans_FGSC_A4:1952609-1953697W, translated using codon table 1 (246 amino acids) Verified ORF; Ortholog(s) have role in proteasomal ubiquitin-independent protein catabolic process, proteasome-mediated ubiquitin-dependent protein catabolic process	0	5.28	1	1	1	1	246	26.8604	4.85596
AN8866	AN8866 AspGDID:ASPL0000072723 COORDS:ChrIII_A_nidulans_FGSC_A4:2554837-2556597W, translated using codon table 1 (475 amino acids) Uncharacterized ORF; Putative phosphoglycerate dehydrogenase with a predicted role in glycine, serine, and threonine metabolism	1.97756	5.26	1	2	2	2	475	52.0737	6.02393
AN0347	rabE AspGDID:ASPL0000062894 COORDS:ChrVIII_A_nidulans_FGSC_A4:3838052-3838855W, translated using codon table 1 (210 amino acids) Uncharacterized ORF; Putative GTPase with a predicted role in intra-Golgi transport; transcript levels increase during the unfolded-protein response (UPR)	1.61214	5.24	1	1	1	1	210	23.4259	5.49072
AN1358	AN1358 AspGDID:ASPL0000056464 COORDS:ChrVIII_A_nidulans_FGSC_A4:747414-749426W, translated using codon table 1 (420 amino acids) Uncharacterized ORF; Ortholog(s) have protein serine/threonine phosphatase activity and role in cellular response to osmotic stress, inactivation of MAPK activity involved in osmosensory signaling pathway, protein dephosphorylation	0	5.24	1	2	2	2	420	45.8679	4.70361
AN1551	btgE AspGDID:ASPL0000044943 COORDS:ChrVII_A_nidulans_FGSC_A4:1141161-1139438C, translated using codon table 1 (555 amino acids) Uncharacterized ORF; Putative beta-glucosidase with predicted role in degradation of glucans; covalently bound cell wall protein	2.59438	5.23	1	2	2	2	555	57.636	4.94482
AN8273	AN8273 AspGDID:ASPL0000016492 COORDS:ChrII_A_nidulans_FGSC_A4:1347739-1349328W, translated using codon table 1 (459 amino acids) Verified ORF; Putative ubiquinol-cytochrome-c reductase subunit with a predicted role in energy metabolism; hapX-repressed; protein levels decrease in response to farnesol	2.18947	5.23	1	2	2	2	459	47.7359	9.01221
AN8346	AN8346 AspGDID:ASPL0000028946 COORDS:ChrV_A_nidulans_FGSC_A4:189937-191265W, translated using codon table 1 (442 amino acids) Uncharacterized ORF; Ortholog(s) have FAD binding, sulfide:quinone oxidoreductase activity	0	5.2	1	1	1	1	442	47.9667	9.15869
AN6700	AN6700 AspGDID:ASPL0000007308 COORDS:ChrI_A_nidulans_FGSC_A4:2897960-2894554C, translated using codon table 1 (1103 amino acids) Uncharacterized ORF; Ortholog(s) have cytosol localization	2.32455	5.17	1	5	5	5	1103	121.263	6.1001
AN2930	AN2930 AspGDID:ASPL0000037209 COORDS:ChrVI_A_nidulans_FGSC_A4:2356526-2355717C, translated using codon table 1 (232 amino acids) Uncharacterized ORF; Ortholog(s) have mitochondrion localization	0	5.17	1	1	1	1	232	25.7444	7.29834
AN0717	AN0717 AspGDID:ASPL0000053485 COORDS:ChrVIII_A_nidulans_FGSC_A4:2689352-2687945C, translated using codon table 1 (427 amino acids) Uncharacterized ORF; Putative histidinol-phosphate aminotransferase with a predicted role in histidine metabolism	0	5.15	1	1	1	1	427	46.1578	6.26514
AN6708	pdhA AspGDID:ASPL0000001752 COORDS:ChrI_A_nidulans_FGSC_A4:2923347-2921681C, translated using codon table 1 (488 amino acids) Verified ORF; Putative dihydrolipoamide S-acetyltransferase with a predicted role in pyruvate metabolism	0	5.12	1	2	2	2	488	51.823	6.46826
AN6607	AN6607 AspGDID:ASPL0000004473 COORDS:ChrI_A_nidulans_FGSC_A4:2607785-2607312C, translated using codon table 1 (137 amino acids) Uncharacterized ORF; Ortholog(s) have nucleus localization	1.67135	5.11	1	1	1	1	137	15.1773	5.38916
AN6840	AN6840 AspGDID:ASPL0000003151 COORDS:ChrI_A_nidulans_FGSC_A4:3351978-3353172W, translated using codon table 1 (294 amino acids) Uncharacterized ORF; Putative hydroxyacylglutathione hydrolase with a predicted role in the methylglyoxal bypass	0	5.1	1	1	1	1	294	32.6166	9.33447
AN5886	luA AspGDID:ASPL0000007160 COORDS:ChrI_A_nidulans_FGSC_A4:1907301-1909783W, translated using codon table 1 (772 amino acids) Verified ORF; Alpha-isopropylmalate isomerase with a predicted role in valine, leucine, and isoleucine metabolism; protein expressed at increased levels in a hapX mutant versus wild-type; transcript is induced by nitrate; protein induced by farnesol	1.9803	5.05	1	3	3	3	772	84.0515	5.88428
AN3842	rabB AspGDID:ASPL0000015781 COORDS:ChrII_A_nidulans_FGSC_A4:2893562-2892655C, translated using codon table 1 (218 amino acids) Verified ORF; Putative GTPase required for early endosome trafficking; recruits prototypical Rab5 effectors Vps19, Vps45 and Vps34 and plays the major role in endocytic degradation; involved in vacuolar biogenesis; synthetically lethal with srgG/rabA	0	5.05	1	1	1	1	218	23.6842	8.54346
AN5884	pyrF AspGDID:ASPL0000006339 COORDS:ChrI_A_nidulans_FGSC_A4:1923251-1922526C, translated using codon table 1 (241 amino acids) Verified ORF; Orotate phosphoribosyltransferase (OPRTase) that catalyzes the fifth step in pyrimidine biosynthesis	0	4.98	1	1	1	1	241	25.4435	7.37158
AN10507	hsp20 AspGDID:ASPL0000012366 COORDS:ChrII_A_nidulans_FGSC_A4:2008964-2008419C, translated using codon table 1 (181 amino acids) Uncharacterized ORF; Ortholog(s) have mRNA binding, unfolded protein binding activity, role in cellular response to unfolded protein, mRNA export from nucleus in response to heat stress, protein folding and cytosol, nucleus localization	0	4.97	1	1	1	1	181	20.5833	8.6167
AN2998	AN2998 AspGDID:ASPL0000036964 COORDS:ChrVI_A_nidulans_FGSC_A4:2144012-2140670C, translated using codon table 1 (1031 amino acids) Uncharacterized ORF; Putative multifunctional enzyme with a predicted role in one-carbon metabolism; palA-dependent expression independent of pH	8.79672	4.95	1	4	4	4	1031	110.718	8.33838
AN4402	AN4402 AspGDID:ASPL0000077985 COORDS:ChrIII_A_nidulans_FGSC_A4:2150995-2149676C, translated using codon table 1 (284 amino acids) Verified ORF; Ortholog(s) have voltage-gated anion channel activity and role in DNA transport, apoptotic process, cell redox homeostasis, ion transport, mitochondrion organization	0	4.93	1	1	1	2	284	29.8914	9.01221
AN9408	fasB AspGDID:ASPL0000059774 COORDS:ChrVIII_A_nidulans_FGSC_A4:540288-546624W, translated using codon table 1 (2093 amino acids) Verified ORF; Fatty acid synthase, beta subunit; multifunctional enzyme with a predicted role in cytosolic fatty acid formation	4.28152	4.92	1	7	7	7	2093	232.238	6.25244
AN8718	AN8718 AspGDID:ASPL0000076431 COORDS:ChrIII_A_nidulans_FGSC_A4:3031193-3028683C, translated using codon table 1 (711 amino acids) Uncharacterized ORF; Has domain(s) with predicted 2-dehydropantoate 2-reductase activity, NADP binding, coenzyme binding, oxidoreductase activity, oxidoreductase activity, acting on the CH-OH group of donors, NAD or NADP as acceptor activity	1.73302	4.92	1	2	2	2	711	77.6013	8.1333
AN0127	AN0127 AspGDID:ASPL0000059928 COORDS:ChrVIII_A_nidulans_FGSC_A4:4514401-4515922W, translated using codon table 1 (429 amino acids) Uncharacterized ORF; Ortholog(s) have phosphatidylinositol binding, ubiquitin binding activity	0	4.9	1	1	1	1	429	46.8478	8.63135
AN5100	AN5100 AspGDID:ASPL0000031106 COORDS:ChrV_A_nidulans_FGSC_A4:1159493-1160822W, translated using codon table 1 (369 amino acids) Uncharacterized ORF; Ortholog(s) have phospholipid-translocating ATPase activity and role in actin cortical patch localization, endocytosis, intracellular protein transport, phospholipid translocation	0	4.88	1	1	1	1	369	41.816	8.44092
AN10170	AN10170 AspGDID:ASPL0000060627 COORDS:ChrVIII_A_nidulans_FGSC_A4:953825-955378W, translated using codon table 1 (394 amino acids) Uncharacterized ORF; Ortholog(s) have ATPase activity, role in negative regulation of G2/M transition of mitotic cell cycle and cytosol, nucleus localization	2.27727	4.82	1	2	2	2	394	43.645	7.82568
AN1883	AN1883 AspGDID:ASPL0000043520 COORDS:ChrVII_A_nidulans_FGSC_A4:2153076-2154781W, translated using codon table 1 (416 amino acids) Verified ORF; Putative argininosuccinate synthase with a predicted role in arginine metabolism; intracellular; protein abundance decreased by menadione stress	4.95029	4.81	1	2	2	2	416	46.1276	5.50342
AN4252	AN4252 AspGDID:ASPL0000010019 COORDS:ChrII_A_nidulans_FGSC_A4:1612348-1613033W, translated using codon table 1 (189 amino acids) Uncharacterized ORF; Ortholog of <i>A. nidulans FGSC A4</i> : AN10165, <i>A. fumigatus Af293</i> : Afu1g06580/hel10, Afu1g11910, <i>A. niger CBS 513.88</i> : An18g05640, An08g04120 and <i>A. oryzae RIB40</i> : AO090001000456, AO090001000373	2.04946	4.76	1	1	1	1	189	20.8755	6.65381
AN1509	AN1509 AspGDID:ASPL0000043999 COORDS:ChrVII_A_nidulans_FGSC_A4:1013031-1013782W, translated using codon table 1 (232 amino acids) Uncharacterized ORF; Ortholog of <i>A. fumigatus Af293</i> : Afu8g05120, <i>A. niger CBS 513.88</i> : An16g07630, <i>A. oryzae RIB40</i> : AO090005000631, <i>Aspergillus wentii</i> : Aspwe1_0044080 and <i>Aspergillus sydowii</i> : Aspsy1_0028718	0	4.74	1	1	1	1	232	26.478	9.62744
AN4978	AN4978 AspGDID:ASPL0000075947 COORDS:ChrIII_A_nidulans_FGSC_A4:393117-391277C, translated using codon table 1 (296 amino acids) Uncharacterized ORF; Ortholog(s) have role in mRNA export from nucleus and nucleus localization	2.406	4.73	1	1	1	1	296	34.6972	9.45166
AN9339	catB AspGDID:ASPL0000057967 COORDS:ChrVIII_A_nidulans_FGSC_A4:332021-329633C, translated using codon table 1 (721 amino acids) Verified ORF; Hyphal catalase with a predicted role in gluconic acid and gluconate metabolism	4.21851	4.72	1	3	3	3	721	79.1435	5.07178
AN10540	AN10540 AspGDID:ASPL0000077747 COORDS:ChrIII_A_nidulans_FGSC_A4:2400481-2402725W, translated using codon table 1 (707 amino acids) Uncharacterized ORF; Ortholog(s) have dipeptidyl-peptidase activity and cytoplasm, nucleus localization	0	4.67	1	3	3	3	707	78.927	5.61768
AN5802	swoK AspGDID:ASPL0000007525 COORDS:ChrI_A_nidulans_FGSC_A4:2200972-2199896C, translated using codon table 1 (217 amino acids) Verified ORF; Protein with similarity to SR-proteins involved in mRNA maturation and in transport of mRNA out of the nucleus; mutants display abnormal swellings, thickening along the hyphae and defects in cell polarity	0	4.61	1	1	1	1	217	26.4968	9.40771
AN6508	gsk3 AspGDID:ASPL0000007962 COORDS:ChrI_A_nidulans_FGSC_A4:2324477-2322891C, translated using codon table 1 (394 amino acids) Uncharacterized ORF; Protein kinase; transcript upregulated in response to camptothecin; mutants have brown pigment, a conidiaton defect and a strong growth defect but defects remediated by sucrose; required for nuclear import of CrzA under alkaline pH stress	1.67607	4.57	1	2	2	2	394	45.2352	8.51416
AN1268	AN1268 AspGDID:ASPL0000061905 COORDS:ChrVIII_A_nidulans_FGSC_A4:1000008-994264C, translated using codon table 1 (1825 amino acids) Uncharacterized ORF; Ortholog of <i>A. nidulans FGSC A4</i> : AN5649, AN1674, AN0384, AN7262, <i>A. fumigatus Af293</i> : Afu1g01700, Afu2g17000, Afu4g08730, Afu4g13630, Afu1g10012 and <i>A. niger CBS 513.88</i> : An01g09380, An01g06520, An04g09080, An04g03600	7.59899	4.49	1	4	4	4	1825	204.637	5.49072
AN7388	cpeA AspGDID:ASPL0000067028 COORDS:ChrIV_A_nidulans_FGSC_A4:114525-112306C, translated using codon table 1 (739 amino acids) Verified ORF; Putative catalase-peroxidase with a predicted role in gluconic acid and gluconate metabolism; protein also identified as laccase II which is expressed during sexual development	1.94046	4.47	1	2	2	3	739	82.0593	6.29053
AN0933	crhC AspGDID:ASPL0000055196 COORDS:ChrVIII_A_nidulans_FGSC_A4:2025485-2024090C, translated using codon table 1 (405 amino acids) Uncharacterized ORF; Putative transglycosidase with a predicted role in glucan processing; predicted glycosyl phosphatidylinositol (GPI)-anchor	0	4.44	1	1	1	1	405	42.3265	4.13232
AN0034	AN0034 AspGDID:ASPL0000055883 COORDS:ChrVIII_A_nidulans_FGSC_A4:4806823-4808836W, translated using codon table 1 (590 amino acids) Uncharacterized ORF; Putative glycerone kinase with a predicted role in glycerol metabolism; transcript upregulated by growth in glycerol	2.03016	4.41	1	1	1	1	590	62.4865	6.03662
AN6287	AN6287 AspGDID:ASPL0000005674 COORDS:ChrI_A_nidulans_FGSC_A4:648415-649427W, translated using codon table 1 (227 amino acids) Uncharacterized ORF; Putative F1F0-ATPase complex subunit with a predicted role in energy metabolism	1.88421	4.41	1	1	1	1	227	23.6889	9.5542
AN10030	AN10030 AspGDID:ASPL0000051961 COORDS:ChrVIII_A_nidulans_FGSC_A4:4185494-4187032W, translated using codon table 1 (477 amino acids) Uncharacterized ORF; Putative alkaline serine protease; predicted glycosylphosphatidylinositol (GPI)-anchored protein	2.91296	4.4	1	2	2	2	477	50.4193	6.21436
AN7721	AN7721 AspGDID:ASPL0000068360 COORDS:ChrIV_A_nidulans_FGSC_A4:2477497-2479197W, translated using codon table 1 (478 amino acids) Uncharacterized ORF; Putative translocon, alpha subunit; ortholog of <i>S. cerevisiae</i> Sec61p	2.3322	4.39	1	1	1	1	478	52.1816	8.19189
AN1408	AN1408 AspGDID:ASPL0000047042 COORDS:ChrVII_A_nidulans_FGSC_A4:695815-692690C, translated using codon table 1 (985 amino acids) Uncharacterized ORF; Putative U5 snRNP-specific protein; expression reduced after exposure to farnesol	2.0002	4.37	1	1	2	2	985	109.824	5.21143
AN2460	AN2460 AspGDID:ASPL0000051281 COORDS:ChrVII_A_nidulans_FGSC_A4:4010091-4012019W, translated using codon table 1 (642 amino acids) Uncharacterized ORF; Ortholog of <i>A. fumigatus Af293</i> : Afu6g10400, <i>A. niger CBS 513.88</i> : An11g00970, <i>A. oryzae RIB40</i> : AO090023000235, <i>Aspergillus wentii</i> : Aspwe1_0039392 and <i>Aspergillus sydowii</i> : Aspsy1_0039343	0	4.36	1	1	1	1	642	69.5619	9.56885
AN0708	aromA AspGDID:ASPL0000055969 COORDS:ChrVIII_A_nidulans_FGSC_A4:2726364-2724600C, translated using codon table 1 (574 amino acids) Verified ORF; Putative pentafunctional AROM polypeptide with 3-dehydroquinate synthase, 3-dehydroquinate dehydratase, shikimate 5-dehydrogenase, shikimate kinase, and EPSP synthase activities; has a predicted role in aromatic amino acid biosynthesis	0	4.36	1	2	2	2	574	61.2351	7.21045
AN8270	AN8270 AspGDID:ASPL0000010457 COORDS:ChrII_A_nidulans_FGSC_A4:1340420-1338164C, translated using codon table 1 (718 amino acids) Uncharacterized ORF; Has domain(s) with predicted GTP binding activity and role in cell cycle	0	4.32	1	1	1	1	718	79.4271	6.50732
AN1913	AN1913 AspGDID:ASPL0000048471 COORDS:ChrVII_A_nidulans_FGSC_A4:2235691-2237629W, translated using codon table 1 (606 amino acids) Uncharacterized ORF; Putative lysyl-tRNA synthetase with a predicted role in lysine metabolism	2.08804	4.29	1	2	2	2	606	69.0848	6.15088
AN5583	aslA AspGDID:ASPL0000031423 COORDS:ChrV_A_nidulans_FGSC_A4:2327378-2328452W, translated using codon table 1 (306 amino acids) Verified ORF; Putative C2H2 zinc finger transcription factor, involved in vacuolar sequestration of potassium and vacuolar biogenesis	0	4.25	1	1	1	1	306	35.5368	8.35303
AN3748	AN3748 AspGDID:ASPL0000017044 COORDS:ChrII_A_nidulans_FGSC_A4:3192507-3193707W, translated using codon table 1 (307 amino acids) Uncharacterized ORF; Putative ATP phosphoribosyltransferase with a predicted role in histidine metabolism	2.26025	4.23	1	1	1	1	307	32.9315	5.33838
AN4401	AN4401 AspGDID:ASPL0000073587 COORDS:ChrIII_A_nidulans_FGSC_A4:2153958-2151708C, translated using codon table 1 (571 amino acids) Uncharacterized ORF; Putative asparagine synthase with a predicted role in asparagine metabolism	0	4.2	1	2	2	2	571	64.337	6.01123
AN5799	AN5799 AspGDID:ASPL0000003421 COORDS:ChrI_A_nidulans_FGSC_A4:2206943-2205446C, translated using codon table 1 (456 amino acids) Uncharacterized ORF; Putative gamma-glutamyl phosphate reductase with a predicted role in proline metabolism	0	4.17	1	1	1	1	456	48.8326	6.3667
AN5662	AN5662 AspGDID:ASPL0000026953 COORDS:ChrV_A_nidulans_FGSC_A4:2049456-2047075C, translated using codon table 1 (722 amino acids) Uncharacterized ORF; Ortholog(s) have cytosol localization	2.12095	4.16	2	3	3	3	722	82.9372	7.1665
AN3359	AN3359 AspGDID:ASPL0000040627 COORDS:ChrVI_A_nidulans_FGSC_A4:970941-969203C, translated using codon table 1 (554 amino acids) Uncharacterized ORF; Has domain(s) with predicted amino acid transmembrane transporter activity, role in amino acid transmembrane transport, transmembrane transport and membrane localization	0	4.15	1	1	1	1	554	60.7687	8.73389
AN0232	ureD AspGDID:ASPL0000062920 COORDS:ChrVIII_A_nidulans_FGSC_A4:4207521-4208452W, translated using codon table 1 (266 amino acids) Verified ORF; Nickel-binding protein involved in utilization of urea as a nitrogen source	0	4.14	1	1	1	1	266	28.6866	5.88428
AN11106	AN11106 AspGDID:ASPL0000073849 COORDS:ChrIII_A_nidulans_FGSC_A4:3079421-3078451C, translated using codon table 1 (266 amino acids) Uncharacterized ORF; Ortholog of <i>A. nidulans FGSC A4</i> : AN1196, <i>A. fumigatus Af293</i> : Afu1g10800, Afu6g02390, <i>A. niger CBS 513.88</i> : An12g08360, An08g03040 and <i>A. oryzae RIB40</i> : AO090038000335, AO090120000126	0	4.14	1	1	1	1	266	29.9325	9.74463
AN1922	AN1922 AspGDID:ASPL0000043868 COORDS:ChrVII_A_nidulans_FGSC_A4:2267504-2269101W, translated using codon table 1 (484 amino acids) Uncharacterized ORF; Ortholog(s) have structural molecule activity	0	4.13	1	1	1	1	484	53.8056	6.34131
AN9297	AN9297 AspGDID:ASPL0000059754 COORDS:ChrVIII_A_nidulans_FGSC_A4:210686-212532W, translated using codon table 1 (589 amino acids) Uncharacterized ORF; Has domain(s) with predicted FAD binding, oleate hydratase activity and role in fatty acid metabolic process	2.13038	4.07	1	2	2	2	589	64.5144	5.65576
AN2903	pepE AspGDID:ASPL0000040189 COORDS:ChrVI_A_nidulans_FGSC_A4:2446846-2448203W, translated using codon table 1 (394 amino acids) Uncharacterized ORF; Aspartic protease; protein expressed at decreased levels in a hapX mutant versus wild-type	3.66767	4.06	1	1	1	1	394	42.7734	4.97021
AN5803	fimA AspGDID:ASPL0000003499 COORDS:ChrI_A_nidulans_FGSC_A4:2196450-2198683W, translated using codon table 1 (640 amino acids) Verified ORF; Predicted fimbrin protein; a highly conserved protein that contains two actin-binding domains (ABD) and a predicted EF hand calcium-binding domain; involved in hyphal polarity and conidiophore development; menadione-induced protein	2.51417	4.06	1	2	2	2	640	71.8412	6.07471
AN8706	gnaA AspGDID:ASPL0000074909 COORDS:ChrIII_A_nidulans_FGSC_A4:3061920-3062499W, translated using codon table 1 (173 amino acids) Uncharacterized ORF; Putative glucosamine-phosphate N-acetyltransferase with a predicted role in chitin biosynthesis	0	4.05	1	1	1	1	173	19.3039	6.53662
AN5749	AN5749 AspGDID:ASPL0000032961 COORDS:ChrV_A_nidulans_FGSC_A4:1813682-1814956W, translated using codon table 1 (420 amino acids) Verified ORF; Has domain(s) with predicted hydrolase activity and role in metabolic process	0	4.05	1	1	1	1	420	44.1194	4.97021
AN5577	sodB AspGDID:ASPL0000032078 COORDS:ChrV_A_nidulans_FGSC_A4:2351963-2352813W, translated using codon table 1 (223 amino acids) Verified ORF; Manganese-superoxide dismutase	0	4.04	1	1	1	1	223	24.4975	8.76318
AN4390	ecmA AspGDID:ASPL0000074755 COORDS:ChrIII_A_nidulans_FGSC_A4:2177699-2176447C, translated using codon table 1 (396 amino acids) Uncharacterized ORF; Putative GPI-anchored protein with similarity to Saccharomyces cerevisiae Ecm33p; predicted role in cell wall biosynthesis	0	4.04	1	1	1	1	396	40.9515	4.44971
AN2332	AN2332 AspGDID:ASPL0000047708 COORDS:ChrVII_A_nidulans_FGSC_A4:3585765-3586749W, translated using codon table 1 (273 amino acids) Uncharacterized ORF; Putative succinate dehydrogenase with a predicted role in the TCA cycle	0	4.03	1	1	1	1	273	31.3237	8.83643
AN6838	tubC AspGDID:ASPL0000005858 COORDS:ChrI_A_nidulans_FGSC_A4:3345187-3346833W, translated using codon table 1 (449 amino acids) Uncharacterized ORF; Beta-tubulin, highly conserved component of microtubules; A. nidulans has two beta-tubulin genes, tubC and benA; expression of tubC increases during conidiation	2.14174	4.01	1	1	1	1	449	50.0288	4.90674
AN6341	AN6341 AspGDID:ASPL0000000923 COORDS:ChrI_A_nidulans_FGSC_A4:472947-470724C, translated using codon table 1 (611 amino acids) Uncharacterized ORF; Protein with similarity to Saccharomyces cerevisiae Crn1p; predicted role in actin patch assembly	0	3.93	1	2	2	2	611	66.4684	5.69385
AN6676	AN6676 AspGDID:ASPL0000005578 COORDS:ChrI_A_nidulans_FGSC_A4:2813641-2814743W, translated using codon table 1 (281 amino acids) Uncharacterized ORF; Has domain(s) with predicted nucleic acid binding, nucleotide binding activity	2.01403	3.91	1	1	1	1	281	31.498	8.74854
AN1901	pdmA AspGDID:ASPL0000046636 COORDS:ChrVII_A_nidulans_FGSC_A4:2193352-2194936W, translated using codon table 1 (511 amino acids) Verified ORF; Putative sterol 14 alpha-demethylase with a predicted role in sterol metabolism	0	3.91	1	1	1	1	511	57.9057	8.36768
AN2208	AN2208 AspGDID:ASPL0000046309 COORDS:ChrVII_A_nidulans_FGSC_A4:3206309-3207657W, translated using codon table 1 (360 amino acids) Verified ORF; Putative galactose 1-dehydrogenase with a predicted role in galactonic acid and galactonate metabolism; NAD binding Rossmann fold oxidoreductase; intracellular, menadione stress-induced protein	0	3.89	1	1	1	1	360	40.1106	7.10791
AN10627	AN10627 AspGDID:ASPL0000076121 COORDS:ChrIII_A_nidulans_FGSC_A4:51911-53370W, translated using codon table 1 (389 amino acids) Uncharacterized ORF; Has domain(s) with predicted GTP binding, GTPase activity, structural constituent of cytoskeleton activity, role in GTP catabolic process, microtubule-based process, protein polymerization and microtubule, protein complex localization	0	3.86	2	1	1	1	389	43.5271	8.35303
AN12449	AN12449 AspGDID:ASPL0000096108 COORDS:ChrII_A_nidulans_FGSC_A4:846963-849284W, translated using codon table 1 (702 amino acids) Uncharacterized ORF; Has domain(s) with predicted NAD(P)+ transhydrogenase (AB-specific) activity, NAD(P)+ transhydrogenase activity, NADP binding activity, role in oxidation-reduction process, proton transport and integral component of membrane localization	0	3.85	1	1	1	1	702	73.4986	9.33447
AN1904	AN1904 AspGDID:ASPL0000042830 COORDS:ChrVII_A_nidulans_FGSC_A4:2215830-2213662C, translated using codon table 1 (548 amino acids) Uncharacterized ORF; Ortholog(s) have chaperonin-containing T-complex localization	3.75065	3.83	1	1	1	1	548	59.7592	5.65576
AN10745	AN10745 AspGDID:ASPL0000008876 COORDS:ChrI_A_nidulans_FGSC_A4:2103220-2101219C, translated using codon table 1 (600 amino acids) Uncharacterized ORF; Ortholog(s) have mitochondrion localization	0	3.83	1	2	2	2	600	66.3001	9.42236
AN0870	AN0870 AspGDID:ASPL0000052900 COORDS:ChrVIII_A_nidulans_FGSC_A4:2217373-2218540W, translated using codon table 1 (314 amino acids) Uncharacterized ORF; Putative transporter with a predicted role in small molecule transport	1.72401	3.82	1	1	1	1	314	32.9283	9.36377
AN4080	AN4080 AspGDID:ASPL0000018155 COORDS:ChrII_A_nidulans_FGSC_A4:2156283-2157899W, translated using codon table 1 (368 amino acids) Uncharacterized ORF; Ortholog(s) have role in cytoplasmic translation, filamentous growth and cytosol, nucleus, polysomal ribosome, polysome localization	2.30622	3.8	1	1	1	1	368	40.4825	8.90967
AN4135	sdeB AspGDID:ASPL0000012649 COORDS:ChrII_A_nidulans_FGSC_A4:1983253-1981834C, translated using codon table 1 (449 amino acids) Verified ORF; Putative delta-9-stearic acid desaturase; converts palmitic acid and stearic acid to palmitoleic acid and oleic acid; null mutant has decreased fatty acid content; synthetically lethal with sdeA mutation	2.21094	3.79	1	1	1	1	449	50.9299	8.98291
AN11125	AN11125 AspGDID:ASPL0000070935 COORDS:ChrIII_A_nidulans_FGSC_A4:2651397-2649233C, translated using codon table 1 (689 amino acids) Uncharacterized ORF; Ortholog(s) have glycine-tRNA ligase activity, role in DNA-templated transcription, termination, mitochondrial glycyl-tRNA aminoacylation and cytosol, mitochondrion localization	4.69075	3.77	1	2	2	2	689	78.0714	6.87354
AN10182	AN10182 AspGDID:ASPL0000055955 COORDS:ChrVIII_A_nidulans_FGSC_A4:759975-761121W, translated using codon table 1 (345 amino acids) Uncharacterized ORF; Putative translation initiation factor 3, subunit f (eIF-3f); expression reduced after exposure to farnesol	1.95598	3.77	1	1	1	1	345	37.3649	4.89404
AN7659	AN7659 AspGDID:ASPL0000065093 COORDS:ChrIV_A_nidulans_FGSC_A4:2294510-2296239W, translated using codon table 1 (477 amino acids) Uncharacterized ORF; Ortholog(s) have RNA helicase activity, RNA-dependent ATPase activity, inositol hexakisphosphate binding activity and role in mRNA export from nucleus, translational termination	0	3.77	1	1	1	1	477	52.3593	6.56592
AN10298	AN10298 AspGDID:ASPL0000044746 COORDS:ChrVII_A_nidulans_FGSC_A4:3834653-3836283W, translated using codon table 1 (424 amino acids) Verified ORF; 3-phosphoserine aminotransferase; intracellular; protein abundance decreased by menadione stress	0	3.77	1	1	1	1	424	46.5103	5.87158
AN0648	trpC AspGDID:ASPL0000063020 COORDS:ChrVIII_A_nidulans_FGSC_A4:2900979-2902973W, translated using codon table 1 (664 amino acids) Verified ORF; Trifunctional protein involved in tryptophan biosynthesis; forms a complex with TrpA and catalyzes the first, third and fourth steps of tryptophan biosynthesis from chorismate	0	3.77	1	2	2	2	664	71.8118	6.66846
AN0290	AN0290 AspGDID:ASPL0000059874 COORDS:ChrVIII_A_nidulans_FGSC_A4:3999900-3998805C, translated using codon table 1 (266 amino acids) Uncharacterized ORF; Ortholog(s) have actin filament binding activity and role in actomyosin contractile ring contraction, barbed-end actin filament capping, cellular protein localization, filamentous growth, mitotic cytokinesis	0	3.76	1	1	1	1	266	30.0799	5.021
AN10562	msrA AspGDID:ASPL0000072011 COORDS:ChrIII_A_nidulans_FGSC_A4:1811424-1810659C, translated using codon table 1 (213 amino acids) Verified ORF; Putative methionine sulfoxide reductase with a predicted role in the reduction of methionine sulfoxide to methionine	0	3.76	1	1	1	1	213	23.7165	7.23975
AN2964	pdhX AspGDID:ASPL0000041186 COORDS:ChrVI_A_nidulans_FGSC_A4:2230286-2229306C, translated using codon table 1 (296 amino acids) Uncharacterized ORF; Putative pyruvate dehydrogenase complex component	2.02507	3.72	1	1	1	1	296	31.7331	9.12939
AN3134	AN3134 AspGDID:ASPL0000038552 COORDS:ChrVI_A_nidulans_FGSC_A4:1722811-1720942C, translated using codon table 1 (538 amino acids) Uncharacterized ORF; Ortholog(s) have role in cellular response to drug and chaperonin-containing T-complex, nucleus localization	0	3.72	1	1	1	1	538	58.9467	6.21436
AN7051	metG AspGDID:ASPL0000069608 COORDS:ChrIV_A_nidulans_FGSC_A4:1191492-1190058C, translated using codon table 1 (458 amino acids) Verified ORF; Cystathionine beta-lyase, enzyme of the methionine biosynthesis pathway; mutants show a reduced rate of DNA damage repair	0	3.71	1	1	1	1	458	50.3277	7.86963
AN8940	AN8940 AspGDID:ASPL0000051549 COORDS:ChrVII_A_nidulans_FGSC_A4:372551-374659W, translated using codon table 1 (702 amino acids) Uncharacterized ORF; Ortholog of <i>Aspergillus terreus NIH2624</i> : ATET_03481	0	3.7	1	1	1	1	702	77.5327	5.78271
AN3712	AN3712 AspGDID:ASPL0000011621 COORDS:ChrII_A_nidulans_FGSC_A4:3307183-3306242C, translated using codon table 1 (245 amino acids) Verified ORF; Ortholog(s) have cytoplasm localization	1.98557	3.67	1	1	1	1	245	27.0227	6.41748
AN2412	cmkA AspGDID:ASPL0000047422 COORDS:ChrVII_A_nidulans_FGSC_A4:3847793-3849525W, translated using codon table 1 (414 amino acids) Verified ORF; Calcium/calmodulin-dependent protein kinase A; essential for growth and nuclear division; expression downregulated by farnesol; transcript upregulated by camptothecin; mutants have a moderate growth defect and increased pigment production	2.29052	3.62	1	1	1	1	414	46.775	6.87354
AN1287	stoB AspGDID:ASPL0000059788 COORDS:ChrVIII_A_nidulans_FGSC_A4:944196-945520W, translated using codon table 1 (416 amino acids) Uncharacterized ORF; Putative stomatin-like protein, localizes in mitochondria	1.94991	3.61	1	1	1	1	416	45.1525	7.62061
AN7418	AN7418 AspGDID:ASPL0000063435 COORDS:ChrIV_A_nidulans_FGSC_A4:18239-15947C, translated using codon table 1 (694 amino acids) Uncharacterized ORF; Has domain(s) with predicted oxidoreductase activity and role in metabolic process	0	3.6	1	1	1	1	694	78.4423	6.58057
AN7498	AN7498 AspGDID:ASPL0000068560 COORDS:ChrIV_A_nidulans_FGSC_A4:1727547-1728624W, translated using codon table 1 (336 amino acids) Uncharacterized ORF; Ortholog(s) have deoxyhypusine monooxygenase activity	1.64423	3.57	1	1	1	1	336	36.6426	4.77979
AN2992	AN2992 AspGDID:ASPL0000034768 COORDS:ChrVI_A_nidulans_FGSC_A4:2156698-2155724C, translated using codon table 1 (280 amino acids) Uncharacterized ORF; Ortholog(s) have cytosol, eukaryotic translation initiation factor 2 complex, multi-eIF complex localization	0	3.57	1	1	1	1	280	31.181	8.90967
AN5747	AN5747 AspGDID:ASPL0000032311 COORDS:ChrV_A_nidulans_FGSC_A4:1819371-1818026C, translated using codon table 1 (393 amino acids) Uncharacterized ORF; Ortholog(s) have protein domain specific binding activity	1.74842	3.56	1	1	1	1	393	44.2103	5.80811
AN2846	gpxA AspGDID:ASPL0000039167 COORDS:ChrVI_A_nidulans_FGSC_A4:2617777-2616848C, translated using codon table 1 (282 amino acids) Verified ORF; Putative glutathione peroxidase with a predicted role in glutathione biosynthesis; protein induced by farnesol	1.70032	3.55	1	1	1	1	282	31.1661	9.51025
AN4748	AN4748 AspGDID:ASPL0000071099 COORDS:ChrIII_A_nidulans_FGSC_A4:1109329-1110486W, translated using codon table 1 (339 amino acids) Uncharacterized ORF; Has domain(s) with predicted nucleic acid binding, nucleotide binding activity	0	3.54	1	1	1	1	339	38.6221	9.39307
AN3407	AN3407 AspGDID:ASPL0000037165 COORDS:ChrVI_A_nidulans_FGSC_A4:814982-812732C, translated using codon table 1 (712 amino acids) Uncharacterized ORF; Has domain(s) with predicted catalytic activity, serine-type peptidase activity and role in proteolysis	0	3.51	1	1	1	1	712	79.0911	6.32861
AN2953	AN2953 AspGDID:ASPL0000036022 COORDS:ChrVI_A_nidulans_FGSC_A4:2279259-2280203W, translated using codon table 1 (314 amino acids) Uncharacterized ORF; Ortholog of <i>A. fumigatus Af293</i> : Afu3g07890, <i>A. niger CBS 513.88</i> : An02g11360, <i>A. oryzae RIB40</i> : AO090005001486, <i>Aspergillus wentii</i> : Aspwe1_0041944 and <i>Aspergillus sydowii</i> : Aspsy1_0056308	0	3.5	1	1	1	1	314	35.0439	4.52588
AN8233	AN8233 AspGDID:ASPL0000012804 COORDS:ChrII_A_nidulans_FGSC_A4:1223040-1221759C, translated using codon table 1 (409 amino acids) Uncharacterized ORF; Ortholog(s) have phosphatidylinositol transporter activity	0	3.42	1	1	1	1	409	44.5485	5.04639
AN5451	AN5451 AspGDID:ASPL0000027269 COORDS:ChrV_A_nidulans_FGSC_A4:2775012-2776410W, translated using codon table 1 (440 amino acids) Uncharacterized ORF; Ortholog(s) have polyubiquitin binding activity, role in negative regulation of protein catabolic process and cytosol, nucleus localization	0	3.41	1	1	1	1	440	46.2742	4.99561
AN10797	AN10797 AspGDID:ASPL0000005127 COORDS:ChrI_A_nidulans_FGSC_A4:661477-662619W, translated using codon table 1 (353 amino acids) Uncharacterized ORF; Ortholog(s) have mitochondrion localization	0	3.4	1	1	1	1	353	37.5494	6.94678
AN8815	AN8815 AspGDID:ASPL0000072559 COORDS:ChrIII_A_nidulans_FGSC_A4:2720823-2719555C, translated using codon table 1 (359 amino acids) Verified ORF; Putative isoflavone reductase family protein; intracellular, menadione stress-induced protein	0	3.34	1	1	1	1	359	40.4528	5.78271
AN8722	sub2 AspGDID:ASPL0000074897 COORDS:ChrIII_A_nidulans_FGSC_A4:3020958-3022754W, translated using codon table 1 (369 amino acids) Uncharacterized ORF; Putative ATP-dependent RNA helicase; PalA-dependent expression independent of pH	2.04474	3.25	1	1	1	1	369	41.6184	7.85498
AN3780	AN3780 AspGDID:ASPL0000017006 COORDS:ChrII_A_nidulans_FGSC_A4:3078385-3075839C, translated using codon table 1 (836 amino acids) Uncharacterized ORF; Putative alpha-L-rhamnosidase	0	3.23	1	1	1	1	836	93.3959	5.69385
AN5391	AN5391 AspGDID:ASPL0000029021 COORDS:ChrV_A_nidulans_FGSC_A4:2964553-2963807C, translated using codon table 1 (248 amino acids) Uncharacterized ORF; Has domain(s) with predicted zinc ion binding activity	0	3.23	1	1	1	1	248	27.093	6.20166
AN0179	AN0179 AspGDID:ASPL0000057537 COORDS:ChrVIII_A_nidulans_FGSC_A4:4358077-4356935C, translated using codon table 1 (313 amino acids) Verified ORF; Putative oxidoreductase; protein induced by farnesol	0	3.19	1	1	1	1	313	34.1221	9.02686
AN8863	AN8863 AspGDID:ASPL0000075565 COORDS:ChrIII_A_nidulans_FGSC_A4:2565709-2567199W, translated using codon table 1 (409 amino acids) Verified ORF; Nap/SET family protein; putative nucleosome assembly protein; transcript upregulated in response to camptothecin; protein induced by farnesol	1.66598	3.18	1	1	1	1	409	46.2645	4.53857
AN4288	AN4288 AspGDID:ASPL0000015327 COORDS:ChrII_A_nidulans_FGSC_A4:1502651-1500083C, translated using codon table 1 (760 amino acids) Uncharacterized ORF; Protein expressed at decreased levels in a hapX mutant versus wild-type; AN4288 and AN9411 in version 4 of the A. nidulans annotation were identical, AN9411 has been merged with AN4288 such that AN4288 remains and AN9411 was deleted	0	3.16	1	1	1	1	760	83.3669	6.55127
AN4174	AN4174 AspGDID:ASPL0000011175 COORDS:ChrII_A_nidulans_FGSC_A4:1868480-1867190C, translated using codon table 1 (349 amino acids) Uncharacterized ORF; Putative lactoylglutathione lyase with a predicted role in the methylglyoxal bypass	1.70215	3.15	1	1	1	1	349	40.0049	6.80029
AN5121	AN5121 AspGDID:ASPL0000029143 COORDS:ChrV_A_nidulans_FGSC_A4:1218845-1217700C, translated using codon table 1 (349 amino acids) Verified ORF; Protein similar to proteasome regulatory subunit 8; menadione stress-induced protein	0	3.15	1	1	1	1	349	39.0222	5.98584
AN11926	AN11926 AspGDID:ASPL0000091533 COORDS:ChrVI_A_nidulans_FGSC_A4:517436-515873C, translated using codon table 1 (414 amino acids) Uncharacterized ORF; Protein of unknown function	0	3.14	1	1	1	1	414	47.1271	9.1001
AN1163	AN1163 AspGDID:ASPL0000062455 COORDS:ChrVIII_A_nidulans_FGSC_A4:1336458-1334056C, translated using codon table 1 (800 amino acids) Uncharacterized ORF; Putative chaperone; ortholog of <i>S. cerevisiae</i> Hsp78p; expression upregulated after exposure to farnesol	0	3.13	1	1	1	1	800	88.5858	6.84424
AN1847	AN1847 AspGDID:ASPL0000051760 COORDS:ChrVII_A_nidulans_FGSC_A4:2053414-2052484C, translated using codon table 1 (288 amino acids) Uncharacterized ORF; Protein of unknown function	0	3.13	1	1	1	1	288	31.8872	9.93506
AN5646	AN5646 AspGDID:ASPL0000026967 COORDS:ChrV_A_nidulans_FGSC_A4:2106729-2108089W, translated using codon table 1 (417 amino acids) Uncharacterized ORF; Putative enzyme with a predicted role in fatty acid degradation	0	3.12	1	1	1	1	417	43.3905	7.25439
AN8843	AN8843 AspGDID:ASPL0000074123 COORDS:ChrIII_A_nidulans_FGSC_A4:2616143-2614971C, translated using codon table 1 (355 amino acids) Uncharacterized ORF; Putative homoserine kinase with a predicted role in glycine, serine, and threonine metabolism	0	3.1	1	1	1	1	355	38.3701	6.87354
AN5130	AN5130 AspGDID:ASPL0000033086 COORDS:ChrV_A_nidulans_FGSC_A4:1238670-1237254C, translated using codon table 1 (454 amino acids) Verified ORF; Ortholog(s) have coproporphyrinogen oxidase activity, role in cellular response to hypoxia, heme biosynthetic process and cell surface, cytosol, mitochondrion, nucleus, yeast-form cell wall localization	1.98509	3.08	1	1	1	1	454	52.274	7.85498
AN5784	AN5784 AspGDID:ASPL0000030334 COORDS:ChrV_A_nidulans_FGSC_A4:1711583-1710744C, translated using codon table 1 (261 amino acids) Uncharacterized ORF; Ortholog(s) have role in proteasomal ubiquitin-independent protein catabolic process, proteasome-mediated ubiquitin-dependent protein catabolic process and cytosol, nucleus, proteasome core complex, beta-subunit complex localization	0	3.07	1	1	1	1	261	28.5904	6.43018
AN1015	AN1015 AspGDID:ASPL0000059322 COORDS:ChrVIII_A_nidulans_FGSC_A4:1796219-1799301W, translated using codon table 1 (879 amino acids) Uncharacterized ORF; Putative phosphorylase with a predicted role in glycogen degradation	0	3.07	1	1	1	1	879	100.191	5.77002
AN4956	AN4956 AspGDID:ASPL0000073677 COORDS:ChrIII_A_nidulans_FGSC_A4:456328-458626W, translated using codon table 1 (687 amino acids) Verified ORF; Large subunit of acetolactate synthase involved in branched-chain amino acid biosynthesis under hypoxic conditions	2.52239	3.06	1	1	1	1	687	75.2518	8.49951
AN10542	AN10542 AspGDID:ASPL0000070501 COORDS:ChrIII_A_nidulans_FGSC_A4:2377436-2376386C, translated using codon table 1 (327 amino acids) Uncharacterized ORF; Ortholog of <i>A. fumigatus Af293</i> : Afu4g06210, <i>A. niger CBS 513.88</i> : An04g00510, <i>A. oryzae RIB40</i> : AO090023000969, <i>Aspergillus sydowii</i> : Aspsy1_0094879 and <i>Aspergillus terreus NIH2624</i> : ATET_05601	0	3.06	1	1	1	1	327	37.2621	8.52881
AN10220	ccp1 AspGDID:ASPL0000044163 COORDS:ChrVII_A_nidulans_FGSC_A4:1416046-1417189W, translated using codon table 1 (361 amino acids) Verified ORF; Putatice cytochrome c peroxidase; intracellular; protein abundance decreased by menadione stress	0	3.05	1	1	1	1	361	39.9119	8.79248
AN10290	AN10290 AspGDID:ASPL0000050929 COORDS:ChrVII_A_nidulans_FGSC_A4:3514071-3512825C, translated using codon table 1 (394 amino acids) Uncharacterized ORF; Has domain(s) with predicted FMN binding, oxidoreductase activity, oxidoreductase activity, acting on the CH-NH2 group of donors, pyridoxamine-phosphate oxidase activity	0	3.05	1	1	1	1	394	45.0178	8.89502
AN8874	AN8874 AspGDID:ASPL0000044708 COORDS:ChrVII_A_nidulans_FGSC_A4:596174-593664C, translated using codon table 1 (794 amino acids) Uncharacterized ORF; Ortholog(s) have GTPase activity, protein homodimerization activity	4.08809	3.02	2	2	2	2	794	88.1877	6.84424
AN0057	AN0057 AspGDID:ASPL0000054952 COORDS:ChrVIII_A_nidulans_FGSC_A4:4729433-4728143C, translated using codon table 1 (397 amino acids) Uncharacterized ORF; Ortholog(s) have cytosol localization	2.32264	3.02	1	1	1	1	397	43.1689	6.46826
AN3466	kgdB AspGDID:ASPL0000037401 COORDS:ChrVI_A_nidulans_FGSC_A4:634452-636394W, translated using codon table 1 (465 amino acids) Uncharacterized ORF; Putative dihydrolipoamide S-succinyl transferase with a predicted role in the TCA cycle	2.18667	3.01	1	1	1	2	465	50.6384	8.71924
AN12491	AN12491 AspGDID:ASPL0000403457 COORDS:ChrI_A_nidulans_FGSC_A4:3575960-3573772C, translated using codon table 1 (266 amino acids) Uncharacterized ORF; Ortholog(s) have ATP-dependent RNA helicase inhibitor activity, RNA binding activity	0	3.01	1	1	1	1	266	28.1257	10.1401
AN0075	tigA AspGDID:ASPL0000061308 COORDS:ChrVIII_A_nidulans_FGSC_A4:4688907-4690067W, translated using codon table 1 (368 amino acids) Uncharacterized ORF; Putative protein disulfide isomerase	0	2.99	1	1	1	1	368	40.0038	6.31592
AN1545	pabA AspGDID:ASPL0000046009 COORDS:ChrVII_A_nidulans_FGSC_A4:1120002-1121842W, translated using codon table 1 (472 amino acids) Verified ORF; Putative regulatory subunit of protein phosphatase 2A (PP2A)	0	2.97	1	1	1	2	472	53.3755	6.44287
AN9308	AN9308 AspGDID:ASPL0000053228 COORDS:ChrVIII_A_nidulans_FGSC_A4:238652-240252W, translated using codon table 1 (473 amino acids) Uncharacterized ORF; Has domain(s) with predicted UDP-N-acetylmuramate dehydrogenase activity, flavin adenine dinucleotide binding, oxidoreductase activity, oxidoreductase activity, acting on CH-OH group of donors activity	0	2.96	1	1	1	1	473	50.6427	5.26221
AN9124	AN9124 AspGDID:ASPL0000041269 COORDS:ChrVI_A_nidulans_FGSC_A4:369849-371730W, translated using codon table 1 (575 amino acids) Uncharacterized ORF; Ortholog(s) have ATPase inhibitor activity, Hsp70 protein binding, Hsp90 protein binding, mRNA binding activity, role in protein folding and cytosol, nucleus localization	0	2.96	1	1	1	1	575	63.542	5.46533
AN3070	AN3070 AspGDID:ASPL0000038764 COORDS:ChrVI_A_nidulans_FGSC_A4:1946042-1944467C, translated using codon table 1 (473 amino acids) Uncharacterized ORF; Ortholog(s) have chaperonin-containing T-complex, nucleus localization	0	2.96	1	1	1	1	473	51.8	6.20166
AN7000	AN7000 AspGDID:ASPL0000069398 COORDS:ChrIV_A_nidulans_FGSC_A4:1355554-1357251W, translated using codon table 1 (440 amino acids) Uncharacterized ORF; Putative succinate-CoA ligase (ADP-forming) with a predicted role in the TCA cycle	3.11331	2.95	1	1	1	1	440	47.1784	5.97314
AN2010	AN2010 AspGDID:ASPL0000050084 COORDS:ChrVII_A_nidulans_FGSC_A4:2552217-2551148C, translated using codon table 1 (342 amino acids) Uncharacterized ORF; Protein of unknown function	0	2.92	1	1	1	1	342	37.2769	5.69385
AN1007	niiA AspGDID:ASPL0000053621 COORDS:ChrVIII_A_nidulans_FGSC_A4:1822109-1818402C, translated using codon table 1 (1104 amino acids) Verified ORF; Putative nitrite reductase with a predicted role in nitrogen metabolism; transcript stabilized by intracellular nitrate	0	2.9	1	3	3	3	1104	122.569	6.15088
AN11953	AN11953 AspGDID:ASPL0000097191 COORDS:ChrV_A_nidulans_FGSC_A4:3202136-3203950W, translated using codon table 1 (552 amino acids) Uncharacterized ORF; Ortholog(s) have nucleus localization	0	2.9	1	1	1	1	552	64.1389	7.54736
AN4064	AN4064 AspGDID:ASPL0000018215 COORDS:ChrII_A_nidulans_FGSC_A4:2198941-2200252W, translated using codon table 1 (311 amino acids) Verified ORF; Putative ADP/ATP carrier protein with a predicted role in energy metabolism; palA-dependent expression independent of pH	2.0755	2.89	1	1	1	1	311	33.7906	9.89111
AN0443	AN0443 AspGDID:ASPL0000056890 COORDS:ChrVIII_A_nidulans_FGSC_A4:3540486-3541921W, translated using codon table 1 (348 amino acids) Uncharacterized ORF; Putative zinc containing alcohol dehydrogenase; protein expressed at decreased levels in a hapX mutant versus wild-type	1.6296	2.87	1	1	1	1	348	37.7513	6.25244
AN4805	AN4805 AspGDID:ASPL0000072171 COORDS:ChrIII_A_nidulans_FGSC_A4:940083-938862C, translated using codon table 1 (388 amino acids) Uncharacterized ORF; Ortholog of <i>A. fumigatus Af293</i> : Afu3g06990, <i>A. niger CBS 513.88</i> : An02g13820, <i>A. oryzae RIB40</i> : AO090020000295, <i>Aspergillus wentii</i> : Aspwe1_0157674 and <i>Aspergillus sydowii</i> : Aspsy1_0087809	1.74737	2.84	1	1	1	1	388	45.0615	10.1548
AN6503	AN6503 AspGDID:ASPL0000001242 COORDS:ChrI_A_nidulans_FGSC_A4:2308118-2306568C, translated using codon table 1 (457 amino acids) Uncharacterized ORF; Has domain(s) with predicted nucleic acid binding, zinc ion binding activity	0	2.84	1	1	1	1	457	50.6129	9.37842
AN5717	kapI AspGDID:ASPL0000030160 COORDS:ChrV_A_nidulans_FGSC_A4:1903567-1899930C, translated using codon table 1 (1095 amino acids) Verified ORF; Non-essential karyopherin family protein; required for normal hyphal growth and conidial development; predicted to contain five HEAT (huntingtin-elongation-A subunit-TOR) motifs	4.27802	2.83	1	3	3	3	1095	121.09	4.79248
AN1475	clipA AspGDID:ASPL0000047316 COORDS:ChrVII_A_nidulans_FGSC_A4:895215-893008C, translated using codon table 1 (672 amino acids) Verified ORF; Protein that plays a role in microtubule dynamics; localizes to the plus-ends of microtubules	2.87047	2.83	1	1	1	1	672	73.8664	5.52881
AN0893	adB AspGDID:ASPL0000052014 COORDS:ChrVIII_A_nidulans_FGSC_A4:2143922-2142516C, translated using codon table 1 (424 amino acids) Uncharacterized ORF; Putative adenylosuccinate synthase with a predicted role in purine metabolism; induced by ammonium and adenosine	0	2.83	1	1	1	1	424	46.3669	6.84424
AN4086	AN4086 AspGDID:ASPL0000011475 COORDS:ChrII_A_nidulans_FGSC_A4:2141891-2139624C, translated using codon table 1 (600 amino acids) Uncharacterized ORF; Ortholog(s) have phenylalanine-tRNA ligase activity, role in cellular response to drug, phenylalanyl-tRNA aminoacylation and cytosol, nucleus, phenylalanine-tRNA ligase complex localization	0	2.83	1	2	2	2	600	67.6958	5.60498
AN1195	AN1195 AspGDID:ASPL0000058921 COORDS:ChrVIII_A_nidulans_FGSC_A4:1230456-1231824W, translated using codon table 1 (390 amino acids) Uncharacterized ORF; Ortholog(s) have role in calcium ion transport into cytosol and cytosol, plasma membrane localization	1.67937	2.82	1	1	1	1	390	43.9557	7.21045
AN3431	AN3431 AspGDID:ASPL0000037123 COORDS:ChrVI_A_nidulans_FGSC_A4:744151-745238W, translated using codon table 1 (319 amino acids) Uncharacterized ORF; Ortholog(s) have nicotinate-nucleotide diphosphorylase (carboxylating) activity, role in 'de novo' NAD biosynthetic process from tryptophan and cytoplasm, nucleus localization	0	2.82	1	1	1	1	319	33.9923	6.59521
AN2743	AN2743 AspGDID:ASPL0000040786 COORDS:ChrVI_A_nidulans_FGSC_A4:2947332-2944032C, translated using codon table 1 (1035 amino acids) Uncharacterized ORF; Ortholog(s) have role in regulation of translation in response to nitrogen starvation	0	2.8	1	2	2	2	1035	118.266	9.39307
AN20019	oxiB AspGDID:ASPL0000090295 COORDS:mito_A_nidulans_FGSC_A4:32464-33225W, translated using codon table 4 (253 amino acids) Uncharacterized ORF; Subunit II of cytochrome c oxidase, which is the terminal member of the mitochondrial inner membrane electron transport chain; one of three mitochondrially-encoded subunits	0	2.77	1	1	1	1	253	29.1596	4.83057
AN6232	vmaB AspGDID:ASPL0000003686 COORDS:ChrI_A_nidulans_FGSC_A4:816477-818559W, translated using codon table 1 (507 amino acids) Uncharacterized ORF; Putative F1F0-ATPase complex subunit with a predicted role in energy metabolism	0	2.76	1	1	1	1	507	56.6829	5.8335
AN2882	AN2882 AspGDID:ASPL0000040676 COORDS:ChrVI_A_nidulans_FGSC_A4:2507772-2508986W, translated using codon table 1 (368 amino acids) Verified ORF; Putative homoserine dehydrogenase with a predicted role in glycine, serine, and threonine metabolism; protein expressed at increased levels during osmoadaptation	1.83636	2.72	1	1	1	1	368	38.6283	5.45264
AN4414	AN4414 AspGDID:ASPL0000071565 COORDS:ChrIII_A_nidulans_FGSC_A4:2117539-2118806W, translated using codon table 1 (404 amino acids) Uncharacterized ORF; Putative diphosphomevalonate decarboxylase with a predicted role in sterol metabolism	0	2.72	1	1	1	1	404	42.9708	5.59229
AN9419	AN9419 AspGDID:ASPL0000042324 COORDS:ChrVII_A_nidulans_FGSC_A4:668328-671667W, translated using codon table 1 (1009 amino acids) Uncharacterized ORF; Ortholog(s) have alanine-tRNA ligase activity, role in alanyl-tRNA aminoacylation and cytosol, mitochondrion localization	5.72774	2.68	1	2	2	2	1009	112.596	6.52197
AN5571	kgdA AspGDID:ASPL0000029904 COORDS:ChrV_A_nidulans_FGSC_A4:2371596-2374906W, translated using codon table 1 (1048 amino acids) Uncharacterized ORF; Putative oxoglutarate dehydrogenase (lipoamide) with a predicted role in the TCA cycle	2.28808	2.67	1	2	2	2	1048	117.863	6.84424
AN0058	AN0058 AspGDID:ASPL0000058168 COORDS:ChrVIII_A_nidulans_FGSC_A4:4726362-4727612W, translated using codon table 1 (416 amino acids) Uncharacterized ORF; Has domain(s) with predicted catalytic activity and role in metabolic process	0	2.64	1	1	1	1	416	45.2788	8.01611
AN0840	AN0840 AspGDID:ASPL0000062618 COORDS:ChrVIII_A_nidulans_FGSC_A4:2310135-2308008C, translated using codon table 1 (648 amino acids) Uncharacterized ORF; Putative alpha-isopropylmalate synthase with a predicted role in valine, leucine, and isoleucine metabolism	1.74121	2.62	1	2	2	2	648	71.3556	5.77002
AN7492	AN7492 AspGDID:ASPL0000066727 COORDS:ChrIV_A_nidulans_FGSC_A4:1709707-1708513C, translated using codon table 1 (345 amino acids) Uncharacterized ORF; Ortholog(s) have exoribonuclease activator activity, m7G(5')pppN diphosphatase activity	0	2.61	1	1	1	1	345	39.7424	6.48096
AN3156	AN3156 AspGDID:ASPL0000040948 COORDS:ChrVI_A_nidulans_FGSC_A4:1630622-1631730W, translated using codon table 1 (308 amino acids) Uncharacterized ORF; Ortholog(s) have role in mitotic cell cycle checkpoint, regulation of translational initiation in response to osmotic stress, stress granule disassembly	0	2.6	1	1	1	1	308	35.032	5.92236
AN0705	AN0705 AspGDID:ASPL0000058090 COORDS:ChrVIII_A_nidulans_FGSC_A4:2734870-2738165W, translated using codon table 1 (1077 amino acids) Uncharacterized ORF; Ortholog(s) have isoleucine-tRNA ligase activity, role in isoleucyl-tRNA aminoacylation and cytosol localization	0	2.6	1	2	2	2	1077	123.652	6.50732
AN4085	AN4085 AspGDID:ASPL0000015687 COORDS:ChrII_A_nidulans_FGSC_A4:2142705-2145033W, translated using codon table 1 (616 amino acids) Uncharacterized ORF; Ortholog(s) have role in asymmetric protein localization to old mitotic spindle pole body, establishment or maintenance of cytoskeleton polarity, negative regulation of septation initiation signaling	0	2.6	1	1	1	1	616	68.9839	4.80518
AN6168	maeA AspGDID:ASPL0000007429 COORDS:ChrI_A_nidulans_FGSC_A4:1031634-1034007W, translated using codon table 1 (653 amino acids) Uncharacterized ORF; Putative malate dehydrogenase with a predicted role in oxidation of malate to pyruvate	0	2.6	1	2	2	2	653	72.4388	7.44482
AN8012	AN8012 AspGDID:ASPL0000012297 COORDS:ChrII_A_nidulans_FGSC_A4:498654-497552C, translated using codon table 1 (347 amino acids) Uncharacterized ORF; Putative bifunctional enzyme with a predicted role in sterol metabolism	0	2.59	1	1	1	1	347	39.5392	5.38916
AN0832	AN0832 AspGDID:ASPL0000056842 COORDS:ChrVIII_A_nidulans_FGSC_A4:2342879-2341338C, translated using codon table 1 (469 amino acids) Uncharacterized ORF; Has domain(s) with predicted aminopeptidase activity, manganese ion binding activity and role in cellular process	0	2.56	1	1	1	1	469	53.1171	6.39209
AN3456	AN3456 AspGDID:ASPL0000036696 COORDS:ChrVI_A_nidulans_FGSC_A4:660473-658187C, translated using codon table 1 (669 amino acids) Verified ORF; Putative cystathionine gamma-synthase with a predicted role in methionine metabolism	2.78263	2.54	1	1	1	1	669	74.144	6.87354
AN4515	crhB AspGDID:ASPL0000077115 COORDS:ChrIII_A_nidulans_FGSC_A4:1805317-1803906C, translated using codon table 1 (435 amino acids) Uncharacterized ORF; Putative transglycosidase with a predicted role in glucan processing; predicted glycosyl phosphatidylinositol (GPI)-anchor	1.65452	2.53	1	1	1	1	435	46.7678	4.39893
AN4470	AN4470 AspGDID:ASPL0000074535 COORDS:ChrIII_A_nidulans_FGSC_A4:1943518-1945202W, translated using codon table 1 (514 amino acids) Uncharacterized ORF; Ortholog(s) have GTP binding, tRNA binding, translation initiation factor activity and role in establishment or maintenance of cell polarity, positive regulation of translational fidelity, translational initiation	0	2.53	1	1	1	1	514	55.9634	7.47412
AN1679	AN1679 AspGDID:ASPL0000042270 COORDS:ChrVII_A_nidulans_FGSC_A4:1591939-1592957W, translated using codon table 1 (323 amino acids) Uncharacterized ORF; Putative oxidoreductase with a predicted role in carbohydrate metabolism	0	2.48	1	1	1	1	323	35.8035	6.65381
AN0753	AN0753 AspGDID:ASPL0000054494 COORDS:ChrVIII_A_nidulans_FGSC_A4:2568882-2567272C, translated using codon table 1 (484 amino acids) Uncharacterized ORF; Ortholog(s) have cytosol localization	0	2.48	1	1	1	2	484	54.2954	9.18799
AN2012	rfeF AspGDID:ASPL0000051147 COORDS:ChrVII_A_nidulans_FGSC_A4:2564213-2561642C, translated using codon table 1 (524 amino acids) Verified ORF; Ortholog of <i>A. fumigatus Af293</i> : Afu4g10200/rfeF, <i>A. niger CBS 513.88</i> : An04g06870, <i>A. oryzae RIB40</i> : AO090003001201, <i>Aspergillus wentii</i> : Aspwe1_0230245 and <i>Aspergillus sydowii</i> : Aspsy1_0084459	0	2.48	1	1	1	1	524	55.1008	5.43994
AN3702	AN3702 AspGDID:ASPL0000010748 COORDS:ChrII_A_nidulans_FGSC_A4:3333137-3330317C, translated using codon table 1 (901 amino acids) Uncharacterized ORF; Ortholog(s) have cytosol localization	2.65543	2.44	1	2	2	2	901	101.246	6.26514
AN7030	bemA AspGDID:ASPL0000064539 COORDS:ChrIV_A_nidulans_FGSC_A4:1256525-1258694W, translated using codon table 1 (616 amino acids) Verified ORF; Polarisome component required for conidiation and vacuolar fusion; has similarity to Saccharomyces cerevisiae Bem1p	0	2.44	1	1	1	1	616	68.0659	7.6499
AN1494	AN1494 AspGDID:ASPL0000043622 COORDS:ChrVII_A_nidulans_FGSC_A4:963845-967855W, translated using codon table 1 (1282 amino acids) Uncharacterized ORF; Putative TATA binding protein associated factor; locus contains the conserved upstream open reading frame (uORF) AN1494-uORF	0	2.42	1	1	1	1	1282	144.909	7.03467
AN0248	pdiB AspGDID:ASPL0000059397 COORDS:ChrVIII_A_nidulans_FGSC_A4:4147434-4148918W, translated using codon table 1 (455 amino acids) Uncharacterized ORF; Putative protein disulfide isomerase; pdiB mRNA levels increase in the presence of farnesol	0	2.42	1	1	1	1	455	48.6272	6.39209
AN4923	AN4923 AspGDID:ASPL0000074231 COORDS:ChrIII_A_nidulans_FGSC_A4:543152-544589W, translated using codon table 1 (459 amino acids) Uncharacterized ORF; Putative 3-hydroxy-3-methylglutaryl coenzyme A synthase with a predicted role in sterol metabolism; protein expressed at decreased levels in a hapX mutant versus wild-type; expression reduced after exposure to farnesol	2.02	2.4	1	1	1	1	459	50.8022	6.26514
AN2879	AN2879 AspGDID:ASPL0000038526 COORDS:ChrVI_A_nidulans_FGSC_A4:2518129-2516293C, translated using codon table 1 (543 amino acids) Uncharacterized ORF; Has domain(s) with predicted carbon-nitrogen ligase activity, with glutamine as amido-N-donor, hydrolase activity, acting on carbon-nitrogen (but not peptide) bonds, in linear amides activity	0	2.39	1	1	1	1	543	59.1135	5.88428
AN2939	AN2939 AspGDID:ASPL0000036838 COORDS:ChrVI_A_nidulans_FGSC_A4:2332478-2334233W, translated using codon table 1 (543 amino acids) Uncharacterized ORF; Ortholog(s) have mitochondrion, plasma membrane localization	0	2.39	1	1	1	1	543	60.2152	8.646
AN2427	AN2427 AspGDID:ASPL0000045837 COORDS:ChrVII_A_nidulans_FGSC_A4:3920649-3922092W, translated using codon table 1 (462 amino acids) Uncharacterized ORF; Transcript induced in response to calcium dichloride in a CrzA-dependent manner	2.18643	2.38	1	1	1	1	462	50.8713	8.54346
AN0823	AN0823 AspGDID:ASPL0000059489 COORDS:ChrVIII_A_nidulans_FGSC_A4:2364826-2366398W, translated using codon table 1 (504 amino acids) Uncharacterized ORF; Ortholog of <i>A. fumigatus Af293</i> : Afu1g14830, <i>A. niger CBS 513.88</i> : An01g12940, <i>A. oryzae RIB40</i> : AO090005001249, <i>Aspergillus wentii</i> : Aspwe1_0171783 and <i>Aspergillus sydowii</i> : Aspsy1_0053537	0	2.38	1	1	1	1	504	52.5394	7.1958
AN4234	pcmA AspGDID:ASPL0000009180 COORDS:ChrII_A_nidulans_FGSC_A4:1669507-1671503W, translated using codon table 1 (548 amino acids) Uncharacterized ORF; Putative phosphoacetylglucosamine mutase with a predicted role in chitin biosynthesis	0	2.37	1	1	1	1	548	59.5805	5.94775
AN6521	lysF AspGDID:ASPL0000002062 COORDS:ChrI_A_nidulans_FGSC_A4:2356781-2359253W, translated using codon table 1 (776 amino acids) Verified ORF; Homoaconitate hydratase, enzyme of the lysine biosynthesis pathway; negatively regulated by the CCAAT-binding complex AnCF (HapB/C/E)	2.28422	2.32	1	1	1	1	776	84.0076	6.31592
AN10195	AN10195 AspGDID:ASPL0000046813 COORDS:ChrVII_A_nidulans_FGSC_A4:932041-928686C, translated using codon table 1 (1033 amino acids) Uncharacterized ORF; Ortholog(s) have valine-tRNA ligase activity	0	2.32	1	2	2	2	1033	116.865	7.10791
AN2414	AN2414 AspGDID:ASPL0000048405 COORDS:ChrVII_A_nidulans_FGSC_A4:3853480-3851943C, translated using codon table 1 (475 amino acids) Uncharacterized ORF; Putative NADH dehydrogenase (ubiquinone) with a predicted role in energy metabolism	0	2.32	1	1	1	1	475	53.249	6.65381
AN9407	fasA AspGDID:ASPL0000056625 COORDS:ChrVIII_A_nidulans_FGSC_A4:538683-532978C, translated using codon table 1 (1860 amino acids) Verified ORF; Fatty acid synthase, alpha subunit; multifunctional enzyme with a predicted role in cytosolic fatty acid biosynthesis	3.67863	2.31	1	4	4	4	1860	204.856	6.02393
AN5931	AN5931 AspGDID:ASPL0000006660 COORDS:ChrI_A_nidulans_FGSC_A4:1770987-1773596W, translated using codon table 1 (563 amino acids) Uncharacterized ORF; Putative ATP-dependent RNA helicase; ortholog of <I>S. cerevisiae</I> Dbp2p; expression reduced after exposure to farnesol	2.37206	2.31	1	1	1	1	563	60.8745	9.23193
AN2146	AN2146 AspGDID:ASPL0000047462 COORDS:ChrVII_A_nidulans_FGSC_A4:3024624-3025718W, translated using codon table 1 (347 amino acids) Uncharacterized ORF; Ortholog of <i>A. fumigatus Af293</i> : Afu2g16050, <i>A. niger CBS 513.88</i> : An15g06400, <i>A. oryzae RIB40</i> : AO090012000196, <i>Aspergillus wentii</i> : Aspwe1_0170996 and <i>Aspergillus sydowii</i> : Aspsy1_0085010	1.6039	2.31	1	1	1	1	347	39.5159	10.0083
AN2210	AN2210 AspGDID:ASPL0000043187 COORDS:ChrVII_A_nidulans_FGSC_A4:3210279-3212159W, translated using codon table 1 (610 amino acids) Uncharacterized ORF; Probable ABC-transporter; transcript upregulated in response to camptothecin	0	2.3	1	1	1	1	610	68.1588	6.88818
AN6060	AN6060 AspGDID:ASPL0000002483 COORDS:ChrI_A_nidulans_FGSC_A4:1388064-1383227C, translated using codon table 1 (1447 amino acids) Uncharacterized ORF; Has domain(s) with predicted DNA binding, RNA binding activity and role in RNA metabolic process	0	2.28	1	1	1	1	1447	154.61	9.30518
AN8547	gmcA AspGDID:ASPL0000027758 COORDS:ChrV_A_nidulans_FGSC_A4:827201-825181C, translated using codon table 1 (576 amino acids) Verified ORF; Putative glucose-methanol-choline (GMC) oxidoreductase; required for early stages of conidiophore development; intracellular; protein abundance decreased by menadione stress	0	2.26	1	1	1	1	576	63.6603	6.11279
AN2734	AN2734 AspGDID:ASPL0000036346 COORDS:ChrVI_A_nidulans_FGSC_A4:2983790-2984844W, translated using codon table 1 (312 amino acids) Uncharacterized ORF; Ortholog(s) have large ribosomal subunit rRNA binding activity, role in ribosomal large subunit assembly and 90S preribosome, cytosol, preribosome, large subunit precursor localization	0	2.24	1	1	1	1	312	33.4091	4.93213
AN1429	codA AspGDID:ASPL0000044380 COORDS:ChrVII_A_nidulans_FGSC_A4:756702-755022C, translated using codon table 1 (542 amino acids) Verified ORF; Putative choline oxidase; intracellular, menadione stress-induced protein	1.76541	2.21	1	1	1	1	542	59.9813	6.75635
AN6308	AN6308 AspGDID:ASPL0000005207 COORDS:ChrI_A_nidulans_FGSC_A4:599856-600947W, translated using codon table 1 (363 amino acids) Uncharacterized ORF; Ortholog of <i>A. fumigatus Af293</i> : Afu2g12170, <i>A. niger CBS 513.88</i> : An02g04240, <i>A. oryzae RIB40</i> : AO090026000429, <i>Aspergillus wentii</i> : Aspwe1_0096119 and <i>Aspergillus sydowii</i> : Aspsy1_0151169	0	2.2	1	1	1	1	363	42.2508	9.18799
AN9467	parA AspGDID:ASPL0000013095 COORDS:ChrII_A_nidulans_FGSC_A4:450409-452762W, translated using codon table 1 (636 amino acids) Verified ORF; Putative regulatory subunit of protein phosphatase 2A (PP2A)	0	2.2	1	1	1	1	636	73.205	6.69775
AN0046	AN0046 AspGDID:ASPL0000062762 COORDS:ChrVIII_A_nidulans_FGSC_A4:4762495-4764355W, translated using codon table 1 (549 amino acids) Verified ORF; Putative histidyl-tRNA synthetase with a predicted role in tRNA aminoacylation; intracellular, menadione stress-induced protein; expression reduced after exposure to farnesol	0	2.19	1	1	1	1	549	61.4423	8.03076
AN2916	AN2916 AspGDID:ASPL0000038035 COORDS:ChrVI_A_nidulans_FGSC_A4:2405241-2407480W, translated using codon table 1 (647 amino acids) Uncharacterized ORF; Putative succinate dehydrogenase with a predicted role in the TCA cycle	2.57738	2.16	1	1	1	1	647	70.9082	6.87354
AN4774	AN4774 AspGDID:ASPL0000071837 COORDS:ChrIII_A_nidulans_FGSC_A4:1027121-1028856W, translated using codon table 1 (560 amino acids) Uncharacterized ORF; Ortholog(s) have uroporphyrin-III C-methyltransferase activity and role in cellular response to cadmium ion, cellular response to drug, detoxification of cadmium ion, methionine biosynthetic process, siroheme biosynthetic process	1.92052	2.14	1	1	1	1	560	61.0675	6.23975
AN3760	AN3760 AspGDID:ASPL0000015133 COORDS:ChrII_A_nidulans_FGSC_A4:3147322-3145485C, translated using codon table 1 (517 amino acids) Uncharacterized ORF; Ortholog of <i>A. fumigatus Af293</i> : Afu7g04700, <i>A. niger CBS 513.88</i> : An13g01230, <i>A. oryzae RIB40</i> : AO090005000164, <i>Aspergillus wentii</i> : Aspwe1_0170408 and <i>Aspergillus sydowii</i> : Aspsy1_0148937	1.79257	2.13	1	1	1	1	517	57.8484	9.0415
AN11080	AN11080 AspGDID:ASPL0000032042 COORDS:ChrV_A_nidulans_FGSC_A4:637967-636592C, translated using codon table 1 (434 amino acids) Uncharacterized ORF; Putative dimethyl-allyl-tryptophan synthase (DMATS)-type aromatic prenyltransferase	0	2.07	1	1	1	1	434	48.8833	6.34131
AN5634	acuD AspGDID:ASPL0000032974 COORDS:ChrV_A_nidulans_FGSC_A4:2141903-2143644W, translated using codon table 1 (538 amino acids) Verified ORF; Isocitrate lyase, required for utilization of acetate and fatty acids as carbon sources; transcriptional induction in response to acetate is mediated by FacB; transcriptional induction in response to long-chain fatty acids mediated by FarA	2.16817	2.04	1	1	1	1	538	60.2833	7.15186
AN10266	AN10266 AspGDID:ASPL0000051011 COORDS:ChrVII_A_nidulans_FGSC_A4:3108181-3104875C, translated using codon table 1 (1033 amino acids) Verified ORF; Putative ubiquitin-activating enzyme; ortholog of S. cerevisiae Uba1p; transcript upregulated in response to camptothecin; protein induced by farnesol	2.09318	2.03	1	2	2	2	1033	114.725	5.31299
AN8102	pepAc AspGDID:ASPL0000012882 COORDS:ChrII_A_nidulans_FGSC_A4:760657-762033W, translated using codon table 1 (454 amino acids) Uncharacterized ORF; Putative pepsin-like aspartic protease; predicted glycosyl phosphatidylinositol (GPI)-anchor	0	1.98	1	1	1	1	454	48.6395	4.27197
AN2450	ubaB AspGDID:ASPL0000050249 COORDS:ChrVII_A_nidulans_FGSC_A4:3977499-3975098C, translated using codon table 1 (610 amino acids) Verified ORF; SumO activating (E1) enzyme	0	1.97	1	1	1	1	610	67.6535	5.17334
AN12474	AN12474 AspGDID:ASPL0000391104 COORDS:ChrVII_A_nidulans_FGSC_A4:1729206-1723841C, translated using codon table 1 (1470 amino acids) Uncharacterized ORF; Has domain(s) with predicted nucleic acid binding, nucleotide binding activity	0	1.97	1	1	1	1	1470	156.163	9.31982
AN4908	AN4908 AspGDID:ASPL0000070619 COORDS:ChrIII_A_nidulans_FGSC_A4:589754-593698W, translated using codon table 1 (1225 amino acids) Uncharacterized ORF; Putative eukaryotic translation initiation factor subunit; PalA-dependent expression independent of pH	0	1.96	1	1	1	1	1225	135.582	6.15088
AN8524	AN8524 AspGDID:ASPL0000029081 COORDS:ChrV_A_nidulans_FGSC_A4:754338-756808W, translated using codon table 1 (716 amino acids) Uncharacterized ORF; Has domain(s) with predicted catalytic activity and role in nucleoside metabolic process	0	1.96	1	1	1	1	716	81.4338	7.6499
AN5731	AN5731 AspGDID:ASPL0000029479 COORDS:ChrV_A_nidulans_FGSC_A4:1858403-1859748W, translated using codon table 1 (410 amino acids) Uncharacterized ORF; Putative chorismate synthase with a predicted role in aromatic amino acid biosynthesis	0	1.95	1	1	1	1	410	44.003	6.84424
AN5810	pepP AspGDID:ASPL0000007519 COORDS:ChrI_A_nidulans_FGSC_A4:2174809-2173267C, translated using codon table 1 (465 amino acids) Verified ORF; Prolidase specific for cleavage of X-Pro dipeptides	1.84014	1.94	1	1	1	1	465	51.7343	5.5542
AN3824	AN3824 AspGDID:ASPL0000014807 COORDS:ChrII_A_nidulans_FGSC_A4:2939995-2941600W, translated using codon table 1 (516 amino acids) Uncharacterized ORF; Ortholog(s) have phenylalanine-tRNA ligase activity, role in phenylalanyl-tRNA aminoacylation and cytosol, phenylalanine-tRNA ligase complex localization	0	1.94	1	1	1	1	516	58.2288	6.82959
AN3582	AN3582 AspGDID:ASPL0000014821 COORDS:ChrII_A_nidulans_FGSC_A4:3694954-3699190W, translated using codon table 1 (1296 amino acids) Uncharacterized ORF; Ortholog of <i>A. fumigatus Af293</i> : Afu4g12980, <i>A. niger CBS 513.88</i> : An01g08560, <i>Aspergillus wentii</i> : Aspwe1_0047266, <i>Aspergillus sydowii</i> : Aspsy1_0032701 and <i>Aspergillus terreus NIH2624</i> : ATET_03180	0	1.93	1	1	1	1	1296	144.509	7.89893
AN6712	pldA AspGDID:ASPL0000009030 COORDS:ChrI_A_nidulans_FGSC_A4:2943121-2940253C, translated using codon table 1 (833 amino acids) Verified ORF; Putative phospholipase D; expression upregulated after exposure to farnesol	0	1.92	1	1	1	1	833	95.6746	6.0874
AN5610	AN5610 AspGDID:ASPL0000030202 COORDS:ChrV_A_nidulans_FGSC_A4:2225366-2220929C, translated using codon table 1 (1421 amino acids) Uncharacterized ORF; Putative L-aminoadipate-semialdehyde dehydrogenase with a predicted role in lysine metabolism	0	1.9	1	1	1	1	1421	155.771	5.70654
AN5003	AN5003 AspGDID:ASPL0000071119 COORDS:ChrIII_A_nidulans_FGSC_A4:315809-313840C, translated using codon table 1 (637 amino acids) Uncharacterized ORF; Ortholog(s) have role in negative regulation by symbiont of host inflammatory response	0	1.88	1	1	1	1	637	69.1878	9.0708
AN1689	AN1689 AspGDID:ASPL0000043222 COORDS:ChrVII_A_nidulans_FGSC_A4:1625733-1624023C, translated using codon table 1 (535 amino acids) Uncharacterized ORF; Putative oxidoreductase; putative salicylaldehyde dehydrogenase with a predicted role in naphthalene degradation; upregulated under hypoxic growth conditions	0	1.87	1	1	1	1	535	58.4319	6.56592
AN11008	AN11008 AspGDID:ASPL0000065685 COORDS:ChrIV_A_nidulans_FGSC_A4:2593040-2591532C, translated using codon table 1 (483 amino acids) Uncharacterized ORF; Ortholog(s) have drug binding, squalene monooxygenase activity	0	1.86	1	1	1	1	483	52.9919	8.74854
AN0459	CYP578C1 AspGDID:ASPL0000053501 COORDS:ChrVIII_A_nidulans_FGSC_A4:3491417-3492821W, translated using codon table 1 (430 amino acids) Uncharacterized ORF; Putative cytochrome P450	0	1.86	1	1	1	1	430	49.0033	7.91357
AN8707	AN8707 AspGDID:ASPL0000071297 COORDS:ChrIII_A_nidulans_FGSC_A4:3059324-3061249W, translated using codon table 1 (544 amino acids) Uncharacterized ORF; Putative fumarate dehydratase with a predicted role in the TCA cycle	1.74633	1.84	1	1	1	1	544	58.547	8.93896
AN1142	AN1142 AspGDID:ASPL0000058215 COORDS:ChrVIII_A_nidulans_FGSC_A4:1401098-1403018W, translated using codon table 1 (605 amino acids) Uncharacterized ORF; Has domain(s) with predicted UDP-N-acetylmuramate dehydrogenase activity, flavin adenine dinucleotide binding, oxidoreductase activity, oxidoreductase activity, acting on CH-OH group of donors activity	0	1.82	1	1	1	1	605	65.0967	4.71631
AN12485	AN12485 AspGDID:ASPL0000390551 COORDS:ChrVIII_A_nidulans_FGSC_A4:717404-715104C, translated using codon table 1 (720 amino acids) Uncharacterized ORF; Ortholog(s) have mitochondrial outer membrane, plasma membrane localization	0	1.81	1	1	1	1	720	80.1811	7.13721
AN4591	AN4591 AspGDID:ASPL0000073747 COORDS:ChrIII_A_nidulans_FGSC_A4:1583647-1585895W, translated using codon table 1 (608 amino acids) Uncharacterized ORF; Ortholog(s) have phosphopentomutase activity, role in deoxyribose phosphate catabolic process and cytosol, nucleus localization	0	1.81	1	1	1	1	608	68.2811	6.12549
AN0281	bubA AspGDID:ASPL0000062523 COORDS:ChrVIII_A_nidulans_FGSC_A4:4048390-4046763C, translated using codon table 1 (453 amino acids) Uncharacterized ORF; Putative component of the Septation Initiation Network (SIN)	0	1.77	1	1	1	1	453	50.3706	9.5249
AN1401	kapK AspGDID:ASPL0000061365 COORDS:ChrVIII_A_nidulans_FGSC_A4:624465-628263W, translated using codon table 1 (1072 amino acids) Verified ORF; Essential exportin 1 involved in nuclear export	0	1.77	1	1	1	1	1072	123.274	5.5542
AN0530	AN0530 AspGDID:ASPL0000053665 COORDS:ChrVIII_A_nidulans_FGSC_A4:3270307-3268888C, translated using codon table 1 (456 amino acids) Uncharacterized ORF; Has domain(s) with predicted oxidoreductase activity and role in metabolic process	0	1.75	1	1	1	1	456	50.968	6.65381
AN6014	faaA AspGDID:ASPL0000008944 COORDS:ChrI_A_nidulans_FGSC_A4:1510775-1508454C, translated using codon table 1 (698 amino acids) Verified ORF; Putative long-chain-fatty-acid-CoA ligase with a predicted role in fatty acid metabolism	1.61379	1.72	1	1	1	1	698	76.6635	7.76709
AN6136	AN6136 AspGDID:ASPL0000004047 COORDS:ChrI_A_nidulans_FGSC_A4:1123097-1127865W, translated using codon table 1 (1573 amino acids) Uncharacterized ORF; Ortholog(s) have endoplasmic reticulum localization	0	1.72	1	2	2	2	1573	174.964	5.49072
AN7909	orsA AspGDID:ASPL0000011721 COORDS:ChrII_A_nidulans_FGSC_A4:214267-207766C, translated using codon table 1 (2103 amino acids) Verified ORF; Polyketide synthase; member of the F9775 secondary metabolite gene cluster; required for F9775 and orsellinic acid and violaceol biosynthesis	0	1.66	1	1	1	1	2103	225.708	5.99854
AN9296	CYP535D1 AspGDID:ASPL0000056613 COORDS:ChrVIII_A_nidulans_FGSC_A4:206686-208079W, translated using codon table 1 (424 amino acids) Uncharacterized ORF; Putative cytochrome P450	0	1.65	1	1	1	1	424	47.2943	8.83643
AN2928	AN2928 AspGDID:ASPL0000039705 COORDS:ChrVI_A_nidulans_FGSC_A4:2363943-2361751C, translated using codon table 1 (730 amino acids) Uncharacterized ORF; Ortholog of <i>A. fumigatus Af293</i> : Afu3g08110, <i>A. niger CBS 513.88</i> : An02g11620, <i>A. oryzae RIB40</i> : AO090005001467, <i>Aspergillus wentii</i> : Aspwe1_0078084 and <i>Aspergillus terreus NIH2624</i> : ATET_01658	2.01546	1.64	1	1	1	2	730	73.7543	4.25928
AN4775	AN4775 AspGDID:ASPL0000076235 COORDS:ChrIII_A_nidulans_FGSC_A4:1026101-1024412C, translated using codon table 1 (487 amino acids) Uncharacterized ORF; Ortholog(s) have role in cullin deneddylation, positive regulation of mitotic metaphase/anaphase transition, proteasome assembly, proteasome localization, proteasome-mediated ubiquitin-dependent protein catabolic process	0	1.64	1	1	1	1	487	56.4097	7.1665
AN6389	AN6389 AspGDID:ASPL0000007926 COORDS:ChrI_A_nidulans_FGSC_A4:332356-330551C, translated using codon table 1 (501 amino acids) Uncharacterized ORF; Ortholog of <i>A. fumigatus Af293</i> : Afu1g03300, Afu6g10800, <i>A. niger CBS 513.88</i> : An11g00440, <i>A. oryzae RIB40</i> : AO090023000186, <i>Aspergillus wentii</i> : Aspwe1_0039443 and <i>Aspergillus sydowii</i> : Aspsy1_0058314	0	1.6	1	1	1	1	501	54.996	6.22705
AN5070	AN5070 AspGDID:ASPL0000071311 COORDS:ChrIII_A_nidulans_FGSC_A4:83721-81392C, translated using codon table 1 (691 amino acids) Uncharacterized ORF; Has domain(s) with predicted sequence-specific DNA binding RNA polymerase II transcription factor activity, zinc ion binding activity, role in regulation of transcription, DNA-templated and nucleus localization	0	1.59	1	1	1	1	691	76.6897	7.89893
AN6368	AN6368 AspGDID:ASPL0000001234 COORDS:ChrI_A_nidulans_FGSC_A4:401340-399046C, translated using codon table 1 (710 amino acids) Uncharacterized ORF; Putative arginyl-tRNA synthetase with a predicted role in tRNA charging for translation	0	1.55	1	1	1	1	710	79.8532	8.36768
AN1700	AN1700 AspGDID:ASPL0000047917 COORDS:ChrVII_A_nidulans_FGSC_A4:1661294-1657645C, translated using codon table 1 (1128 amino acids) Uncharacterized ORF; Putative 26S proteasome regulatory subunit; transcript upregulated in response to camptothecin	1.72837	1.51	1	2	2	2	1128	123.641	4.97021
AN8910	AN8910 AspGDID:ASPL0000048613 COORDS:ChrVII_A_nidulans_FGSC_A4:481320-489055W, translated using codon table 1 (2449 amino acids) Uncharacterized ORF; Putative polyketide synthase (PKS)	0	1.51	1	1	1	1	2449	269.145	6.63916
AN6331	AN6331 AspGDID:ASPL0000000121 COORDS:ChrI_A_nidulans_FGSC_A4:502407-499916C, translated using codon table 1 (733 amino acids) Uncharacterized ORF; Ortholog(s) have nucleus localization	0	1.5	1	1	1	1	733	79.9779	5.70654
AN7049	AN7049 AspGDID:ASPL0000064755 COORDS:ChrIV_A_nidulans_FGSC_A4:1201646-1198405C, translated using codon table 1 (1001 amino acids) Uncharacterized ORF; Ortholog(s) have mannose-ethanolamine phosphotransferase activity and role in ATP transport, GPI anchor biosynthetic process, conidium formation, fungal-type cell wall organization or biogenesis, regulation of growth rate	0	1.5	1	1	1	1	1001	111.498	5.97314
AN0860	AN0860 AspGDID:ASPL0000052350 COORDS:ChrVIII_A_nidulans_FGSC_A4:2249414-2247891C, translated using codon table 1 (403 amino acids) Uncharacterized ORF; Ortholog of <i>A. fumigatus Af293</i> : Afu1g15260, <i>A. niger CBS 513.88</i> : An01g13370, <i>A. oryzae RIB40</i> : AO090103000449, AO090005001207 and <i>Aspergillus wentii</i> : Aspwe1_0111296	0	1.49	1	1	1	1	403	44.9267	5.37646
AN6653	acuE AspGDID:ASPL0000007017 COORDS:ChrI_A_nidulans_FGSC_A4:2743911-2742090C, translated using codon table 1 (539 amino acids) Verified ORF; Malate synthase, required for utilization of acetate as carbon source; transcription induction by acetate mediated by FacB; carbon catabolite repression mediated by CreA; transcription induction by long-chain fatty acids mediated by FarA	0	1.48	1	1	1	1	539	60.759	7.88428
AN11054	AN11054 AspGDID:ASPL0000015014 COORDS:ChrII_A_nidulans_FGSC_A4:1172581-1175546W, translated using codon table 1 (952 amino acids) Uncharacterized ORF; Putative alpha-1,4-glucosidase	0	1.47	1	1	1	1	952	108.353	6.23975
AN6231	trpB AspGDID:ASPL0000007723 COORDS:ChrI_A_nidulans_FGSC_A4:821267-818935C, translated using codon table 1 (723 amino acids) Verified ORF; Tryptophan synthase involved in tryptophan biosynthesis; transcription is regulated by the cross-pathway control of amino acid biosynthesis; repressed by starvation-induced autophagy; protein induced by farnesol	0	1.38	1	1	1	1	723	77.4637	6.1001
AN7757	apsA AspGDID:ASPL0000065564 COORDS:ChrIV_A_nidulans_FGSC_A4:2611407-2616502W, translated using codon table 1 (1676 amino acids) Verified ORF; Coiled-coil protein involved in distribution of nuclei in hyphae and in conididiophores; required for entry of nuclei into sterigmata; mutants are nearly aconidial	0	1.37	1	1	1	1	1676	183.574	5.21143
AN2167	hetC AspGDID:ASPL0000044819 COORDS:ChrVII_A_nidulans_FGSC_A4:3086312-3088949W, translated using codon table 1 (809 amino acids) Uncharacterized ORF; HET-C domain protein	2.07068	1.36	1	1	1	1	809	88.6699	6.55127
AN2493	AN2493 AspGDID:ASPL0000050594 COORDS:ChrVII_A_nidulans_FGSC_A4:4128076-4125973C, translated using codon table 1 (663 amino acids) Uncharacterized ORF; Putative alkaline phosphatase with a predicted role in folate biosynthesis or gluconic acid and gluconate metabolism	0	1.36	1	1	1	1	663	73.075	5.17334
AN3459	AN3459 AspGDID:ASPL0000034093 COORDS:ChrVI_A_nidulans_FGSC_A4:654873-653031C, translated using codon table 1 (535 amino acids) Uncharacterized ORF; Ortholog(s) have metallodipeptidase activity, omega peptidase activity, role in cellular response to cadmium ion, detoxification of cadmium ion, glutathione catabolic process and cytosol, mitochondrion, nucleus, ribosome localization	0	1.31	1	1	1	1	535	59.239	6.40479
AN1479	AN1479 AspGDID:ASPL0000049203 COORDS:ChrVII_A_nidulans_FGSC_A4:915347-918378W, translated using codon table 1 (995 amino acids) Uncharacterized ORF; Ortholog(s) have mitochondrion localization	0	1.31	1	1	1	1	995	110.937	7.98682
AN0850	AN0850 AspGDID:ASPL0000051869 COORDS:ChrVIII_A_nidulans_FGSC_A4:2280773-2282931W, translated using codon table 1 (621 amino acids) Uncharacterized ORF; Ortholog(s) have Golgi apparatus, endoplasmic reticulum localization	0	1.29	1	1	1	1	621	68.8477	5.021
AN0106	pkcA AspGDID:ASPL0000055706 COORDS:ChrVIII_A_nidulans_FGSC_A4:4598641-4594924C, translated using codon table 1 (1085 amino acids) Verified ORF; Protein kinase C; essential gene; required for wild-type level of growth, cell wall integrity and penicillin biosynthesis	0	1.29	1	1	1	1	1085	121.216	7.82568
AN4550	dps1 AspGDID:ASPL0000074311 COORDS:ChrIII_A_nidulans_FGSC_A4:1687233-1685507C, translated using codon table 1 (555 amino acids) Verified ORF; Putative asparaginyl-tRNA synthetase with a predicted role in tRNA charging for translation; intracellular; protein abundance decreased by menadione stress	1.90069	1.26	1	1	1	1	555	61.4685	6.354
AN0906	kapB AspGDID:ASPL0000063002 COORDS:ChrVIII_A_nidulans_FGSC_A4:2109968-2106916C, translated using codon table 1 (872 amino acids) Verified ORF; Essential nuclear transport protein	0	1.26	1	1	1	1	872	96.0801	4.729
AN3937	AN3937 AspGDID:ASPL0000013788 COORDS:ChrII_A_nidulans_FGSC_A4:2598574-2600312W, translated using codon table 1 (563 amino acids) Uncharacterized ORF; Ortholog(s) have nucleus localization	0	1.24	1	1	1	1	563	62.3906	6.93213
AN5812	AN5812 AspGDID:ASPL0000008361 COORDS:ChrI_A_nidulans_FGSC_A4:2170935-2168431C, translated using codon table 1 (650 amino acids) Verified ORF; Ortholog(s) have aminopeptidase activity, epoxide hydrolase activity, role in cellular lipid metabolic process, protein catabolic process and cytosol, nucleus localization	0	1.23	1	1	1	1	650	73.8379	6.46826
AN5421	AN5421 AspGDID:ASPL0000032629 COORDS:ChrV_A_nidulans_FGSC_A4:2865628-2867600W, translated using codon table 1 (580 amino acids) Uncharacterized ORF; Ortholog of <i>A. nidulans FGSC A4</i> : AN4151, <i>A. fumigatus Af293</i> : Afu5g07490, <i>A. niger CBS 513.88</i> : An14g01660, An08g09760, An11g00210 and <i>A. oryzae RIB40</i> : AO090012000034, AO090009000581, AO090012000374	0	1.21	1	1	1	1	580	65.3998	6.04932
AN10598	AN10598 AspGDID:ASPL0000076599 COORDS:ChrIII_A_nidulans_FGSC_A4:930209-927622C, translated using codon table 1 (845 amino acids) Uncharacterized ORF; Has domain(s) with predicted calcium ion binding, calcium-dependent phospholipid binding activity	0	1.18	1	1	1	1	845	93.9511	9.39307
AN4463	AN4463 AspGDID:ASPL0000070963 COORDS:ChrIII_A_nidulans_FGSC_A4:1974727-1980142W, translated using codon table 1 (1676 amino acids) Uncharacterized ORF; Ortholog(s) have cytoplasm localization	2.32425	1.13	1	2	2	2	1676	190.783	5.2876
AN3423	AN3423 AspGDID:ASPL0000037137 COORDS:ChrVI_A_nidulans_FGSC_A4:771723-767293C, translated using codon table 1 (1417 amino acids) Uncharacterized ORF; Ortholog(s) have role in CLRC ubiquitin ligase complex localization to heterochromatin, chromatin silencing at centromere, chromatin silencing at rDNA and chromatin silencing at silent mating-type cassette, <a href="#GOsection">more</a>	0	1.13	1	1	1	1	1417	162.978	4.95752
AN10867	rhaG AspGDID:ASPL0000003971 COORDS:ChrI_A_nidulans_FGSC_A4:3597650-3595126C, translated using codon table 1 (805 amino acids) Uncharacterized ORF; Putative alpha-L-rhamnosidase	0	1.12	1	1	1	1	805	91.2528	6.17627
AN5448	AN5448 AspGDID:ASPL0000032821 COORDS:ChrV_A_nidulans_FGSC_A4:2788388-2785793C, translated using codon table 1 (827 amino acids) Uncharacterized ORF; Ortholog of <i>A. fumigatus Af293</i> : Afu6g13460, <i>A. niger CBS 513.88</i> : An08g08850, <i>Neosartorya fischeri NRRL 181</i> : NFIA_059420, <i>Aspergillus wentii</i> : Aspwe1_0194392 and <i>Aspergillus versicolor</i> : Aspve1_0053254	1.84125	1.09	1	1	1	1	827	90.8829	8.11865
AN1519	rsdA AspGDID:ASPL0000044981 COORDS:ChrVII_A_nidulans_FGSC_A4:1052989-1056225W, translated using codon table 1 (1019 amino acids) Verified ORF; Putative Argonaute protein involved in inverted repeat transgene (IRT)-induced RNA silencing	2.27864	1.08	1	1	1	1	1019	112.462	9.39307
AN0858	hsp104 AspGDID:ASPL0000053926 COORDS:ChrVIII_A_nidulans_FGSC_A4:2252822-2255605W, translated using codon table 1 (927 amino acids) Uncharacterized ORF; Putative chaperone	0	1.08	1	1	1	1	927	103.464	5.74463
AN2658	AN2658 AspGDID:ASPL0000038117 COORDS:ChrVI_A_nidulans_FGSC_A4:3240631-3243170W, translated using codon table 1 (746 amino acids) Uncharacterized ORF; Ortholog of <i>A. nidulans FGSC A4</i> : AN3530, <i>A. fumigatus Af293</i> : Afu1g13760, Afu4g00490, Afu4g14350, <i>A. niger CBS 513.88</i> : An09g01580 and <i>A. oryzae RIB40</i> : AO090166000071	0	1.07	1	1	1	1	746	79.8674	4.65283
AN0168	AN0168 AspGDID:ASPL0000053856 COORDS:ChrVIII_A_nidulans_FGSC_A4:4391884-4389599C, translated using codon table 1 (761 amino acids) Uncharacterized ORF; Ortholog of <i>A. fumigatus Af293</i> : Afu5g11330, <i>A. niger CBS 513.88</i> : An01g02510, <i>A. oryzae RIB40</i> : AO090026000707, <i>Aspergillus wentii</i> : Aspwe1_0075145 and <i>Aspergillus sydowii</i> : Aspsy1_0027709	0	1.05	1	1	1	1	761	85.2485	8.51416
AN6126	accA AspGDID:ASPL0000003091 COORDS:ChrI_A_nidulans_FGSC_A4:1181649-1174635C, translated using codon table 1 (2288 amino acids) Uncharacterized ORF; Putative acetyl-CoA carboxylase with a predicted role in cytosolic fatty acid formation	1.62813	1.01	1	2	2	2	2288	255.023	6.39209
AN12477	AN12477 AspGDID:ASPL0000395426 COORDS:ChrII_A_nidulans_FGSC_A4:3885169-3881258C, translated using codon table 1 (1013 amino acids) Uncharacterized ORF; Has domain(s) with predicted GTP binding, GTPase activity	0	0.99	1	1	1	1	1013	113.513	5.42725
AN4705	AN4705 AspGDID:ASPL0000070941 COORDS:ChrIII_A_nidulans_FGSC_A4:1230843-1234985W, translated using codon table 1 (1238 amino acids) Uncharacterized ORF; Ortholog of <i>A. fumigatus Af293</i> : Afu5g08712, <i>A. niger CBS 513.88</i> : An07g04770, <i>A. oryzae RIB40</i> : AO090020000431, <i>Aspergillus wentii</i> : Aspwe1_0035214 and <i>Aspergillus sydowii</i> : Aspsy1_0155251	2.63377	0.97	1	1	1	1	1238	133.35	5.17334
AN6600	AN6600 AspGDID:ASPL0000005949 COORDS:ChrI_A_nidulans_FGSC_A4:2590384-2588056C, translated using codon table 1 (740 amino acids) Uncharacterized ORF; Ortholog(s) have role in mitotic sister chromatid segregation, mitotic spindle organization, protein localization to kinetochore	0	0.95	1	1	1	1	740	83.8053	7.13721
AN7552	AN7552 AspGDID:ASPL0000065115 COORDS:ChrIV_A_nidulans_FGSC_A4:1929994-1926056C, translated using codon table 1 (1312 amino acids) Uncharacterized ORF; Ortholog of <i>A. fumigatus Af293</i> : Afu2g14790, <i>A. oryzae RIB40</i> : AO090026000798, <i>Aspergillus wentii</i> : Aspwe1_0692743, <i>Aspergillus sydowii</i> : Aspsy1_0058559 and <i>Aspergillus terreus NIH2624</i> : ATET_07821	0	0.91	1	1	1	1	1312	142.662	7.2251
AN8056	AN8056 AspGDID:ASPL0000017764 COORDS:ChrII_A_nidulans_FGSC_A4:623397-620003C, translated using codon table 1 (1114 amino acids) Uncharacterized ORF; Ortholog(s) have role in mitotic chromosome condensation and condensin complex, cytosol, nucleus localization	0	0.9	1	1	1	1	1114	123.686	5.2876
AN8770	AN8770 AspGDID:ASPL0000077969 COORDS:ChrIII_A_nidulans_FGSC_A4:2876101-2873327C, translated using codon table 1 (905 amino acids) Uncharacterized ORF; Putative bifunctional enzyme with a predicted role in arginine metabolism; putative acetylglutamate kinase	0	0.88	1	1	1	1	905	99.1295	8.11865
AN1374	AN1374 AspGDID:ASPL0000056440 COORDS:ChrVIII_A_nidulans_FGSC_A4:704071-700078C, translated using codon table 1 (1258 amino acids) Uncharacterized ORF; Ortholog of <i>A. fumigatus Af293</i> : Afu1g09070, <i>A. niger CBS 513.88</i> : An08g00580, <i>A. oryzae RIB40</i> : AO090005001598, <i>Aspergillus wentii</i> : Aspwe1_0065603 and <i>Aspergillus sydowii</i> : Aspsy1_0025369	0	0.87	1	1	1	1	1258	141.71	5.88428
AN5714	AN5714 AspGDID:ASPL0000032769 COORDS:ChrV_A_nidulans_FGSC_A4:1910940-1908463C, translated using codon table 1 (807 amino acids) Uncharacterized ORF; Ortholog of <i>A. fumigatus Af293</i> : Afu1g06762, <i>A. niger CBS 513.88</i> : An18g05800, <i>A. oryzae RIB40</i> : AO090001000477, <i>Aspergillus wentii</i> : Aspwe1_0109415 and <i>Aspergillus sydowii</i> : Aspsy1_0150388	0	0.87	1	1	1	1	807	89.1646	7.43018
AN6228	AN6228 AspGDID:ASPL0000005466 COORDS:ChrI_A_nidulans_FGSC_A4:838436-843228W, translated using codon table 1 (1506 amino acids) Uncharacterized ORF; Ortholog(s) have role in mRNA export from nucleus and cytosol localization	0	0.8	1	1	1	1	1506	159.733	7.15186
AN0664	plcA AspGDID:ASPL0000063018 COORDS:ChrVIII_A_nidulans_FGSC_A4:2846971-2843546C, translated using codon table 1 (1141 amino acids) Verified ORF; Putative 1-phosphatidylinositol-4,5-bisphosphate phosphodiesterase with a predicted role in phospholipid metabolism; directly linked to high-molecular-weight carbon source sensing	0	0.79	1	1	1	1	1141	127.141	9.29053
AN5999	AN5999 AspGDID:ASPL0000006265 COORDS:ChrI_A_nidulans_FGSC_A4:1550371-1554090W, translated using codon table 1 (1173 amino acids) Verified ORF; Carbamoyl-phosphate synthase, large subunit; predicted role in arginine or pyrimidine metabolism; protein induced by farnesol	0	0.77	1	1	1	1	1173	128.786	6.1001
AN4412	mtr4 AspGDID:ASPL0000070749 COORDS:ChrIII_A_nidulans_FGSC_A4:2124623-2128054W, translated using codon table 1 (1073 amino acids) Uncharacterized ORF; Putative nuclear exosomal DEAD-box family RNA helicase; ortholog of <i>S. cerevisiae</i> Mtr4p; expression reduced after exposure to farnesol	0	0.75	1	1	1	1	1073	121.684	6.22705
AN6257	AN6257 AspGDID:ASPL0000002981 COORDS:ChrI_A_nidulans_FGSC_A4:743310-739085C, translated using codon table 1 (1282 amino acids) Uncharacterized ORF; Ortholog(s) have role in ER to Golgi vesicle-mediated transport, intracellular protein transport, nuclear envelope organization and cytosol localization	0	0.7	1	1	1	1	1282	137.621	6.3667
AN3729	fksA AspGDID:ASPL0000011003 COORDS:ChrII_A_nidulans_FGSC_A4:3255844-3261673W, translated using codon table 1 (1905 amino acids) Verified ORF; Putative 1,3-beta-glucan synthase with a predicted role in glucan biosynthesis	0	0.68	1	1	1	2	1905	218.333	7.95752
AN12403	AN12403 AspGDID:ASPL0000091607 COORDS:ChrII_A_nidulans_FGSC_A4:1149189-1153142W, translated using codon table 1 (1317 amino acids) Uncharacterized ORF; Ortholog(s) have cell division site, cell tip localization	0	0.68	1	1	1	1	1317	144.472	8.39697
AN3999	hulF AspGDID:ASPL0000010869 COORDS:ChrII_A_nidulans_FGSC_A4:2383396-2379679C, translated using codon table 1 (1222 amino acids) Uncharacterized ORF; Putative HECT ubiquitin ligase	0	0.65	1	1	1	1	1222	138.299	6.29053
AN2547	easB AspGDID:ASPL0000049248 COORDS:ChrVII_A_nidulans_FGSC_A4:4320710-4313089C, translated using codon table 1 (2443 amino acids) Verified ORF; Putative polyketide synthase; required for emericellamide biosynthesis	0	0.65	1	1	1	1	2443	268.695	6.7417
AN10734	AN10734 AspGDID:ASPL0000003073 COORDS:ChrI_A_nidulans_FGSC_A4:2076455-2068027C, translated using codon table 1 (2672 amino acids) Verified ORF; Ortholog(s) have role in regulation of translational elongation and cytosolic ribosome, mitochondrion localization	0	0.64	1	1	1	1	2672	291.636	5.61768
AN8742	AN8742 AspGDID:ASPL0000076401 COORDS:ChrIII_A_nidulans_FGSC_A4:2952850-2956711W, translated using codon table 1 (1196 amino acids) Uncharacterized ORF; Ortholog(s) have ATPase activity, damaged DNA binding, protein heterodimerization activity, single-stranded DNA binding activity	0	0.59	1	1	1	1	1196	135.468	7.53271
AN3386	AN3386 AspGDID:ASPL0000037645 COORDS:ChrVI_A_nidulans_FGSC_A4:885343-877708C, translated using codon table 1 (2528 amino acids) Verified ORF; Putative polyketide synthase; involved in secondary metabolite production	0	0.59	1	1	1	1	2528	278.885	6.41748
AN6329	AN6329 AspGDID:ASPL0000002722 COORDS:ChrI_A_nidulans_FGSC_A4:516784-507119C, translated using codon table 1 (3187 amino acids) Uncharacterized ORF; Ortholog(s) have role in fermentation and mitochondrion localization	0	0.53	1	2	2	3	3187	356.703	7.07861
AN2621	acvA AspGDID:ASPL0000037093 COORDS:ChrVI_A_nidulans_FGSC_A4:3362471-3373783W, translated using codon table 1 (3770 amino acids) Verified ORF; Delta-(L-alpha-aminoadipyl)-L-cysteinyl-D-valine synthetase, nonribosomal peptide synthase, the first enzyme of the penicillin biosynthesis pathway	0	0.5	1	1	1	1	3770	422.238	6.43018
AN3230	pkfA AspGDID:ASPL0000038257 COORDS:ChrVI_A_nidulans_FGSC_A4:1399356-1392711C, translated using codon table 1 (2204 amino acids) Verified ORF; Polyketide synthase; predicted backbone enzyme of the aspernidine A secondary metabolism gene cluster	0	0.5	1	1	1	1	2204	243.034	6.39209

## Sheet: Fbx1 IPs
Fbx1 Interacting/Associated Proteins
Accession	Description	Coverage	Unique Peptides	PSMs	AAs	MW [kDa]	calc. pI
AN2302	sconC AspGDID:ASPL0000044827 COORDS:ChrVII_A_nidulans_FGSC_A4:3496041-3495317C, translated using codon table 1 (161 amino acids) Verified ORF; Skp1-related protein with a predicted role in sulfur metabolism; regulated by sulfur metabolite rep	40.37	4	20	161	18.6311	4.60205
AN6086 (F-BOX)	AN6086 AspGDID:ASPL0000006907 COORDS:ChrI_A_nidulans_FGSC_A4:1303826-1305489W, translated using codon table 1 (534 amino acids) Uncharacterized ORF; Putative F-box protein; ortholog(s) have role in SCF-dependent proteasomal ubiquitin-dependen	30.52	13	58	534	60.0335	8.89502
AN1019	AN1019 AspGDID:ASPL0000060435 COORDS:ChrVIII_A_nidulans_FGSC_A4:1780527-1783184W, translated using codon table 1 (764 amino acids) Uncharacterized ORF; Putative Scf complex protein; transcript upregulated in response to camptothecin	28.66	17	51	764	88.8067	7.21045
AN5790	AN5790 AspGDID:ASPL0000029618 COORDS:ChrV_A_nidulans_FGSC_A4:1696926-1698579W, translated using codon table 1 (439 amino acids) Uncharacterized ORF; Putative isocitrate dehydrogenase (NAD+) with a predicted role in the TCA cycle	4.33	2	4	439	47.8668	8.93896
AN4323	AN4323 AspGDID:ASPL0000074575 COORDS:ChrIII_A_nidulans_FGSC_A4:2396315-2394922C, translated using codon table 1 (411 amino acids) Uncharacterized ORF; Putative branched chain amino acid aminotransferase with a predicted role in valine, leucin	3.16	1	2	411	45.3385	8.73389
AN7000	AN7000 AspGDID:ASPL0000069398 COORDS:ChrIV_A_nidulans_FGSC_A4:1355554-1357251W, translated using codon table 1 (440 amino acids) Uncharacterized ORF; Putative succinate-CoA ligase (ADP-forming) with a predicted role in the TCA cycle	2.95	1	3	440	47.1784	5.97314

## Sheet: Fbx2 IPs
Fbx2 Interacting/Associated Proteins
Accession	Description	Coverage	Unique Peptides	PSMs	AAs	MW [kDa]	calc. pI
AN10519	AN10519 AspGDID:ASPL0000014128 COORDS:ChrII_A_nidulans_FGSC_A4:1686143-1687480W, translated using codon table 1 (424 amino acids) Uncharacterized ORF; Ortholog(s) have cytosol, nucleus localization	12.97	4	4	424	47.5135	5.49072
AN2302	sconC AspGDID:ASPL0000044827 COORDS:ChrVII_A_nidulans_FGSC_A4:3496040-3495316C, translated using codon table 1 (161 amino acids) Verified ORF; Skp1-related protein with a predicted role in sulfur metabolism; regulated by sulfur metabolite repression; NeddH-associated protein	32.3	3	3	161	18.6311	4.60205
AN5442	cpyA AspGDID:ASPL0000030746 COORDS:ChrV_A_nidulans_FGSC_A4:2803189-2804900W, translated using codon table 1 (552 amino acids) Verified ORF; Putative carboxypeptidase Y	6.16	3	3	552	62.026	5.04639
AN0306	AN0306 AspGDID:ASPL0000057561 COORDS:ChrVIII_A_nidulans_FGSC_A4:3962698-3961510C, translated using codon table 1 (320 amino acids) Uncharacterized ORF; Ortholog(s) have role in Arp2/3 complex-mediated actin nucleation and Arp2/3 protein complex, actin cortical patch, cell division site, cell tip, cytosol, nucleus localization	22.19	4	4	320	36.606	6.37939
AN5604	acuG AspGDID:ASPL0000031010 COORDS:ChrV_A_nidulans_FGSC_A4:2254355-2255479W, translated using codon table 1 (355 amino acids) Verified ORF; Putative fructose-bisphosphatase with a predicted role in gluconeogenesis and glycolysis; intracellular; protein abundance decreased by menadione stress; expression upregulated after exposure to farnesol	9.01	2	2	355	38.6913	5.99854
AN8072	AN8072 AspGDID:ASPL0000017742 COORDS:ChrII_A_nidulans_FGSC_A4:661887-661072C, translated using codon table 1 (244 amino acids) Uncharacterized ORF; Ortholog of <i>A. fumigatus Af293</i> : Afu5g01770, <i>A. oryzae RIB40</i> : AO090003001347, <i>Aspergillus wentii</i> : Aspwe1_0029886, <i>Aspergillus sydowii</i> : Aspsy1_0156406 and <i>Aspergillus terreus NIH2624</i> : ATET_09794	17.62	2	2	244	26.3159	7.25439
AN3019	AN3019 AspGDID:ASPL0000034023 COORDS:ChrVI_A_nidulans_FGSC_A4:2089803-2090708W, translated using codon table 1 (276 amino acids) Uncharacterized ORF; Ortholog(s) have role in ubiquitin-dependent protein catabolic process and nucleus, proteasome regulatory particle, lid subcomplex, proteasome storage granule localization	8.7	2	2	276	30.6298	4.86865
AN5523	tpsA AspGDID:ASPL0000027021 COORDS:ChrV_A_nidulans_FGSC_A4:2522004-2523739W, translated using codon table 1 (504 amino acids) Verified ORF; Putative alpha,alpha-trehalose-phosphate synthase (UDP-forming) with a role in trehalose biosynthesis; transcriptionally induced during spore germination and exponential growth; required for viability of conidia during prolonged storage	5.16	2	2	504	56.7651	5.99854
AN4024	AN4024 AspGDID:ASPL0000014497 COORDS:ChrII_A_nidulans_FGSC_A4:2314116-2312535C, translated using codon table 1 (509 amino acids) Uncharacterized ORF; Ortholog(s) have cytosol localization	7.27	2	2	509	53.2838	5.07178
AN6816 (F-BOX)	*
*	Fbx AN6816 was not found in this purification, however, SkpA (SconC, AN2302) was present in purification.

## Sheet: Fbx3 IPs
Fbx3 Interacting/Associated Proteins
Accession	Description	Coverage	Unique Peptides	PSMs	AAs	MW [kDa]	calc. pI
AN6183 (F-BOX)	AN6183 AspGDID:ASPL0000002420 COORDS:ChrI_A_nidulans_FGSC_A4:1003762-1002732C, translated using codon table 1 (293 amino acids) Uncharacterized ORF; Putative F-box protein	71.33	15	74	293	33.1371	5.05908
AN2000	ubi4 AspGDID:ASPL0000049163 COORDS:ChrVII_A_nidulans_FGSC_A4:2515486-2514450C, translated using codon table 1 (305 amino acids) Uncharacterized ORF; Polyubiquitin, contains four head to tail repeats of ubiqiutin; transcript upregulated in res	40.66	3	3	305	34.3084	7.53271
AN2302	sconC AspGDID:ASPL0000044827 COORDS:ChrVII_A_nidulans_FGSC_A4:3496041-3495317C, translated using codon table 1 (161 amino acids) Verified ORF; Skp1-related protein with a predicted role in sulfur metabolism; regulated by sulfur metabolite rep	39.13	6	10	161	18.6311	4.60205
AN1019	AN1019 AspGDID:ASPL0000060435 COORDS:ChrVIII_A_nidulans_FGSC_A4:1780527-1783184W, translated using codon table 1 (764 amino acids) Uncharacterized ORF; Putative Scf complex protein; transcript upregulated in response to camptothecin	21.47	13	30	764	88.8067	7.21045
AN4323	AN4323 AspGDID:ASPL0000074575 COORDS:ChrIII_A_nidulans_FGSC_A4:2396315-2394922C, translated using codon table 1 (411 amino acids) Uncharacterized ORF; Putative branched chain amino acid aminotransferase with a predicted role in valine, leucin	13.38	4	8	411	45.3385	8.73389
AN8953	agdB AspGDID:ASPL0000048953 COORDS:ChrVII_A_nidulans_FGSC_A4:317209-314155C, translated using codon table 1 (955 amino acids) Verified ORF; Putative alpha-glucosidase with a predicted role in maltose metabolism; transcriptionally induced by i	8.48	5	10	955	107.492	5.31299

## Sheet: Fbx4 IPs
Fbx4 Interacting/Associated Proteins
Accession	Description	Coverage	Unique Peptides	PSMs	AAs	MW [kDa]	calc. pI
AN6552 (F-BOX)	AN6552 AspGDID:ASPL0000000631 COORDS:ChrI_A_nidulans_FGSC_A4:2442855-2444141W, translated using codon table 1 (428 amino acids) Uncharacterized ORF; Putative F-box protein	32.01	10	11	428	48.864	8.57275
AN1019	culA AspGDID:ASPL0000060435 COORDS:ChrVIII_A_nidulans_FGSC_A4:1780527-1783184W, translated using codon table 1 (764 amino acids) Uncharacterized ORF; Putative Scf complex protein; NeddH-associated protein; transcript upregulated in response to camptothecin	6.94	4	5	764	88.8067	7.21045
AN2302	sconC AspGDID:ASPL0000044827 COORDS:ChrVII_A_nidulans_FGSC_A4:3496040-3495316C, translated using codon table 1 (161 amino acids) Verified ORF; Skp1-related protein with a predicted role in sulfur metabolism; regulated by sulfur metabolite repression; NeddH-associated protein	39.13	4	4	161	18.6311	4.60205
AN5604	acuG AspGDID:ASPL0000031010 COORDS:ChrV_A_nidulans_FGSC_A4:2254355-2255479W, translated using codon table 1 (355 amino acids) Verified ORF; Putative fructose-bisphosphatase with a predicted role in gluconeogenesis and glycolysis; intracellular; protein abundance decreased by menadione stress; expression upregulated after exposure to farnesol	16.9	3	3	355	38.6913	5.99854

## Sheet: Fbx5 IPs
Fbx5 Interacting/Associated Proteins
Accession	Description	Coverage	Unique Peptides	PSMs	AAs	MW [kDa]	calc. pI
AN1019	culA AspGDID:ASPL0000060435 COORDS:ChrVIII_A_nidulans_FGSC_A4:1780527-1783184W, translated using codon table 1 (764 amino acids) Uncharacterized ORF; Putative Scf complex protein; NeddH-associated protein; transcript upregulated in response to camptothecin	21.47	16	16	764	88.8067	7.21045
AN2302	sconC AspGDID:ASPL0000044827 COORDS:ChrVII_A_nidulans_FGSC_A4:3496040-3495316C, translated using codon table 1 (161 amino acids) Verified ORF; Skp1-related protein with a predicted role in sulfur metabolism; regulated by sulfur metabolite repression; NeddH-associated protein	43.48	6	10	161	18.6311	4.60205
AN7956 (F-BOX)	AN7956 AspGDID:ASPL0000010223 COORDS:ChrII_A_nidulans_FGSC_A4:323925-322665C, translated using codon table 1 (383 amino acids) Uncharacterized ORF; Putative F-box protein	33.94	11	11	383	43.9866	7.69385
AN5604	acuG AspGDID:ASPL0000031010 COORDS:ChrV_A_nidulans_FGSC_A4:2254355-2255479W, translated using codon table 1 (355 amino acids) Verified ORF; Putative fructose-bisphosphatase with a predicted role in gluconeogenesis and glycolysis; intracellular; protein abundance decreased by menadione stress; expression upregulated after exposure to farnesol	18.31	5	5	355	38.6913	5.99854
AN6699	AN6699 AspGDID:ASPL0000004102 COORDS:ChrI_A_nidulans_FGSC_A4:2890070-2891226W, translated using codon table 1 (349 amino acids) Uncharacterized ORF; Ortholog(s) have mitochondrion localization	16.05	4	4	349	36.3672	5.79541
AN2126	AN2126 AspGDID:ASPL0000045592 COORDS:ChrVII_A_nidulans_FGSC_A4:2951217-2952887W, translated using codon table 1 (369 amino acids) Uncharacterized ORF; Predicted actin capping protein	12.2	3	3	369	41.2499	7.95752
AN4013	AN4013 AspGDID:ASPL0000017916 COORDS:ChrII_A_nidulans_FGSC_A4:2343271-2340408C, translated using codon table 1 (860 amino acids) Uncharacterized ORF; Has domain(s) with predicted DNA binding, nucleic acid binding, zinc ion binding activity, role in transcription, DNA-templated and nucleus localization	4.19	4	4	860	95.4958	7.23975
AN4688	ivdA AspGDID:ASPL0000072895 COORDS:ChrIII_A_nidulans_FGSC_A4:1314691-1313102C, translated using codon table 1 (431 amino acids) Uncharacterized ORF; Putative acyl-coA dehydrogenase	6.5	2	3	431	46.7921	7.76709
AN6998	AN6998 AspGDID:ASPL0000065715 COORDS:ChrIV_A_nidulans_FGSC_A4:1360244-1362224W, translated using codon table 1 (573 amino acids) Uncharacterized ORF; Ortholog(s) have role in conidium formation, response to heat	6.63	2	2	573	62.6841	9.61279
AN6033	AN6033 AspGDID:ASPL0000005806 COORDS:ChrI_A_nidulans_FGSC_A4:1450305-1452044W, translated using codon table 1 (496 amino acids) Uncharacterized ORF; Ortholog(s) have ARF GTPase activator activity and role in COPI coating of Golgi vesicle, ER to Golgi vesicle-mediated transport, retrograde vesicle-mediated transport, Golgi to ER	5.44	2	2	496	52.8906	8.44092
AN0410	bimG AspGDID:ASPL0000057340 COORDS:ChrVIII_A_nidulans_FGSC_A4:3643225-3641938C, translated using codon table 1 (323 amino acids) Verified ORF; Essential protein phosphatase required for the completion of anaphase; uORF encoded in the upstream leader sequence	14.86	3	4	323	37.1516	5.78271
AN10834	acdB AspGDID:ASPL0000004623 COORDS:ChrI_A_nidulans_FGSC_A4:2575223-2573332C, translated using codon table 1 (470 amino acids) Uncharacterized ORF; Protein with an acyl-CoA dehydrogenase domain	4.04	2	2	470	52.0339	9.14404
AN6179	neddH AspGDID:ASPL0000004229 COORDS:ChrI_A_nidulans_FGSC_A4:1009036-1009472W, translated using codon table 1 (81 amino acids) Verified ORF; Protein neddylation factor NEDD8	24.69	2	2	81	9.0018	6.06201

## Sheet: Fbx6 IPs
Fbx6 Interacting/Associated Proteins
Accession	Description	Coverage	Unique Peptides	PSMs	AAs	MW [kDa]	calc. pI
AN9187 (F-BOX)	AN9187 AspGDID:ASPL0000035009 COORDS:ChrVI_A_nidulans_FGSC_A4:161608-163851W, translated using codon table 1 (747 amino acids) Uncharacterized ORF; Putative F-box protein	53.9491	28	164	747	81.3	6.64
AN1019	AN1019 AspGDID:ASPL0000060435 COORDS:ChrVIII_A_nidulans_FGSC_A4:1780527-1783184W, translated using codon table 1 (764 amino acids) Uncharacterized ORF; Putative Scf complex protein; transcript upregulated in response to camptothecin	20.9424	15	47	764	88.8	7.21
AN2302	sconC AspGDID:ASPL0000044827 COORDS:ChrVII_A_nidulans_FGSC_A4:3496041-3495317C, translated using codon table 1 (161 amino acids) Verified ORF; Skp1-related protein with a predicted role in sulfur metabolism; regulated by sulfur metabolite repression	28.5714	5	21	161	18.6	4.6
AN3039	AN3039 AspGDID:ASPL0000035292 COORDS:ChrVI_A_nidulans_FGSC_A4:2038563-2037447C, translated using codon table 1 (352 amino acids) Uncharacterized ORF; Has domain(s) with predicted sequence-specific DNA binding, sequence-specific DNA binding transcription factor activity, zinc ion binding activity, role in regulation of transcription, DNA-dependent and nucleus localization	13.0682	4	16	352	40.9	9.38
AN7742	AN7742 AspGDID:ASPL0000066705 COORDS:ChrIV_A_nidulans_FGSC_A4:2559868-2560619W, translated using codon table 1 (155 amino acids) Uncharacterized ORF; Ortholog(s) have single-stranded DNA binding activity, role in mitochondrial genome maintena	21.9355	3	13	155	16.9	9.45
AN5611	canA AspGDID:ASPL0000026779 COORDS:ChrV_A_nidulans_FGSC_A4:2219575-2218584C, translated using codon table 1 (212 amino acids) Uncharacterized ORF; Putative carbonic anhydrase	15.566	2	5	212	23.1	9.04
AN10681	AN10681 AspGDID:ASPL0000026338 COORDS:ChrV_A_nidulans_FGSC_A4:2652978-2653935W, translated using codon table 1 (122 amino acids) Uncharacterized ORF; Ortholog(s) have structural constituent of ribosome activity, role in cytoplasmic translati	16.3934	2	4	122	13.9	10.35
AN10990	AN10990 AspGDID:ASPL0000063317 COORDS:ChrIV_A_nidulans_FGSC_A4:2300112-2301104W, translated using codon table 1 (330 amino acids) Uncharacterized ORF; Has domain(s) with predicted lyase activity and role in metabolic process	3.33333	2	3	330	34.8	7.42
AN5480	AN5480 AspGDID:ASPL0000032773 COORDS:ChrV_A_nidulans_FGSC_A4:2674900-2675398W, translated using codon table 1 (116 amino acids) Verified ORF; Putative RNA binding protein; menadione stress-induced protein	24.1379	2	3	116	13.1	6.32
AN7884	AN7884 AspGDID:ASPL0000010516 COORDS:ChrII_A_nidulans_FGSC_A4:118328-139584W, translated using codon table 1 (7015 amino acids) Verified ORF; Putative nonribosomal peptide synthase (NRPS) similar to ferrichrome peptide synthetases involved in siderophore biosynthesis	0.399145	2	2	7015	773	5.81
AN5704	AN5704 AspGDID:ASPL0000032110 COORDS:ChrV_A_nidulans_FGSC_A4:1939844-1938690C, translated using codon table 1 (249 amino acids) Uncharacterized ORF; Putative Type II fatty acid synthase with a predicted role in mitochondrial fatty acid format	4.81928	1	6	249	27.2	8.28
AN6082	AN6082 AspGDID:ASPL0000005199 COORDS:ChrI_A_nidulans_FGSC_A4:1315000-1314445C, translated using codon table 1 (106 amino acids) Uncharacterized ORF; Ortholog(s) have pre-mRNA 5'-splice site binding, structural constituent of ribosome activity	17.9245	1	5	106	11.4	9.83
AN10349	AN10349 AspGDID:ASPL0000037847 COORDS:ChrVI_A_nidulans_FGSC_A4:2357671-2359270W, translated using codon table 1 (472 amino acids) Uncharacterized ORF; Has domain(s) with predicted role in mRNA processing	2.33051	1	4	472	55.7	11.74
AN4165	AN4165 AspGDID:ASPL0000015368 COORDS:ChrII_A_nidulans_FGSC_A4:1900838-1901686W, translated using codon table 1 (222 amino acids) Uncharacterized ORF; Ortholog(s) have role in ER to Golgi vesicle-mediated transport and ER to Golgi transport ve	5.85586	1	4	222	24.9	5.72
AN5430	AN5430 AspGDID:ASPL0000029312 COORDS:ChrV_A_nidulans_FGSC_A4:2839701-2841074W, translated using codon table 1 (440 amino acids) Uncharacterized ORF	3.40909	1	4	440	43.5	6.47
AN3029	AN3029 AspGDID:ASPL0000034670 COORDS:ChrVI_A_nidulans_FGSC_A4:2065062-2062043C, translated using codon table 1 (759 amino acids) Uncharacterized ORF; Has domain(s) with predicted binding, protein transporter activity, role in intracellular protein transport, vesicle-mediated transport and membrane coat localization	2.37154	1	3	759	83.2	5.38
AN10965	AN10965 AspGDID:ASPL0000066445 COORDS:ChrIV_A_nidulans_FGSC_A4:2120027-2120846W, translated using codon table 1 (161 amino acids) Uncharacterized ORF; Ortholog of A. niger CBS 513.88 : An15g05690, A. flavus NRRL 3357 : AFL2G_03200, A. niger	15.528	1	3	161	18.3	4.89
AN3110	AN3110 AspGDID:ASPL0000035560 COORDS:ChrVI_A_nidulans_FGSC_A4:1794973-1797475W, translated using codon table 1 (813 amino acids) Uncharacterized ORF; Has domain(s) with predicted ATP binding, protein serine/threonine kinase activity, protein	0.861009	1	3	813	88.9	7.62
AN0560	AN0560 AspGDID:ASPL0000055239 COORDS:ChrVIII_A_nidulans_FGSC_A4:3172681-3170302C, translated using codon table 1 (666 amino acids) Uncharacterized ORF; Ortholog(s) have role in exocytosis, spliceosome assembly and cellular bud neck, cellular	1.2012	1	2	666	73.9	9.04
AN0565	pyrABCN AspGDID:ASPL0000059511 COORDS:ChrVIII_A_nidulans_FGSC_A4:3153608-3160488W, translated using codon table 1 (2275 amino acids) Verified ORF; Multifunctional enzyme with carbamoyl-phosphate synthase (CPSase) and aspartate carbamoyltransf	0.879121	1	2	2275	249.4	6.32
AN0181	AN0181 AspGDID:ASPL0000055823 COORDS:ChrVIII_A_nidulans_FGSC_A4:4355006-4353938C, translated using codon table 1 (307 amino acids) Uncharacterized ORF	6.84039	1	2	307	33.9	9.45

## Sheet: Fbx7 IPs
Fbx7 Interacting/Associated Proteins
Accession	Description	Coverage	Unique Peptides	PSMs	AAs	MW [kDa]	calc. pI
AN0249 (F-BOX)	AN0249 AspGDID:ASPL0000062551 COORDS:ChrVIII_A_nidulans_FGSC_A4:4147049-4145529C, translated using codon table 1 (506 amino acids) Uncharacterized ORF; Putative F-box protein	53.1621	20	135	506	58.5	6.49
AN2302	sconC AspGDID:ASPL0000044827 COORDS:ChrVII_A_nidulans_FGSC_A4:3496041-3495317C, translated using codon table 1 (161 amino acids) Verified ORF; Skp1-related protein with a predicted role in sulfur metabolism; regulated by sulfur metabolite repression	60.2484	10	49	161	18.6	4.6
AN1019	AN1019 AspGDID:ASPL0000060435 COORDS:ChrVIII_A_nidulans_FGSC_A4:1780527-1783184W, translated using codon table 1 (764 amino acids) Uncharacterized ORF; Putative Scf complex protein; transcript upregulated in response to camptothecin	14.7906	9	33	764	88.8	7.21
AN7742	AN7742 AspGDID:ASPL0000066705 COORDS:ChrIV_A_nidulans_FGSC_A4:2559868-2560619W, translated using codon table 1 (155 amino acids) Uncharacterized ORF; Ortholog(s) have single-stranded DNA binding activity, role in mitochondrial genome maintena	30.3226	4	16	155	16.9	9.45
AN5611	canA AspGDID:ASPL0000026779 COORDS:ChrV_A_nidulans_FGSC_A4:2219575-2218584C, translated using codon table 1 (212 amino acids) Uncharacterized ORF; Putative carbonic anhydrase	21.2264	3	11	212	23.1	9.04
AN7503	AN7503 AspGDID:ASPL0000065711 COORDS:ChrIV_A_nidulans_FGSC_A4:1743713-1745978W, translated using codon table 1 (723 amino acids) Uncharacterized ORF; Has domain(s) with predicted nucleus localization	4.70263	3	9	723	82.4	4.88
AN2484	AN2484 AspGDID:ASPL0000045045 COORDS:ChrVII_A_nidulans_FGSC_A4:4097643-4098360W, translated using codon table 1 (131 amino acids) Uncharacterized ORF; Ortholog(s) have intracellular localization	24.4275	2	8	131	13.6	5.8
AN4038	AN4038 AspGDID:ASPL0000017318 COORDS:ChrII_A_nidulans_FGSC_A4:2271077-2267742C, translated using codon table 1 (1072 amino acids) Uncharacterized ORF; Putative translation initiation factor eIF5B	4.19776	2	6	1072	118.8	5.74
AN2682	AN2682 AspGDID:ASPL0000038061 COORDS:ChrVI_A_nidulans_FGSC_A4:3159578-3160937W, translated using codon table 1 (412 amino acids) Uncharacterized ORF; Has domain(s) with predicted FMN binding, oxidoreductase activity and role in oxidation-reduction process	5.82524	2	5	412	46	6.04
AN4492	RPN11-GFP__RPN11_1-338__Linker_339-343__GFP_344-582	5.49828	2	4	582	65	5.99
AN5580	AN5580 AspGDID:ASPL0000026401 COORDS:ChrV_A_nidulans_FGSC_A4:2337985-2336820C, translated using codon table 1 (309 amino acids) Uncharacterized ORF; Ortholog of <i>A. fumigatus Af293</i> : Afu4g11550, <i>A. niger CBS 513.88</i> : An04g04940, <i>A. flavus NRRL 3357</i> : AFL2G_01970, <i>A. niger ATCC 1015</i> : 55036-mRNA and <i>N. fischeri NRRL 181</i> : NFIA_104650	6.14887	2	4	309	33.3	9.04
AN10718	riboG AspGDID:ASPL0000028987 COORDS:ChrV_A_nidulans_FGSC_A4:1691375-1692146W, translated using codon table 1 (207 amino acids) Verified ORF; 6,7-mimethyl-8-ribityl-lumazine synthase; intracellular; protein abundance decreased by menadione st	18.3575	2	3	207	21.5	6.19
AN10681	AN10681 AspGDID:ASPL0000026338 COORDS:ChrV_A_nidulans_FGSC_A4:2652978-2653935W, translated using codon table 1 (122 amino acids) Uncharacterized ORF; Ortholog(s) have structural constituent of ribosome activity, role in cytoplasmic translati	13.9344	2	2	122	13.9	10.35
AN4081	AN4081 AspGDID:ASPL0000013766 COORDS:ChrII_A_nidulans_FGSC_A4:2155717-2154742C, translated using codon table 1 (216 amino acids) Uncharacterized ORF; Has domain(s) with predicted cysteine dioxygenase activity, iron ion binding activity and role in L-cysteine metabolic process, oxidation-reduction process	5.55556	1	8	216	23.9	6.27
AN6993	AN6993 AspGDID:ASPL0000067410 COORDS:ChrIV_A_nidulans_FGSC_A4:1370545-1371441W, translated using codon table 1 (204 amino acids) Uncharacterized ORF; Putative phosphoribosyltransferase with a predicted role in nucleotide salvage pathways	10.7843	1	7	204	23	5.86
AN5704	AN5704 AspGDID:ASPL0000032110 COORDS:ChrV_A_nidulans_FGSC_A4:1939844-1938690C, translated using codon table 1 (249 amino acids) Uncharacterized ORF; Putative Type II fatty acid synthase with a predicted role in mitochondrial fatty acid format	4.81928	1	6	249	27.2	8.28
AN5056	AN5056 AspGDID:ASPL0000072117 COORDS:ChrIII_A_nidulans_FGSC_A4:136514-136153C, translated using codon table 1 (71 amino acids) Uncharacterized ORF; Homologous to ccg-1 from <i>N. crassa</i>; transcript induced by light in in developmentally competent mycelia	26.7606	1	6	71	7.7	5.9
AN1549	AN1549 AspGDID:ASPL0000047927 COORDS:ChrVII_A_nidulans_FGSC_A4:1134198-1133771C, translated using codon table 1 (86 amino acids) Uncharacterized ORF; Ortholog of <i>A. fumigatus Af293</i> : Afu8g05600, <i>A. niger CBS 513.88</i> : An16g07080, <i>A. oryzae RIB40</i> : AO090005000583, <i>A. flavus NRRL 3357</i> : AFL2G_00579 and <i>A. niger ATCC 1015</i> : 205017-mRNA	17.4419	1	5	86	9.6	9.47
AN10965	AN10965 AspGDID:ASPL0000066445 COORDS:ChrIV_A_nidulans_FGSC_A4:2120027-2120846W, translated using codon table 1 (161 amino acids) Uncharacterized ORF; Ortholog of A. niger CBS 513.88 : An15g05690, A. flavus NRRL 3357 : AFL2G_03200, A. niger	15.528	1	5	161	18.3	4.89
AN4998	gapA AspGDID:ASPL0000077559 COORDS:ChrIII_A_nidulans_FGSC_A4:332961-335410W, translated using codon table 1 (780 amino acids) Verified ORF; Putative Ras GTPase-activating protein; required for normal cell polarity and conidiophore development	1.02564	1	4	780	89.9	7.65
AN7937	cipC AspGDID:ASPL0000013419 COORDS:ChrII_A_nidulans_FGSC_A4:272183-271697C, translated using codon table 1 (110 amino acids) Uncharacterized ORF; Protein responsive to Concanamycin A	11.8182	1	4	110	12.8	5.35
AN3110	AN3110 AspGDID:ASPL0000035560 COORDS:ChrVI_A_nidulans_FGSC_A4:1794973-1797475W, translated using codon table 1 (813 amino acids) Uncharacterized ORF; Has domain(s) with predicted ATP binding, protein serine/threonine kinase activity, protein	0.861009	1	4	813	88.9	7.62
AN9344	AN9344 AspGDID:ASPL0000054195 COORDS:ChrVIII_A_nidulans_FGSC_A4:363003-358006C, translated using codon table 1 (1455 amino acids) Uncharacterized ORF; Has domain(s) with predicted ATP binding, ATPase activity, coupled to transmembrane movemen	0.4811	1	3	1455	163	7.42
AN10186	AN10186 AspGDID:ASPL0000057068 COORDS:ChrVIII_A_nidulans_FGSC_A4:648396-650280W, translated using codon table 1 (510 amino acids) Uncharacterized ORF; Ortholog(s) have role in ER to Golgi vesicle-mediated transport	3.52941	1	3	510	57.8	5.16
AN1191	sumO AspGDID:ASPL0000057787 COORDS:ChrVIII_A_nidulans_FGSC_A4:1238284-1237902C, translated using codon table 1 (94 amino acids) Verified ORF; Small ubiquitin-like modifier (SUMO) protein; mutant is viable, slow growing with pleiotropic phenotypes; punctate nucleoplasmic localization at interphase; deletion causes dramatic increase in asperthecin; camptothecin induced transcript	11.7021	1	3	94	10.4	5.03
AN12272	AN12272 AspGDID:ASPL0000100777 COORDS:ChrI_A_nidulans_FGSC_A4:3575960-3575662C, translated using codon table 1 (82 amino acids) Uncharacterized ORF; Ortholog of A. fumigatus A1163 : AFUB_061610	10.9756	1	3	82	8.7	10.76
AN0140	AN0140 AspGDID:ASPL0000062071 COORDS:ChrVIII_A_nidulans_FGSC_A4:4475541-4474013C, translated using codon table 1 (434 amino acids) Uncharacterized ORF; Protein with a predicted role in actin assembly; similar to Saccharomyces cerevisiae Arp3p	2.76498	1	2	434	47.3	6.7

## Sheet: Fbx8 IPs
Fbx8 Interacting/Associated Proteins
Accession	Description	Coverage	Unique Peptides	PSMs	AAs	MW [kDa]	calc. pI
AN0353 (F-BOX)	AN0353 AspGDID:ASPL0000062403 COORDS:ChrVIII_A_nidulans_FGSC_A4:3818095-3815816C, translated using codon table 1 (759 amino acids) Uncharacterized ORF; Putative F-box protein	56.6535	33	108	759	84	6.87
AN2302	sconC AspGDID:ASPL0000044827 COORDS:ChrVII_A_nidulans_FGSC_A4:3496041-3495317C, translated using codon table 1 (161 amino acids) Verified ORF; Skp1-related protein with a predicted role in sulfur metabolism; regulated by sulfur metabolite repression	55.9006	10	31	161	18.6	4.6
AN9083	AN9083 AspGDID:ASPL0000040177 COORDS:ChrVI_A_nidulans_FGSC_A4:489036-488339C, translated using codon table 1 (214 amino acids) Verified ORF; Putative adenine phosphoribosyltransferase with a predicted role in nucleotide salvage pathways; intracellular; protein abundance decreased by menadione stress	27.1028	3	9	214	22.9	6.42
AN7742	AN7742 AspGDID:ASPL0000066705 COORDS:ChrIV_A_nidulans_FGSC_A4:2559868-2560619W, translated using codon table 1 (155 amino acids) Uncharacterized ORF; Ortholog(s) have single-stranded DNA binding activity, role in mitochondrial genome maintena	21.9355	3	6	155	16.9	9.45
AN6993	AN6993 AspGDID:ASPL0000067410 COORDS:ChrIV_A_nidulans_FGSC_A4:1370545-1371441W, translated using codon table 1 (204 amino acids) Uncharacterized ORF; Putative phosphoribosyltransferase with a predicted role in nucleotide salvage pathways	20.5882	3	5	204	23	5.86
AN5056	AN5056 AspGDID:ASPL0000072117 COORDS:ChrIII_A_nidulans_FGSC_A4:136514-136153C, translated using codon table 1 (71 amino acids) Uncharacterized ORF; Homologous to ccg-1 from <i>N. crassa</i>; transcript induced by light in in developmentally competent mycelia	40.8451	2	5	71	7.7	5.9
AN5480	AN5480 AspGDID:ASPL0000032773 COORDS:ChrV_A_nidulans_FGSC_A4:2674900-2675398W, translated using codon table 1 (116 amino acids) Verified ORF; Putative RNA binding protein; menadione stress-induced protein	23.2759	2	5	116	13.1	6.32
AN2978	AN2978 AspGDID:ASPL0000035440 COORDS:ChrVI_A_nidulans_FGSC_A4:2195282-2194592C, translated using codon table 1 (135 amino acids) Uncharacterized ORF; Ortholog of A. fumigatus Af293 : Afu3g08440, A. niger CBS 513.88 : An02g12080, A. flavus NRR	23.7037	2	5	135	14.3	7.31
AN4862	ranGAP AspGDID:ASPL0000071633 COORDS:ChrIII_A_nidulans_FGSC_A4:738431-739684W, translated using codon table 1 (417 amino acids) Verified ORF; Putative Ran GTPase activating protein (GAP) with homology to Saccharomyces cerevisiae Rna1p; endogenously tagged RanGAP is excluded from nuclei during interphase and disperses throughout the cell at mitosis	7.43405	2	3	417	45.4	4.75
AN11489	AN11489 AspGDID:ASPL0000028912 COORDS:ChrV_A_nidulans_FGSC_A4:1957926-1957797C, translated using codon table 1 (23 amino acids) Uncharacterized ORF; Protein of unknown function; transcript is induced by nitrate	95.6522	2	3	23	2.4	6.92
AN4492	RPN11 homolog	5.49828	2	3	582	65	5.99
AN5604	acuG AspGDID:ASPL0000031010 COORDS:ChrV_A_nidulans_FGSC_A4:2254355-2255479W, translated using codon table 1 (355 amino acids) Verified ORF; Putative fructose-bisphosphatase with a predicted role in gluconeogenesis and glycolysis; intracellular; protein abundance decreased by menadione stress; expression upregulated after exposure to farnesol	8.4507	2	2	355	38.7	6
AN5128	AN5128 AspGDID:ASPL0000027940 COORDS:ChrV_A_nidulans_FGSC_A4:1232303-1231838C, translated using codon table 1 (115 amino acids) Uncharacterized ORF; Ortholog of A. niger CBS 513.88 : An07g09970, A. oryzae RIB40 : AO090012000994, A. niger ATCC	30.4348	2	2	115	12.6	3.98
AN5704	AN5704 AspGDID:ASPL0000032110 COORDS:ChrV_A_nidulans_FGSC_A4:1939844-1938690C, translated using codon table 1 (249 amino acids) Uncharacterized ORF; Putative Type II fatty acid synthase with a predicted role in mitochondrial fatty acid format	4.81928	1	4	249	27.2	8.28
AN7146	AN7146 AspGDID:ASPL0000068274 COORDS:ChrIV_A_nidulans_FGSC_A4:864452-863206C, translated using codon table 1 (377 amino acids) Uncharacterized ORF; Putative S-adenosyl-methionine delta-24-sterol-C-methyltransferase with a predicted role in sterol metabolism	3.44828	1	3	377	42.5	6.54
AN1191	sumO AspGDID:ASPL0000057787 COORDS:ChrVIII_A_nidulans_FGSC_A4:1238284-1237902C, translated using codon table 1 (94 amino acids) Verified ORF; Small ubiquitin-like modifier (SUMO) protein; mutant is viable, slow growing with pleiotropic phenotypes; punctate nucleoplasmic localization at interphase; deletion causes dramatic increase in asperthecin; camptothecin induced transcript	11.7021	1	3	94	10.4	5.03
AN12272	AN12272 AspGDID:ASPL0000100777 COORDS:ChrI_A_nidulans_FGSC_A4:3575960-3575662C, translated using codon table 1 (82 amino acids) Uncharacterized ORF; Ortholog of A. fumigatus A1163 : AFUB_061610	10.9756	1	3	82	8.7	10.76
AN10965	AN10965 AspGDID:ASPL0000066445 COORDS:ChrIV_A_nidulans_FGSC_A4:2120027-2120846W, translated using codon table 1 (161 amino acids) Uncharacterized ORF; Ortholog of A. niger CBS 513.88 : An15g05690, A. flavus NRRL 3357 : AFL2G_03200, A. niger	15.528	1	3	161	18.3	4.89
AN3034	suAprgA1 AspGDID:ASPL0000037267 COORDS:ChrVI_A_nidulans_FGSC_A4:2050988-2052241W, translated using codon table 1 (303 amino acids) Verified ORF; Protein involved in regulation of penicillin biosynthesis; null mutation results in decreased expression of ipnA and acvA, and reduced penicillin production	3.9604	1	2	303	34	4.81
AN4869	AN4869 AspGDID:ASPL0000078348 COORDS:ChrIII_A_nidulans_FGSC_A4:724618-723597C, translated using codon table 1 (254 amino acids) Uncharacterized ORF; Putative 20S proteasome component; protein expressed at decreased levels in a hapX mutant ver	3.93701	1	2	254	27.8	6.7
AN3340	AN3340 AspGDID:ASPL0000040330 COORDS:ChrVI_A_nidulans_FGSC_A4:1047124-1042034C, translated using codon table 1 (1598 amino acids) Uncharacterized ORF; Protein of unknown function; transcript is induced by nitrate	1.37672	1	2	1598	176.3	7.06
AN4919	AN4919 AspGDID:ASPL0000075705 COORDS:ChrIII_A_nidulans_FGSC_A4:558406-559059W, translated using codon table 1 (193 amino acids) Uncharacterized ORF; Ortholog(s) have mRNA binding, structural molecule activity, role in actin cortical patch ass	6.21762	1	2	193	20.3	6.79

## Sheet: Fbx9 IPs
Fbx9 Interacting/Associated Proteins
Accession	Description	Coverage	Unique Peptides	PSMs	AAs	MW [kDa]	calc. pI
AN10061 (RCY1) F-BOX	AN10061 AspGDID:ASPL0000056569 COORDS:ChrVIII_A_nidulans_FGSC_A4:3804446-3801705C, translated using codon table 1 (880 amino acids) Uncharacterized ORF; Has domain(s) with predicted role in exocytosis, vesicle docking and cytoplasm localizat	66.3636	51	331	880	98.5	5.71
AN2302	sconC AspGDID:ASPL0000044827 COORDS:ChrVII_A_nidulans_FGSC_A4:3496041-3495317C, translated using codon table 1 (161 amino acids) Verified ORF; Skp1-related protein with a predicted role in sulfur metabolism; regulated by sulfur metabolite repression	68.9441	15	67	161	18.6	4.6
AN7742	AN7742 AspGDID:ASPL0000066705 COORDS:ChrIV_A_nidulans_FGSC_A4:2559868-2560619W, translated using codon table 1 (155 amino acids) Uncharacterized ORF; Ortholog(s) have single-stranded DNA binding activity, role in mitochondrial genome maintena	39.3548	4	8	155	16.9	9.45
AN4492	RPN11 homolog	7.73196	3	4	582	65	5.99
AN5430	AN5430 AspGDID:ASPL0000029312 COORDS:ChrV_A_nidulans_FGSC_A4:2839701-2841074W, translated using codon table 1 (440 amino acids) Uncharacterized ORF	5	2	5	440	43.5	6.47
AN5480	AN5480 AspGDID:ASPL0000032773 COORDS:ChrV_A_nidulans_FGSC_A4:2674900-2675398W, translated using codon table 1 (116 amino acids) Verified ORF; Putative RNA binding protein; menadione stress-induced protein	23.2759	2	4	116	13.1	6.32
AN12272	AN12272 AspGDID:ASPL0000100777 COORDS:ChrI_A_nidulans_FGSC_A4:3575960-3575662C, translated using codon table 1 (82 amino acids) Uncharacterized ORF; Ortholog of A. fumigatus A1163 : AFUB_061610	26.8293	2	3	82	8.7	10.76
AN6556	AN6556 AspGDID:ASPL0000002346 COORDS:ChrI_A_nidulans_FGSC_A4:2452516-2451841C, translated using codon table 1 (188 amino acids) Uncharacterized ORF; Ortholog(s) have mRNA binding activity	5.85106	1	4	188	20.7	10.17
AN0468	AN0468 AspGDID:ASPL0000062391 COORDS:ChrVIII_A_nidulans_FGSC_A4:3466554-3465955C, translated using codon table 1 (177 amino acids) Uncharacterized ORF; Ortholog of <i>N. fischeri NRRL 181</i> : NFIA_023260, <i>A. terreus NIH2624</i> : ATEG_03782, <i>A. clavatus NRRL 1</i> : ACLA_033050 and <i>A. fumigatus A1163</i> : AFUB_079440	11.8644	1	3	177	19	5.05
AN3034	suAprgA1 AspGDID:ASPL0000037267 COORDS:ChrVI_A_nidulans_FGSC_A4:2050988-2052241W, translated using codon table 1 (303 amino acids) Verified ORF; Protein involved in regulation of penicillin biosynthesis; null mutation results in decreased expression of ipnA and acvA, and reduced penicillin production	3.9604	1	2	303	34	4.81
AN8778	AN8778 AspGDID:ASPL0000073029 COORDS:ChrIII_A_nidulans_FGSC_A4:2835492-2837392W, translated using codon table 1 (538 amino acids) Uncharacterized ORF; Has domain(s) with predicted sequence-specific DNA binding transcription factor activity, zinc ion binding activity, role in regulation of transcription, DNA-dependent and nucleus localization	3.90335	1	2	538	60.4	8.59
AN4869	AN4869 AspGDID:ASPL0000078348 COORDS:ChrIII_A_nidulans_FGSC_A4:724618-723597C, translated using codon table 1 (254 amino acids) Uncharacterized ORF; Putative 20S proteasome component; protein expressed at decreased levels in a hapX mutant ver	3.93701	1	2	254	27.8	6.7
AN10186	AN10186 AspGDID:ASPL0000057068 COORDS:ChrVIII_A_nidulans_FGSC_A4:648396-650280W, translated using codon table 1 (510 amino acids) Uncharacterized ORF; Ortholog(s) have role in ER to Golgi vesicle-mediated transport	3.52941	1	2	510	57.8	5.16
AN4998	gapA AspGDID:ASPL0000077559 COORDS:ChrIII_A_nidulans_FGSC_A4:332961-335410W, translated using codon table 1 (780 amino acids) Verified ORF; Putative Ras GTPase-activating protein; required for normal cell polarity and conidiophore development	1.02564	1	2	780	89.9	7.65
AN3110	AN3110 AspGDID:ASPL0000035560 COORDS:ChrVI_A_nidulans_FGSC_A4:1794973-1797475W, translated using codon table 1 (813 amino acids) Uncharacterized ORF; Has domain(s) with predicted ATP binding, protein serine/threonine kinase activity, protein	0.861009	1	2	813	88.9	7.62
AN2926	nsa2 AspGDID:ASPL0000038850 COORDS:ChrVI_A_nidulans_FGSC_A4:2371778-2372844W, translated using codon table 1 (261 amino acids) Uncharacterized ORF; Putative 60S ribosomal protein; transcript repressed by light in developmentally competent mycelia	2.68199	1	2	261	29.7	10.23
AN8791	AN8791 AspGDID:ASPL0000075823 COORDS:ChrIII_A_nidulans_FGSC_A4:2793466-2794997W, translated using codon table 1 (490 amino acids) Uncharacterized ORF; Ortholog(s) have role in cellular iron ion homeostasis and mitochondrion localization	3.26531	1	2	490	53.1	9.14
AN1191	sumO AspGDID:ASPL0000057787 COORDS:ChrVIII_A_nidulans_FGSC_A4:1238284-1237902C, translated using codon table 1 (94 amino acids) Verified ORF; Small ubiquitin-like modifier (SUMO) protein; mutant is viable, slow growing with pleiotropic phenotypes; punctate nucleoplasmic localization at interphase; deletion causes dramatic increase in asperthecin; camptothecin induced transcript	11.7021	1	2	94	10.4	5.03
AN0560	AN0560 AspGDID:ASPL0000055239 COORDS:ChrVIII_A_nidulans_FGSC_A4:3172681-3170302C, translated using codon table 1 (666 amino acids) Uncharacterized ORF; Ortholog(s) have role in exocytosis, spliceosome assembly and cellular bud neck, cellular	1.2012	1	2	666	73.9	9.04
AN7503	AN7503 AspGDID:ASPL0000065711 COORDS:ChrIV_A_nidulans_FGSC_A4:1743713-1745978W, translated using codon table 1 (723 amino acids) Uncharacterized ORF; Has domain(s) with predicted nucleus localization	1.52144	1	2	723	82.4	4.88

[truncated: 57 more sheets: Fbx10 IPs, Fbx11 IPs, Fbx12 IPs, Fbx13 IPs, Fbx14 IPs, Fbx15 IPs, FDFbx15 IPs , NaCl Fbx15 IPs, H2O2 Fbx15 IPs, Fbx16 IPs, Fbx17 IPs, FDFbx17 IPs, Fbx18 IPs, Fbx19 IPs, Fbx20 IPs, Fbx21 IPs, Fbx22 IPs, Fbx23 IPs, FDFbx23 IPs, NaCl Fbx23 IPs …]
