# Supplementary material for: F-box receptor mediated control of substrate stability and subcellular location organizes cellular development of Aspergillus nidulans
Source: PLoS Genet. 2022 Dec 12;18(12):e1010502. doi: 10.1371/journal.pgen.1010502 (PMC9744329; doi:10.1371/journal.pgen.1010502)
Supplement: S12 Table — (XLSX) [file pgen.1010502.s024.xlsx]

## Sheet: Counts
S12 Table. F-box associated proteins based on their appearance in different F-box purifications
Frequency	Accession	Notes
35	AN2302	Skp1
19	AN7742	Rim1
15	AN1019	CulA
14	AN3110	Pkh1
13	AN12272	Yra1
13	AN10279
11	AN5704
9	AN6082
9	AN5611
9	AN5480
9	AN4323
8	AN2484
8	AN10186
7	AN8953
7	AN2682
7	AN1191	SumO
7	AN10718
6	AN5056
6	AN4081
6	AN3843
6	AN0560
5	AN6547
5	AN6314
5	AN5604
5	AN5566
5	AN4793
5	AN4616
5	AN4016
5	AN3039
5	AN3034
5	AN2978
5	AN2926
5	AN2149
5	AN2000
5	AN10257
4	AN9034
4	AN8824
4	AN8820
4	AN8021
4	AN6993
4	AN5713
4	AN5181
4	AN4869
4	AN4730
4	AN4492
4	AN4474
4	AN3983
4	AN3901
4	AN3716
4	AN3416
4	AN2080
4	AN2057
4	AN1158
4	AN10965
4	AN10681
4	AN10276
4	AN0181
4	AN0140
3	AN9083
3	AN8705
3	AN8445
3	AN8072
3	AN7503
3	AN7146
3	AN6699
3	AN6552	Fbx4
3	AN6099
3	AN6077
3	AN5990
3	AN5753
3	AN5712
3	AN5701
3	AN5685
3	AN5591
3	AN5523
3	AN5132
3	AN4998
3	AN4736
3	AN4563
3	AN4483
3	AN4165
3	AN3973
3	AN3591
3	AN2907
3	AN2126
3	AN2050
3	AN1979
3	AN1766
3	AN1474
3	AN1333
3	AN12229
3	AN1198
3	AN11377
3	AN10990
3	AN1045
3	AN10442
3	AN10349
3	AN10229
3	AN10020
3	AN0999
3	AN0946
3	AN0694
3	AN0583
3	AN0432
3	AN0306
3	AN0086
2	AN9509
2	AN9344
2	AN9132
2	AN8989
2	AN8968
2	AN8942
2	AN8907
2	AN8844	RbxA
2	AN8677
2	AN8633
2	AN8518
2	AN8462	Fbx51
2	AN8343
2	AN8256
2	AN8201
2	AN8078
2	AN8040
2	AN7992
2	AN7990
2	AN7960
2	AN7937
2	AN7892
2	AN7878
2	AN7875
2	AN7873
2	AN7722
2	AN7704
2	AN7588
2	AN7567
2	AN7451
2	AN7307
2	AN7271
2	AN7262
2	AN7248
2	AN7199
2	AN7141
2	AN7111
2	AN6868
2	AN6853
2	AN6804
2	AN6674
2	AN6558
2	AN6556
2	AN6337
2	AN6317
2	AN6274
2	AN5982
2	AN5860
2	AN5806
2	AN5790
2	AN5698
2	AN5658
2	AN5652
2	AN5570
2	AN5497
2	AN5430
2	AN5157
2	AN5019
2	AN4989
2	AN4744
2	AN4719
2	AN4687
2	AN4545
2	AN4527
2	AN4524
2	AN4380
2	AN4304
2	AN4216
2	AN4210
2	AN4034
2	AN3956
2	AN3955
2	AN3916
2	AN3913
2	AN3649
2	AN3629
2	AN3628
2	AN3605
2	AN3422
2	AN3375
2	AN3255
2	AN3029
2	AN3019
2	AN2917
2	AN2894
2	AN2523
2	AN2514
2	AN2243
2	AN2224
2	AN2181
2	AN2091
2	AN20014
2	AN1983
2	AN1873
2	AN1849
2	AN1809
2	AN1799
2	AN1636
2	AN1635
2	AN1450
2	AN1370
2	AN1342
2	AN1339	HulA
2	AN1286
2	AN1282
2	AN1267
2	AN11980
2	AN11912
2	AN11898
2	AN11489
2	AN11119
2	AN11113
2	AN10778
2	AN10731
2	AN10626
2	AN10572
2	AN10515
2	AN10489
2	AN10476
2	AN10456
2	AN10400
2	AN10378
2	AN10296
2	AN10103
2	AN10090
2	AN10087
2	AN10060
2	AN10055
2	AN0943
2	AN0844
2	AN0790
2	AN0787
2	AN0783
2	AN0686
2	AN0567
2	AN0565
2	AN0548
2	AN0410
2	AN0247
2	AN0242
2	AN0234
2	AN0121
2	AN0044
1	Source
1	AN9531
1	AN9523
1	AN9492
1	AN9433
1	AN9404
1	AN9401
1	AN9398
1	AN9396
1	AN9359
1	AN9303
1	AN9262
1	AN9260
1	AN9245
1	AN9239
1	AN9198
1	AN9179
1	AN9093
1	AN9078
1	AN9075
1	AN9043
1	AN9011
1	AN8991
1	AN8945
1	AN8939
1	AN8903
1	AN8899
1	AN8847
1	AN8845
1	AN8839
1	AN8836
1	AN8823
1	AN8819
1	AN8815
1	AN8791
1	AN8778
1	AN8763
1	AN8753
1	AN8714
1	AN8702
1	AN8687
1	AN8675
1	AN8671
1	AN8670
1	AN8641
1	AN8630
1	AN8585
1	AN8561
1	AN8559
1	AN8555
1	AN8528
1	AN8514
1	AN8513
1	AN8499
1	AN8478
1	AN8454
1	AN8441
1	AN8433
1	AN8374
1	AN8361
1	AN8339
1	AN8288
1	AN8274
1	AN8247
1	AN8202
1	AN8197
1	AN8191
1	AN8188
1	AN8141
1	AN8123
1	AN8088
1	AN8060
1	AN8054
1	AN8053
1	AN8031
1	AN8016
1	AN8013
1	AN8010
1	AN8002
1	AN7954
1	AN7951
1	AN7944
1	AN7884
1	AN7881
1	AN7876
1	AN7874
1	AN7823
1	AN7821
1	AN7819
1	AN7812
1	AN7809
1	AN7807
1	AN7806
1	AN7804
1	AN7783
1	AN7746
1	AN7715
1	AN7670
1	AN7641
1	AN7631
1	AN7628
1	AN7608
1	AN7600
1	AN7579
1	AN7565
1	AN7553
1	AN7471
1	AN7470
1	AN7423
1	AN7374
1	AN7325
1	AN7316
1	AN7315
1	AN7291
1	AN7267
1	AN7260
1	AN7250
1	AN7231
1	AN7205
1	AN7153
1	AN7128
1	AN7121
1	AN7104
1	AN7080
1	AN7056
1	AN7050
1	AN7040
1	AN7000
1	AN6998
1	AN6988
1	AN6985
1	AN6978
1	AN6973
1	AN6922
1	AN6899
1	AN6874
1	AN6854
1	AN6820
1	AN6791
1	AN6759
1	AN6726
1	AN6723
1	AN6715
1	AN6698
1	AN6694
1	AN6693
1	AN6687
1	AN6675
1	AN6651
1	AN6650
1	AN6624
1	AN6564
1	AN6543
1	AN6523
1	AN6510
1	AN6492
1	AN6470
1	AN6464
1	AN6391
1	AN6374
1	AN6365
1	AN6352
1	AN6338
1	AN6289
1	AN6263
1	AN6241
1	AN6209
1	AN6203
1	AN6191
1	AN6179	NeddH
1	AN6164
1	AN6162
1	AN6157
1	AN6073
1	AN6066
1	AN6042
1	AN6033
1	AN6024
1	AN6002
1	AN5991
1	AN5973
1	AN5970
1	AN5957
1	AN5954
1	AN5927
1	AN5918
1	AN5912
1	AN5891
1	AN5881
1	AN5853
1	AN5830
1	AN5828
1	AN5819
1	AN5793
1	AN5741
1	AN5737
1	AN5718
1	AN5669
1	AN5636
1	AN5580
1	AN5564
1	AN5555
1	AN5509	Fbx21
1	AN5499
1	AN5475
1	AN5455
1	AN5453
1	AN5442
1	AN5435
1	AN5388
1	AN5378
1	AN5341
1	AN5320
1	AN5314
1	AN5311
1	AN5167
1	AN5154
1	AN5128
1	AN5102
1	AN5099
1	AN5053
1	AN5020
1	AN4987
1	AN4979
1	AN4959
1	AN4934
1	AN4919
1	AN4907
1	AN4896
1	AN4862
1	AN4810
1	AN4805
1	AN4788
1	AN4746
1	AN4728
1	AN4696
1	AN4690
1	AN4688
1	AN4682
1	AN4665
1	AN4659
1	AN4648
1	AN4639
1	AN4614
1	AN4589
1	AN4577
1	AN4557
1	AN4496
1	AN4460
1	AN4449
1	AN4430
1	AN4424
1	AN4423
1	AN4388
1	AN4330
1	AN4320
1	AN4317
1	AN4315
1	AN4299
1	AN4298
1	AN4290
1	AN4243
1	AN4239
1	AN4220
1	AN4197
1	AN4164
1	AN4110
1	AN4104
1	AN4090
1	AN4038
1	AN4025
1	AN4024
1	AN4021
1	AN4013
1	AN4008
1	AN3987
1	AN3976
1	AN3944
1	AN3894
1	AN3864
1	AN3855
1	AN3832
1	AN3827
1	AN3815
1	AN3794
1	AN3778
1	AN3756
1	AN3741
1	AN3707
1	AN3616
1	AN3589
1	AN3578
1	AN3573
1	AN3551
1	AN3537
1	AN3524
1	AN3523
1	AN3487
1	AN3448
1	AN3445
1	AN3438
1	AN3437
1	AN3424
1	AN3363
1	AN3340
1	AN3322
1	AN3316
1	AN3283
1	AN3269
1	AN3188
1	AN3186
1	AN3178
1	AN3154
1	AN3152
1	AN3122
1	AN3121
1	AN3116
1	AN3102
1	AN3092
1	AN3057
1	AN3026
1	AN2994
1	AN2983
1	AN2979
1	AN2977
1	AN2936
1	AN2919
1	AN2915
1	AN2898
1	AN2801
1	AN2737
1	AN2702
1	AN2694
1	AN2626
1	AN2604
1	AN2583
1	AN2581
1	AN2572
1	AN2565
1	AN2557
1	AN2508
1	AN2482
1	AN2479
1	AN2459
1	AN2419
1	AN2404
1	AN2370
1	AN2314
1	AN2292
1	AN2290
1	AN2277
1	AN2270
1	AN2246
1	AN2236
1	AN2200
1	AN2166
1	AN2147
1	AN2145
1	AN2140
1	AN2101
1	AN2067
1	AN2066
1	AN2063
1	AN2031
1	AN2023
1	AN2022
1	AN2014
1	AN2005
1	AN1992
1	AN1976
1	AN1967
1	AN1949
1	AN1932
1	AN1929
1	AN1921
1	AN1894
1	AN1868
1	AN1848
1	AN1805
1	AN1782
1	AN1774
1	AN1726
1	AN1717
1	AN1708
1	AN1660
1	AN1659
1	AN1632
1	AN1599
1	AN1568
1	AN1549
1	AN1380
1	AN1328
1	AN1325
1	AN1298
1	AN1296
1	AN1291
1	AN1283
1	AN1281
1	AN1266
1	AN12373
1	AN1237
1	AN12335
1	AN12307
1	AN12239
1	AN12220
1	AN12150
1	AN1215
1	AN12126
1	AN12111
1	AN1211
1	AN12089
1	AN1205
1	AN1204
1	AN12029
1	AN1189
1	AN11874
1	AN11775
1	AN11720
1	AN11702
1	AN11477
1	AN11347
1	AN11303
1	AN11227
1	AN11094
1	AN11076
1	AN11028
1	AN10977
1	AN1093
1	AN10905
1	AN10897
1	AN10834
1	AN10827
1	AN10700
1	AN10691
1	AN10652
1	AN10637
1	AN10591
1	AN10565
1	AN10519
1	AN10518
1	AN10507
1	AN10462
1	AN10413
1	AN10365
1	AN10351
1	AN10335
1	AN10331
1	AN10324
1	AN10307
1	AN10273
1	AN1026
1	AN10258
1	AN10230
1	AN10202
1	AN10200
1	AN10191
1	AN10172
1	AN1017
1	AN10125
1	AN1010
1	AN10061
1	AN10058
1	AN10011
1	AN10010
1	AN0918
1	AN0905
1	AN0892
1	AN0876
1	AN0873
1	AN0866
1	AN0822
1	AN0803
1	AN0750
1	AN0740
1	AN0673
1	AN0667
1	AN0665
1	AN0646
1	AN0596
1	AN0559
1	AN0512
1	AN0509
1	AN0468
1	AN0447
1	AN0442
1	AN0424
1	AN0323
1	AN0321
1	AN0317
1	AN0312
1	AN0278
1	AN0271
1	AN0261
1	AN0174
1	AN0153
1	AN0083
1	AN0074
1	AN0016

## Sheet: Fbx15
	Fbx15	dFbx15	H2O2	NaCl
AN8201	0	0	1	0
AN4474	0	0	1	0
AN7104	0	0	1	0
AN7819	0	0	0	1
AN11912	1	1	1	1
AN5881	0	0	1	0
AN4021	0	0	0	1
AN4524	0	0	1	0
AN2459	0	0	1	0
AN2907	1	1	0	0
AN8687	0	0	1	1
AN11702	1	0	0	0
AN9433	0	0	1	0
AN5570	0	0	1	0
AN8288	0	0	1	0
AN9132	0	0	0	1
AN7553	0	0	1	0
AN5718	0	0	0	1
AN7248	0	1	0	0
AN2022	0	0	1	1
AN6274	0	0	0	1
AN8053	0	0	1	0
AN0946	0	1	0	0
AN3116	0	1	0	0
AN5970	1	1	0	0
AN3605	0	0	0	1
AN10103	1	1	0	0
AN1636	0	1	0	0
AN11980	0	0	0	1
AN6552	1	0	0	0
AN3416	0	0	0	1
AN4460	0	1	0	0
AN9523	1	0	0	0
AN7821	0	0	0	1
AN1019	0	1	1	0
AN6558	0	0	1	0
AN12220	0	0	0	1
AN1799	0	0	1	0
AN3178	0	0	1	1
AN3913	0	0	1	0
AN0548	0	0	0	1
AN8462	0	0	0	1
AN2694	0	0	1	0
AN9359	0	0	1	0
AN3855	0	0	0	1
AN9401	0	0	0	1
AN2915	1	0	0	0
AN7315	0	0	0	1
AN2898	0	0	1	0
AN7628	0	0	1	1
AN6674	0	0	1	0
AN8630	0	0	0	1
AN12029	0	0	1	0
AN8633	0	1	1	0
AN10229	1	1	0	0
AN8031	0	0	1	0
AN2290	0	0	1	0
AN8585	0	0	0	1
AN4483	0	0	0	1
AN2057	1	1	0	0
AN2277	0	0	1	1
AN0247	0	1	0	0
AN3269	0	0	1	0
AN6715	0	0	1	0
AN2270	0	0	1	1
AN7722	1	1	0	0
AN3901	0	1	0	1
AN7892	0	0	1	1
AN4696	0	0	1	0
AN1474	1	1	0	0
AN0153	0	0	1	0
AN5564	0	1	0	0
AN3983	0	0	1	1
AN8078	0	0	0	1
AN8454	0	0	0	1
AN4979	0	0	0	1
AN5685	0	1	0	0
AN3864	0	0	1	0
AN8478	0	0	0	1
AN10977	0	0	0	1
AN0803	0	0	1	0
AN6314	1	1	0	0
AN10331	0	0	1	0
AN8518	0	0	0	1
AN10125	0	0	1	0
AN1979	0	0	1	1
AN8513	0	0	0	1
AN7374	0	0	1	0
AN7807	0	0	0	1
AN2246	0	0	1	0
AN0783	0	0	0	1
AN3716	1	0	0	0
AN3649	1	1	0	0
AN3154	0	0	1	0
AN0086	1	0	0	0
AN2302	1	1	0	0
AN8939	0	0	1	0
AN4687	0	0	0	1
AN7600	1	1	0	0
AN3487	0	0	0	1
AN3524	0	0	0	1
AN3092	0	0	1	0
AN5698	0	0	0	1
AN5020	0	1	0	0
AN5753	1	0	0	1
AN3976	0	0	0	1
AN3973	0	1	0	0
AN11303	0	1	0	0
AN1809	0	0	1	0
AN11477	0	0	0	1
AN4616	1	1	0	0
AN5591	1	0	0	0
AN7231	0	0	0	1
AN6241	0	0	1	0
AN0876	0	0	0	1
AN2023	0	0	0	1
AN4298	1	1	0	0
AN3578	0	0	1	0
AN10011	0	0	0	1
AN9492	0	0	1	0
AN3707	0	0	0	1
AN8088	0	0	1	0
AN1286	0	0	1	1
AN4239	0	0	1	0
AN4430	1	1	0	0
AN2091	0	0	0	1
AN1283	0	0	1	0
AN6854	0	0	1	0
AN7990	0	0	0	1
AN8002	0	0	1	0
AN1204	0	0	0	1
AN8989	0	0	1	0
AN6922	0	0	1	0
AN9179	1	1	0	0
AN2067	0	0	1	0
AN2737	0	0	1	0
AN8844	0	1	0	1
AN5982	0	0	1	0
AN2149	1	1	0	0
AN8641	0	0	0	1
AN2145	1	0	0	0
AN0321	0	0	1	0
AN1992	0	0	1	0
AN7128	0	0	0	1
AN3255	0	0	1	0
AN5181	0	0	0	1
AN4025	1	0	0	0
AN0442	0	0	1	0
AN10258	0	0	1	0
AN9239	1	0	0	0
AN1976	0	0	1	0
AN11094	0	0	0	1
AN8528	0	0	1	1
AN0596	0	1	0	0
AN3815	0	0	0	1
AN1298	0	0	1	0
AN2080	0	0	0	1
AN3422	1	0	0	0
AN2243	1	1	0	0
AN0583	0	1	0	0
AN5891	0	0	1	0
AN5566	1	0	0	0
AN1215	0	1	0	0
AN7199	1	0	0	0
AN8677	1	0	0	0
AN8670	0	0	1	0
AN8013	0	0	1	0
AN2101	0	0	1	0
AN0999	0	0	1	0
AN10489	1	1	0	0
AN9011	0	0	0	1
AN3955	0	0	1	1
AN6510	1	1	0	0
AN9093	1	1	0	0
AN5737	0	0	0	1
AN7608	0	0	1	0
AN6868	1	0	0	0
AN8072	0	0	0	1
AN4639	0	0	1	0
AN5927	1	0	0	0
AN10307	0	0	1	0
AN1983	0	1	0	0
AN11898	1	0	0	0
AN3026	1	0	0	0
AN1450	0	0	1	0
AN12089	0	0	0	1
AN9398	0	1	0	0
AN0905	0	0	1	0
AN4730	0	1	0	0
AN5806	0	0	0	1
AN6523	0	0	1	0
AN10442	0	0	1	0
AN5523	1	0	0	0
AN2404	0	0	0	1
AN7503	1	1	0	0
AN6191	0	0	0	1
AN3827	0	1	0	0
AN4388	0	0	0	1
AN7704	0	0	1	0
AN2926	1	1	0	0
AN5157	1	1	0	0
AN0694	0	0	0	1
AN10778	1	1	0	0
AN6759	1	0	0	0
AN11347	0	0	0	1
AN5019	0	0	0	1
AN0512	0	0	1	0
AN2801	0	0	0	1
AN1026	0	0	1	1
AN7267	0	0	0	1
AN8823	0	0	0	1
AN5099	0	0	1	0
AN8824	1	1	1	0
AN7260	0	1	0	0
AN11377	1	0	0	0
AN4330	0	1	0	0
AN1932	0	0	0	1
AN3034	1	1	0	0
AN5954	1	1	0	0
AN0844	1	1	0	0
AN8942	0	0	0	1
AN4034	0	0	0	1
AN0665	0	0	0	1
AN2482	0	0	1	1
AN8191	0	0	1	0
AN12239	1	0	0	0
AN5499	0	0	1	1
AN7809	0	0	0	1
AN9509	0	0	1	0
AN3832	1	0	0	0
AN7804	0	0	0	1
AN2224	0	0	0	1
AN6289	0	0	1	0
AN6470	0	0	0	1
AN6365	0	0	0	1
AN8561	0	0	0	1
AN10200	0	1	0	0
AN5658	0	0	0	1
AN5712	1	0	0	0
AN5713	1	1	0	0
AN7271	0	0	1	0
AN10055	0	1	0	0
AN9075	0	0	0	1
AN4496	0	0	1	0
AN5652	0	0	1	0
AN4320	0	0	1	0
AN8675	1	0	0	0
AN8899	0	0	1	0
AN2523	1	1	0	0
AN7878	1	1	0	0
AN1921	0	0	0	1
AN1929	0	0	1	0
AN7873	1	0	0	0
AN7876	1	1	0	0
AN7875	0	1	0	0

## Sheet: Fbx17
	Fbx17	dFbx17
AN10626	0	1
AN5154	1	1
AN3034	0	1
AN8123	1	0
AN2000	0	1
AN8845	1	1
AN6337	0	1
AN11227	0	1
AN2147	1	0
AN10279	1	0
AN0866	1	0
AN0646	1	0
AN2484	1	0
AN1296	1	0
AN4016	0	1
AN7746	1	1
AN7742	1	0
AN3973	0	1
AN10202	0	1
AN1967	1	0
AN6082	1	0
AN4719	1	0
AN10400	1	0
AN10010	1	1

## Sheet: Fbx23
	Fbx23	dFbx23	H202	NaCl
AN4474	1	0	0	0
AN2983	0	0	0	1
AN2907	0	0	0	1
AN11119	0	0	0	1
AN4483	0	0	0	1
AN8968	0	0	0	1
AN7960	0	0	0	1
AN0044	1	0	1	1
AN10351	0	0	1	0
AN3605	0	0	1	0
AN1635	0	0	0	1
AN6804	0	0	1	0
AN2091	1	0	0	0
AN1659	0	0	1	0
AN3916	1	0	0	0
AN7823	0	0	1	0
AN1799	1	0	1	0
AN0424	0	0	1	0
AN8462	0	0	0	1
AN8339	0	0	0	1
AN2919	1	0	1	1
AN9404	0	0	1	0
AN3188	0	0	0	1
AN10349	0	0	1	0
AN3102	0	1	0	0
AN2514	0	0	0	1
AN3901	0	0	0	1
AN3983	1	0	1	1
AN7141	1	0	0	0
AN7307	0	0	0	1
AN5912	0	1	0	0
AN6314	0	1	0	0
AN8518	0	0	1	0
AN8514	0	0	1	0
AN1979	0	0	0	1
AN9509	0	0	0	1
AN1093	0	0	0	1
AN0787	0	0	0	1
AN8945	1	0	0	0
AN0783	0	0	0	1
AN0083	1	0	0	0
AN2302	0	0	1	0
AN10718	1	0	0	0
AN4687	0	0	0	1
AN10090	1	0	0	0
AN4989	0	0	0	1
AN8445	0	0	1	0
AN1809	0	0	1	1
AN3363	0	0	0	1
AN5591	0	0	0	1
AN4299	0	0	0	1
AN0790	1	0	0	1
AN4290	0	0	0	1
AN6853	0	0	0	1
AN1766	1	0	1	0
AN2702	1	0	0	0
AN4557	0	0	1	0
AN7992	1	0	0	1
AN1045	1	0	0	0
AN5523	0	0	0	1
AN7040	0	0	0	1
AN3255	1	0	0	1
AN1849	0	0	0	1
AN10060	0	0	0	1
AN5830	0	0	0	1
AN2243	0	1	0	0
AN10324	0	1	0	0
AN3956	0	0	0	1
AN8072	0	0	0	1
AN1450	0	0	0	1
AN4736	0	0	0	1
AN5806	0	0	0	1
AN12229	0	0	0	1
AN4380	0	1	0	0
AN3537	0	1	0	0
AN3122	0	0	0	1
AN8343	1	0	0	0
AN0694	0	0	0	1
AN8989	0	0	1	1
AN5019	0	0	0	1
AN7588	1	0	0	0
AN9262	0	0	0	1
AN2000	0	0	1	0
AN2557	1	0	0	0
AN2894	0	0	0	1
AN10378	0	0	0	1
AN2126	0	0	0	1
AN3628	0	0	0	1
AN3629	0	0	0	1
AN5990	0	0	1	0
AN4563	0	1	0	0
AN0447	0	0	0	1
AN6978	0	0	0	1
AN8197	0	0	1	0
AN7470	0	0	0	1
AN10456	0	0	1	0
AN5658	0	0	0	1
AN2031	0	1	0	0
AN4304	0	0	0	1
AN10365	1	0	0	0
AN12307	1	0	0	0
AN3438	0	1	0	0

## Sheet: Fbx25
	Fbx25	dFbx25	NaCl	H2O2
AN8201	0	0	1	0
AN4474	0	0	0	1
AN6352	0	0	1	0
AN2581	0	0	1	0
AN11912	1	1	0	0
AN6077	0	1	0	0
AN1325	0	0	0	1
AN0999	0	1	0	0
AN8202	0	0	1	0
AN6374	1	0	0	0
AN6674	1	0	0	0
AN6464	0	1	1	0
AN1328	0	1	0	0
AN7080	0	1	0	0
AN9132	0	1	0	0
AN10897	1	0	0	0
AN11113	1	0	0	0
AN0946	1	0	0	0
AN2994	0	0	1	0
AN3448	1	0	0	0
AN0822	0	0	0	1
AN4317	0	0	0	1
AN0121	1	0	0	0
AN4315	0	0	1	0
AN11980	1	0	0	0
AN12111	1	0	0	0
AN20014	1	0	0	0
AN6556	1	0	0	0
AN0317	0	0	0	1
AN1019	1	0	0	1
AN6558	0	1	0	0
AN5378	0	0	1	0
AN0312	0	0	0	1
AN3913	0	0	1	0
AN7056	0	0	1	0
AN0548	0	0	1	0
AN3589	0	1	0	0
AN7153	1	0	0	0
AN5167	0	0	0	1
AN5860	0	1	0	0
AN0892	0	1	0	0
AN5475	0	0	1	0
AN10229	0	1	0	0
AN6263	0	0	1	0
AN5982	1	0	0	0
AN3186	0	0	1	0
AN5753	0	1	0	0
AN8907	0	1	0	0
AN1205	0	1	0	0
AN1894	0	0	1	0
AN4164	0	1	0	0
AN2057	1	1	0	0
AN7951	0	1	0	0
AN2050	0	1	0	0
AN5181	0	1	0	0
AN4216	1	0	0	0
AN8839	0	0	1	0
AN1660	0	0	1	0
AN4104	0	0	1	0
AN2565	0	0	0	1
AN1474	1	0	0	0
AN2370	0	0	1	0
AN3983	0	0	0	1
AN5685	1	0	0	0
AN7567	0	1	0	0
AN6317	1	0	0	0
AN7471	0	1	0	0
AN8141	0	0	1	0
AN4744	1	1	0	0
AN7806	0	0	0	1
AN7783	0	1	0	0
AN2200	0	0	1	0
AN1717	0	0	1	0
AN3375	0	1	0	0
AN7944	0	0	0	1
AN3716	1	0	0	0
AN3152	0	0	0	1
AN0086	1	0	0	0
AN1568	0	0	1	0
AN2302	1	1	1	1
AN10718	0	1	0	0
AN1774	0	0	1	0
AN1726	0	0	0	1
AN4110	0	0	1	0
AN2979	0	0	0	1
AN4197	0	0	1	0
AN3523	0	0	1	0
AN10090	0	0	0	1
AN4989	0	0	1	0
AN8441	1	0	0	0
AN5102	0	1	0	0
AN6002	0	0	0	1
AN4907	0	0	1	0
AN5455	1	0	0	0
AN5453	0	1	0	0
AN4730	1	0	0	0
AN0016	0	0	1	0
AN8361	0	0	1	0
AN10462	0	0	1	0
AN5132	1	0	0	0
AN5320	0	1	0	0
AN0074	1	0	0	0
AN1766	0	0	0	1
AN3283	1	0	0	0
AN5509	0	0	1	0
AN4998	0	1	0	0
AN8847	0	0	1	0
AN2066	0	0	0	1
AN3316	0	0	1	0
AN8374	0	0	1	0
AN12373	0	0	1	0
AN1848	0	1	0	0
AN8991	0	1	0	0
AN4527	0	0	0	1
AN4728	0	0	1	0
AN10060	0	0	0	1
AN10778	0	1	0	0
AN10905	0	0	1	0
AN2080	0	1	0	0
AN4423	0	1	0	0
AN0583	1	1	0	0
AN5566	1	0	0	0
AN0740	0	0	0	1
AN10827	0	0	0	1
AN8705	1	1	0	0
AN6791	0	0	1	0
AN8274	1	0	0	0
AN3955	0	1	0	0
AN0509	0	0	1	0
AN6694	0	0	1	0
AN6868	0	0	1	0
AN8836	0	0	1	0
AN2014	1	0	0	0
AN5636	0	0	1	0
AN1599	0	0	1	0
AN8078	0	0	1	0
AN1636	0	1	0	0
AN9396	0	1	0	0
AN4736	0	0	1	0
AN3551	0	0	0	1
AN7050	0	0	1	0
AN1342	1	0	0	0
AN12229	0	1	0	0
AN10442	1	0	0	0
AN0323	0	0	1	0
AN6552	1	0	0	0
AN8188	0	1	0	0
AN8343	0	1	0	0
AN2926	1	1	0	0
AN8555	0	0	1	0
AN11076	0	0	0	1
AN6693	0	1	0	0
AN7670	0	0	0	1
AN1189	1	0	0	0
AN6564	0	1	0	0
AN0750	0	0	1	0
AN8824	1	1	0	0
AN9260	0	0	1	0
AN11377	0	1	0	0
AN10572	0	0	1	0
AN12150	0	0	1	0
AN2126	0	1	0	0
AN8499	0	0	1	0
AN3039	0	1	0	0
AN11720	0	1	0	0
AN2181	0	1	0	0
AN3057	1	0	0	0
AN10591	0	0	1	0
AN5555	1	0	0	0
AN10456	0	0	1	1
AN5570	1	0	0	0
AN4243	0	0	1	0
AN5311	0	1	0	0
AN10296	0	1	0	0
AN4424	0	1	0	0
AN4090	0	0	1	0
AN0686	1	0	0	0
AN1339	0	1	0	0
AN5712	1	1	0	0
AN6162	1	0	0	0
AN10055	1	0	0	0
AN10058	0	0	1	0
AN4719	0	0	0	1
AN10565	0	0	1	0
AN3437	0	0	1	0
AN5853	0	0	1	0

## Sheet: Fbx27
	Fbx27	dFbx27	H2O2	NaCl
AN4474	0	0	1	0
AN4934	1	0	0	0
AN6543	0	1	0	0
AN3741	1	0	0	0
AN2626	0	0	0	1
AN9531	0	1	0	0
AN6547	0	0	0	1
AN2907	0	1	0	1
AN7565	0	0	0	1
AN3843	0	1	0	0
AN7715	0	1	0	0
AN4810	0	0	0	1
AN11119	0	0	1	1
AN4483	0	0	0	1
AN9043	0	1	0	0
AN6274	0	0	0	1
AN11113	0	0	1	0
AN0946	0	1	0	0
AN4577	0	0	0	1
AN0044	1	0	1	1
AN0943	0	1	0	0
AN3445	0	0	0	1
AN1632	1	0	0	0
AN12335	1	0	0	0
AN0121	0	1	0	0
AN1635	1	0	0	0
AN20014	0	1	0	0
AN3416	0	0	0	1
AN10637	0	1	0	0
AN3916	0	0	0	1
AN7316	0	0	0	1
AN10229	0	1	0	0
AN7992	0	0	0	1
AN2292	0	1	0	0
AN10349	1	0	0	0
AN1949	0	1	0	0
AN6899	0	0	1	0
AN7954	1	0	0	0
AN2057	0	1	0	0
AN2050	0	1	0	0
AN5053	0	1	0	0
AN0247	0	1	0	0
AN1267	0	0	0	1
AN4690	1	0	0	0
AN7892	0	1	0	0
AN5566	0	1	0	0
AN7423	0	0	1	0
AN0559	0	1	0	0
AN7631	1	0	0	0
AN8968	0	0	0	1
AN7307	0	0	0	1
AN8903	1	0	0	0
AN4665	0	0	1	0
AN2166	1	0	0	0
AN10335	0	0	0	1
AN4746	0	1	0	0
AN1979	0	0	0	1
AN5669	1	0	0	0
AN2302	1	1	1	1
AN10172	0	1	0	0
AN1868	1	0	0	0
AN0787	0	0	0	1
AN3778	0	0	0	1
AN3375	0	1	0	0
AN3649	0	1	0	0
AN0567	1	0	0	0
AN0086	0	1	0	0
AN0278	0	1	0	0
AN10718	0	0	0	1
AN4682	0	1	0	0
AN8705	0	1	0	0
AN2572	1	0	0	0
AN5698	1	0	0	1
AN5753	0	1	0	0
AN4987	1	0	0	0
AN6723	1	0	0	0
AN8445	1	0	0	0
AN11028	0	1	0	0
AN5591	0	0	0	1
AN7248	0	1	0	0
AN2604	0	0	0	1
AN10400	0	0	1	0
AN5828	1	0	0	0
AN0790	0	0	0	1
AN2479	0	1	0	0
AN1873	0	0	0	1
AN6985	1	0	0	0
AN5132	0	1	0	0
AN1286	0	0	1	0
AN1766	0	0	0	1
AN1266	0	0	1	0
AN10700	0	0	0	1
AN1281	0	1	0	0
AN7990	0	0	0	1
AN5741	0	1	0	0
AN1045	0	1	0	0
AN9245	0	0	1	0
AN8247	0	1	0	0
AN5181	0	1	0	0
AN7121	1	0	0	0
AN2149	0	1	0	0
AN6338	1	0	0	0
AN8433	1	0	0	0
AN4524	0	0	1	1
AN1849	0	0	0	1
AN4527	1	0	0	0
AN8824	0	1	1	0
AN3794	0	1	0	0
AN4648	0	1	0	0
AN6024	1	0	0	0
AN6624	0	0	0	1
AN4788	1	0	0	0
AN2080	0	1	0	0
AN4034	0	0	0	1
AN1291	1	0	0	0
AN7199	0	1	0	0
AN8677	0	1	0	0
AN0999	0	1	0	0
AN10489	0	1	0	0
AN3956	0	0	1	1
AN9078	0	1	0	0
AN3983	0	0	0	1
AN1983	0	1	0	0
AN11898	0	1	0	0
AN0174	1	0	0	0
AN4730	0	1	0	0
AN12229	0	0	0	1
AN6804	1	0	0	0
AN3121	1	0	0	0
AN2236	0	1	0	0
AN2926	0	1	0	0
AN0694	0	0	0	1
AN9303	1	0	0	0
AN8559	1	0	0	0
AN6698	0	1	0	0
AN8714	0	0	0	1
AN2005	1	0	0	0
AN10273	0	0	0	1
AN11377	0	1	0	0
AN4616	0	1	0	0
AN2894	0	0	0	1
AN10378	0	0	1	1
AN5957	0	1	0	0
AN3628	0	0	0	1
AN3629	0	0	0	1
AN5990	1	0	0	0
AN0873	1	0	0	0
AN7641	1	0	0	0
AN5314	0	1	0	0
AN7960	0	0	0	1
AN2224	0	0	0	1
AN7873	0	1	0	0
AN10191	0	1	0	0
AN2936	1	0	0	0
AN6687	0	0	0	1
AN1333	1	0	0	0
AN7881	0	1	0	0
AN7262	1	0	0	0
AN8060	1	0	0	0
AN5860	0	1	0	0
AN5713	0	1	0	0
AN7271	0	0	0	1
AN8819	0	1	0	0
AN3322	1	0	0	0
AN5652	0	1	0	0
AN6203	0	0	0	1
AN8763	0	1	0	0
AN6874	0	1	0	0
AN2523	0	1	0	0
AN7878	0	1	0	0
AN4659	1	0	0	0
AN4304	0	1	0	1
AN7291	1	0	0	0
AN5918	1	0	0	0
AN7875	0	1	0	0
AN7874	0	1	0	0

## Sheet: Fbx40
	Fbx40	dFbx40
AN0306	0	1
AN0242	0	1
AN3901	0	1
AN4793	0	1
AN3591	1	0
AN3843	1	0
AN6314	1	0
AN7262	1	0
AN8021	1	0
AN5701	0	1
AN10279	1	0
AN0234	1	0
AN1282	0	1
AN10257	1	1
AN3716	1	0
AN10476	1	0
AN2000	0	1
AN2302	1	0
AN6988	1	0
AN1333	0	1
AN6699	1	1
AN2977	1	0
AN4869	0	1
AN7111	1	0
AN6082	1	0
AN4323	1	1
AN1380	1	1
AN8953	1	1

## Sheet: Fbx74
	Fbx74	NaCl	H2O2
AN0567	1	0	0
AN10626	0	0	1
AN2000	1	1	1
AN2302	0	1	1
AN2583	0	0	1
AN2917	1	0	0
AN3424	0	1	0
AN3573	1	0	0
AN3973	1	0	1
AN4016	1	1	1
AN4492	0	1	1
AN4614	1	1	1
AN4959	1	0	0
AN5435	1	0	0
AN6042	0	1	0
AN6820	1	0	0
AN7250	1	0	0
AN9198	1	0	0
