# Supplementary material for: F-box receptor mediated control of substrate stability and subcellular location organizes cellular development of Aspergillus nidulans
Source: PLoS Genet. 2022 Dec 12;18(12):e1010502. doi: 10.1371/journal.pgen.1010502 (PMC9744329; doi:10.1371/journal.pgen.1010502)
Supplement: S14 Table — (XLSX) [file pgen.1010502.s026.xlsx]

## Sheet: Table S18
S14 Table. Regulatory proteins associated with F-box proteins
Recruiter(s)	Gene ID	Gene Name	S. cerevisiae	S. pombe	N. crassa	H. sapiens	SGD function
Fbx23	AN0083	taf30	YPL129W	NP_593114.1	XP_956708.3		TAF14, Subunit of TFIID, TFIIF, INO80, SWI/SNF, and NuA3 complexes; involved in RNA polymerase II transcription initiation and in chromatin modification; contains a YEATS domain
Fbx7, Fbx28, Fbx42, Fbx47	AN0140	AN0140	YJR065C	NP_592898.1	XP_957179.2	NP_065178.1	ARP3, Essential component of the Arp2/3 complex; Arp2/3 is a highly conserved actin nucleation center required for the motility and integrity of actin patches; involved in endocytosis and membrane growth and polarity
Fbx2, FΔFbx40,Fbx47	AN0306	AN0306	YNR035C	NP_593903.1	XP_011393065.1	NP_690601.1	ARC35, Subunit of the ARP2/3 complex; ARP2/3 is required for the motility and integrity of cortical actin patches; required for cortical localization of calmodulin
Fbx25	AN0312	AN0312	YKL125W	NP_001342810.1	XP_964682.1	NP_060897.3	RRN3, Protein required for transcription of rDNA by RNA polymerase I; transcription factor independent of DNA template; involved in recruitment of RNA polymerase I to rDNA; structure reveals unique HEAT repeat fold and a surface serine patch; phosphorylation of serine patch impairs cell growth and reduces RNA polymerase I binding in vitro and RNA polymerase I recruitment to the rDNA gene in viv
Fbx25	AN0317	AN0317	YBL047C	NP_595112.1		XP_016856105.1	EDE1, Scaffold protein involved in the formation of early endocytic sites; putative regulator of cytokinesis; homo-oligomerization is required for localization to and organization of endocytic sites; has a network of interactions with other endocytic proteins; binds membranes in a ubiquitin-dependent manner; may also bind ubiquitinated membrane-associated proteins; interacts with Cmk2 and functio…
Fbx5, Fbx42	AN0410	bimG	YER133W	NP_596317.1	XP_956154.2	NP_996759.1	GLC7, Type 1 S/T protein phosphatase (PP1) catalytic subunit; involved in glycogen metabolism, sporulation and mitotic progression; interacts with multiple regulatory subunits; regulates actomyosin ring formation; subunit of CPF; recruited to mating projections by Afr1p interaction; regulates nucleocytoplasmic shuttling of Hxk2p; import into the nucleus is inhibited during spindle assembly checkp…
FΔFbx27	AN0559	AN0559	YGR082W	NP_593293.1	XP_961820.1		TOM20, Component of the TOM (translocase of outer membrane) complex; responsible for recognition and initial import steps for all mitochondrially directed proteins; acts as a receptor for incoming precursor proteins 2 3 4 5Name Description Translocase of the Outer Mitochondrial membrane
FΔFbx15	AN0596	ddbA		NP_593580.1	XP_962347.1	NP_001914.3	Ddb1, damaged DNA binding protein Ddb1
Fbx17	AN0646	AN0646	YMR080C	NP_593080.1	XP_961233.1	NP_002902.2	NAM7, ATP-dependent RNA helicase of the SFI superfamily; involved in nonsense mediated mRNA decay; required for efficient translation termination at nonsense codons and targeting of NMD substrates to P-bodies; binds to the small ribosomal subunit via an interaction with Rps26; forms cytoplasmic foci upon DNA replication stress
Fbx42	AN0673	AN0673	YDL029W	NP_001342919.1	XP_957396.1	NP_005713.1	ARP2, Essential component of the Arp2/3 complex; Arp2/3 is a highly conserved actin nucleation center required for the motility and integrity of actin patches; involved in endocytosis and membrane growth and polarity; required for efficient Golgi-to-ER trafficking in COPI mutants
Fbx24, Fbx25	AN0686	AN0686	YGR132C	NP_594713.1	XP_960813.3	XP_016880252.1	PHB1, Subunit of the prohibitin complex (Phb1p-Phb2p); prohibitin is a 1.2 MDa ring-shaped inner mitochondrial membrane chaperone that stabilizes newly synthesized proteins; determinant of replicative life span; involved in mitochondrial segregation; prohibitin deficiency induces a mitochondrial unfolded protein response (mtUPR)
Fbx15	AN0905	AN0905		NP_001342965.1	XP_956179.2		Ortholog(s) have role in anaphase-promoting complex-dependent catabolic process, positive regulation of mitotic metaphase/anaphase transition
Fbx15-H2O2, FΔFbx25, FΔFbx27	AN0999	capA	YNL138W	NP_587817.1	XP_962678.3	XP_016855561.1	SRV2, CAP (cyclase-associated protein); N-terminus binds adenylate cyclase and facilitates activation by RAS; N-terminus forms novel hexameric star-shaped shuriken structures that directly catalyze cofilin-mediated severing of actin filaments; C-terminus binds and recycles cofilin bound, ADP-actin monomers, facilitating regulation of actin dynamics and cell morphogenesis; N- and C-termini can fun…
Fbx42, Fbx43, Fbx48	AN10020	AN10020	YHR027C	NP_596171.1	XP_961971.2	NP_002799.3	RPN1, Non-ATPase base subunit of the 19S RP of the 26S proteasome; may participate in the recognition of several ligands of the proteasome; contains a leucine-rich repeat (LRR) domain, a site for protein-protein interactions; RP is the acronym for regulatory particle
Fbx22, Fbx36	AN10087	AN10087	YBR088C	NP_596504.1	XP_964674.1	NP_872590.1	POL30, Proliferating cell nuclear antigen (PCNA); functions as the sliding replication clamp for DNA polymerase delta; may function as a docking site for other proteins required for mitotic and meiotic chromosomal DNA replication and for DNA repair; PCNA ubiquitination at K164 plays a crucial role during Okazaki fragment processing
Fbx47	AN1017	hogA	YLR113W	NP_592843.1	XP_962163.2		HOG1, Mitogen-activated protein kinase (MAPK) involved in osmoregulation; controls global reallocation of RNAPII during osmotic shock; mediates recruitment/activation of RNAPII at Hot1p-dependent promoters; binds calmodulin; stimulates antisense transcription to activate CDC28; defines novel S-phase checkpoint with Mrc1p that prevent replication/transcription conflicts; nuclear form represses pse…
Fbx1, Fbx3, Fbx4, Fbx5, Fbx6, Fbx7, Fbx10, Fbx13, Fbx14, FΔFbx15, Fbx15-H2O2, Fbx24, Fbx25, Fbx25-H2O2, Fbx41, Fbx43, Fbx46	AN1019	culA	YDL132W	NP_594259.1	XP_011394140.1	XP_011514934.1	CDC53, CulA, Cul1, Cullin; structural protein of SCF complexes (which also contain Skp1p, Cdc34p, Hrt1p and an F-box protein) involved in ubiquitination; SCF promotes the G1-S transition by targeting G1 cyclins and the Cln-CDK inhibitor Sic1p for degradation; human homolog CUL1 can complement yeast cdc53 null mutant
FΔFbx27	AN10191	AN10191	YGR270W	NP_001342853.1	XP_957124.1	XP_011531227.1	YTA7, Protein that localizes to chromatin; has a role in regulation of histone gene expression; has a bromodomain-like region that interacts with the N-terminal tail of histone H3, and an ATPase domain; relocalizes to the cytosol in response to hypoxia; potentially phosphorylated by Cdc28p
Fbx15	AN10331	AN10331					Has domain(s) with predicted DNA binding, RNA polymerase II transcription factor activity, sequence-specific DNA binding, zinc ion binding activity and role in regulation of transcription, DNA-templated, transcription, DNA-templated
Fbx23-NaCl, Fbx27-NaCl, Fbx27-H2O2	AN10378	zipC			XP_962237.3		Putative bZIP transcription factor
Fbx36	AN10413	AN10413	YKR031C	NP_592986.1	XP_957594.3	NP_002654.3	SPO14, Phospholipase D; catalyzes the hydrolysis of phosphatidylcholine, producing choline and phosphatidic acid; involved in Sec14p-independent secretion; required for meiosis and spore formation; differently regulated in secretion and meiosis; participates in transcription initiation and/or early elongation of specific genes; interacts with "foot domain" of RNA polymerase II; deletion results i…
Fbx15-H2O2, Fbx24, Fbx25	AN10442	AN10442		NP_592943.1	XP_001728403.1	XP_011537861.1	possible CDC24-like protein
Fbx15, FΔFbx15, FΔFbx27	AN10489	FKBP5	YML074C	NP_596694.1	XP_963733.1		FPR3, Nucleolar peptidyl-prolyl cis-trans isomerase (PPIase); FK506 binding protein; affects expression of multiple genes via its role in nucleosome assembly; phosphorylated by casein kinase II (Cka1p-Cka2p-Ckb1p-Ckb2p) and dephosphorylated by Ptp1p; PPIase domain acts as a transcriptional repressor when tethered to DNA by lexA, and repressor activity is dependent on PPIase activity; FPR3 has a p…
Fbx28, Fbx33	AN10515	prk1	YNL020C	NP_001342923.1	XP_962918.2	XP_011530404.1	ARK1, Serine/threonine protein kinase; involved in regulation of the cortical actin cytoskeleton; involved in control of endocytosis; ARK1 has a paralog, PRK1, that arose from the whole genome duplication
Fbx25	AN10897	AN10897					Has domain(s) with predicted DNA binding, RNA polymerase II transcription factor activity, sequence-specific DNA binding, zinc ion binding activity and role in regulation of transcription, DNA-templated, transcription, DNA-templated
Fbx42, Fbx46, Fbx47, Fbx48	AN1158	AN1158	YDR293C	NP_587919.1	XP_961563.2	NP_689596.4	SSD1, Translational repressor with a role in polar growth and wall integrity; regulated by Cbk1p phosphorylation to effect bud-specific translational control and localization of specific mRNAs; interacts with TOR pathway components; contains a functional N-terminal nuclear localization sequence and nucleocytoplasmic shuttling appears to be critical to Ssd1p function
Fbx7, Fbx8, Fbx9, Fbx19, Fbx20, Fbx22, Fbx28	AN1191	sumO	YDR510W	NP_001342889.1	XP_011393285.1	NP_008867.2	SMT3, Ubiquitin-like protein of the SUMO family; conjugated to lysine residues of target proteins; associates with transcriptionally active genes; regulates chromatid cohesion, chromosome segregation, APC-mediated proteolysis, DNA replication and septin ring dynamics; human homolog SUMO1 can complement yeast null mutant
FΔFbx25	AN1205	AN1205	YML094W	NP_596679.1	XP_965350.1	NP_002615.2	GIM5, Subunit of the heterohexameric cochaperone prefoldin complex; prefoldin binds specifically to cytosolic chaperonin and transfers target proteins to it; prefoldin complex also localizes to chromatin of actively transcribed genes in the nucleus and facilitates transcriptional elongation
Fbx36	AN1237	uvsC	YER095W	NP_593882.1	XP_965126.1	XP_011520162.1	RAD51, Strand exchange protein; forms a helical filament with DNA that searches for homology; involved in the recombinational repair of double-strand breaks in DNA during vegetative growth and meiosis; homolog of Dmc1p and bacterial RecA protein
Fbx15-H2O2	AN1283	AN1283		NP_594607.2	XP_001728407.2	XP_005251580.1	RIC1, Ortholog(s) have role in positive regulation of TORC2 signaling and cytosol localization
Fbx15-NaCl, Fbx15-H2O2, Fbx27-H2O2	AN1286	AN1286	YBL008W	NP_596575.1	XP_957650.2	NP_003316.3	HIR1, Subunit of the HIR complex; HIR is a nucleosome assembly complex involved in regulation of histone gene transcription; contributes to nucleosome formation, heterochromatic gene silencing, and formation of functional kinetochores
Fbx17	AN1296	AN1296	YJL087C	NP_593724.2	XP_957487.1		TRL1, tRNA ligase; required for tRNA splicing and for both splicing and translation of HAC1 mRNA in the UPR; has phosphodiesterase, polynucleotide kinase, and ligase activities; localized at the inner nuclear envelope and partially to polysomes
Fbx18, FΔFbx25	AN1339	hulA	YER125W	NP_594396.1	XP_957586.3	XP_005266717.2	RSP5, NEDD4 family E3 ubiquitin ligase; regulates processes including: MVB sorting, the heat shock response, transcription, endocytosis and ribosome stability; ubiquitinates Sec23p, Sna3p, Ste4p, Nfi1p, Rpo21p and Sem1p; autoubiquitinates; deubiquitinated by Ubp2p; regulated by SUMO ligase Siz1p, in turn regulates Siz1p SUMO ligase activity; required for efficient Golgi-to-ER trafficking in COPI …
Fbx24, Fbx42	AN1370	mobB			XP_963911.2		Protein involved in the maintenance of cell polarity; forms a complex with CotA
Fbx25-NaCl	AN1599	pbcR					Zn(II)(2)Cys(6)-type transcription factor; responsible for the production of the diterpene compound, ent-pimara-8(14),15-diene; member of the PbcR-activated diterpene cluster
FΔFbx25	AN1848	nosA			XP_958476.3		Zinc(II)2Cys6 putative transcription factor involved in the regulation of sexual development; mutant produces immature cleistothecia and reduced numbers of ascospores
Fbx15-H2O2	AN1929	AN1929	YML127W	NP_596197.1	XP_957531.3		RSC9, Component of the RSC chromatin remodeling complex; DNA-binding protein involved in the synthesis of rRNA and in transcriptional repression and activation of genes regulated by the Target of Rapamycin (TOR) pathway
Fbx17	AN1967	ppoA					Putative fatty acid dioxygenase; responsible for the formation of the oxylipin psiB-alpha; PpoA localizes to lipid bodies in Hulle cells and metulae
Fbx15-H2O2	AN1976	AN1976	YPR023C	NP_593394.1	XP_963628.1	NP_006782.1	EAF3, Component of the Rpd3S histone deacetylase complex; Esa1p-associated factor, nonessential component of the NuA4 acetyltransferase complex, homologous to Drosophila dosage compensation protein MSL3; plays a role in regulating Ty1 transposition
Fbx27	AN2005	ypdA	YDL235C	NP_595482.1	XP_011393451.1		YPD1, Osmotic stress-responsive phosphorelay intermediate sensor protein; phosphorylated by the plasma membrane sensor Sln1p in response to osmotic stress and then in turn phosphorylates the response regulators Ssk1p in the cytosol and Skn7p in the nucleus
Fbx15-H2O2	AN2067	ste20	YHL007C	NP_596626.1	XP_011394883.1	NP_001121644.1	STE20, Cdc42p-activated signal transducing kinase; involved in pheromone response, pseudohyphal/invasive growth, vacuole inheritance, down-regulation of sterol uptake; GBB motif binds Ste4p; member of the PAK (p21-activated kinase) family
Fbx15-NaCl, Fbx24, FΔFbx25, FΔFbx27	AN2080	AN2080	YDR172W	NP_588225.1	XP_011394911.1	NP_001123479.1	SUP35, Translation termination factor eRF3; has a role in mRNA deadenylation and decay; altered protein conformation creates the [PSI(+)] prion that modifies cellular fitness, alters translational fidelity by affecting reading frame selection, and results in a nonsense suppressor phenotype; many stress-response genes are repressed in the presence of [PSI(+)]
Fbx5, Fbx23-NaCl, FΔFbx25	AN2126	AN2126	YKL007W	NP_594639.1	XP_957550.2	NP_006127.1	CAP1, Alpha subunit of the capping protein heterodimer (Cap1p and Cap2p); capping protein (CP) binds to the barbed ends of actin filaments preventing further polymerization; localized predominantly to cortical actin patches; protein increases in abundance and relocalizes from bud neck to plasma membrane upon DNA replication stress
Fbx15-H2O2	AN2246	gcn2	YDR283C	NP_595991.2	XP_961553.1	NP_001013725.2	GCN2, Protein kinase; phosphorylates the alpha-subunit of translation initiation factor eIF2 (Sui2p) in response to starvation; activated by uncharged tRNAs and the Gcn1p-Gcn20p complex; contributes to DNA damage checkpoint control
Fbx15-NaCl, Fbx15-H2O2	AN2270	amdA			XP_960407.3		ADR1, C2H2 zinc-finger transcription factor involved in regulation of structural genes for acetamidase (amdS), formate dehydrogenase (aciA), and alcohol dehydrogenase II (alcB)
Fbx15-H2O2	AN2290	steA	YHR084W		XP_957811.1	XP_005249886.1	STE12, Transcription factor that is activated by a MAPK signaling cascade; activates genes involved in mating or pseudohyphal/invasive growth pathways; cooperates with Tec1p transcription factor to regulate genes specific for invasive growth
Fbx1,Fbx2,Fbx3,Fbx4,Fbx5,Fbx6,Fbx7,Fbx8,Fbx9,Fbx10,Fbx12,Fbx13,Fbx14,Fbx15,FΔFbx15,Fbx18,Fbx19,Fbx20,Fbx21,Fbx22,Fbx23-H2O2,Fbx24,Fbx25,FΔFbx25,Fbx25-NaCl,Fbx25-H2O2,Fbx27,FΔFbx27,Fbx27-NaCl,Fbx27-H2O2,Fbx28,Fbx29,Fbx31,Fbx32,Fbx34,Fbx36,Fbx37,Fbx40,Fbx41,Fbx43,Fbx49,Fbx74-NaCl,Fbx74-H2O2	AN2302	sconC	YDR328C	NP_595455.1	XP_011393973.1	NP_733779.1	SKP1, Evolutionarily conserved kinetochore protein; part of multiple protein complexes, including the SCF ubiquitin ligase complex, the CBF3 complex that binds centromeric DNA, and the RAVE complex that regulates assembly of the V-ATPase; protein abundance increases in response to DNA replication stress
Fbx7, Fbx17, Fbx18, Fbx19, Fbx21, Fbx29, Fbx30, Fbx44	AN2484	AN2484	YOR122C	NP_593827.1	XP_011394189.1	XP_011531125.1	PFY1, Profilin; binds actin, phosphatidylinositol 4,5-bisphosphate, and polyproline regions; involved in cytoskeleton organization; required for normal timing of actin polymerization in response to thermal stress; protein abundance increases in response to DNA replication stress; highly conserved protein; human PFN1 (profilin 1) complements temperature sensitive pfy1 mutants, PFN1 mutations are a…
Fbx25-NaCl	AN2581	hk-8-1					Putative histidine-containing phosphotransfer protein
Fbx15, FΔFbx15, Fbx23-NaCl, Fbx27-NaCl, FΔFbx27	AN2907	AN2907		NP_595367.1	XP_959880.1	NP_001559.1	Int6, Ortholog(s) have role in cellular protein localization, eukaryotic translation initiation factor 3 complex assembly, positive regulation of proteasomal ubiquitin-dependent protein catabolic process
Fbx44, Fbx74	AN2917	AN2917	YKL145W	NP_596805.1	XP_964130.1	NP_002794.1	RPT1, ATPase of the 19S regulatory particle of the 26S proteasome; one of six ATPases of the regulatory particle; involved in the degradation of ubiquitinated substrates; required for optimal CDC20 transcription; interacts with Rpn12p and Ubr1p; mutant has aneuploidy tolerance
Fbx8, Fbx9, Fbx15, FΔFbx15, FΔFbx17, Fbx29	AN3034	suAprgA1	YIL070C	NP_596322.1	XP_959548.1		MAM33, Specific translational activator for the mitochondrial COX1 mRNA; acidic protein of the mitochondrial matrix; related to the human complement receptor gC1q-R
Fbx15-H2O2	AN3092	AN3092	YAL024C		XP_011393536.1		LTE1, Protein similar to GDP/GTP exchange factors; without detectable GEF activity; required for asymmetric localization of Bfa1p at daughter-directed spindle pole bodies and for mitotic exit at low temperatures
FΔFbx23	AN3102	phkA		NP_594410.1	XP_955920.2		Putative histidine-containing phosphotransfer protein
FΔFbx15	AN3116	AN3116	YGR246C	NP_001342959.1	XP_956934.1	NP_001510.2	BRF1, TFIIIB B-related factor; one of three subunits of RNA polymerase III transcription initiation factor TFIIIB, binds TFIIIC and TBP and recruits RNA pol III to promoters, amino-terminal half is homologous to TFIIB; mutations in human homolog are associated with autosomal recessive cerebellar-facial-dental syndrome
Fbx25-H2O2	AN3152	nsdD	YMR136W		XP_011394474.1		GAT2, Protein containing GATA family zinc finger motifs; similar to Gln3p and Dal80p; expression repressed by leucine
Fbx15-H2O2	AN3154	rgdA	YDL056W	NP_593032.1	XP_955821.1		MBP1, Transcription factor; involved in regulation of cell cycle progression from G1 to S phase, forms a complex with Swi6p that binds to MluI cell cycle box regulatory element in promoters of DNA synthesis genes
Fbx15-H2O2, Fbx23, Fbx23-NaCl	AN3255	AN3255	YNL229C	NP_588298.1	XP_960040.1		URE2, Nitrogen catabolite repression transcriptional regulator; inhibits GLN3 transcription in good nitrogen source; role in sequestering Gln3p and Gat1p to the cytoplasm; has glutathione peroxidase activity and can mutate to acquire GST activity; self-assembly under limited nitrogen conditions creates [URE3] prion and releases catabolite repression
Fbx15-H2O2	AN3269	AN3269					Has domain(s) with predicted DNA binding, RNA polymerase II transcription factor activity, sequence-specific DNA binding, zinc ion binding activity and role in regulation of transcription, DNA-templated, transcription, DNA-templated
Fbx15, Fbx43	AN3422	ste7	YDL159W	NP_593026.1	XP_011394665.1	NP_002746.1	STE7, Signal transducing MAP kinase kinase; involved in pheromone response where it phosphorylates Fus3p; involved in the pseudohyphal/invasive growth pathway where it phosphorylates of Kss1p; phosphorylated by Ste11p; degraded by ubiquitin pathway
Fbx25-NaCl	AN3437	apsB		NP_588284.1	XP_011395372.1		Coiled-coil protein of the spindle pole body involved in distribution of nuclei in hyphae and conidiophores; required for entry of nuclei into sterigmata; mutants show uneven distribution and chaotic movement of nuclei; mutants self-sterile
FΔFbx23	AN3438	AN3438		NP_594936.1	XP_959469.1		Has domain(s) with predicted ARF guanyl-nucleotide exchange factor activity, phospholipid binding activity and role in regulation of ARF protein signal transduction
Fbx25	AN3448	AN3448	YGR056W	NP_596420.1	XP_959775.3	XP_016862243.1	RSC1, Component of the RSC chromatin remodeling complex; required for expression of mid-late sporulation-specific genes; contains two essential bromodomains, a bromo-adjacent homology (BAH) domain, and an AT hook; RSC1 has a paralog, RSC2, that arose from the whole genome duplication
Fbx23-NaCl, Fbx27-NaCl	AN3628	AN3628	YDL040C	NP_588160.1	XP_962452.1	NP_476516.1	NAT1, Subunit of protein N-terminal acetyltransferase NatA; NatA comprised of Nat1p, Ard1p, and Nat5p; N-terminally acetylates many proteins to influence multiple processes such as cell cycle progression, heat-shock resistance, mating, sporulation, telomeric silencing and early stages of mitophagy; orthologous to human NAA15; expression of both human NAA10 and NAA15 functionally complements ard1 …
Fbx15-H2O2, Fbx25-NaCl	AN3913	cyaA	YJL005W	NP_596159.1	XP_011393197.1	NP_874365.3	CYR1, Adenylate cyclase; required for cAMP production and cAMP-dependent protein kinase signaling; the cAMP pathway controls a variety of cellular processes, including metabolism, cell cycle, stress response, stationary phase, and sporulation
FΔFbx15, FΔFbx17, Fbx74, Fbx74-H2O2	AN3973	AN3973	YBL064C				PRX1, Mitochondrial peroxiredoxin with thioredoxin peroxidase activity; has a role in reduction of hydroperoxides; reactivation requires Trr2p and glutathione; induced during respiratory growth and oxidative stress; phosphorylated; protein abundance increases in response to DNA replication stress
Fbx15-NaCl, Fbx27-NaCl	AN4034	hapC	YBL021C	NP_593639.1	XP_011393264.1	NP_006157.1	HAP3, Subunit of the Hap2p/3p/4p/5p CCAAT-binding complex; complex is heme-activated and glucose-repressed; complex is a transcriptional activator and global regulator of respiratory gene expression; contains sequences contributing to both complex assembly and DNA binding
Fbx28, Fbx31	AN4210	AN4210					Has domain(s) with predicted RNA polymerase II transcription cofactor activity, role in regulation of transcription from RNA polymerase II promoter and mediator complex localization
Fbx23-NaCl, FΔFbx27, Fbx27-NaCl	AN4304	AN4304	YPL059W	NP_593888.1	XP_960860.1	NP_057501.2	GRX5, Glutathione-dependent oxidoreductase; mitochondrial matrix protein involved at an early step in the biogenesis of iron-sulfur centers along with Bol1p; hydroperoxide and superoxide-radical responsive; monothiol glutaredoxin subfamily member along with Grx3p and Grx4p
Fbx25-NaCl	AN4315	AN4315	YFR009W	NP_595837.1	XP_957666.1	NP_060828.2	GCN20, Positive regulator of the Gcn2p kinase activity; forms a complex with Gcn1p; proposed to stimulate Gcn2p activation by an uncharged tRNA
Fbx25-H2O2	AN4317	sec13	YLR208W	NP_596692.1	XP_957678.2	NP_899195.1	SEC13, Structural component of 3 complexes; subunit of the Nup84p nuclear pore subcomplex that contributes to nucleocytoplasmic transport and NPC biogenesis; subunit of the COPII vesicle coat required for ER-to-Golgi transport; subunit of SEACAT, a subcomplex of the coatomer-related, vacuolar-associated SEA complex, that inhibits the TORC1 inhibitory role of SEACIT (Iml1p-Npr2p-Npr3p), a GAP for …
Fbx15-NaCl, Fbx23-NaCl, Fbx27-NaCl	AN4483	cmkD	YLR248W	NP_588136.1	XP_011393256.1		RCK2, Protein kinase involved in response to oxidative and osmotic stress; identified as suppressor of S. pombe cell cycle checkpoint mutations; similar to CaM (calmodulin) kinases; RCK2 has a paralog, RCK1, that arose from the whole genome duplication
Fbx18, FΔFbx23, Fbx44	AN4563	ckiA	YPL204W	NP_595760.1	XP_011392813.1	NP_689407.1	HRR25, Conserved casein kinase; regulates diverse events including: vesicular traffic, DNA repair, the CVT pathway, monopolar attachment of sister kinetochores at meiosis I, and ribosomal subunit biogenesis; monopolin subunit; binds the RNAPII CTD; phosphorylates COPII coat subunits; interacts with Sit4p phosphatase; antagonizes calcineurin signaling, reducing nuclear accumulation of Crz1p; phosp…
Fbx15-H2O2	AN4639	AN4639	YHR186C	NP_593370.1	XP_965761.2	NP_065812.1	KOG1, Subunit of TORC1; TORC1 is a rapamycin-sensitive complex involved in growth control that contains Tor1p or Tor2p, Lst8p and Tco89p; contains four HEAT repeats and seven WD-40 repeats; may act as a scaffold protein to couple TOR and its effectors
Fbx17, Fbx25-H2O2	AN4719	AN4719	YLR371W	NP_588116.1	XP_965808.3	NP_001040625.1	ROM2, Guanine nucleotide exchange factor (GEF) for Rho1p and Rho2p; mutations are synthetically lethal with mutations in rom1, which also encodes a GEF; Rom2p localization to the bud surface is dependent on Ack1p; ROM2 has a paralog, ROM1, that arose from the whole genome duplication
Fbx24, Fbx25, FΔFbx25	AN4744	AN4744					LEU3 homolog, Has domain(s) with predicted DNA binding, RNA polymerase II transcription factor activity, sequence-specific DNA binding, zinc ion binding activity and role in regulation of transcription, DNA-templated, transcription, DNA-templated
Fbx8	AN4862	ranGAP	YMR235C	NP_594833.1	XP_965307.1	XP_011528599.1	RNA1, GTPase activating protein (GAP) for Gsp1p; involved in nuclear transport
Fbx49	AN4896	ptpB	YDL230W	NP_594899.1	XP_959901.3	NP_109595.1	PTP1, Phosphotyrosine-specific protein phosphatase; dephosphorylates a broad range of substrates in vivo, including Fpr3p; localized to the cytoplasm and the mitochondria; proposed to be a negative regulator of filamentation
Fbx8	AN4919	AN4919			XP_956724.1		Ortholog(s) have mRNA binding, structural molecule activity and role in Arp2/3 complex-mediated actin nucleation, actin cortical patch assembly, cellular response to drug, mitochondrion inheritance
Fbx27	AN4987	pkaR	YIL033C	NP_594274.1	XP_011394478.1	NP_002727.2	BCY1, Regulatory subunit of the cyclic AMP-dependent protein kinase (PKA); PKA is a component of a signaling pathway that controls a variety of cellular processes, including metabolism, cell cycle, stress response, stationary phase, and sporulation
Fbx7, Fbx9, FΔFbx25	AN4998	gapA	YOL081W	NP_001342789.1	XP_959984.3		IRA2, GTPase-activating protein; negatively regulates RAS by converting it from the GTP- to the GDP-bound inactive form, required for reducing cAMP levels under nutrient limiting conditions; IRA2 has a paralog, IRA1, that arose from the whole genome duplication; defects in human homolog NF1 are associated with neurofibromatosis
FΔFbx15	AN5020	arfB		NP_596822.1	XP_957398.1	NP_001654.1	Putative ADP ribosylation factor (Arf) family protein; required for normal endocytosis and polarized growth; the Spitzenkorper and actin patches appear disrupted in an arfB mutant
Fbx24	AN5341	AN5341	YDR373W	NP_592879.1	XP_957456.1	NP_055101.2	FRQ1, N-myristoylated calcium-binding protein; may have a role in intracellular signaling through its regulation of the phosphatidylinositol 4-kinase Pik1p; member of the recoverin/frequenin branch of the EF-hand superfamily; human NCS1 functionally complements the heat sensitivity of a frq1 ts mutant
Fbx25	AN5455	AN5455	YJL109C	NP_596604.1	XP_957807.1	NP_060542.4	UTP10, Nucleolar protein; component of the small subunit (SSU) processome containing the U3 snoRNA that is involved in processing of pre-18S rRNA; mutant has increased aneuploidy tolerance
Fbx15-NaCl, Fbx15-H2O2	AN5499	mlp1	YKR095W	NP_588236.1	XP_957674.3	NP_003283.2	MLP1, Myosin-like protein associated with the nuclear envelope; nuclear basket protein that connects the nuclear pore complex with the nuclear interior; involved with Tel1p in telomere length control; involved with Pml1p and Pml39p in nuclear retention of unspliced mRNAs; MLP1 has a paralog, MLP2, that arose from the whole genome duplication
Fbx25	AN5555	AN5555					Has domain(s) with predicted RNA polymerase II transcription factor activity, sequence-specific DNA binding, zinc ion binding activity, role in regulation of transcription, DNA-templated and nucleus localization
Fbx15-H2O2, Fbx25	AN5570	AN5570	YNL097C	NP_001342766.1	XP_956052.2		PHO23, Component of the Rpd3L histone deacetylase complex; involved in transcriptional regulation of PHO5; affects termination of snoRNAs and cryptic unstable transcripts (CUTs); C-terminus shares significant sequence identity with the human candidate tumor suppressor p33-ING1 and its isoform ING3
Fbx6, Fbx7, Fbx18, Fbx20, Fbx21, Fbx22, Fbx28, Fbx29, Fbx30	AN5611	canA	YNL036W		XP_960227.1		NCE103, Carbonic anhydrase; metalloenzyme that catalyzes CO2 hydration to bicarbonate, which is an important metabolic substrate, and protons; not expressed under conditions of high CO2, such as inside a growing colony, but transcription is induced in response to low CO2 levels, such as on the colony surface in ambient air; poorly transcribed under aerobic conditions and at an undetectable level …
Fbx15-NaCl, Fbx23-NaCl	AN5806	AN5806		NP_594042.1	XP_958285.1		Sub1, transcriptional coactivator PC4
FΔFbx23	AN5912	arlA	YBR164C		XP_959017.1	NP_001168.1	ARL1, Soluble GTPase with a role in regulation of membrane traffic; regulates potassium influx; role in membrane organization at trans-Golgi network; required for delivery of Atg9p to the phagophore assembly site during autophagy under high temperature stress; required with Ypt6p for starvation-induced autophagy; required for the CVT pathway under non-starvation conditions; G protein of the Ras s…
Fbx15, FΔFbx15	AN5970	AN5970		NP_595525.1	XP_962378.2		Pdi3, ER associated protein disulfide isomerase Pdi3
Fbx43	AN5973	pkcB	YKL126W	NP_588010.1	XP_962134.3	NP_733794.1	YPK1, S/T protein kinase; phosphorylates, downregulates flippase activator Fpk1p; inactivates Orm1p and Orm2p by phosphorylation in response to compromised sphingolipid synthesis; involved in the TORC-dependent phosphorylation of ribosomal proteins Rps6a/b (S6); mutations affect receptor-mediated endocytosis and sphingolipid-mediated and cell integrity signaling pathways; human homolog SGK1 can c…
Fbx15-H2O2, Fbx25	AN5982	torA	YKL203C	NP_595359.2	XP_960570.2	XP_005263495.1	TOR2, PIK-related protein kinase and rapamycin target; subunit of TORC1, a complex that regulates growth in response to nutrients and TORC2, a complex that regulates cell-cycle dependent polarization of the actin cytoskeleton; involved in meiosis; TOR2 has a paralog, TOR1, that arose from the whole genome duplication
Fbx24	AN6073	phbA	YGR231C	NP_588144.2	XP_964487.1	NP_001138303.1	PHB2, Subunit of the prohibitin complex (Phb1p-Phb2p); prohibitin is a 1.2 MDa ring-shaped inner mitochondrial membrane chaperone that stabilizes newly synthesized proteins; determinant of replicative life span; involved in mitochondrial segregation; prohibitin deficiency induces a mitochondrial unfolded protein response (mtUPR)
Fbx6, Fbx17, Fbx18, Fbx28, Fbx29, Fbx30, Fbx33, Fbx34, Fbx40	AN6082	AN6082	YGL030W	NP_594857.1	XP_960785.1	NP_000980.1	RPL30, Ribosomal 60S subunit protein L30; involved in pre-rRNA processing in the nucleolus; autoregulates splicing of its transcript; homologous to mammalian ribosomal protein L30, no bacterial homolog
Fbx15-H2O2	AN6289	AN6289	YDR137W	NP_596608.1	XP_963615.1	NP_001073965.2	RGP1, Subunit of a Golgi membrane exchange factor (Ric1p-Rgp1p); this complex catalyzes nucleotide exchange on Ypt6p
Fbx19	AN6391	pphA	YDL188C	NP_595940.1	XP_961818.2	NP_001009552.1	PPH22, Catalytic subunit of protein phosphatase 2A (PP2A); functionally redundant with Pph21p; methylated at C terminus; forms alternate complexes with several regulatory subunits; involved in signal transduction and regulation of mitosis; protein abundance increases in response to DNA replication stress; dephosphorylates Tel1p/Mec1p-phosphorylated Cdc13p to promote telomerase release from telome…
Fbx24	AN6492	hapE	YOR358W	NP_596412.1	XP_011393753.1	NP_001136062.1	HAP5, Subunit of the Hap2p/3p/4p/5p CCAAT-binding complex; complex is heme-activated and glucose repressed; complex is a transcriptional activator and global regulator of respiratory gene expression; required for assembly and DNA binding activity of the complex
Fbx15-H2O2	AN6523	sepA	YNL271C	NP_592869.1	XP_955991.1	XP_011533567.1	BNI1, Formin; polarisome component; nucleates the formation of linear actin filaments, involved in cell processes such as budding and mitotic spindle orientation which require the formation of polarized actin cables; recruited to the division site in a Glc7p/Ref2p dependent manner following release of Bnr1p; functionally redundant with BNR1
Fbx27-NaCl	AN6687	AN6687	YML069W	NP_596315.1	XP_956186.1	NP_003137.1	POB3, Subunit of the heterodimeric FACT complex (Spt16p-Pob3p); FACT associates with chromatin via interaction with Nhp6Ap and Nhp6Bp, and reorganizes nucleosomes to facilitate access to DNA by RNA and DNA polymerases; protein abundance increases in response to DNA replication stress
Fbx15-H2O2	AN6715	AN6715	YLR182W	NP_596132.1	XP_962967.2		SWI6, Transcription cofactor; forms complexes with Swi4p and Mbp1p to regulate transcription at the G1/S transition; involved in meiotic gene expression; also binds Stb1p to regulate transcription at START; cell wall stress induces phosphorylation by Mpk1p, which regulates Swi6p localization; required for the unfolded protein response, independently of its known transcriptional coactivators
Fbx74	AN6820	hk-8-3					Putative histidine-containing phosphotransfer protein
Fbx23-NaCl, Fbx49	AN6853	AN6853	YNL231C	NP_588127.1	XP_961323.1		PDR16, Phosphatidylinositol transfer protein (PITP); controlled by the multiple drug resistance regulator Pdr1p; localizes to lipid particles and microsomes; controls levels of various lipids, may regulate lipid synthesis; homologous to Pdr17p; protein abundance increases in response to DNA replication stress
Fbx23-NaCl	AN6978	rcc1	YGL097W	NP_001342922.1	XP_960475.1	NP_001041659.1	SRM1, Nucleotide exchange factor for Gsp1p; localizes to the nucleus, required for nucleocytoplasmic trafficking of macromolecules; suppressor of the pheromone response pathway; potentially phosphorylated by Cdc28p; human homolog of the RAN GEF, RCC1, can complement a temperature sensitive point mutant
Fbx40	AN6988	AN6988	YGL048C	NP_595870.1	XP_963354.1	NP_001186092.1	RPT6, ATPase of the 19S regulatory particle of the 26S proteasome; one of six ATPases of the regulatory particle; involved in the degradation of ubiquitinated substrates; bound by ubiquitin-protein ligases Ubr1p and Ufd4p; localized mainly to the nucleus throughout the cell cycle; protein abundance increases in response to DNA replication stress
Fbx5	AN6998	AN6998	YOR140W		XP_963149.3		SFL1, Transcriptional repressor and activator; involved in repression of flocculation-related genes, and activation of stress responsive genes; has direct role in INO1 transcriptional memory; negatively regulated by cAMP-dependent protein kinase A subunit Tpk2p; premature stop codon (C1430T, Q477-stop) in SK1 background is linked to the aggressively invasive phenotype of SK1 relative to BY4741 (S…
Fbx25-NaCl	AN7050	farA			XP_962670.2		Putative transcription factor containing a Zn2-Cys6 binuclear cluster domain; required for transcriptional activation of genes involved in fatty acid utilization; highly conserved in filamentous ascomycetes
Fbx27-H2O2	AN7423	AN7423	YAR007C	NP_595092.1	XP_961333.1	NP_002936.1	RFA1, Subunit of heterotrimeric Replication Protein A (RPA); RPA is a highly conserved single-stranded DNA binding protein involved in DNA replication, repair, and recombination; RPA protects against inappropriate telomere recombination, and upon telomere uncapping, prevents cell proliferation by a checkpoint-independent pathway; role in DNA catenation/decatenation pathway of chromosome disentang…
Fbx24, FΔFbx25	AN7567	AN7567	YDR098C	NP_596647.1	XP_964063.1	NP_006532.2	GRX3, Glutathione-dependent oxidoreductase; hydroperoxide and superoxide-radical responsive; monothiol glutaredoxin subfamily member along with Grx4p and Grx5p; protects cells from oxidative damage; with Grx4p, binds to Aft1p in iron-replete conditions, promoting its dissociation from promoters; evidence exists indicating that the translation start site is not Met1 as currently annotated, but rat…
Fbx15-NaCl, Fbx15-H2O2	AN7628	caf1	YNR052C	NP_588385.2	XP_959029.1	XP_016865540.1	POP2, RNase of the DEDD superfamily; subunit of the Ccr4-Not complex that mediates 3' to 5' mRNA deadenylation
Fbx6, Fbx7, Fbx8, Fbx9, Fbx10, Fbx12, Fbx17, Fbx18, Fbx20, Fbx21, Fbx22, Fbx28, Fbx29, Fbx30, Fbx32, Fbx33, Fbx34, Fbx37, Fbx47	AN7742	AN7742	YCR028C-A		XP_011393764.1		RIM1, ssDNA-binding protein essential for mitochondrial genome maintenance; involved in mitochondrial DNA replication; stimulates utilization by Mip1p DNA polymerase of RNA primers synthesized by Rpo41p
Fbx17, FΔFbx17	AN7746	dcp1		NP_596662.1	XP_011394828.1	NP_001277133.1	Putative mRNA decapping enzyme
FΔFbx25	AN7783	AN7783		NP_588115.1	XP_011392943.1	NP_001273922.1	Ortholog(s) have Rho guanyl-nucleotide exchange factor activity
Fbx28	AN7812	stcN				XP_011532241.1	Putative versicolorin B synthase with a predicted role in sterigmatocystin/aflatoxin biosynthesis; member of the sterigmatocystin biosynthesis gene cluster
Fbx15-NaCl	AN7819	AN7819					Ortholog(s) have role in aflatoxin biosynthetic process, regulation of aflatoxin biosynthetic process
FΔFbx25	AN7951	AN7951					Has domain(s) with predicted DNA binding, RNA polymerase II transcription factor activity, sequence-specific DNA binding, zinc ion binding activity and role in regulation of transcription, DNA-templated, transcription, DNA-templated
Fbx15-H2O2	AN8002	AN8002	YKL022C	NP_593301.1	XP_960934.3	XP_006720055.1	CDC16, Subunit of the anaphase-promoting complex/cyclosome (APC/C); which is a ubiquitin-protein ligase required for degradation of anaphase inhibitors, including mitotic cyclins, during the metaphase/anaphase transition; required for sporulation; relocalizes to the cytosol in response to hypoxia
Fbx15-H2O2	AN8013	AN8013	YHR166C	NP_593300.1	XP_961540.3	NP_004652.2	CDC23, Subunit of the Anaphase-Promoting Complex/Cyclosome (APC/C); APC/C is a ubiquitin-protein ligase required for degradation of anaphase inhibitors, including mitotic cyclins, during the metaphase/anaphase transition
Fbx25-NaCl	AN8374	AN8374	YPR194C		XP_961783.2		OPT2, Oligopeptide transporter; localized to peroxisomes and affects glutathione redox homeostasis; also localizes to the plasma membrane (PM) and to the late Golgi, and has a role in maintenance of lipid asymmetry between the inner and outer leaflets of the PM; member of the OPT family, with potential orthologs in S. pombe and C. albicans; also plays a role in formation of mature vacuoles and in…
Fbx25	AN8441	AN8441					PDR1 homolog, Transcription factor that regulates the pleiotropic drug response; zinc cluster protein that is a master regulator involved in recruiting other zinc cluster proteins to pleiotropic drug response elements (PDREs) to fine tune the regulation of multidrug resistance genes; relocalizes to the cytosol in response to hypoxia; PDR1 has a paralog, PDR3, that arose from the whole genome dupl…
Fbx49	AN8671	AN8671	YLR430W	NP_596055.1	XP_964658.3	XP_016869986.1	SEN1, ATP-dependent 5' to 3' RNA/DNA and DNA helicase; subunit of the exosome-associated Nrd1p complex that mediates 3' end formation of snRNAs, snoRNAs, CUTs and some mRNAs; helicase-independent role in transcription-coupled repair; coordinates replication with transcription, associating with moving forks and preventing errors that occur when forks encounter transcribed regions; homolog of Senat…
Fbx15-NaCl, Fbx15-H2O2	AN8687	AN8687	YKR023W	NP_593192.1	XP_959112.1	NP_057297.2	Ortholog(s) have cytosol localization
Fbx10	AN8753	AN8753			XP_963502.3		LYS14 homolog, Transcriptional activator involved in regulating lysine biosynthesis; involved in the regulation of genes of the lysine biosynthesis pathway; requires 2-aminoadipate semialdehyde as co-inducer
Fbx9	AN8778	AN8778					Has domain(s) with predicted RNA polymerase II transcription factor activity, sequence-specific DNA binding, zinc ion binding activity, role in regulation of transcription, DNA-templated and nucleus localization
Fbx24, Fbx37, Fbx47, Fbx49	AN8820	cnaA	YML057W	NP_596178.1	XP_011394598.1	NP_001124163.1	CMP2, Calcineurin A; one isoform (the other is Cna1p) of the catalytic subunit of calcineurin, a Ca++/calmodulin-regulated protein phosphatase which regulates Crz1p (a stress-response transcription factor), the other calcineurin subunit is CNB1; regulates the function of Aly1p alpha-arrestin; CMP2 has a paralog, CNA1, that arose from the whole genome duplication
Fbx25-NaCl	AN8836	cla4	YNL298W	NP_592864.1	XP_957292.1		CLA4, Cdc42p-activated signal transducing kinase; member of the PAK (p21-activated kinase) family, along with Ste20p and Skm1p; involved in septin ring assembly, vacuole inheritance, cytokinesis, sterol uptake regulation; phosphorylates Cdc3p and Cdc10p; CLA4 has a paralog, SKM1, that arose from the whole genome duplication
Fbx25-NaCl	AN8847	phnC	YDR183W	NP_001018268.1		XP_016858636.1	PLP1, Protein that interacts with CCT (chaperonin containing TCP-1) complex; has a role in actin and tubulin folding; has weak similarity to phosducins, which are G-protein regulators
Fbx23	AN8945	llmB (vipC)					Component of the plasma membrane-associated VapA-VipC-VapB methyltransferase complex that controls differentiation; TAM domain methyltransferase; ortholog of A. fumigatus Afu8g01930
FΔFbx27	AN9043	AN9043					Has domain(s) with predicted DNA binding, RNA polymerase II transcription factor activity, sequence-specific DNA binding, zinc ion binding activity and role in regulation of transcription, DNA-templated, transcription, DNA-templated
Fbx15, FΔFbx15	AN9093	AN9093	YNL255C		XP_011395204.1		GIS2, Translational activator for mRNAs with internal ribosome entry sites; associates with polysomes and binds to a specific subset of mRNAs; localizes to RNA processing bodies (P bodies) and to stress granules; may have a role in translation regulation under stress conditions; ortholog of human ZNF9/CNBP, a gene involved in myotonic dystrophy type 2
Fbx15-H2O2	AN9359	AN9359	YMR033W	NP_594356.1	XP_962051.1		ARP9, Component of both the SWI/SNF and RSC chromatin remodeling complexes; actin-related protein involved in transcriptional regulation
Fbx15-H2O2	AN9492	amdX	YJR127C	NP_593288.1	XP_957856.2		RSF2, Zinc-finger protein; involved in transcriptional control of both nuclear and mitochondrial genes, many of which specify products required for glycerol-based growth, respiration, and other functions; RSF2 has a paralog, TDA9, that arose from the whole genome duplication; relocalizes from nucleus to cytoplasm upon DNA replication stress
