# Supplementary material for: F-box receptor mediated control of substrate stability and subcellular location organizes cellular development of Aspergillus nidulans
Source: PLoS Genet. 2022 Dec 12;18(12):e1010502. doi: 10.1371/journal.pgen.1010502 (PMC9744329; doi:10.1371/journal.pgen.1010502)
Supplement: S15 Table — (XLSX) [file pgen.1010502.s027.xlsx]

## Sheet: S15 Table. Strains
S15 Table. Strains unsed in this study
Strain	Genotype	Reference
AGB551	pyroA4, pyrG89,nkuAD::argB, veA+	Bayram et al., 2012
AGB798	fbx1D::AfpyrG; pyroA4, pyrG89,nkuAD::argB, veA+	This study
AGB799	fbx2D::AfpyrG; pyroA4, pyrG89,nkuAD::argB, veA+	This study
AGB802	fbx3D::AfpyrG; pyroA4, pyrG89,nkuAD::argB, veA+	This study
AGB803	fbx4D::AfpyrG; pyroA4, pyrG89,nkuAD::argB, veA+	This study
AGB804	fbx5D::AfpyrG; pyroA4, pyrG89,nkuAD::argB, veA+	This study
AGB805	fbx6D::AfpyrG; pyroA4, pyrG89,nkuAD::argB, veA+	This study
AGB806	fbx7D::AfpyrG; pyroA4, pyrG89,nkuAD::argB, veA+	This study
AGB807	fbx8D::AfpyrG; pyroA4, pyrG89,nkuAD::argB, veA+	This study
AGB808	fbx9D::AfpyrG; pyroA4, pyrG89,nkuAD::argB, veA+	This study
AGB809	fbx10D::AfpyrG; pyroA4, pyrG89,nkuAD::argB, veA+	This study
AGB810	fbx11D::AfpyrG; pyroA4, pyrG89,nkuAD::argB, veA+	This study
AGB811	fbx12D::AfpyrG; pyroA4, pyrG89,nkuAD::argB, veA+	This study
AGB812	fbx13D::AfpyrG; pyroA4, pyrG89,nkuAD::argB, veA+	This study
AGB813	fbx14D::AfpyrG; pyroA4, pyrG89,nkuAD::argB, veA+	This study
AGB814	fbx15D::AfpyrG; pyroA4, pyrG89,nkuAD::argB, veA+	This study
AGB815	fbx16D::AfpyrG; pyroA4, pyrG89,nkuAD::argB, veA+	This study
AGB816	fbx17D::AfpyrG; pyroA4, pyrG89,nkuAD::argB, veA+	This study
AGB817	fbx18D::AfpyrG; pyroA4, pyrG89,nkuAD::argB, veA+	This study
AGB818	fbx19D::AfpyrG; pyroA4, pyrG89,nkuAD::argB, veA+	This study
AGB819	fbx20D::AfpyrG; pyroA4, pyrG89,nkuAD::argB, veA+	This study
AGB820	fbx21D::AfpyrG; pyroA4, pyrG89,nkuAD::argB, veA+	This study
AGB821	fbx22D::AfpyrG; pyroA4, pyrG89,nkuAD::argB, veA+	This study
AGB822	fbx23D::AfpyrG; pyroA4, pyrG89,nkuAD::argB, veA+	This study
AGB823	fbx24D::AfpyrG; pyroA4, pyrG89,nkuAD::argB, veA+	This study
AGB824	fbx26D::AfpyrG; pyroA4, pyrG89,nkuAD::argB, veA+	This study
AGB825	fbx27D::AfpyrG; pyroA4, pyrG89,nkuAD::argB, veA+	This study
AGB826	fbx28D::AfpyrG; pyroA4, pyrG89,nkuAD::argB, veA+	This study
AGB827	fbx29D::AfpyrG; pyroA4, pyrG89,nkuAD::argB, veA+	This study
AGB828	fbx30D::AfpyrG; pyroA4, pyrG89,nkuAD::argB, veA+	This study
AGB829	fbx31D::AfpyrG; pyroA4, pyrG89,nkuAD::argB, veA+	This study
AGB830	fbx32D::AfpyrG; pyroA4, pyrG89,nkuAD::argB, veA+	This study
AGB831	fbx33D::AfpyrG; pyroA4, pyrG89,nkuAD::argB, veA+	This study
AGB832	fbx34D::AfpyrG; pyroA4, pyrG89,nkuAD::argB, veA+	This study
AGB833	fbx35D::AfpyrG; pyroA4, pyrG89,nkuAD::argB, veA+	This study
AGB834	fbx36D::AfpyrG; pyroA4, pyrG89,nkuAD::argB, veA+	This study
AGB835	fbx37D::AfpyrG; pyroA4, pyrG89,nkuAD::argB, veA+	This study
AGB836	fbx38D::AfpyrG; pyroA4, pyrG89,nkuAD::argB, veA+	This study
AGB837	fbx39D::AfpyrG; pyroA4, pyrG89,nkuAD::argB, veA+	This study
AGB838	fbx40D::AfpyrG; pyroA4, pyrG89,nkuAD::argB, veA+	This study
AGB839	fbx41D::AfpyrG; pyroA4, pyrG89,nkuAD::argB, veA+	This study
AGB840	fbx42D::AfpyrG; pyroA4, pyrG89,nkuAD::argB, veA+	This study
AGB841	fbx43D::AfpyrG; pyroA4, pyrG89,nkuAD::argB, veA+	This study
AGB842	fbx44D::AfpyrG; pyroA4, pyrG89,nkuAD::argB, veA+	This study
AGB843	fbx45D::AfpyrG; pyroA4, pyrG89,nkuAD::argB, veA+	This study
AGB844	fbx46D::AfpyrG; pyroA4, pyrG89,nkuAD::argB, veA+	This study
AGB845	fbx47D::AfpyrG; pyroA4, pyrG89,nkuAD::argB, veA+	This study
AGB846	fbx48D::AfpyrG; pyroA4, pyrG89,nkuAD::argB, veA+	This study
AGB847	fbx49D::AfpyrG; pyroA4, pyrG89,nkuAD::argB, veA+	This study
AGB848	fbx51D::AfpyrG; pyroA4, pyrG89,nkuAD::argB, veA+	This study
AGB849	fbx52D::AfpyrG; pyroA4, pyrG89,nkuAD::argB, veA+	This study
AGB850	fbx53D::AfpyrG; pyroA4, pyrG89,nkuAD::argB, veA+	This study
AGB851	fbx54D::AfpyrG; pyroA4, pyrG89,nkuAD::argB, veA+	This study
AGB852	fbx55D::AfpyrG; pyroA4, pyrG89,nkuAD::argB, veA+	This study
AGB853	fbx56D::AfpyrG; pyroA4, pyrG89,nkuAD::argB, veA+	This study
AGB854	fbx57D::AfpyrG; pyroA4, pyrG89,nkuAD::argB, veA+	This study
AGB855	fbx58D::AfpyrG; pyroA4, pyrG89,nkuAD::argB, veA+	This study
AGB856	fbx59D::AfpyrG; pyroA4, pyrG89,nkuAD::argB, veA+	This study
AGB857	fbx60D::AfpyrG; pyroA4, pyrG89,nkuAD::argB, veA+	This study
AGB858	fbx61D::AfpyrG; pyroA4, pyrG89,nkuAD::argB, veA+	This study
AGB859	fbx62D::AfpyrG; pyroA4, pyrG89,nkuAD::argB, veA+	This study
AGB860	fbx63D::AfpyrG; pyroA4, pyrG89,nkuAD::argB, veA+	This study
AGB861	fbx64D::AfpyrG; pyroA4, pyrG89,nkuAD::argB, veA+	This study
AGB862	fbx65D::AfpyrG; pyroA4, pyrG89,nkuAD::argB, veA+	This study
AGB863	fbx66D::AfpyrG; pyroA4, pyrG89,nkuAD::argB, veA+	This study
AGB864	fbx67D::AfpyrG; pyroA4, pyrG89,nkuAD::argB, veA+	This study
AGB865	fbx68D::AfpyrG; pyroA4, pyrG89,nkuAD::argB, veA+	This study
AGB866	fbx69D::AfpyrG; pyroA4, pyrG89,nkuAD::argB, veA+	This study
AGB867	fbx70D::AfpyrG; pyroA4, pyrG89,nkuAD::argB, veA+	This study
AGB868	fbx71D::AfpyrG; pyroA4, pyrG89,nkuAD::argB, veA+	This study
AGB869	fbx72D::AfpyrG; pyroA4, pyrG89,nkuAD::argB, veA+	This study
AGB870	fbx73D::AfpyrG; pyroA4, pyrG89,nkuAD::argB, veA+	This study
AGB871	fbx74D::AfpyrG; pyroA4, pyrG89,nkuAD::argB, veA+	This study
AGB872	pgpdA::fbx1::sgfp-pyroA::biAD; fbx1D::AfpyrG; pyroA4, pyrG89,nkuAD::argB, veA+	This study
AGB873	pgpdA::fbx2::sgfp-pyroA::biAD; fbx2D::AfpyrG; pyroA4, pyrG89,nkuAD::argB, veA+	This study
AGB874	pgpdA::fbx3::sgfp-pyroA::biAD; fbx3D::AfpyrG; pyroA4, pyrG89,nkuAD::argB, veA+	This study
AGB875	pgpdA::fbx4::sgfp-pyroA::biAD; fbx4D::AfpyrG; pyroA4, pyrG89,nkuAD::argB, veA+	This study
AGB876	pgpdA::fbx5::sgfp-pyroA::biAD; fbx5D::AfpyrG; pyroA4, pyrG89,nkuAD::argB, veA+	This study
AGB877	pgpdA::fbx6::sgfp-pyroA::biAD; fbx6D::AfpyrG; pyroA4, pyrG89,nkuAD::argB, veA+	This study
AGB878	pgpdA::fbx7::sgfp-pyroA::biAD; fbx7D::AfpyrG; pyroA4, pyrG89,nkuAD::argB, veA+	This study
AGB879	pgpdA::fbx8::sgfp-pyroA::biAD; fbx8D::AfpyrG; pyroA4, pyrG89,nkuAD::argB, veA+	This study
AGB880	pgpdA::fbx9::sgfp-pyroA::biAD; fbx9D::AfpyrG; pyroA4, pyrG89,nkuAD::argB, veA+	This study
AGB881	pgpdA::fbx10::sgfp-pyroA::biAD; fbx10D::AfpyrG; pyroA4, pyrG89,nkuAD::argB, veA+	This study
AGB882	pgpdA::fbx11::sgfp-pyroA::biAD; fbx11D::AfpyrG; pyroA4, pyrG89,nkuAD::argB, veA+	This study
AGB883	pgpdA::fbx12::sgfp-pyroA::biAD; fbx12D::AfpyrG; pyroA4, pyrG89,nkuAD::argB, veA+	This study
AGB884	pgpdA::fbx13::sgfp-pyroA::biAD; fbx13D::AfpyrG; pyroA4, pyrG89,nkuAD::argB, veA+	This study
AGB885	pgpdA::fbx14::sgfp-pyroA::biAD; fbx14D::AfpyrG; pyroA4, pyrG89,nkuAD::argB, veA+	This study
AGB886	pgpdA::fbx15::sgfp-pyroA::biAD; fbx15D::AfpyrG; pyroA4, pyrG89,nkuAD::argB, veA+	This study
AGB887	pgpdA::fD-fbx15::sgfp-pyroA::biAD; fbx15D::AfpyrG; pyroA4, pyrG89,nkuAD::argB, veA+	This study
AGB888	pgpdA::fbx16::sgfp-pyroA::biAD; fbx16D::AfpyrG; pyroA4, pyrG89,nkuAD::argB, veA+	This study
AGB889	pgpdA::fbx17::sgfp-pyroA::biAD; fbx17D::AfpyrG; pyroA4, pyrG89,nkuAD::argB, veA+	This study
AGB890	pgpdA::fD-fbx17::sgfp-pyroA::biAD; fbx17D::AfpyrG; pyroA4, pyrG89,nkuAD::argB, veA+	This study
AGB891	pgpdA::fbx18::sgfp-pyroA::biAD; fbx18D::AfpyrG; pyroA4, pyrG89,nkuAD::argB, veA+	This study
AGB892	pgpdA::fbx19::sgfp-pyroA::biAD; fbx19D::AfpyrG; pyroA4, pyrG89,nkuAD::argB, veA+	This study
AGB893	pgpdA::fbx20::sgfp-pyroA::biAD; fbx20D::AfpyrG; pyroA4, pyrG89,nkuAD::argB, veA+	This study
AGB894	pgpdA::fbx21::sgfp-pyroA::biAD; fbx21D::AfpyrG; pyroA4, pyrG89,nkuAD::argB, veA+	This study
AGB895	pgpdA::fbx22::sgfp-pyroA::biAD; fbx22D::AfpyrG; pyroA4, pyrG89,nkuAD::argB, veA+	This study
AGB896	pgpdA::fbx23::sgfp-pyroA::biAD; fbx23D::AfpyrG; pyroA4, pyrG89,nkuAD::argB, veA+	This study
AGB897	pgpdA::fD-fbx23::sgfp-pyroA::biAD; fbx23D::AfpyrG; pyroA4, pyrG89,nkuAD::argB, veA+	This study
AGB898	pgpdA::fbx24::sgfp-pyroA::biAD; fbx24D::AfpyrG; pyroA4, pyrG89,nkuAD::argB, veA+	This study
AGB899	pgpdA::fbx25::sgfp-pyroA::biAD; pyroA4, pyrG89,nkuAD::argB, veA+	This study
AGB900	pgpdA::fD-fbx25::sgfp-pyroA::biAD; pyroA4, pyrG89,nkuAD::argB, veA+	This study
AGB901	pgpdA::fbx26::sgfp-pyroA::biAD; fbx26D::AfpyrG; pyroA4, pyrG89,nkuAD::argB, veA+	This study
AGB902	pgpdA::fbx27::sgfp-pyroA::biAD; fbx27D::AfpyrG; pyroA4, pyrG89,nkuAD::argB, veA+	This study
AGB903	pgpdA::fD-fbx27::sgfp-pyroA::biAD; fbx27D::AfpyrG; pyroA4, pyrG89,nkuAD::argB, veA+	This study
AGB904	pgpdA::fbx28::sgfp-pyroA::biAD; fbx28D::AfpyrG; pyroA4, pyrG89,nkuAD::argB, veA+	This study
AGB905	pgpdA::fbx29::sgfp-pyroA::biAD; fbx29D::AfpyrG; pyroA4, pyrG89,nkuAD::argB, veA+	This study
AGB906	pgpdA::fbx30::sgfp-pyroA::biAD; fbx30D::AfpyrG; pyroA4, pyrG89,nkuAD::argB, veA+	This study
AGB907	pgpdA::fbx31::sgfp-pyroA::biAD; fbx31D::AfpyrG; pyroA4, pyrG89,nkuAD::argB, veA+	This study
AGB908	pgpdA::fbx32::sgfp-pyroA::biAD; fbx32D::AfpyrG; pyroA4, pyrG89,nkuAD::argB, veA+	This study
AGB909	pgpdA::fbx33::sgfp-pyroA::biAD; fbx33D::AfpyrG; pyroA4, pyrG89,nkuAD::argB, veA+	This study
AGB910	pgpdA::fbx34::sgfp-pyroA::biAD; fbx34D::AfpyrG; pyroA4, pyrG89,nkuAD::argB, veA+	This study
AGB911	pgpdA::fbx35::sgfp-pyroA::biAD; fbx35D::AfpyrG; pyroA4, pyrG89,nkuAD::argB, veA+	This study
AGB912	pgpdA::fbx36::sgfp-pyroA::biAD; fbx36D::AfpyrG; pyroA4, pyrG89,nkuAD::argB, veA+	This study
AGB913	pgpdA::fbx37::sgfp-pyroA::biAD; fbx37D::AfpyrG; pyroA4, pyrG89,nkuAD::argB, veA+	This study
AGB914	pgpdA::fbx38::sgfp-pyroA::biAD; fbx38D::AfpyrG; pyroA4, pyrG89,nkuAD::argB, veA+	This study
AGB915	pgpdA::fbx39::sgfp-pyroA::biAD; fbx39D::AfpyrG; pyroA4, pyrG89,nkuAD::argB, veA+	This study
AGB916	pgpdA::fbx40::sgfp-pyroA::biAD; fbx40D::AfpyrG; pyroA4, pyrG89,nkuAD::argB, veA+	This study
AGB917	pgpdA::fD-fbx40::sgfp-pyroA::biAD; fbx40D::AfpyrG; pyroA4, pyrG89,nkuAD::argB, veA+	This study
AGB918	pgpdA::fbx41::sgfp-pyroA::biAD; fbx41D::AfpyrG; pyroA4, pyrG89,nkuAD::argB, veA+	This study
AGB919	pgpdA::fbx42::sgfp-pyroA::biAD; fbx42D::AfpyrG; pyroA4, pyrG89,nkuAD::argB, veA+	This study
AGB920	pgpdA::fbx43::sgfp-pyroA::biAD; fbx43D::AfpyrG; pyroA4, pyrG89,nkuAD::argB, veA+	This study
AGB921	pgpdA::fbx44::sgfp-pyroA::biAD; fbx44D::AfpyrG; pyroA4, pyrG89,nkuAD::argB, veA+	This study
AGB922	pgpdA::fbx45::sgfp-pyroA::biAD; fbx45D::AfpyrG; pyroA4, pyrG89,nkuAD::argB, veA+	This study
AGB923	pgpdA::fbx46::sgfp-pyroA::biAD; fbx46D::AfpyrG; pyroA4, pyrG89,nkuAD::argB, veA+	This study
AGB924	pgpdA::fbx47::sgfp-pyroA::biAD; fbx47D::AfpyrG; pyroA4, pyrG89,nkuAD::argB, veA+	This study
AGB925	pgpdA::fbx48::sgfp-pyroA::biAD; fbx48D::AfpyrG; pyroA4, pyrG89,nkuAD::argB, veA+	This study
AGB926	pgpdA::fbx49::sgfp-pyroA::biAD; fbx49D::AfpyrG; pyroA4, pyrG89,nkuAD::argB, veA+	This study
AGB927	pgpdA::fbx51::sgfp-pyroA::biAD; fbx51D::AfpyrG; pyroA4, pyrG89,nkuAD::argB, veA+	This study
AGB928	pgpdA::fbx52::sgfp-pyroA::biAD; fbx52D::AfpyrG; pyroA4, pyrG89,nkuAD::argB, veA+	This study
AGB929	pgpdA::fbx53::sgfp-pyroA::biAD; fbx53D::AfpyrG; pyroA4, pyrG89,nkuAD::argB, veA+	This study
AGB930	pgpdA::fbx54::sgfp-pyroA::biAD; fbx54D::AfpyrG; pyroA4, pyrG89,nkuAD::argB, veA+	This study
AGB931	pgpdA::fbx55::sgfp-pyroA::biAD; fbx55D::AfpyrG; pyroA4, pyrG89,nkuAD::argB, veA+	This study
AGB932	pgpdA::fbx56::sgfp-pyroA::biAD; fbx56D::AfpyrG; pyroA4, pyrG89,nkuAD::argB, veA+	This study
AGB933	pgpdA::fbx57::sgfp-pyroA::biAD; fbx57D::AfpyrG; pyroA4, pyrG89,nkuAD::argB, veA+	This study
AGB934	pgpdA::fbx58::sgfp-pyroA::biAD; fbx58D::AfpyrG; pyroA4, pyrG89,nkuAD::argB, veA+	This study
AGB935	pgpdA::fbx59::sgfp-pyroA::biAD; fbx59D::AfpyrG; pyroA4, pyrG89,nkuAD::argB, veA+	This study
AGB936	pgpdA::fbx60::sgfp-pyroA::biAD; fbx60D::AfpyrG; pyroA4, pyrG89,nkuAD::argB, veA+	This study
AGB937	pgpdA::fbx61::sgfp-pyroA::biAD; fbx61D::AfpyrG; pyroA4, pyrG89,nkuAD::argB, veA+	This study
AGB938	pgpdA::fbx62::sgfp-pyroA::biAD; fbx62D::AfpyrG; pyroA4, pyrG89,nkuAD::argB, veA+	This study
AGB939	pgpdA::fbx63::sgfp-pyroA::biAD; fbx63D::AfpyrG; pyroA4, pyrG89,nkuAD::argB, veA+	This study
AGB940	pgpdA::fbx64::sgfp-pyroA::biAD; fbx64D::AfpyrG; pyroA4, pyrG89,nkuAD::argB, veA+	This study
AGB941	pgpdA::fbx65::sgfp-pyroA::biAD; fbx65D::AfpyrG; pyroA4, pyrG89,nkuAD::argB, veA+	This study
AGB942	pgpdA::fbx66::sgfp-pyroA::biAD; fbx66D::AfpyrG; pyroA4, pyrG89,nkuAD::argB, veA+	This study
AGB943	pgpdA::fbx67::sgfp-pyroA::biAD; fbx67D::AfpyrG; pyroA4, pyrG89,nkuAD::argB, veA+	This study
AGB944	pgpdA::fbx68::sgfp-pyroA::biAD; fbx68D::AfpyrG; pyroA4, pyrG89,nkuAD::argB, veA+	This study
AGB945	pgpdA::fbx69::sgfp-pyroA::biAD; fbx69D::AfpyrG; pyroA4, pyrG89,nkuAD::argB, veA+	This study
AGB946	pgpdA::fbx70::sgfp-pyroA::biAD; fbx70D::AfpyrG; pyroA4, pyrG89,nkuAD::argB, veA+	This study
AGB947	pgpdA::fbx71::sgfp-pyroA::biAD; fbx71D::AfpyrG; pyroA4, pyrG89,nkuAD::argB, veA+	This study
AGB948	pgpdA::fbx72::sgfp-pyroA::biAD; fbx72D::AfpyrG; pyroA4, pyrG89,nkuAD::argB, veA+	This study
AGB949	pgpdA::fbx73::sgfp-pyroA::biAD; fbx73D::AfpyrG; pyroA4, pyrG89,nkuAD::argB, veA+	This study
AGB950	pgpdA::fbx74::sgfp-pyroA::biAD; fbx74D::AfpyrG; pyroA4, pyrG89,nkuAD::argB, veA+	This study
ANF4-516	secA::mrfp-natR::pabaAD; pgpdA::fbx4::sgfp-pyroA::biAD; fbx4D::AfpyrG; pyroA4, pyrG89,nkuAD::argB, veA+	This study
ANF5-516	secA::mrfp-natR::pabaAD; pgpdA::fbx5::sgfp-pyroA::biAD; fbx5D::AfpyrG; pyroA4, pyrG89,nkuAD::argB, veA+	This study
ANF6-516	secA::mrfp-natR::pabaAD; pgpdA::fbx6::sgfp-pyroA::biAD; fbx6D::AfpyrG; pyroA4, pyrG89,nkuAD::argB, veA+	This study
ANF17-516	secA::mrfp-natR::pabaAD; pgpdA::fbx17::sgfp-pyroA::biAD; fbx17D::AfpyrG; pyroA4, pyrG89,nkuAD::argB, veA+	This study
ANF32-516	secA::mrfp-natR::pabaAD; pgpdA::fbx32::sgfp-pyroA::biAD; fbx32D::AfpyrG; pyroA4, pyrG89,nkuAD::argB, veA+	This study
ANF33-516	secA::mrfp-natR::pabaAD; pgpdA::fbx33::sgfp-pyroA::biAD; fbx33D::AfpyrG; pyroA4, pyrG89,nkuAD::argB, veA+	This study
ANF72-516	secA::mrfp-natR::pabaAD; pgpdA::fbx72::sgfp-pyroA::biAD; fbx72D::AfpyrG; pyroA4, pyrG89,nkuAD::argB, veA+	This study
AGB1165	veA::sgfp::six; pyroA4, pyrG89,nkuAD::argB, veA+	Meister et al., 2019
AGB1234	fbx23D::AfpyrG; veA::sgfp::six; pyroA4, pyrG89,nkuAD::argB, veA+	Meister et al., 2019
AGB1286	vipC::sgfp::six; pyroA4, pyrG89,nkuAD::argB, veA+	This study
AGB1287	fbx23D::AfpyrG; vipC::sgfp::six; pyroA4, pyrG89,nkuAD::argB, veA+	This study
