# Supplementary material for: F-box receptor mediated control of substrate stability and subcellular location organizes cellular development of Aspergillus nidulans
Source: PLoS Genet. 2022 Dec 12;18(12):e1010502. doi: 10.1371/journal.pgen.1010502 (PMC9744329; doi:10.1371/journal.pgen.1010502)
Supplement: S16 Table — (XLSX) [file pgen.1010502.s028.xlsx]

## Sheet: S16 Table. Deletion Cassettes
S16 Table. Deletion cassettes
Fbx gene	ORIGIN	SOUTHERN	5UTR	3UTR	AfpyrG	ΔCassette
fbx1	FGSC	F02/139				F02/03
fbx2	FGSC	F08/140				F08/09
fbx3	FGSC	F014/141				F014/015
fbx4	FGSC	F020/142				F020/021
fbx5		F086/087	F087/118	F088/119	OZ483/484	F118/119
fbx6		F090/091	F487/153	F154/156	OZ483/484	F152/155
fbx7		F026/094	F157/158	F095/161	OZ483/484	F158/160
fbx8	FGSC	F030/143				F029/030
fbx9	FGSC	F096/132				F096/099
fbx10	FGSC	F032/144				F032/033
fbx11	FGSC	F035/138				F035/036
fbx12		F307/308	F307/308	F324/321	OZ483/484	F307/321
fbx13		F100/101	F100/101	F102/103	OZ483/484	F103/104
fbx14		F041/104	F041/104	F105/042	OZ483/484	F041/042
fbx15	FGSC	F044/133				F044/045
fbx16	FGSC	F047/146				F047/048
fbx17		F050/106	F050/106	F107/051	OZ483/484	F050/051
fbx18	FGSC	F053/147				F053/054
fbx19	FGSC	F056/148				F056/057
fbx20		F108/109	F108/109	F110/111	OZ483/484	F108/111
fbx21	FGSC	F059/149				F059/060
fbx22	FGSC	F062/134				F062/063
fbx23	FGSC	F065/135				F065/066
fbx24	FGSC	F068/136				F068/069
fbx25	FGSC	F071/137				F071/072
fbx26	FGSC	F074/150				F074/075
fbx27		F112/113	F112/113	F114/115	OZ483/484	F112/115
fbx28		F122/116	F077/116	F117/078	OZ483/484	F077/078
fbx29	FGSC	F080/151				F080/081
fbx30		F082/083	F082/083	F084/085	OZ483/484	F082/085
fbx31		F162/163	F162/163	F164/165	OZ483/484	F162/165
fbx32		F165/166	F165/166	F167/168	OZ483/484	F165/168
fbx33	FGSC	F168/169				F168/170
fbx34	FGSC	F171/172				F171/173
fbx35		F174/175	F174/175	F176/177	OZ483/484	F174/177
fbx36		F178/179	F178/179	F180/181	OZ483/484	F178/181
fbx37	FGSC	F182/183				F182/184
fbx38		F185/186	F185/186	F187/188	OZ483/484	F185/188
fbx39		F191/192	F189/190	F191/192	OZ483/484	F189/192
fbx40	FGSC	F193/194				F193/195
fbx41	FGSC	F196/197				F196/198
fbx42	FGSC	F199/200				F199/201
fbx43	FGSC	F202/203				F202/204
fbx44	FGSC	F205/206				F205/207
fbx45		F208/209	F208/209	F210/211	OZ483/484	F208/211
fbx46		F212/213	F212/213	F214/215	OZ483/484	F212/215
fbx47	FGSC	F216/217				F216/218
fbx48	FGSC	F219/220				F219/221
fbx49		F222/223	F222/223	F224/225	OZ483/484	F222/225
fbx51		F226/227	F226/227	F228/229	OZ483/484	F226/229
fbx52		F230/231	F230/231	F232/233	OZ483/484	F230/233
fbx53	FGSC	F306/236				F234/236
fbx54	FGSC	F237/238				F237/239
fbx55	FGSC	F240/241				F240/242
fbx56		F245/246	F243/244	F245/246	OZ483/484	F243/246
fbx57	FGSC	F247/248				F247/249
fbx58	FGSC	F250/251	F250/251	F252/253	OZ483/484	F250/253
fbx59	FGSC	F254/255	F254/255	F256/257	OZ483/484	F254/257
fbx60	FGSC	F258/259				F258/260
fbx61	FGSC	F261/262				F261/263
fbx62		F264/265	F264/265	F266/267	OZ483/484	F264/267
fbx63		F268/269	F268/269	F270/271	OZ483/484	F268/271
fbx64		F272/273	F272/273	F274/275	OZ483/484	F272/275
fbx65	FGSC	F276/277				F276/278
fbx66	FGSC	F279/280				F279/281
fbx67	FGSC	F282/283				F282/284
fbx68	FGSC	F285/286				F285/287
fbx69	FGSC	F288/289				F288/290
fbx70	FGSC	F291/292				F291/293
fbx71	FGSC	F294/295				F294/296
fbx72	FGSC	F297/298				F297/299
fbx73	FGSC	F300/301				F300/302
fbx74		F311/312	F311/312	F313/305	OZ483/484	F311/305
