# Supplementary material for: F-box receptor mediated control of substrate stability and subcellular location organizes cellular development of Aspergillus nidulans
Source: PLoS Genet. 2022 Dec 12;18(12):e1010502. doi: 10.1371/journal.pgen.1010502 (PMC9744329; doi:10.1371/journal.pgen.1010502)
Supplement: S17 Table — (XLSX) [file pgen.1010502.s029.xlsx]

## Sheet: S17 Table. Oligos
S17 Table. Oligos.
Name	Sequence 5' > 3'	Size	Features
F002	GTGATAGAGACTTCGCCTGCCG	22	FBX1-A-DEL
F003	CACTTGGCCTCTCTCCAGTCTC	22	FBX1-B-DEL
F008	GGACTTATAGTTGATAGCCACATC	24	FBX2-A-DEL
F009	CAGCCTATTGAGAGACCTTTAGTG	24	FBX2-B-DEL
F014	GGCTACAGTATACATGGTTCATCTC	25	FBX3-A-DEL
F015	GATGAGTTACCCCTGTTCATCGC	23	FBX3-B-DEL
F020	CTGCGTCAGCTTGTGGCAAG	20	FBX4-A-DEL
F021	GGAGGCTGGAGACGGCGAAG	20	FBX4-B-DEL
F026	TTATTTAAATGCTTACTCAACGATCTGATCC	31	FBX7-A-DEL (SwaI)
F027	TTATTTAAATGCCATGTTAGCGATCGTCTTC	31	FBX7-B-DEL (SwaI)
F029	TTATTTAAATGGTCTGTCCTAGTGTGATTCG	31	FBX8-A-DEL (SwaI)
F030	TTATTTAAATGGCTTTGGCTTGTATTCCGG	30	FBX8-B-DEL (SwaI)
F032	TTATTTAAATGTAGTCGTTCTCTGCTGATTGAG	33	FBX10-A-DEL (SwaI)
F033	TTATTTAAATCTCTGGAGAAGAGTCCTCCAG	31	FBX10-B-DEL (SwaI)
F035	TTATTTAAATGTCTCTCTCATTGTAGCCGAC	31	FBX11-A-DEL (SwaI)
F036	TTATTTAAATCCAGACTTTCTCCGGTGGTC	30	FBX11-B-DEL (SwaI)
F041	TTATTTAAATCGATACCTGACGAGTTCTTCC	31	FBX14-A-DEL (SwaI)
F042	TTATTTAAATGTCGCTGATTTGGATCGGCT	30	FBX14-B-DEL (SwaI)
F044	TTATTTAAATCAGATGTCGTCAGGCACACA	30	FBX15-A-DEL (SwaI)
F045	TTATTTAAATGTAGACCGATGGCGCATGTTG	31	FBX15-B-DEL (SwaI)
F047	TTATTTAAATGGTCTACTTCTGCGGGTGTC	30	FBX16-A-DEL (SwaI)
F048	TTATTTAAATGTTCAGACCACACCGGATCTC	31	FBX16-B-DEL (SwaI)
F050	TTATTTAAATGATGACGGGGTATGACAAGG	30	FBX17-A-DEL (SwaI)
F051	TTATTTAAATCGCATAGCATGAATCATCAGCG	32	FBX17-B-DEL (SwaI)
F053	TTATTTAAATGGAGCTAGGCTAGAACATTCAG	32	FBX18-A-DEL (SwaI)
F054	TTATTTAAATTCCACACATTTCCGCACACAG	31	FBX18-B-DEL (SwaI)
F056	TTATTTAAATCCTACTGAGTCTTTGTTCAGTATC	34	FBX19-A-DEL (SwaI)
F057	TTATTTAAATAGCATACTAAAGGCATTTGAGGC	33	FBX19-B-DEL (SwaI)
F059	TTATTTAAATCCGCGAATGGATACCTTCTG	30	FBX21-A-DEL (SwaI)
F060	TTATTTAAATCTACTCCTCATCACAACATCTTCG	34	FBX21-B-DEL (SwaI)
F062	TTATTTAAATGAGACTCTTACTTCTCAATAACTAAG	36	FBX22-A-DEL (SwaI)
F063	TTATTTAAATCATCCATACGTACAAGAGCTCC	32	FBX22-B-DEL (SwaI)
F065	TTATTTAAATGTATGGAGGAGGGCCTCTATC	31	FBX23-A-DEL (SwaI)
F066	TTATTTAAATGCTCAATCCATCAGACGCTG	30	FBX23-B-DEL (SwaI)
F068	TTATTTAAATGTAAGGCGTCTCGACTCTGTG	31	FBX24-A-DEL (SwaI)
F069	TTATTTAAATGAGTCGTCGCCAGATGTATAC	31	FBX24-B-DEL (SwaI)
F071	TTATTTAAATGATATGTCTTGCGCAATTATGGC	33	FBX25-A-DEL (SwaI)
F072	TTATTTAAATTCCTGAGTTTACAGTCCATGTG	32	FBX25-B-DEL (SwaI)
F074	TTATTTAAATGTCTACATCAGTTATTGCTCAGC	33	FBX26-A-DEL (SwaI)
F075	TTATTTAAATGGCTAGGCTATAGATTAACACC	32	FBX26-B-DEL (SwaI)
F077	TTATTTAAATCCAGACCTCTCACGTCTTTTTC	32	FBX28-A-DEL (SwaI)
F078	TTATTTAAATGTGTCGGCGAATGGGTGATG	30	FBX28-B-DEL (SwaI)
F080	TTATTTAAATGTCGGTGATCTCATCGTAGTTAG	33	FBX29-A-DEL (SwaI)
F081	TTATTTAAATCTGGTTGTCATAGTGCTGCTG	31	FBX29-B-DEL (SwaI)
F082	TTATTTAAATCCACCTAGAAACGCATCACGG	31	FBX30-5NEST-DEL
F083	CTTTGATCCACTTAACGTTACTGAAATCAATGATACTGTCCAGTAGCTGAC	51	FBX30-5pyrG-DEL
F084	GACAGGCTCCTTCAATATCATCTTCTGTCACCGAAATTCATCCTATGTTTGCA	53	FBX30-3pyrG-DEL
F085	TTATTTAAATGCTCCATACGCTAATTGGTCATC	33	FBX30-3NEST-DEL
F086	TTATTTAAATGGCTTACTCACAGAGCACGC	30	FBX5-5NEST-DEL
F087	CTTTGATCCACTTAACGTTACTGAAATCGGTAGTAATGACTGAGAAAACTCA	52	FBX5-5pyrG-DEL
F088	CAGGCTCCTTCAATATCATCTTCTGTCACTAATTACGCTCATATGCGTTGG	51	FBX5-3pyrG-DEL
F090	TTATTTAAATGTGAGAGTCTAGCTAACTCTAG	32	FBX6-5NEST-DEL
F091	CTTTGATCCACTTAACGTTACTGAAATCTATGCCATGGCAGCGCTGGTTAT	51	FBX6-5pyrG-DEL
F094	TCTTTGATCCACTTAACGTTACTGAAATCCGTGACTATTTGCATGGCAATTG	52	FBX7-5pyrG-DEL
F095	GACAGGCTCCTTCAATATCATCTTCTGTCGCCCTGCATATAGCCGGCGA	49	FBX7-3pyrG-DEL
F096	TTATTTAAATGCTTCTGCGCTAAACTGCTTC	31	FBX9-5NEST-DEL
F099	TTATTTAAATGGGGATGTGTAAGAAGGGTC	30	FBX9-3NEST-DEL
F100	TTATTTAAATCCGGAGATGTATTCAATAGTCC	32	FBX13-5NEST-DEL
F101	CTTTGATCCACTTAACGTTACTGAAATCCCTGCATCACATGGAAAATAGC	50	FBX13-5pyrG-DEL
F102	GACAGGCTCCTTCAATATCATCTTCTGTCTTCTCCCGTCCTTTAGTGCCC	50	FBX13-3pyrG-DEL
F103	TTATTTAAATGGCTGTCTTTGTACCGTCAACG	32	FBX13-3NEST-DEL
F104	CTTTGATCCACTTAACGTTACTGAAATCGATCGTAAGCCCAGTAAACCC	49	FBX14-5pyrG-DEL
F105	CAGGCTCCTTCAATATCATCTTCTGTCTAGAAGTAGCATTGAGATACTGG	50	FBX14-3pyrG-DEL
F106	CTTTGATCCACTTAACGTTACTGAAATCTGTAAGCGAAAATTGCAGCCGATC	52	FBX17-5pyrG-DEL
F107	CAGGCTCCTTCAATATCATCTTCTGTCACATAGACGGCATATAATAGATCTC	52	FBX17-3pyrG-DEL
F108	TTATTTAAATGTCTAACGGTGTGTTCTTGGTC	32	FBX20-5NEST-DEL
F109	CTTTGATCCACTTAACGTTACTGAAATCTGTTGGCGGGGTAGACAAGTAG	50	FBX20-5pyrG-DEL
F110	CAGGCTCCTTCAATATCATCTTCTGTCGCTGCCTTTACTGCGCAAGAG	48	FBX20-3pyrG-DEL
F111	TTATTTAAATCCAAGACGTCCGATAGCAAG	30	FBX20-3NEST-DEL
F112	TTATTTAAATGGCCTTCAACTTCTGTAGCTC	31	FBX27-5NEST-DEL
F113	CTTTGATCCACTTAACGTTACTGAAATCTATCAGCATCCACCTTAGTGTTG	51	FBX27-5pyrG-DEL
F114	GACAGGCTCCTTCAATATCATCTTCTGTCGCGGGATCCGGAATTGAATTAG	51	FBX27-3pyrG-DEL
F115	TTATTTAAATGGTGAGATGGTCGATCGGAG	30	FBX27-3NEST-DEL
F116	CTTTGATCCACTTAACGTTACTGAAATCCGGTATGAATGGGAAAGGATCA	50	FBX28-5pyrG-DEL
F117	CAGGCTCCTTCAATATCATCTTCTGTCTGAAGCAGCATTGGTGGGCG	47	FBX28-3pyrG-DEL
F118	TTATTTAAATGCAGACAGCCAACTGTGCTTAC	32	FBX5-NEW-DEL
F119	TTATTTAAATCTGGCTGCATTGGGTCACGG	30	FBX5-NEW-DEL
F122	TTATTTAAATCTGGTTGCGGGTCTCCATGAG	31	FBX5-NEW-5NEST
F130	AGTCATACCACGACCGCTCGTG_x0000_	23	FBX30-5NEST-DEL
F131	CAACAGCCTTAGAGCACTGATAGC_x0000_	25	FBX30-3NEST-DEL
F132	GAGGAAGGCAGCCGATATTG_x0000_	21	FBX9-FOR SOUTHERN
F133	CCTACGAGCTAAGGGAGAGA_x0000_	21	FBX15-FOR SOUTHERN
F134	CCTTCGGCTGCGTTATCGG_x0000_	20	FBX22-FOR SOUTHERN
F135	CTCGTCTCTGTTCCTCCACGG_x0000_	22	FBX23-FOR SOUTHERN
F136	CTTACCATCAGAGGATCTGACGT_x0000_	24	FBX24-FOR SOUTHERN
F137	CAATAAGTGTCTTTAGCTGTTCCG_x0000_	25	FBX25-FOR SOUTHERN
F138	GTGTTCGAGGGGTAAGAGATG_x0000_	22	FBX11-FOR SOUTHERN
F139	GCTCGATAGAGGCTCTGGC_x0000_	20	FBX1-FOR SOUTHERN
F140	CTGAACCTCGATAGTCGTTGG_x0000_	22	FBX2-FOR SOUTHERN
F141	GATGCCTTGCTCACTCTCGC_x0000_	21	FBX3-FOR SOUTHERN
F142	GGATAGGAGCGTCTATTGAC_x0000_	21	FBX4-FOR SOUTHERN
F143	GCCAATGACAGACATAGCACG_x0000_	22	FBX8-FOR SOUTHERN
F144	GGTCAACGCTTGTCTTACCA_x0000_	21	FBX10-FOR SOUTHERN
F146	GTTTCCTGGACTCGGCTACGTG_x0000_	23	FBX16-FOR SOUTHERN
F147	CCGAGATCAATTCCGTGCACAC_x0000_	23	FBX18-FOR SOUTHERN
F148	CGATTGTGACGCTTTCTGGG_x0000_	21	FBX19-FOR SOUTHERN
F149	ACAGAGTGGGTGCAGGCAGC_x0000_	21	FBX21-FOR SOUTHERN
F150	CCTGTCTAGTAATCAAGTTGTTGG_x0000_	25	FBX26-FOR SOUTHERN
F151	CGTTGCGCTAACCAGCAGAT_x0000_	21	FBX29-FOR SOUTHERN
F152	CGGCTGAGACGAGAGGGTTC_x0000_	21	FBX6-5NEST-DEL
F153	CTTTGATCCACTTAACGTTACTGAAATCTATGCCATGGCAGCGCTGGTTATG_x0000_	53	FBX6-5pyrG-DEL
F154	GACAGGCTCCTTCAATATCATCTTCTGTCGACTGCTTTAAGGCGAGTTAGG_x0000_	52	FBX6-3pyrG-DEL
F155	GTCCCGTTAGGGATTCCTTCG_x0000_	22	FBX6-3NEST-DEL
F156	GGAAAGCCGTGAAGTTGCGCTG_x0000_	23	FBX6-3NEST2-DEL
F157	GAATCCTCAGAGCCCAAAGGT_x0000_	22	FBX7-5UTR-DEL
F158	GCTCGACTTTGAAGAGTGGCTC_x0000_	23	FBX7-5UTR-NEST-DEL
F160	GCCAAGCACCAAGTTCGAGG_x0000_	21	FBX7-3UTR-NEST-DEL
F161	CGGTAAGCTGAATCACGACG_x0000_	21	FBX7-3UTR-DEL
F162	GGCACGATAGGCTACACTTTG_x0000_	22	FBX31-FOR SOUTHERN
F163	TGAGGACTTGCACCGCCG_x0000_	19	FBX31-5UTR-DEL
F164	GAGTAGGATCTGTTGCTGCC_x0000_	21	FBX31-3UTR-DEL
F165	GTCCTCTCTACCAATCCTTCTG_x0000_	23	FBX32-FOR SOUTHERN
F166	GATTTTCGCACAGCGTGGCAG_x0000_	22	FBX32-5UTR-DEL
F167	CTCTGATTCTGAGGGTCTGC_x0000_	21	FBX32-3UTR-DEL
F168	GTGGTCAGCTCCTCTGACA_x0000_	20	FBX33-FOR SOUTHERN
F169	GCTACTGACTCGACTGAAGG_x0000_	21	FBX33-5UTR-DEL
F170	CCACGGATGTTGATCGTGTC_x0000_	21	FBX33-3UTR-DEL
F171	CACAAACCCATTATGAGCCCACG_x0000_	24	FBX34-FOR SOUTHERN
F172	CCTGGTGGCTCCCTGAAG_x0000_	19	FBX34-5UTR-DEL
F173	GACATATTGCATGATTGAACAGG_x0000_	24	FBX34-3UTR-DEL
F174	GTGCAGTTTGCAGTTTACGCTG_x0000_	23	FBX35-5NEST-DEL
F175	GTCTTTGATCCACTTAACGTTACTGAAATCGATCGGGCACACTAGCTATAC_x0000_	52	FBX35-5pyrG-DEL
F176	GACAGGCTCCTTCAATATCATCTTCTGTCGAGACAGCGGGCACAAACTTC_x0000_	51	FBX35-3pyrG-DEL
F177	GGTTGTCATAGGAGAATGCTTG_x0000_	23	FBX35-3NEST-DEL
F178	CGAGGCTCGTTGGGATGTTG_x0000_	21	FBX36-5NEST-DEL
F179	GTCTTTGATCCACTTAACGTTACTGAAATCTGTAGAATTCGAAAGATAATGTAATG_x0000_	57	FBX36-5pyrG-DEL
F180	GACAGGCTCCTTCAATATCATCTTCTGTCTGGTTACGGGATACGAATATGC_x0000_	52	FBX36-3pyrG-DEL
F181	CGTCATGCAGTCCTGAGTGG_x0000_	21	FBX36-3NEST-DEL
F182	CGTGACCTCAACACCATAGC_x0000_	21	FBX37-FOR SOUTHERN
F184	CCTACAATATGATGGCTAGCTACG_x0000_	25	FBX37-3UTR-DEL
F185	CTATGGAGTATGGTGGAGAAGA_x0000_	23	FBX38-5NEST-DEL
F186	GTCTTTGATCCACTTAACGTTACTGAAATCTATGAGTGTAATCGTGTTGATCAG_x0000_	55	FBX38-5pyrG-DEL
F187	GACAGGCTCCTTCAATATCATCTTCTGTCTCCCTCTGGTAGATTGGG_x0000_	48	FBX38-3pyrG-DEL
F188	CTATCCAATCCGGGATGGTC_x0000_	21	FBX38-3NEST-DEL
F189	CATGTCCTCGGTTAGAGATTTCT_x0000_	24	FBX39-5NEST-DEL
F190	GTCTTTGATCCACTTAACGTTACTGAAATCCTGGATTATATTTCCACCGGAAAG_x0000_	55	FBX39-5pyrG-DEL
F191	GACAGGCTCCTTCAATATCATCTTCTGTCAGACGTGCATATAACACATATTC_x0000_	53	FBX39-3pyrG-DEL
F192	ACTCCCAGGTCCTGATTCAC_x0000_	21	FBX39-3NEST-DEL
F193	CTCTGTAGCCAGTTCATGAGTC_x0000_	23	FBX40-FOR SOUTHERN
F194	GGTGGAGAGCTCTGGAGCC_x0000_	20	FBX40-5UTR-DEL
F196	GATCACGCCTGGCACTGTAAG_x0000_	22	FBX41-FOR SOUTHERN
F197	CAGCGACAGTTCGACCAAACAC_x0000_	23	FBX41-5UTR-DEL
F199	GATGTGTGGTAGTCAGATTCTGC_x0000_	24	FBX42-FOR SOUTHERN
F200	GCTGAAGCGATTTCAATGGTAG_x0000_	23	FBX42-5UTR-DEL
F202	CTAAGCTCCGTTCGAATCCC_x0000_	21	FBX43-FOR SOUTHERN
F203	GGCGGTTATTAAAGCATTTGTCA_x0000_	24	FBX43-5UTR-DEL
F205	CCATCATGGGAACTCCTGTCAAC	23	FBX44-FOR SOUTHERN
F206	CTATAGCGAGGGTCTATATCAGC	23	FBX44-5UTR-DEL
F208	CCGTTCATGCGCTCACAGTTC	21	FBX45-5NEST-DEL
F209	GTCTTTGATCCACTTAACGTTACTGAAATCGACGGCTAGTTCGCCCTGC	49	FBX45-5pyrG-DEL
F210	CAGACAGGCTCCTTCAATATCATCTTCTGTCTTCTGCTCTGTCTCCCAGAGC	52	FBX45-3pyrG-DEL
F211	CAAGTGGATGCGCATTGTCAG	21	FBX45-3NEST-DEL
F212	GCAGGTATCTCGTATTGCCAG	21	FBX46-5NEST-DEL
F213	GTCTTTGATCCACTTAACGTTACTGAAATCTCTGGGCACCAGGTTGGATG	50	FBX46-5pyrG-DEL
F214	CAGACAGGCTCCTTCAATATCATCTTCTGTCGCATTATCTGGATATTGGTTAAGTG	56	FBX46-3pyrG-DEL
F215	GATGTGTGAAGAGCTTTCTCAACTG	25	FBX46-3NEST-DEL
F216	GTACAGAGATTGGTAAGACTCTC	23	FBX47-FOR SOUTHERN
F217	GTAAGAATGTAATAGATAGGAGAGG	25	FBX47-5UTR-DEL
F218	GACTAATTCAGCAGATAAAGGTCG	24	FBX47-3UTR-DEL
F219	CGGTCAAACTTGCAGCTGGG	20	FBX48-FOR SOUTHERN
F220	GGCTGAAGGTGATTCTTTACCAG	23	FBX48-5UTR-DEL
F221	GGCTGTATCAAAGCTTATTGCTG	23	FBX48-3UTR-DEL
F222	GCGAACTGTAGTCGACAGGTG	21	FBX49-5NEST-DEL
F223	GTCTTTGATCCACTTAACGTTACTGAAATCAGGTACTTATCCTGGGAAGCCTG	53	FBX49-5pyrG-DEL
F224	CAGACAGGCTCCTTCAATATCATCTTCTGTCGCACTTGTCCAGCGAACCAG	51	FBX49-3pyrG-DEL
F225	CAGCACTTACTACTTCCAGCTAG	23	FBX49-3NEST-DEL
F226	GCTAGAACTCGGTATGGGAGA_x0000_	22	FBX51-5NEST-DEL
F227	GTCTTTGATCCACTTAACGTTACTGAAATCACTGAAACTGCGAAAGGGAAAC_x0000_	53	FBX51-5pyrG-DEL
F228	GACAGGCTCCTTCAATATCATCTTCTGTCGGAGTCGAGACTGAATTAATGG_x0000_	52	FBX51-3pyrG-DEL
F229	CTGCTGAGTGGACTGTTGTG_x0000_	21	FBX51-3NEST-DEL
F230	CAGGCAGTCACAGTTCTGCA_x0000_	21	FBX52-5NEST-DEL
F231	GTCTTTGATCCACTTAACGTTACTGAAATCTGCAAATGGGTGTATATCAGCATG_x0000_	55	FBX52-5pyrG-DEL
F232	GACAGGCTCCTTCAATATCATCTTCTGTCCCTATTTGGTGTGATATATTCGTATC_x0000_	56	FBX52-3pyrG-DEL
F233	GTGGTGGCTGAACACGTTTG_x0000_	21	FBX52-3NEST-DEL
F234	CCAGAGCATCTCCATGTCC_x0000_	20	FBX53-FOR SOUTHERN
F236	CTGCCTTGAAGGGCATCAAC_x0000_	21	FBX53-3UTR-DEL
F237	GTAGATAATGACCGCATGCAGG_x0000_	23	FBX54-FOR SOUTHERN
F238	GATAAGGCTAGTTAGGCTCGC_x0000_	22	FBX54-5UTR-DEL
F239	CCTGTTTCGTGCGCATACTC_x0000_	21	FBX54-3UTR-DEL
F240	GGCACTGACAATACTGGTCC	20	FBX55-FOR SOUTHERN
F241	GTTCATACAGAGTAGACACACAG	23	FBX55-5UTR-DEL
F242	GATCCTCGCTCTTCCATCATG	21	FBX55-3UTR-DEL
F243	CAAAGGTGTTCAGTACCTGTTG_x0000_	23	FBX56-5NEST-DEL
F244	GTCTTTGATCCACTTAACGTTACTGAAATCCGATAGAGAGTCAGGAAAGGT_x0000_	52	FBX56-5pyrG-DEL
F245	GACAGGCTCCTTCAATATCATCTTCTGTCGGCTCTCTTATCATGGGTCTG_x0000_	51	FBX56-3pyrG-DEL
F246	GTTGTGCCGTATGTCAAGTAC	21	FBX56-3NEST-DEL
F247	GATTAGTGCGCTCATATCGATC_x0000_	23	FBX57-FOR SOUTHERN
F248	GACAACACTTTCGAGCAGGC_x0000_	21	FBX57-5UTR-DEL
F249	GCACGATCTACTTGACTTCCG_x0000_	22	FBX57-3UTR-DEL
F250	GTCACTTTGTAGACTGCGTCTAG_x0000_	24	FBX58-5NEST-DEL
F251	GTCTTTGATCCACTTAACGTTACTGAAATCGCTGGAGGAGAGGACATCG_x0000_	50	FBX58-5pyrG-DEL
F252	GACAGGCTCCTTCAATATCATCTTCTGTCCCTGTTTTCTCCGTCTTCTTTATG_x0000_	54	FBX58-3pyrG-DEL
F253	GGGATCTTGTAGTGTCGAAACC_x0000_	23	FBX58-3NEST-DEL
F254	CAGCTTCAAGAACTGCTAAGCT_x0000_	23	FBX59-5NEST-DEL
F255	GTCTTTGATCCACTTAACGTTACTGAAATCCGGCTGAGCTTCACTGAGC_x0000_	50	FBX59-5pyrG-DEL
F256	GACAGGCTCCTTCAATATCATCTTCTGTCCCCAAGAGAAATGAATTCGACGTC	53	FBX59-3pyrG-DEL
F257	CTTGTTTGTGCTTGAGAGTTGG_x0000_	23	FBX59-3NEST-DEL
F258	GTCGGTTAATGAAGGGTCGG	20	FBX60-FOR SOUTHERN
F259	TGAGTACTCGACATGTTCGGC	21	FBX60-5UTR-DEL
F260	GAGTACATTCCTATACACTTCTATC	25	FBX60-3UTR-DEL
F261	CAGGAATCTGTCACTTGAACC	21	FBX61-FOR SOUTHERN
F262	TGCTTAGGTGTAAGATAGAGGG	22	FBX61-5UTR-DEL
F263	GATAGCCTTTGTATATGGAATGGTG	25	FBX61-3UTR-DEL
F264	GCGATTTCATGAGTACCTGATC	22	FBX62-5NEST-DEL
F265	GTCTTTGATCCACTTAACGTTACTGAAATCCATCAGAGGGAGCGACCGG	49	FBX62-5pyrG-DEL
F266	GACAGGCTCCTTCAATATCATCTTCTGTCACTGGACCGGAACGGGCT	47	FBX62-3pyrG-DEL
F267	TGCTTCAATGAACGCATATTGCAG	24	FBX62-3NEST-DEL
F268	GGGACGCCTTCTGACAACATC	21	FBX63-5NEST-DEL
F269	GTCTTTGATCCACTTAACGTTACTGAAATCTGCGGCGTCCAGGCTATCAG	50	FBX63-5pyrG-DEL
F270	GACAGGCTCCTTCAATATCATCTTCTGTCCATTTCTCTCTCTTTGTAAATAGAC	54	FBX63-3pyrG-DEL
F271	CGTCGCCATGTTCAATTACTGG	22	FBX63-3NEST-DEL
F272	GAGGCATGGAGCTGGATACC	20	FBX64-5NEST-DEL
F273	GTCTTTGATCCACTTAACGTTACTGAAATCGGCTATAACTGACAAGGTAAACAATG	56	FBX64-5pyrG-DEL
F274	GACAGGCTCCTTCAATATCATCTTCTGTCGTCATTAATGGGTACTTGTCTTC	52	FBX64-3pyrG-DEL
F275	GCCAATCTATAGTTGTAAGGTGAC	24	FBX64-3NEST-DEL
F276	GGAAGTTCGTCAGAGATTGAGA	22	FBX65-FOR SOUTHERN
F277	GGAAAGTTATGGTGACCTAAACAC	24	FBX65-5UTR-DEL
F278	CCCACCTCATCTCTCCTCC	19	FBX65-3UTR-DEL
F279	CCATGCACTGGGTGATATACTC	22	FBX66-FOR SOUTHERN
F280	CCGCTGTGGTATTCAATAAGAG	22	FBX66-5UTR-DEL
F281	CTCGCCTGATATGTGTATCAGG	22	FBX66-3UTR-DEL
F282	CCTCCTTGGTATTGATGCTTGG	22	FBX67-FOR SOUTHERN
F283	GGCATTGGAATGAGTGAAGAGG	22	FBX67-5UTR-DEL
F284	CTTGAACAGCAGTGAGGTACG	21	FBX67-3UTR-DEL
F285	GGAGCTAGGCAGAGACAGC	19	FBX68-FOR SOUTHERN
F286	GACCGCACTACCCGTAAGC	19	FBX68-5UTR-DEL
F287	GCTCGTAGGAGGTGAAGTG	19	FBX68-3UTR-DEL
F288	GACGTCCGACTGGAAGTCAC	20	FBX69-FOR SOUTHERN
F289	GCCTGATGACACAGGTTTAGG	21	FBX69-5UTR-DEL
F290	CACTCTAAACCATGCCAGTGAAC	23	FBX69-3UTR-DEL
F291	CCATGAAGATGTCGCCAGGC	20	FBX70-FOR SOUTHERN
F292	CATCATAAGTTGTCTATCCGTAGC	24	FBX70-5UTR-DEL
F293	CCACCAAGACTGGAGTGACG	20	FBX70-3UTR-DEL
F294	GATGTCCTCATCGATCACGTAC	22	FBX71-FOR SOUTHERN
F295	GTAGCTGTCTGGAGGTCTAG	20	FBX71-5UTR-DEL
F296	GCAACAGACACTAACCTGAAC	21	FBX71-3UTR-DEL
F297	CCTCTTTTCATTCTAGGAAGCG	22	FBX72-FOR SOUTHERN
F298	GTCCAATTGAAAACGCGTTGG	21	FBX72-5UTR-DEL
F299	GCATCTTCCGCAAGACAAAGAG	22	FBX72-3UTR-DEL
F300	CAGAGTACTCCGTAGAGTCAG	21	FBX73-FOR SOUTHERN
F301	CAGCTATTCTGAATATTGGTCCT	23	FBX73-5UTR-DEL
F302	GCATTACACCATGAGCTCCTAG	22	FBX73-3UTR-DEL
F305	CACGGAACAAGCACATTCGC	20	FBX74-3UTR-DEL
F306	GCGTCTTCCAGAATGACCATG	21	FBX53-3UTR-DEL
F307	GACTTCAGGACGGCTCACTAAAC	23	FBX12-5UTR-DEL
F308	GATCCACTTAACGTTACTGAAATCTTCTGACATCCGAAACGACGATATG	49	FBX12-5pyrG-DEL
F311	GGAACGGTCTATCTTCGATCC	21	FBX74-5UTR-DEL
F312	GATCCACTTAACGTTACTGAAATCAGATCAGACGCTCGTTGCGC	44	FBX74-5pyrG-DEL
F313	GGCTCCTTCAATATCATCTTCTGTCCTTGTTGACTGTATGTTAATGCTTAC	51	FBX74-3pyrG-DEL
F321	CATGCACTGGAGTCTGCAGTTG	22	FBX12-3UTR-DEL
F324	GGCTCCTTCAATATCATCTTCTGTCGGATAGCGCACATACATAGGACAACT_x0000_	52	FBX12-3pyrG-DEL
F351	GAACCTTTCAGTTCGAGCTTTCC	23	gpdA Seq5
F352	GCTTGGACGGCGTACTAGATCC	22	Terminator Seq3
F353	GTCCAGCTCGACCAGGATG	19	GFP Seq3
F354	atgcgaacccgtATTTCTACTTGTACAGTTCGTCCATGCC	40	GFP-stop 3 SwaI site
F355	CCATACTCTCACATTTAGAGCAAATCAATGGAGGACAAC	39	FBX1-START 5'ORF
F356	TACCACCGCTACCACCATCCATACCCCAACCTCTAACC	38	FBX1-GFP FUSION
F357	CCATACTCTCACATTTCGACTATGCAAAGCACCTCATC	38	FBX2-START 5'ORF
F358	TACCACCGCTACCACCCTGGTGATCACCTTCCTCGTC	37	FBX2-GFP FUSION
F359	CCATACTCTCACATTTAGTTACAATGGCAGCGGAATCCAC	40	FBX3-START 5'ORF
F360	TACCACCGCTACCACCGCCCATACTCGTGAAGATAACAG	39	FBX3-GFP FUSION
F361	CCATACTCTCACATTTCCTCATGAAACTTTGCCAGGAAG	39	FBX4-START 5'ORF
F362	TACCACCGCTACCACCGTTTGTGTCAATGGAGCTATATAGC	41	FBX4-GFP FUSION
F363	CCATACTCTCACATTTCTACCATGCCAAGTCTGCAGG	37	FBX5-START 5'ORF
F364	TACCACCGCTACCACCAATATTCTCACTCGGCCTATCAGG	40	FBX5-GFP FUSION
F365	CCATACTCTCACATTTTGGCATAATGGCTCCCACACTG	38	FBX6-START 5'ORF
F366	CCAACAGTCGTCGATAGCAG	20	FBX6-ORF seq
F367	TACCACCGCTACCACCCGAGTCGGAGGTCTCCGTATG	37	FBX6-GFP FUSION
F368	CCATACTCTCACATTTGCCATGCAAATAGTCACGATGC	38	FBX7-START 5'ORF
F369	TACCACCGCTACCACCCTTATCGAACCGGTAAATGAGCAG	40	FBX7-GFP FUSION
F370	CCATACTCTCACATTTCAAGCATGCCTGGAGTTGTGAAC	39	FBX8-START 5'ORF
F371	CAGCATCACATGTCCGACAG	20	FBX8-ORF seq
F372	TACCACCGCTACCACCGTAGACAACTTCGGGCTGTGC	37	FBX8-GFP FUSION
F373	CCATACTCTCACATTTGACATTATGTCAAAAGCGAGGAATG	41	FBX9-START 5'ORF
F374	GATGGTCGAATGAAGAACTACG	22	FBX9-ORF seq1
F375	GGTTCATGCAGCTAAATCGAGC	22	FBX9-ORF seq2
F376	TACCACCGCTACCACCCATAACATTGCACCCAATTCCATAC	41	FBX9-GFP FUSION
F377	CCATACTCTCACATTTGACCATGCTTCTCTCAGAATTGC	39	FBX10-START 5'ORF
F378	GGACGTCTTCATGTCGATGCC	21	FBX10-ORF seq
F379	TACCACCGCTACCACCGAAGTCCCGACGTCTCCAAG	36	FBX10-GFP FUSION
F380	CCATACTCTCACATTTCCTTATATGCAATCAGGGCCTTC	39	FBX11-START 5'ORF
F381	CTCTGCCAAGAAAGAGCCTC	20	FBX11-ORF seq1
F382	CCTCAGACTCAATGAAGCTCAG	22	FBX11-ORF seq2
F383	GAAACGACGGACTAGTGCAG	20	FBX11-ORF seq3
F384	TACCACCGCTACCACCCATGTTCGAGGAGGTATTGATAATG	41	FBX11-GFP FUSION
F385	CCATACTCTCACATTTATGCCGGAACTGCTCTCTCTC	37	FBX12-START 5'ORF
F386	TACCACCGCTACCACCATCCTCCAAAGTAACCATGACGC	39	FBX12-GFP FUSION
F387	CCATACTCTCACATTTCAGGATGGCGTCCTCCCAC	35	FBX13-START 5'ORF
F388	CGTGCAGCTGCTCATGACG	19	FBX13-ORF seq
F389	TACCACCGCTACCACCAGAGTACTTAACTATGATTTGCTCAAG	43	FBX13-GFP FUSION
F390	CCATACTCTCACATTTGATCATGGGCGTTTACAGCATC	38	FBX14-START 5'ORF
F391	TACCACCGCTACCACCTATATGCCCTTGGGCCTGTTTTTTCTG	43	FBX14-GFP FUSION
F392	CATACTCTAACTGTGTTCCGAGC	23	FBX15-REV control
F393	CCATACTCTCACATTTCCATGTCTGTCATTGCGAAGC	37	FBX16-START 5'ORF
F394	GTGGTTGGCAGCCTGATGGAC	21	FBX16-ORF seq
F395	TACCACCGCTACCACCTCTGATTACTGCTCATCATATTTCTG	42	FBX16-GFP FUSION
F396	CCATACTCTCACATTTGCTTACAATGCCTCCAAGAGAC	38	FBX17-START 5'ORF
F397	ATAGTAAGAGCGAAAGCGAACGACATCGGTTTCATCATC	39	FBX17-FDEL-REV
F398	CTTTCGCTCTTACTATGGAAAACGC	25	FBX17-FDEL-FWD
F399	TACCACCGCTACCACCGCCTTCCAATAAATCAATGCCATC	40	FBX17-GFP FUSION
F400	CCATACTCTCACATTTGAATATGGTGGAGGAAGGTCG	37	FBX18-START 5'ORF
F401	CAGGACCTCAAACTAAACCATG	22	FBX18-ORF seq1
F402	CTGGTGGTGTTGACCATGCAAG	22	FBX18-ORF seq2
F403	TACCACCGCTACCACCCATGATGACACACTTGCTCCG	37	FBX18-GFP FUSION
F404	CCATACTCTCACATTTGTTCATCATGAGGCGACATGG	37	FBX19-START 5'ORF
F405	GCTCTTTGCTGGCCTTCCAC	20	FBX19-ORF seq1
F406	CCTCGAATTGCATGATCTTCTTC	23	FBX19-ORF seq2
F407	TACCACCGCTACCACCTCGGTAAAGCCTCCCATTCAC	37	FBX19-GFP FUSION
F408	CCATACTCTCACATTTCAACAATGGCGACAGTAGACC	37	FBX20-START 5'ORF
F409	CCGTGTGTCGGAATGTCGTG	20	FBX20-ORF seq
F410	TACCACCGCTACCACCCATGACCACACAGCTCCCG	35	FBX20-GFP FUSION
F411	CCATACTCTCACATTTGCAAGATGGCCGGTATCACC	36	FBX21-START 5'ORF
F412	TACCACCGCTACCACCTTTATCTTCCGAAGAAGAGACACTC	41	FBX21-GFP FUSION
F413	GTGGTGGTAGTGGTAGTGGTC	21	FBX22-REV control
F414	CACATCGTCTGAGGGTATCC	20	FBX23-REV control
F415	CGCATCCTCTTCCTGTTCAG	20	FBX24-REV control
F416	CTGCTGAGATCTGCTGGTAG	20	FBX25-REV control
F417	CCATACTCTCACATTTCACAATGGCATGCCTGGAGTATC	39	FBX26-START 5'ORF
F418	TACCACCGCTACCACCCGGCGGTCCGAATTCTCGG	35	FBX26-GFP FUSION
F419	CCATACTCTCACATTTGGATGCTGATAATGGGATCAAG	38	FBX27-START 5'ORF
F420	GGTAAAATCTATGCGGCATCTTGATACCAACTTCTCTTTC	40	FBX27-FDEL-REV
F421	CCGCATAGATTTTACCGGAGCCC	23	FBX27-FDEL-FWD
F422	GATGCTCACTCATGCCATCTTG	22	FBX27-ORF seq
F423	TACCACCGCTACCACCTGTAACAACAACCAGACCTTTAGAC	41	FBX27-GFP FUSION
F424	CCATACTCTCACATTTCCTGATGGCCGTCGCACTCA	36	FBX28-START 5'ORF
F425	TACCACCGCTACCACCTGACCGGATGAGGGCATCGA	36	FBX28-GFP FUSION
F426	CCATACTCTCACATTTGAGATGCCAGACATCACCACTC	38	FBX29-START 5'ORF
F427	TACCACCGCTACCACCAGGAACTTCCGCGTCACTGTC	37	FBX29-GFP FUSION
F428	CCATACTCTCACATTTCATTATGAGCCAAACCGGGAG	37	FBX30-START 5'ORF
F429	TACCACCGCTACCACCATCATCAGGATACTCGTCTTTGATATTAC	45	FBX30-GFP FUSION
F430	CCATACTCTCACATTTATGACCAGGAACCTGGACTCC	37	FBX15 GFP 5'ORF
F431	CCATACTCTCACATTTATGAGCGATCTACTTCATACAAG	39	FBX15-FDEL-FWD-5'ORF
F432	CCATACTCTCACATTTATGGACGATAGTGAAGCACAAGC	39	FBX22 GFP 5'ORF
F433	CCATACTCTCACATTTATGGCGAGAGATACTGATGCG	37	FBX23 GFP 5'ORF
F434	CCATACTCTCACATTTATGATCAGTGAAGGGTGGCG	36	FBX23-FDEL-FWD-5'ORF
F435	CCATACTCTCACATTTATGGGCTCACACTCGAAAGCG	37	FBX24 GFP 5'ORF
F436	CCATACTCTCACATTTATGTCTACCGAGGATAATCACGA	39	FBX25 GFP 5'ORF
F441	CCATACTCTCACATTTATGACGGACTGGATTCGACTTTTAC	41	FBX31-START 5'ORF
F442	TACCACCGCTACCACCCTTCCACCTCGGATCCACTG	36	FBX31-GFP FUSION
F443	CCATACTCTCACATTTCATGACGGAAATATCGCGACG	37	FBX32-START 5'ORF
F444	TACCACCGCTACCACCAGCCCTCCTTCGAGCAATCTTTC	39	FBX32-GFP FUSION
F445	CCATACTCTCACATTTATGGCCGAACTTGGCAGCG	35	FBX33-START 5'ORF
F446	GATGCTCGGAACACTCGTTGC	21	FBX33-ORF seq1
F447	CATTCACCTCTGGTTCAGACC	21	FBX33-ORF seq2
F448	TACCACCGCTACCACCTAGAACGCCATGCCGGGCTTTG	38	FBX33-GFP FUSION
F449	CCATACTCTCACATTTATGTCGGCCATCAAGATGCCC	37	FBX34-START 5'ORF
F450	CACTGAATGGGCATGAGCAATTG	23	FBX34-ORF seq1
F451	GGTGTTGATGGAACACCCTG	20	FBX34-ORF seq2
F452	TACCACCGCTACCACCCTCTTCGGGCATTGTCTCC	35	FBX34-GFP FUSION
F453	CCATACTCTCACATTTATGGCCTCGTTTTACGACCTTC	38	FBX35-START 5'ORF
F454	TACCACCGCTACCACCGGCCACACCTGCAGCATATTTTC	39	FBX35-GFP FUSION
F455	CCATACTCTCACATTTATGGGGATACCAGTCGTCGAC	37	FBX36-START 5'ORF
F456	TACCACCGCTACCACCATCGAGTAGGACCTGTTCCC	36	FBX36-GFP FUSION
F457	CCATACTCTCACATTTATGAGTGTCGTCGCCAATCG	36	FBX37-START 5'ORF
F458	CCTAACGCATGCATTGTCTAC	21	FBX37-ORF seq1
F459	CTACAGCCAGATCGATATAGC	21	FBX37-ORF seq2
F460	TACCACCGCTACCACCAAATAGGCGCTTGACGTCGTAAAG	40	FBX37-GFP FUSION
F461	CCATACTCTCACATTTATGAAACGCGAGGAAGACGG	36	FBX38-START 5'ORF
F462	GGTTCTTTCCTTATTTCATCTCAC	24	FBX38-ORF seq1
F463	GAAACAGGAATCTAGCAGGCAG	22	FBX38-ORF seq2
F464	CAACGGAGATAATTGCAATTATCG	24	FBX38-ORF seq3
F465	TACCACCGCTACCACCATATCCCCGATTCCTCCACTC	37	FBX38-GFP FUSION
F466	CCATACTCTCACATTTATGATCGCCAGCTACCTCCC	36	FBX39-START 5'ORF
F467	CCCATAATGCGCAATACACTGAC	23	FBX39-ORF seq1
F468	CACACCATTAAGGAGAACTATCT	23	FBX39-ORF seq2
F469	TACCACCGCTACCACCTACCCTGGAAGCATCCATATTG	38	FBX39-GFP FUSION
F470	CCATACTCTCACATTTATGTCTGCCGCAACAACCTC	36	FBX40-START 5'ORF
F471	CCATACTCTCACATTTATGGCTGCGACACTACCCAG	36	FBX41-START 5'ORF
F472	CCTCAACTACAAAGCCTGACC	21	FBX41-ORF seq1
F473	TACCACCGCTACCACCATCTGACAATTCAATCTCGGAATC	40	FBX41-GFP FUSION
F474	CCATACTCTCACATTTGATGAGTAAGATGGATCCGATTC	39	FBX42-START 5'ORF
F475	TACCACCGCTACCACCATAGCTATGATCTTGTTCAAACAACG	42	FBX42-GFP FUSION
F476	CCATACTCTCACATTTCCATGGATTCGAATATCCAGGA	38	FBX43-START 5'ORF
F477	TACCACCGCTACCACCGGGGTTGGTTTCTACGTATCC	37	FBX43-GFP FUSION
F478	CCATACTCTCACATTTATGACCACTCTCCTCTCCCTC	37	FBX44-START 5'ORF
F479	TACCACCGCTACCACCACCACTGCGCGCAGATCGA	35	FBX44-GFP FUSION
F480	CCATACTCTCACATTTATGGGACAGCGCGCAAAACG	36	FBX45-START 5'ORF
F481	TACCACCGCTACCACCTGCTGCTACCGCCACAGCG	35	FBX45-GFP FUSION
F482	CCATACTCTCACATTTATGGCGGAAACGTCGGATATAAG	39	FBX46-START 5'ORF
F483	TACCACCGCTACCACCAGTCCATTGCAGTTGCCACTG	37	FBX46-GFP FUSION
F484	CCATACTCTCACATTTATGGATCATCTTAACCTGTCTCC	39	FBX47-START 5'ORF
F485	TACCACCGCTACCACCAATGAGACGGACAAGGACTAGC	38	FBX47-GFP FUSION
F486	CCATACTCTCACATTTATGTCATTCCAGTACCTAGTCAC	39	FBX48-START 5'ORF
F487	TACCACCGCTACCACCGTTACACGCAATTCCTAACTCC	38	FBX48-GFP FUSION
F488	CCATACTCTCACATTTATGGCATCCAACCCTACAAACAG	39	FBX49-START 5'ORF
F489	TACCACCGCTACCACCGTAGCTAATGATGGCTGGAACG	38	FBX49-GFP FUSION
F490	CCATACTCTCACATTTATGGACATGGTTTCTGCCATTG	38	FBX51-START 5'ORF
F491	TACCACCGCTACCACCCTCCTCCGCGCTGTCATACC	36	FBX51-GFP FUSION
F492	CCATACTCTCACATTTATGACTGAATTTTCATTCCTTCCAG	41	FBX52-START 5'ORF
F493	TACCACCGCTACCACCCTCCTCCCTCAAAGGTACAG	36	FBX52-GFP FUSION
F494	CCATACTCTCACATTTATGGCCCGCCTGATGTCCT	35	FBX53-START 5'ORF
F495	TACCACCGCTACCACCACAGGCTGCGTGACGTATTCTC	38	FBX53-GFP FUSION
F496	CCATACTCTCACATTTATGCCTCTCCGCCATCTCT	35	FBX54-START 5'ORF
F497	TACCACCGCTACCACCGAAAAGGCTAGTGAAGTCGAC	37	FBX54-GFP FUSION
F498	CCATACTCTCACATTTATGCAACTCCCTCCCGAATTGA	38	FBX55-START 5'ORF
F499	CATCTGCAACGTGTGCTCATC	21	FBX55-ORF-Seq1
F500	TACCACCGCTACCACCGGGACCGATGTTGTAACCG	35	FBX55-GFP FUSION
F501	CCATACTCTCACATTTATGCCAGATCTTGCCGATTTGC	38	FBX56-START 5'ORF
F502	CGTCTTCATATAGTCCGTCTG	21	FBX56-ORF-Seq1
F503	TACCACCGCTACCACCCCAAGTGATCCACTCTCTATCTG	39	FBX56-GFP FUSION
F504	CCATACTCTCACATTTATGATTGCTCTTCGCGACCG	36	FBX57-START 5'ORF
F505	TACCACCGCTACCACCTTTGGCGAAATAATCCTTCAAAAGTTC	43	FBX57-GFP FUSION
F506	CCATACTCTCACATTTATGGGACTCTTGAGCCGACTTC	38	FBX58-START 5'ORF
F507	TACCACCGCTACCACCCCGCCACAGATCCCCTCG	34	FBX58-GFP FUSION
F508	CCATACTCTCACATTTATGGAATCGCTACCGAACGAAC	38	FBX59-START 5'ORF
F509	TACCACCGCTACCACCAAAGGCTGCGGCGATGTATTTATG	40	FBX59-GFP FUSION
F510	CCATACTCTCACATTTATGGCTCTCCCTCAGCTCTAC	37	FBX60-START 5'ORF
F511	GCTGAAGAGTCTGAGAGCG	19	FBX60-ORF-Seq1
F512	TACCACCGCTACCACCAAGCTCCTGCGTATCCAACC	36	FBX60-GFP FUSION
F513	CCATACTCTCACATTTATGGCTCCGAAAAGAAAAGCTGTC	40	FBX61-START 5'ORF
F514	TACCACCGCTACCACCGAGAAACAAAAATCCTATCCCATCG	41	FBX61-GFP FUSION
F515	CCATACTCTCACATTTATGTTGGAACCGACGCGAAATC	38	FBX62-START 5'ORF
F516	TACCACCGCTACCACCGACAGAATAGGTCGAGTAGGA	37	FBX62-GFP FUSION
F517	CCATACTCTCACATTTATGGCGCTCAACACGGTCC	35	FBX63-START 5'ORF
F518	TACCACCGCTACCACCATAGTACCACGCGTACTCATC	37	FBX63-GFP FUSION
F519	CCATACTCTCACATTTATGCAGTTCCAGGATATCCC	36	FBX64-START 5'ORF
F520	TACCACCGCTACCACCAGACCCAATAAGTTGATCATAAAC	40	FBX64-GFP FUSION
F521	CCATACTCTCACATTTATGACCGCCGATTTACTTCCGT	38	FBX65-START 5'ORF
F522	CTACAATGGCATGGGACGATC	21	FBX65-ORF-Seq1
F523	TACCACCGCTACCACCGTGTTTCGGCACATCAGCAATAATTCT	43	FBX65-GFP FUSION
F524	CCATACTCTCACATTTATGGCACTGGTGATTCCCG	35	FBX66-START 5'ORF
F525	TACCACCGCTACCACCGTACCAGCGAGAATCAGTACTC	38	FBX66-GFP FUSION
F526	CCATACTCTCACATTTATGTCTGAAGACAGGCAGGG	36	FBX67-START 5'ORF
F527	TACCACCGCTACCACCATACCAACCATTTCCCTCCTCG	38	FBX67-GFP FUSION
F528	CCATACTCTCACATTTATGTCCCGAGAGCAGCTCC	35	FBX68-START 5'ORF
F529	TACCACCGCTACCACCGGAACAATCCCCACTCTGAAG	37	FBX68-GFP FUSION
F530	CCATACTCTCACATTTATGCTACCGCCAGACGTCA	35	FBX69-START 5'ORF
F531	TACCACCGCTACCACCACTCTCAACAATCCATTCGCTG	38	FBX69-GFP FUSION
F532	CCATACTCTCACATTTATGACCTCCGAACCGCCGA	35	FBX70-START 5'ORF
F533	TACCACCGCTACCACCGACATAATAGACGCCCGGCTGG	38	FBX70-GFP FUSION
F534	CCATACTCTCACATTTATGGAGACTGTGCCGCCG	34	FBX71-START 5'ORF
F535	CCAAACCATGATCATCTGCGTC	22	FBX71-ORF-Seq1
F536	TACCACCGCTACCACCGGGATACAAGTACCCTTTCTCA	38	FBX71-GFP FUSION
F537	CCATACTCTCACATTTATGGCAGGCATGAACTCGCTC	37	FBX72-START 5'ORF
F538	TACCACCGCTACCACCCCCACCTTCTCCTTCATCATTC	38	FBX72-GFP FUSION
F539	CCATACTCTCACATTTATGAGCGGTTCCGCTTTATATAAG	40	FBX73-START 5'ORF
F540	GGTGAGCAGAGGTAATATGG	20	FBX73-ORF-Seq1
F541	GCTGTTATGAATCGGCAGTTCT	22	FBX73-ORF-Seq2
F542	TACCACCGCTACCACCAGCCCACCTCCATCCCGA	34	FBX73-GFP FUSION
F543	CCATACTCTCACATTTATGCGAGCAGTATTGCCGG	35	FBX74-START 5'ORF
F544	GTCAATGGCGAATGTCTTCTAC	22	FBX74-ORF-Seq1
F545	GCATCGTTAACATTCGAGCTTTC	23	FBX74-ORF-Seq2
F546	GATCTCTTTGAAGTCGTGAGC	21	FBX74-ORF-Seq3
F547	TACCACCGCTACCACCAAACCCAAAGCTATCAAGCAGCG	39	FBX74-GFP FUSION
F548	CTATCAATTTGATGAACCCGTCAG	24	FBX BIOTIN CHECK FWD
F549	GAGATGCTGAGAACGCTACC	20	FBX BIOTIN CHECK RV
OZ483	GATTTCAGTAACGTTAAGTGGATC	24	AfpyrG5
OZ484	GACAGAAGATGATATTGAAGGAGCC	25	AfpyrG3
OZ908	GGTGGTAGCGGTGGTATGGTGAGCAAG	27	GFP GGSGG linker 5
BK280	GATGGCTGCCTCTGACTTC	19	BenA qPCR FWD
BK281	GCATCTGGTCCTCAACCTC	19	BenA qPCR RV
BK449	TTCGAGCTCGGTACCCGACATCAAGACGCGAGTCGTTG	38	SkpA 5UTR pUC19 tail
BK450	CACCGCTACCACCTCCGCGGCTAAAGTAGGATATTAGTATATAT	44	SkpA 5UTR linker
BK451	GCCTCCTCTCAGACAGAAATTCTCATTTTGGGATGGTTTCCTC	43	SkpA 3UTR AfpyrG tail
BK452	ACTCTAGAGGATCCCCAGAACCGTCCCATCCCTCAG	36	SkpA 3UTR pUC19 tail
BK453	GACATCAAGACGCGAGTCGTTG	22	SkpA 5UTR nest
BK454	AGAACCGTCCCATCCCTCAG	20	SkpA 3UTR nest
BK455	TTCGAGCTCGGTACCCACAGCAGCTCCAGTGCTGAC	36	CulA 5UTR pUC19 tail
BK456	CACCGCTACCACCTCCTGCAATGTAAGCGATTTCATCGCC	40	CulA 5UTR linker
BK457	GCCTCCTCTCAGACAGTTTTCTTCTCTCAAATCTACTTTACTTATT	46	CulA 3UTR AfpyrG tail
BK458	ACTCTAGAGGATCCCCCGCTGCATTCAACAGCTTCTGG	38	CulA 3UTR pUC19 tail
BK459	ACAGCAGCTCCAGTGCTGAC	20	CulA 5UTR nest
BK460	CGCTGCATTCAACAGCTTCTGG	22	CulA 3UTR nest
OSBRT1	CACAACCACTACAGCTACCAC	21	LaeA qPCR FWD
OSBRT2	GCAACCGCGTATCTGGTCG	19	LaeA qPCR RV
OSBRT7	GAGAGTAGCCCAGCAAATCG	20	IpnA qPCR FWD
OSBRT8	GGCACGAATCGCAAGGTCC	19	IpnA qPCR RV
OSBRT9	GACAAGGACAGACCGTGATG	20	AcvA qPCR FWD
OSBRT10	GCACACCATTACTGCTAGAGG	21	AcvA qPCR RV
OSBRT11	CCATTGACTTCGCAACTGGC	20	AatA qPCR FWD
OSBRT12	CGTACGAGTGTTGAGCATGAC	21	AatA qPCR RV
OSBRT13	CGATGCCTGGAGTGCGAATG	20	TdiA qPCR FWD
OSBRT14	GCCGTTGCTGTCAATGAACG	20	TdiA qPCR RV
OSBRT15	GCTACCTGCACACGAGCAGC	20	TdiB qPCR FWD
OSBRT16	GCGCTCTCAAAGTTCCGCTC	20	TdiB qPCR RV
OSBRT19	CTCGAAGACATGCGAAATCAG	21	BrlA qPCR FWD
OSBRT20	CAGGAGTTCGTTCGTACGTG	20	BrlA qPCR RV
OSBRT57	CCTTCGCTTCTTGAGGGTATGG	22	AflR qPCR FWD
OSBRT58	GCAGTAGGAGTGGCTTGTGGTG	22	AflR qPCR RV
OSBRT70	GGTTGTAGCGTCTTTGCAACG	21	StcQ qPCR FWD
OSBRT71	GAACATCGTTGCAGAACGTGG	21	StcQ qPCR RV
OSBRT76	CGATCCAGAGCCTCTCAGAG	20	VeA qPCR FWD
OSBRT77	GGTCATCATGACCGAACGAC	20	VeA qPCR RV
OSBRT78	CCTCCCACAATCGGATATTGC	21	VelB qPCR FWD
OSBRT79	GGGATCTTGATTCCTTGGTTC	21	VelB qPCR RV
OSBRT88	GCAACCCGAGTGTATGGTATC	21	AbaA qPCR FWD
OSBRT89	CACGTTCCCAGACGTATTCTG	21	AbaA qPCR RV
CM135	CTGGAAGTTCTGTTCCAGGG	20
CM236	ATATggccatctCACCTACTTGTACAGTTCGTCCATG	37
CM257	GATAAGCTTGATCACgtttaaacATGGCGGACACGGAGCAC	41
CM258	ctggaacagaacttccagCTCCGGCTTCTGCCCATAAA	38
CM259	ataggcctgagATTTAGCTGGCTTATTGTGGCTTCA	36
CM260	AGGAATTCGATATTTgtttaaacGCCAAGCCTATGATGAGAGAA	44
