# Supplementary material for: F-box receptor mediated control of substrate stability and subcellular location organizes cellular development of Aspergillus nidulans
Source: PLoS Genet. 2022 Dec 12;18(12):e1010502. doi: 10.1371/journal.pgen.1010502 (PMC9744329; doi:10.1371/journal.pgen.1010502)
Supplement: S18 Table — (XLSX) [file pgen.1010502.s030.xlsx]

## Sheet: S18 Table. GFP fusions
S18 Table. GFP fusion plasmids.
Plasmid	Fbx	ORF	Sequencer oligos	GFP	Recipient
pME4205	fbx1	F355/356	F351/352/353	OZ908/F354	pME4143
pME4206	fbx2	F357/358	F351/352/353	OZ908/F354	pME4143
pME4207	fbx3	F359/360	F351/352/353	OZ908/F354	pME4143
pME4208	fbx4	F361/362	F351/352/353	OZ908/F354	pME4143
pME4209	fbx5	F363/364	F351/352/353	OZ908/F354	pME4143
pME4210	fbx6	F365/367	F351/352/353/366	OZ908/F354	pME4143
pME4211	fbx7	F368/369	F351/352/353	OZ908/F354	pME4143
pME4212	fbx8	F370/372	F351/352/353/371	OZ908/F354	pME4143
pME4213	fbx9	F373/376	F351/352/353/374/375	OZ908/F354	pME4143
pME4214	fbx10	F377/379	F351/352/353/378	OZ908/F354	pME4143
pME4215	fbx11	F380/384	F351/352/353/381/382/383	OZ908/F354	pME4143
pME4216	fbx12	F385/386	F351/352/353	OZ908/F354	pME4143
pME4217	fbx13	F387/389	F351/352/353/388	OZ908/F354	pME4143
pME4218	fbx14	F390/391	F351/352/353	OZ908/F354	pME4143
pME4219	fbx15	N/A	Sequenced earlier	N/A	pME4143
pME4220	Dfbx15	N/A	Sequenced earlier	N/A	pME4143
pME4221	fbx16	F393/395	F351/352/353/394	OZ908/F354	pME4143
pME4222	fbx17	F396/397	F351/352/353/398	OZ908/F354	pME4143
pME4223	Dfbx17	F396/397/398/399	F351/352/353/398	OZ908/F354	pME4143
pME4224	fbx18	F400/403	F351/352/353/401/402	OZ908/F354	pME4143
pME4225	fbx19	F404/407	F351/352/353/405/406	OZ908/F354	pME4143
pME4226	fbx20	F408/410	F351/352/353/409	OZ908/F354	pME4143
pME4227	fbx21	F411/412	F351/352/353	OZ908/F354	pME4143
pME4228	fbx22	N/A	Sequenced earlier	N/A	pME4143
pME4229	fbx23	N/A	Sequenced earlier	N/A	pME4143
pME4230	Dfbx23	N/A	Sequenced earlier	N/A	pME4143
pME4231	fbx24	N/A	Sequenced earlier	N/A	pME4143
pME4232	fbx25	N/A	Sequenced earlier	N/A	pME4143
pME4233	Dfbx25	N/A	Sequenced earlier	N/A	pME4143
pME4234	fbx26	F417/418	F351/352/353	OZ908/F354	pME4143
pME4235	fbx27	F419/423	F351/352/353/422	OZ908/F354	pME4143
pME4236	Dfbx27	F419/420/421/423	F351/352/353/423	OZ908/F354	pME4143
pME4237	fbx28	F424/425	F351/352/353	OZ908/F354	pME4143
pME4238	fbx29	F426/427	F351/352/353	OZ908/F354	pME4143
pME4239	fbx30	F428/429	F351/352/353	OZ908/F354	pME4143
pME4240	fbx31	F441/442	F351/352/353	OZ908/F354	pME4143
pME4241	fbx32	F443/444	F351/352/353	OZ908/F354	pME4143
pME4242	fbx33	F445/448	F351/352/353/446/447	OZ908/F354	pME4143
pME4243	fbx34	F449/452	F351/352/353/450/451	OZ908/F354	pME4143
pME4244	fbx35	F453/454	F351/352/353	OZ908/F354	pME4143
pME4245	fbx36	F455/456	F351/352/353	OZ908/F354	pME4143
pME4246	fbx37	F457/460	F351/352/353/458/459	OZ908/F354	pME4143
pME4247	fbx38	F461/465	F351/352/353/462/463/464	OZ908/F354	pME4143
pME4248	fbx39	F466/469	F351/352/353/467/468	OZ908/F354	pME4143
pME4249	fbx40	N/A	Sequenced earlier	N/A	pME4143
pME4250	Dfbx40	N/A	Sequenced earlier	N/A	pME4143
pME4251	fbx41	F471/473	F351/352/353/472	OZ908/F354	pME4143
pME4252	fbx42	F474/475	F351/352/353	OZ908/F354	pME4143
pME4253	fbx43	F476/477	F351/352/353	OZ908/F354	pME4143
pME4254	fbx44	F478/479	F351/352/353	OZ908/F354	pME4143
pME4255	fbx45	F480/481	F351/352/353	OZ908/F354	pME4143
pME4256	fbx46	F482/483	F351/352/353	OZ908/F354	pME4143
pME4257	fbx47	F484/485	F351/352/353	OZ908/F354	pME4143
pME4258	fbx48	F486/487	F351/352/353	OZ908/F354	pME4143
pME4259	fbx49	F488/489	F351/352/353	OZ908/F354	pME4143
pME4260	fbx51	F490/491	F351/352/353	OZ908/F354	pME4143
pME4261	fbx52	F492/493	F351/352/353	OZ908/F354	pME4143
pME4262	fbx53	F494/495	F351/352/353	OZ908/F354	pME4143
pME4263	fbx54	F496/497	F351/352/353	OZ908/F354	pME4143
pME4264	fbx55	F498/500	F351/352/353/499	OZ908/F354	pME4143
pME4265	fbx56	F501/503	F351/352/353/502	OZ908/F354	pME4143
pME4266	fbx57	F504/505	F351/352/353	OZ908/F354	pME4143
pME4267	fbx58	F506/507	F351/352/353	OZ908/F354	pME4143
pME4268	fbx59	F508/509	F351/352/353	OZ908/F354	pME4143
pME4269	fbx60	F510/512	F351/352/353/511	OZ908/F354	pME4143
pME4270	fbx61	F513/514	F351/352/353	OZ908/F354	pME4143
pME4271	fbx62	F515/516	F351/352/353	OZ908/F354	pME4143
pME4272	fbx63	F517/518	F351/352/353	OZ908/F354	pME4143
pME4273	fbx64	F519/520	F351/352/353	OZ908/F354	pME4143
pME4274	fbx65	F521/523	F351/352/353/522	OZ908/F354	pME4143
pME4275	fbx66	F524/525	F351/352/353	OZ908/F354	pME4143
pME4276	fbx67	F526/527	F351/352/353	OZ908/F354	pME4143
pME4277	fbx68	F528/529	F351/352/353	OZ908/F354	pME4143
pME4278	fbx69	F530/531	F351/352/353	OZ908/F354	pME4143
pME4279	fbx70	F532/533	F351/352/353	OZ908/F354	pME4143
pME4280	fbx71	F534/536	F351/352/353/535	OZ908/F354	pME4143
pME4281	fbx72	F537/538	F351/352/353	OZ908/F354	pME4143
pME4282	fbx73	F539/542	F351/352/353/540/541	OZ908/F354	pME4143
pME4283	fbx74	F543/547	F351/352/353/544/545/546	OZ908/F354	pME4143
