# Supplementary material for: F-box receptor mediated control of substrate stability and subcellular location organizes cellular development of Aspergillus nidulans
Source: PLoS Genet. 2022 Dec 12;18(12):e1010502. doi: 10.1371/journal.pgen.1010502 (PMC9744329; doi:10.1371/journal.pgen.1010502)
Supplement: S19 Table — (XLSX) [file pgen.1010502.s031.xlsx]

## Sheet: S19 Table. Plasmids
S19 Table. Plasmids.
Plasmid	Description	Reference
pUC19	Cloning plasmid containing bla gene (Ampicillin resistance)	Thermo Fisher
pSK379	gpdA expression plasmid (PmeI site) with ptrA marker	Szewczyk and Krappmann 2010
pME4143	gpdA driven expression plasmid with pyroA marker targetting biotin locus	This study
pME4205	fbx1::sgfp under gpdA promoter in SwaI site of pME4143	This study
pME4206	fbx2::sgfp under gpdA promoter in SwaI site of pME4143	This study
pME4207	fbx3::sgfp under gpdA promoter in SwaI site of pME4143	This study
pME4208	fbx4::sgfp under gpdA promoter in SwaI site of pME4143	This study
pME4209	fbx5::sgfp under gpdA promoter in SwaI site of pME4143	This study
pME4210	fbx6::sgfp under gpdA promoter in SwaI site of pME4143	This study
pME4211	fbx7::sgfp under gpdA promoter in SwaI site of pME4143	This study
pME4212	fbx8::sgfp under gpdA promoter in SwaI site of pME4143	This study
pME4213	fbx9::sgfp under gpdA promoter in SwaI site of pME4143	This study
pME4214	fbx10::sgfp under gpdA promoter in SwaI site of pME4143	This study
pME4215	fbx11::sgfp under gpdA promoter in SwaI site of pME4143	This study
pME4216	fbx12::sgfp under gpdA promoter in SwaI site of pME4143	This study
pME4217	fbx13::sgfp under gpdA promoter in SwaI site of pME4143	This study
pME4218	fbx14::sgfp under gpdA promoter in SwaI site of pME4143	This study
pME4219	fbx15::sgfp under gpdA promoter in SwaI site of pME4143	This study
pME4220	Dfbox domain fbx15::sgfp under gpdA promoter in SwaI site of pME4143	This study
pME4221	fbx16::sgfp under gpdA promoter in SwaI site of pME4143	This study
pME4222	fbx17::sgfp under gpdA promoter in SwaI site of pME4143	This study
pME4223	Dfbox domain fbx17::sgfp under gpdA promoter in SwaI site of pME4143	This study
pME4224	fbx18::sgfp under gpdA promoter in SwaI site of pME4143	This study
pME4225	fbx19::sgfp under gpdA promoter in SwaI site of pME4143	This study
pME4226	fbx20::sgfp under gpdA promoter in SwaI site of pME4143	This study
pME4227	fbx21::sgfp under gpdA promoter in SwaI site of pME4143	This study
pME4228	fbx22::sgfp under gpdA promoter in SwaI site of pME4143	This study
pME4229	fbx23::sgfp under gpdA promoter in SwaI site of pME4143	This study
pME4230	Dfbox domain fbx23::sgfp under gpdA promoter in SwaI site of pME4143	This study
pME4231	fbx24::sgfp under gpdA promoter in SwaI site of pME4143	This study
pME4232	fbx25::sgfp under gpdA promoter in SwaI site of pME4143	This study
pME4233	Dfbox domain fbx25::sgfp under gpdA promoter in SwaI site of pME4143	This study
pME4234	fbx26::sgfp under gpdA promoter in SwaI site of pME4143	This study
pME4235	fbx27::sgfp under gpdA promoter in SwaI site of pME4143	This study
pME4236	Dfbox domain fbx27::sgfp under gpdA promoter in SwaI site of pME4143	This study
pME4237	fbx28::sgfp under gpdA promoter in SwaI site of pME4143	This study
pME4238	fbx29::sgfp under gpdA promoter in SwaI site of pME4143	This study
pME4239	fbx30::sgfp under gpdA promoter in SwaI site of pME4143	This study
pME4240	fbx31::sgfp under gpdA promoter in SwaI site of pME4143	This study
pME4241	fbx32::sgfp under gpdA promoter in SwaI site of pME4143	This study
pME4242	fbx33::sgfp under gpdA promoter in SwaI site of pME4143	This study
pME4243	fbx34::sgfp under gpdA promoter in SwaI site of pME4143	This study
pME4244	fbx35::sgfp under gpdA promoter in SwaI site of pME4143	This study
pME4245	fbx36::sgfp under gpdA promoter in SwaI site of pME4143	This study
pME4246	fbx37::sgfp under gpdA promoter in SwaI site of pME4143	This study
pME4247	fbx38::sgfp under gpdA promoter in SwaI site of pME4143	This study
pME4248	fbx39::sgfp under gpdA promoter in SwaI site of pME4143	This study
pME4249	fbx40::sgfp under gpdA promoter in SwaI site of pME4143	This study
pME4250	fbx41::sgfp under gpdA promoter in SwaI site of pME4143	This study
pME4251	fbx42::sgfp under gpdA promoter in SwaI site of pME4143	This study
pME4252	fbx43::sgfp under gpdA promoter in SwaI site of pME4143	This study
pME4253	fbx44::sgfp under gpdA promoter in SwaI site of pME4143	This study
pME4254	fbx45::sgfp under gpdA promoter in SwaI site of pME4143	This study
pME4255	fbx46::sgfp under gpdA promoter in SwaI site of pME4143	This study
pME4256	fbx47::sgfp under gpdA promoter in SwaI site of pME4143	This study
pME4257	fbx48::sgfp under gpdA promoter in SwaI site of pME4143	This study
pME4258	fbx49::sgfp under gpdA promoter in SwaI site of pME4143	This study
pME4259	Dfbox domain fbx40::sgfp under gpdA promoter in SwaI site of pME4143	This study
pME4260	fbx51::sgfp under gpdA promoter in SwaI site of pME4143	This study
pME4261	fbx52::sgfp under gpdA promoter in SwaI site of pME4143	This study
pME4262	fbx53::sgfp under gpdA promoter in SwaI site of pME4143	This study
pME4263	fbx54::sgfp under gpdA promoter in SwaI site of pME4143	This study
pME4264	fbx55::sgfp under gpdA promoter in SwaI site of pME4143	This study
pME4265	fbx56::sgfp under gpdA promoter in SwaI site of pME4143	This study
pME4266	fbx57::sgfp under gpdA promoter in SwaI site of pME4143	This study
pME4267	fbx58::sgfp under gpdA promoter in SwaI site of pME4143	This study
pME4268	fbx59::sgfp under gpdA promoter in SwaI site of pME4143	This study
pME4269	fbx60::sgfp under gpdA promoter in SwaI site of pME4143	This study
pME4270	fbx61::sgfp under gpdA promoter in SwaI site of pME4143	This study
pME4271	fbx62::sgfp under gpdA promoter in SwaI site of pME4143	This study
pME4272	fbx63::sgfp under gpdA promoter in SwaI site of pME4143	This study
pME4273	fbx64::sgfp under gpdA promoter in SwaI site of pME4143	This study
pME4274	fbx65::sgfp under gpdA promoter in SwaI site of pME4143	This study
pME4275	fbx66::sgfp under gpdA promoter in SwaI site of pME4143	This study
pME4276	fbx67::sgfp under gpdA promoter in SwaI site of pME4143	This study
pME4277	fbx68::sgfp under gpdA promoter in SwaI site of pME4143	This study
pME4278	fbx69::sgfp under gpdA promoter in SwaI site of pME4143	This study
pME4279	fbx70::sgfp under gpdA promoter in SwaI site of pME4143	This study
pME4280	fbx71::sgfp under gpdA promoter in SwaI site of pME4143	This study
pME4281	fbx72::sgfp under gpdA promoter in SwaI site of pME4143	This study
pME4282	fbx73::sgfp under gpdA promoter in SwaI site of pME4143	This study
pME4283	fbx74::sgfp under gpdA promoter in SwaI site of pME4143	This study
pBK100	skpA::sgfp under native promoter in SmaI site of pUC19	This study
pBK102	culA::sgfp under native promoter in SmaI site of pUC19	This study
pOB516	secA::mrfp::trpC-natR inserted in pabaA locus in SmaI site of pUC19	This study
pME4696	cloning vector containing PmlI resctriction site natRMA-Swal restriction site	Meister el al., 2019
pME4706	uspA::gfp::pgpdA::natR native promoter and terminator	Meister el al., 2019
pME4714	veA::gfp::natR native promoter and terminator	Meister el al., 2019
pME4991	vipC::gfp::natR native promoter and terminator	This study
