# Supplementary material for: F-box receptor mediated control of substrate stability and subcellular location organizes cellular development of Aspergillus nidulans
Source: PLoS Genet. 2022 Dec 12;18(12):e1010502. doi: 10.1371/journal.pgen.1010502 (PMC9744329; doi:10.1371/journal.pgen.1010502)
Supplement: S1 Data — (XLSX) [file pgen.1010502.s033.xlsx]

## Sheet: Table A. Tune&Calibration
Tune File Values
Source Type:	NSI
Capillary Temp (C):	275
APCI Vaporizer Temp (C):	0
Sheath Gas Flow ():	0
Aux Gas Flow ():	0
Sweep Gas Flow ():	0
Injection Waveforms:	On
Ion Trap Zoom AGC Target:	3000
Ion Trap Full AGC Target:	30000
Ion Trap SIM AGC Target:	10000
Ion Trap MSn AGC Target:	5000
FTMS Injection Waveforms:	On
FTMS Full AGC Target:	1000000
FTMS SIM AGC Target:	50000
FTMS MSn AGC Target:	50000
POSITIVE POLARITY
Source Voltage (kV):	2.7
Source Current (uA):	100
S-Lens RF Level (%):	65
Skimmer Offset (V):	0
Multipole RF Amplifier (Vp-p):	600
Multipole 00 Offset (V):	-3
Lens 0 Voltage (V):	-4.2
Multipole 0 Offset (V):	-6.5
Lens 1 Voltage (V):	-15.28
Gate Lens Offset (V):	-90
Multipole 1 Offset (V):	-6
Front Lens (V):	-6.25
Ion Trap Zoom Micro Scans:	1
Ion Trap Zoom Max Ion Time (ms):	50
Ion Trap Full Micro Scans:	1
Ion Trap Full Max Ion Time (ms):	50
Ion Trap SIM Micro Scans:	1
Ion Trap SIM Max Ion Time (ms):	50
Ion Trap MSn Micro Scans:	1
Ion Trap MSn Max Ion Time (ms):	200
FTMS Full Micro Scans:	1
FTMS Full Max Ion Time (ms):	500
FTMS SIM Micro Scans:	1
FTMS SIM Max Ion Time (ms):	250
FTMS MSn Micro Scans:	1
FTMS MSn Max Ion Time (ms):	700
Additional FT Tune File Values
FT Tune Item 1:	0
FT Tune Item 2:	0
FT Tune Item 3:	0
FT Tune Item 4:	0
FT Tune Item 5:	0
FT Tune Item 6:	0
FT Tune Item 7:	0
FT Tune Item 8:	0
FT Tune Item 9:	0
FT Tune Item 10:	0
NEGATIVE POLARITY
Source Voltage (kV):	1.5
Source Current (uA):	100
S-Lens RF Level (%):	60
Skimmer Offset (V):	0
Multipole RF Amplifier (Vp-p):	800
Multipole 00 Offset (V):	3
Lens 0 Voltage (V):	4
Multipole 0 Offset (V):	6.5
Lens 1 Voltage (V):	15
Gate Lens Offset (V):	90
Multipole 1 Offset (V):	10
Front Lens (V):	7
Ion Trap Zoom Micro Scans:	1
Ion Trap Zoom Max Ion Time (ms):	50
Ion Trap Full Micro Scans:	1
Ion Trap Full Max Ion Time (ms):	10
Ion Trap SIM Micro Scans:	1
Ion Trap SIM Max Ion Time (ms):	50
Ion Trap MSn Micro Scans:	1
Ion Trap MSn Max Ion Time (ms):	100
FTMS Full Micro Scans:	1
FTMS Full Max Ion Time (ms):	10
FTMS SIM Micro Scans:	1
FTMS SIM Max Ion Time (ms):	50
FTMS MSn Micro Scans:	1
FTMS MSn Max Ion Time (ms):	100
Additional FT Tune File Values
FT Tune Item 1:	0
FT Tune Item 2:	0
FT Tune Item 3:	0
FT Tune Item 4:	0
FT Tune Item 5:	0
FT Tune Item 6:	0
FT Tune Item 7:	0
FT Tune Item 8:	0
FT Tune Item 9:	0
FT Tune Item 10:	0
Calibration File Values
Multiple RF Frequency:	3022
Main RF Frequency:	1158.3
QMSlope0:	35.4127
QMSlope1:	35.3711
QMSlope2:	35.1782
QMSlope3:	0
QMSlope4:	0
QMInt0:	-19.3795
QMInt1:	-79.4858
QMInt2:	-13.7333
QMInt3:	0
QMInt4:	0
End Section Slope:	0
End Section Int:	12
PQD CE Factor:	8.41208
IsoW Slope:	2.7e-05
IsoW Int:	0.436793
Tickle Amp. Slope0:	4.2e-05
Tickle Amp. Int0:	0.01589
Tickle Amp. Slope1:	0.002
Tickle Amp. Int1:	0.4
Tickle Amp. Slope2:	0.002
Tickle Amp. Int2:	0.4
Tickle Amp. Slope3:	0.002
Tickle Amp. Int3:	0.4
Multiplier 1 Normal Gain (pos):	-1277.19
Multiplier 1 High Gain (pos):	-1392.19
Multiplier 2 Normal Gain (pos):	-1484.06
Multiplier 2 High Gain (pos):	-1646.56
Multiplier 1 Normal Gain (neg):	-1403.44
Multiplier 1 High Gain (neg):	-1547.81
Multiplier 2 Normal Gain (neg):	-1384.69
Multiplier 2 High Gain (neg):	-1530.31
Res. Eject Slope[0][0]:	0.022031
Res. Eject Intercept[0][0]:	0.783376
Res. Eject Slope[0][1]:	0.016954
Res. Eject Intercept[0][1]:	1.44336
Res. Eject Slope[0][2]:	0.015102
Res. Eject Intercept[0][2]:	1.83215
Res. Eject Slope[0][3]:	0.014111
Res. Eject Intercept[0][3]:	2.11965
Res. Eject Slope[0][4]:	0.013485
Res. Eject Intercept[0][4]:	2.35121
Res. Eject Slope[0][5]:	0.013051
Res. Eject Intercept[0][5]:	2.54659
Res. Eject Slope[0][6]:	0.012731
Res. Eject Intercept[0][6]:	2.7164
Res. Eject Slope[0][7]:	0.012484
Res. Eject Intercept[0][7]:	2.86707
Res. Eject Slope[0][8]:	0.012287
Res. Eject Intercept[0][8]:	3.00281
Res. Eject Slope[0][9]:	0.012126
Res. Eject Intercept[0][9]:	3.12655
Res. Eject Slope[0][10]:	0.011992
Res. Eject Intercept[0][10]:	3.24041
Res. Eject Slope[0][11]:	0.011879
Res. Eject Intercept[0][11]:	3.34598
Res. Eject Slope[0][12]:	0.011781
Res. Eject Intercept[0][12]:	3.44448
Res. Eject Slope[0][13]:	0.011659
Res. Eject Intercept[0][13]:	3.57746
Res. Eject Slope[0][14]:	0.011464
Res. Eject Intercept[0][14]:	3.82095
Res. Eject Slope[0][15]:	0.011267
Res. Eject Intercept[0][15]:	4.13626
Res. Eject Slope[0][16]:	0
Res. Eject Intercept[0][16]:	0
Res. Eject Slope[0][17]:	0
Res. Eject Intercept[0][17]:	0
Res. Eject Slope[0][18]:	0
Res. Eject Intercept[0][18]:	0
Res. Eject Slope[0][19]:	0
Res. Eject Intercept[0][19]:	0
Res. Eject Slope[1][0]:	0.008549
Res. Eject Intercept[1][0]:	0.312406
Res. Eject Slope[1][1]:	0.008066
Res. Eject Intercept[1][1]:	0.379123
Res. Eject Slope[1][2]:	0.006357
Res. Eject Intercept[1][2]:	0.712485
Res. Eject Slope[1][3]:	0.005268
Res. Eject Intercept[1][3]:	1.28335
Res. Eject Slope[1][4]:	0.00607
Res. Eject Intercept[1][4]:	0.46439
Res. Eject Slope[1][5]:	0.006784
Res. Eject Intercept[1][5]:	-0.550983
Res. Eject Slope[1][6]:	0.004717
Res. Eject Intercept[1][6]:	0
Res. Eject Slope[1][7]:	0.004577
Res. Eject Intercept[1][7]:	0
Res. Eject Slope[1][8]:	0.004475
Res. Eject Intercept[1][8]:	0
Res. Eject Slope[1][9]:	0.004396
Res. Eject Intercept[1][9]:	0
Res. Eject Slope[1][10]:	0
Res. Eject Intercept[1][10]:	0
Res. Eject Slope[1][11]:	0
Res. Eject Intercept[1][11]:	0
Res. Eject Slope[1][12]:	0
Res. Eject Intercept[1][12]:	0
Res. Eject Slope[1][13]:	0
Res. Eject Intercept[1][13]:	0
Res. Eject Slope[1][14]:	0
Res. Eject Intercept[1][14]:	0
Res. Eject Slope[1][15]:	0
Res. Eject Intercept[1][15]:	0
Res. Eject Slope[1][16]:	0
Res. Eject Intercept[1][16]:	0
Res. Eject Slope[1][17]:	0
Res. Eject Intercept[1][17]:	0
Res. Eject Slope[1][18]:	0
Res. Eject Intercept[1][18]:	0
Res. Eject Slope[1][19]:	0
Res. Eject Intercept[1][19]:	0
Res. Eject Slope[2][0]:	0.005
Res. Eject Intercept[2][0]:	1.5
Res. Eject Slope[2][1]:	0.005
Res. Eject Intercept[2][1]:	1.5
Res. Eject Slope[2][2]:	0.005
Res. Eject Intercept[2][2]:	1.5
Res. Eject Slope[2][3]:	0.005
Res. Eject Intercept[2][3]:	1.5
Res. Eject Slope[2][4]:	0.005
Res. Eject Intercept[2][4]:	1.5
Res. Eject Slope[2][5]:	0.005
Res. Eject Intercept[2][5]:	1.5
Res. Eject Slope[2][6]:	0.005
Res. Eject Intercept[2][6]:	0
Res. Eject Slope[2][7]:	0
Res. Eject Intercept[2][7]:	0
Res. Eject Slope[2][8]:	0
Res. Eject Intercept[2][8]:	0
Res. Eject Slope[2][9]:	0
Res. Eject Intercept[2][9]:	0
Res. Eject Slope[2][10]:	0
Res. Eject Intercept[2][10]:	0
Res. Eject Slope[2][11]:	0
Res. Eject Intercept[2][11]:	0
Res. Eject Slope[2][12]:	0
Res. Eject Intercept[2][12]:	0
Res. Eject Slope[2][13]:	0
Res. Eject Intercept[2][13]:	0
Res. Eject Slope[2][14]:	0
Res. Eject Intercept[2][14]:	0
Res. Eject Slope[2][15]:	0
Res. Eject Intercept[2][15]:	0
Res. Eject Slope[2][16]:	0
Res. Eject Intercept[2][16]:	0
Res. Eject Slope[2][17]:	0
Res. Eject Intercept[2][17]:	0
Res. Eject Slope[2][18]:	0
Res. Eject Intercept[2][18]:	0
Res. Eject Slope[2][19]:	0
Res. Eject Intercept[2][19]:	0
Res. Eject Slope[3][0]:	0.021126
Res. Eject Intercept[3][0]:	4.28543
Res. Eject Slope[3][1]:	0.017612
Res. Eject Intercept[3][1]:	4.74222
Res. Eject Slope[3][2]:	0.01633
Res. Eject Intercept[3][2]:	5.01131
Res. Eject Slope[3][3]:	0.015644
Res. Eject Intercept[3][3]:	5.2103
Res. Eject Slope[3][4]:	0.015211
Res. Eject Intercept[3][4]:	5.37057
Res. Eject Slope[3][5]:	0.014911
Res. Eject Intercept[3][5]:	5.50579
Res. Eject Slope[3][6]:	0.014689
Res. Eject Intercept[3][6]:	5.62332
Res. Eject Slope[3][7]:	0.014518
Res. Eject Intercept[3][7]:	5.7276
Res. Eject Slope[3][8]:	0.014382
Res. Eject Intercept[3][8]:	5.82155
Res. Eject Slope[3][9]:	0.014271
Res. Eject Intercept[3][9]:	5.90719
Res. Eject Slope[3][10]:	0.014178
Res. Eject Intercept[3][10]:	5.986
Res. Eject Slope[3][11]:	0.014099
Res. Eject Intercept[3][11]:	6.05906
Res. Eject Slope[3][12]:	0.014032
Res. Eject Intercept[3][12]:	6.12724
Res. Eject Slope[3][13]:	0.013947
Res. Eject Intercept[3][13]:	6.21927
Res. Eject Slope[3][14]:	0.013813
Res. Eject Intercept[3][14]:	6.3878
Res. Eject Slope[3][15]:	0.013676
Res. Eject Intercept[3][15]:	6.60603
Res. Eject Slope[3][16]:	0
Res. Eject Intercept[3][16]:	0
Res. Eject Slope[3][17]:	0
Res. Eject Intercept[3][17]:	0
Res. Eject Slope[3][18]:	0
Res. Eject Intercept[3][18]:	0
Res. Eject Slope[3][19]:	0
Res. Eject Intercept[3][19]:	0
Res. Eject Slope[4][0]:	0.0136
Res. Eject Intercept[4][0]:	14.75
Res. Eject Slope[4][1]:	0
Res. Eject Intercept[4][1]:	0
Res. Eject Slope[4][2]:	0
Res. Eject Intercept[4][2]:	0
Res. Eject Slope[4][3]:	0
Res. Eject Intercept[4][3]:	0
Res. Eject Slope[4][4]:	0
Res. Eject Intercept[4][4]:	0
Res. Eject Slope[4][5]:	0
Res. Eject Intercept[4][5]:	0
Res. Eject Slope[4][6]:	0
Res. Eject Intercept[4][6]:	0
Res. Eject Slope[4][7]:	0
Res. Eject Intercept[4][7]:	0
Res. Eject Slope[4][8]:	0
Res. Eject Intercept[4][8]:	0
Res. Eject Slope[4][9]:	0
Res. Eject Intercept[4][9]:	0
Res. Eject Slope[4][10]:	0
Res. Eject Intercept[4][10]:	0
Res. Eject Slope[4][11]:	0
Res. Eject Intercept[4][11]:	0
Res. Eject Slope[4][12]:	0
Res. Eject Intercept[4][12]:	0
Res. Eject Slope[4][13]:	0
Res. Eject Intercept[4][13]:	0
Res. Eject Slope[4][14]:	0
Res. Eject Intercept[4][14]:	0
Res. Eject Slope[4][15]:	0
Res. Eject Intercept[4][15]:	0
Res. Eject Slope[4][16]:	0
Res. Eject Intercept[4][16]:	0
Res. Eject Slope[4][17]:	0
Res. Eject Intercept[4][17]:	0
Res. Eject Slope[4][18]:	0
Res. Eject Intercept[4][18]:	0
Res. Eject Slope[4][19]:	0
Res. Eject Intercept[4][19]:	0
Res. Eject Slope[5][0]:	0.00179
Res. Eject Intercept[5][0]:	7.57
Res. Eject Slope[5][1]:	0
Res. Eject Intercept[5][1]:	0
Res. Eject Slope[5][2]:	0
Res. Eject Intercept[5][2]:	0
Res. Eject Slope[5][3]:	0
Res. Eject Intercept[5][3]:	0
Res. Eject Slope[5][4]:	0
Res. Eject Intercept[5][4]:	0
Res. Eject Slope[5][5]:	0
Res. Eject Intercept[5][5]:	0
Res. Eject Slope[5][6]:	0
Res. Eject Intercept[5][6]:	0
Res. Eject Slope[5][7]:	0
Res. Eject Intercept[5][7]:	0
Res. Eject Slope[5][8]:	0
Res. Eject Intercept[5][8]:	0
Res. Eject Slope[5][9]:	0
Res. Eject Intercept[5][9]:	0
Res. Eject Slope[5][10]:	0
Res. Eject Intercept[5][10]:	0
Res. Eject Slope[5][11]:	0
Res. Eject Intercept[5][11]:	0
Res. Eject Slope[5][12]:	0
Res. Eject Intercept[5][12]:	0
Res. Eject Slope[5][13]:	0
Res. Eject Intercept[5][13]:	0
Res. Eject Slope[5][14]:	0
Res. Eject Intercept[5][14]:	0
Res. Eject Slope[5][15]:	0
Res. Eject Intercept[5][15]:	0
Res. Eject Slope[5][16]:	0
Res. Eject Intercept[5][16]:	0
Res. Eject Slope[5][17]:	0
Res. Eject Intercept[5][17]:	0
Res. Eject Slope[5][18]:	0
Res. Eject Intercept[5][18]:	0
Res. Eject Slope[5][19]:	0
Res. Eject Intercept[5][19]:	0
Res. Eject Slope[6][0]:	0.00417
Res. Eject Intercept[6][0]:	1.77
Res. Eject Slope[6][1]:	0.00417
Res. Eject Intercept[6][1]:	1.77
Res. Eject Slope[6][2]:	0.00417
Res. Eject Intercept[6][2]:	1.77
Res. Eject Slope[6][3]:	0.00417
Res. Eject Intercept[6][3]:	1.77
Res. Eject Slope[6][4]:	0.00417
Res. Eject Intercept[6][4]:	1.77
Res. Eject Slope[6][5]:	0.00417
Res. Eject Intercept[6][5]:	1.77
Res. Eject Slope[6][6]:	0.00417
Res. Eject Intercept[6][6]:	0
Res. Eject Slope[6][7]:	0
Res. Eject Intercept[6][7]:	0
Res. Eject Slope[6][8]:	0
Res. Eject Intercept[6][8]:	0
Res. Eject Slope[6][9]:	0
Res. Eject Intercept[6][9]:	0
Res. Eject Slope[6][10]:	0
Res. Eject Intercept[6][10]:	0
Res. Eject Slope[6][11]:	0
Res. Eject Intercept[6][11]:	0
Res. Eject Slope[6][12]:	0
Res. Eject Intercept[6][12]:	0
Res. Eject Slope[6][13]:	0
Res. Eject Intercept[6][13]:	0
Res. Eject Slope[6][14]:	0
Res. Eject Intercept[6][14]:	0
Res. Eject Slope[6][15]:	0
Res. Eject Intercept[6][15]:	0
Res. Eject Slope[6][16]:	0
Res. Eject Intercept[6][16]:	0
Res. Eject Slope[6][17]:	0
Res. Eject Intercept[6][17]:	0
Res. Eject Slope[6][18]:	0
Res. Eject Intercept[6][18]:	0
Res. Eject Slope[6][19]:	0
Res. Eject Intercept[6][19]:	0
Res. Eject Slope[7][0]:	0.000242
Res. Eject Intercept[7][0]:	0.497958
Res. Eject Slope[7][1]:	0.000267
Res. Eject Intercept[7][1]:	0.494618
Res. Eject Slope[7][2]:	0.000344
Res. Eject Intercept[7][2]:	0.479564
Res. Eject Slope[7][3]:	0.000549
Res. Eject Intercept[7][3]:	0.371934
Res. Eject Slope[7][4]:	0.000749
Res. Eject Intercept[7][4]:	0.128023
Res. Eject Slope[7][5]:	0.000869
Res. Eject Intercept[7][5]:	-0.05462
Res. Eject Slope[7][6]:	0.0006
Res. Eject Intercept[7][6]:	0.5
Res. Eject Slope[7][7]:	0.0006
Res. Eject Intercept[7][7]:	0.5
Res. Eject Slope[7][8]:	0.0006
Res. Eject Intercept[7][8]:	0.5
Res. Eject Slope[7][9]:	0.0006
Res. Eject Intercept[7][9]:	0.5
Res. Eject Slope[7][10]:	0
Res. Eject Intercept[7][10]:	0
Res. Eject Slope[7][11]:	0
Res. Eject Intercept[7][11]:	0
Res. Eject Slope[7][12]:	0
Res. Eject Intercept[7][12]:	0
Res. Eject Slope[7][13]:	0
Res. Eject Intercept[7][13]:	0
Res. Eject Slope[7][14]:	0
Res. Eject Intercept[7][14]:	0
Res. Eject Slope[7][15]:	0
Res. Eject Intercept[7][15]:	0
Res. Eject Slope[7][16]:	0
Res. Eject Intercept[7][16]:	0
Res. Eject Slope[7][17]:	0
Res. Eject Intercept[7][17]:	0
Res. Eject Slope[7][18]:	0
Res. Eject Intercept[7][18]:	0
Res. Eject Slope[7][19]:	0
Res. Eject Intercept[7][19]:	0
Res. Eject Slope[8][0]:	0.00238
Res. Eject Intercept[8][0]:	0.6
Res. Eject Slope[8][1]:	0.00238
Res. Eject Intercept[8][1]:	1.48
Res. Eject Slope[8][2]:	0.00238
Res. Eject Intercept[8][2]:	1.48
Res. Eject Slope[8][3]:	0.00238
Res. Eject Intercept[8][3]:	1.48
Res. Eject Slope[8][4]:	0.00238
Res. Eject Intercept[8][4]:	1.48
Res. Eject Slope[8][5]:	0.00238
Res. Eject Intercept[8][5]:	1.48
Res. Eject Slope[8][6]:	0.00238
Res. Eject Intercept[8][6]:	0.8
Res. Eject Slope[8][7]:	0
Res. Eject Intercept[8][7]:	0
Res. Eject Slope[8][8]:	0
Res. Eject Intercept[8][8]:	0
Res. Eject Slope[8][9]:	0
Res. Eject Intercept[8][9]:	0
Res. Eject Slope[8][10]:	0
Res. Eject Intercept[8][10]:	0
Res. Eject Slope[8][11]:	0
Res. Eject Intercept[8][11]:	0
Res. Eject Slope[8][12]:	0
Res. Eject Intercept[8][12]:	0
Res. Eject Slope[8][13]:	0
Res. Eject Intercept[8][13]:	0
Res. Eject Slope[8][14]:	0
Res. Eject Intercept[8][14]:	0
Res. Eject Slope[8][15]:	0
Res. Eject Intercept[8][15]:	0
Res. Eject Slope[8][16]:	0
Res. Eject Intercept[8][16]:	0
Res. Eject Slope[8][17]:	0
Res. Eject Intercept[8][17]:	0
Res. Eject Slope[8][18]:	0
Res. Eject Intercept[8][18]:	0
Res. Eject Slope[8][19]:	0
Res. Eject Intercept[8][19]:	0
Res. Eject Slope[9][0]:	0
Res. Eject Intercept[9][0]:	0
Res. Eject Slope[9][1]:	0
Res. Eject Intercept[9][1]:	0
Res. Eject Slope[9][2]:	0
Res. Eject Intercept[9][2]:	0
Res. Eject Slope[9][3]:	0
Res. Eject Intercept[9][3]:	0
Res. Eject Slope[9][4]:	0
Res. Eject Intercept[9][4]:	0
Res. Eject Slope[9][5]:	0
Res. Eject Intercept[9][5]:	0
Res. Eject Slope[9][6]:	0
Res. Eject Intercept[9][6]:	0
Res. Eject Slope[9][7]:	0
Res. Eject Intercept[9][7]:	0
Res. Eject Slope[9][8]:	0
Res. Eject Intercept[9][8]:	0
Res. Eject Slope[9][9]:	0
Res. Eject Intercept[9][9]:	0
Res. Eject Slope[9][10]:	0
Res. Eject Intercept[9][10]:	0
Res. Eject Slope[9][11]:	0
Res. Eject Intercept[9][11]:	0
Res. Eject Slope[9][12]:	0
Res. Eject Intercept[9][12]:	0
Res. Eject Slope[9][13]:	0
Res. Eject Intercept[9][13]:	0
Res. Eject Slope[9][14]:	0
Res. Eject Intercept[9][14]:	0
Res. Eject Slope[9][15]:	0
Res. Eject Intercept[9][15]:	0
Res. Eject Slope[9][16]:	0
Res. Eject Intercept[9][16]:	0
Res. Eject Slope[9][17]:	0
Res. Eject Intercept[9][17]:	0
Res. Eject Slope[9][18]:	0
Res. Eject Intercept[9][18]:	0
Res. Eject Slope[9][19]:	0
Res. Eject Intercept[9][19]:	0
Res. Eject Slope[10][0]:	0
Res. Eject Intercept[10][0]:	0
Res. Eject Slope[10][1]:	0
Res. Eject Intercept[10][1]:	3
Res. Eject Slope[10][2]:	0
Res. Eject Intercept[10][2]:	0
Res. Eject Slope[10][3]:	0
Res. Eject Intercept[10][3]:	0
Res. Eject Slope[10][4]:	0
Res. Eject Intercept[10][4]:	0
Res. Eject Slope[10][5]:	0
Res. Eject Intercept[10][5]:	0
Res. Eject Slope[10][6]:	0
Res. Eject Intercept[10][6]:	0
Res. Eject Slope[10][7]:	0
Res. Eject Intercept[10][7]:	0
Res. Eject Slope[10][8]:	0
Res. Eject Intercept[10][8]:	0
Res. Eject Slope[10][9]:	0
Res. Eject Intercept[10][9]:	0
Res. Eject Slope[10][10]:	0
Res. Eject Intercept[10][10]:	0
Res. Eject Slope[10][11]:	0
Res. Eject Intercept[10][11]:	0
Res. Eject Slope[10][12]:	0
Res. Eject Intercept[10][12]:	0
Res. Eject Slope[10][13]:	0
Res. Eject Intercept[10][13]:	0
Res. Eject Slope[10][14]:	0
Res. Eject Intercept[10][14]:	0
Res. Eject Slope[10][15]:	0
Res. Eject Intercept[10][15]:	0
Res. Eject Slope[10][16]:	0
Res. Eject Intercept[10][16]:	0
Res. Eject Slope[10][17]:	0
Res. Eject Intercept[10][17]:	0
Res. Eject Slope[10][18]:	0
Res. Eject Intercept[10][18]:	0
Res. Eject Slope[10][19]:	0
Res. Eject Intercept[10][19]:	0
Res. Eject Slope[11][0]:	0.013598
Res. Eject Intercept[11][0]:	0.481067
Res. Eject Slope[11][1]:	0.010544
Res. Eject Intercept[11][1]:	0.878087
Res. Eject Slope[11][2]:	0.009431
Res. Eject Intercept[11][2]:	1.11197
Res. Eject Slope[11][3]:	0.008834
Res. Eject Intercept[11][3]:	1.28492
Res. Eject Slope[11][4]:	0.008458
Res. Eject Intercept[11][4]:	1.42421
Res. Eject Slope[11][5]:	0.008197
Res. Eject Intercept[11][5]:	1.54175
Res. Eject Slope[11][6]:	0.008004
Res. Eject Intercept[11][6]:	1.6439
Res. Eject Slope[11][7]:	0.007855
Res. Eject Intercept[11][7]:	1.73454
Res. Eject Slope[11][8]:	0.007737
Res. Eject Intercept[11][8]:	1.81619
Res. Eject Slope[11][9]:	0.00764
Res. Eject Intercept[11][9]:	1.89063
Res. Eject Slope[11][10]:	0.00756
Res. Eject Intercept[11][10]:	1.95912
Res. Eject Slope[11][11]:	0.007491
Res. Eject Intercept[11][11]:	2.02263
Res. Eject Slope[11][12]:	0.007433
Res. Eject Intercept[11][12]:	2.08188
Res. Eject Slope[11][13]:	0.007359
Res. Eject Intercept[11][13]:	2.16187
Res. Eject Slope[11][14]:	0.007242
Res. Eject Intercept[11][14]:	2.30835
Res. Eject Slope[11][15]:	0.007124
Res. Eject Intercept[11][15]:	2.49803
Res. Eject Slope[11][16]:	0
Res. Eject Intercept[11][16]:	0
Res. Eject Slope[11][17]:	0
Res. Eject Intercept[11][17]:	0
Res. Eject Slope[11][18]:	0
Res. Eject Intercept[11][18]:	0
Res. Eject Slope[11][19]:	0
Res. Eject Intercept[11][19]:	0
Res. Eject Slope[12][0]:	0.026466
Res. Eject Intercept[12][0]:	1.3674
Res. Eject Slope[12][1]:	0.020133
Res. Eject Intercept[12][1]:	2.19068
Res. Eject Slope[12][2]:	0.017823
Res. Eject Intercept[12][2]:	2.67566
Res. Eject Slope[12][3]:	0.016587
Res. Eject Intercept[12][3]:	3.03429
Res. Eject Slope[12][4]:	0.015806
Res. Eject Intercept[12][4]:	3.32314
Res. Eject Slope[12][5]:	0.015264
Res. Eject Intercept[12][5]:	3.56686
Res. Eject Slope[12][6]:	0.014865
Res. Eject Intercept[12][6]:	3.77869
Res. Eject Slope[12][7]:	0.014557
Res. Eject Intercept[12][7]:	3.96664
Res. Eject Slope[12][8]:	0.014311
Res. Eject Intercept[12][8]:	4.13596
Res. Eject Slope[12][9]:	0.014111
Res. Eject Intercept[12][9]:	4.29031
Res. Eject Slope[12][10]:	0.013944
Res. Eject Intercept[12][10]:	4.43234
Res. Eject Slope[12][11]:	0.013802
Res. Eject Intercept[12][11]:	4.56403
Res. Eject Slope[12][12]:	0.01368
Res. Eject Intercept[12][12]:	4.68691
Res. Eject Slope[12][13]:	0.013528
Res. Eject Intercept[12][13]:	4.85278
Res. Eject Slope[12][14]:	0.013285
Res. Eject Intercept[12][14]:	5.15651
Res. Eject Slope[12][15]:	0.01304
Res. Eject Intercept[12][15]:	5.54983
Res. Eject Slope[12][16]:	0
Res. Eject Intercept[12][16]:	0
Res. Eject Slope[12][17]:	0
Res. Eject Intercept[12][17]:	0
Res. Eject Slope[12][18]:	0
Res. Eject Intercept[12][18]:	0
Res. Eject Slope[12][19]:	0
Res. Eject Intercept[12][19]:	0
Mass Slope[0][0]:	27.7576
Mass Intercept[0][0]:	65.1826
Mass Slope[0][1]:	27.7418
Mass Intercept[0][1]:	67.229
Mass Slope[0][2]:	27.7295
Mass Intercept[0][2]:	69.8123
Mass Slope[0][3]:	27.7199
Mass Intercept[0][3]:	72.6001
Mass Slope[0][4]:	27.7124
Mass Intercept[0][4]:	75.3795
Mass Slope[0][5]:	27.7065
Mass Intercept[0][5]:	78.0211
Mass Slope[0][6]:	27.7019
Mass Intercept[0][6]:	80.4524
Mass Slope[0][7]:	27.6984
Mass Intercept[0][7]:	82.6391
Mass Slope[0][8]:	27.6956
Mass Intercept[0][8]:	84.5719
Mass Slope[0][9]:	27.6934
Mass Intercept[0][9]:	86.2575
Mass Slope[0][10]:	27.6917
Mass Intercept[0][10]:	87.7116
Mass Slope[0][11]:	27.6903
Mass Intercept[0][11]:	88.9548
Mass Slope[0][12]:	27.6893
Mass Intercept[0][12]:	90.0098
Mass Slope[0][13]:	27.6881
Mass Intercept[0][13]:	91.2473
Mass Slope[0][14]:	27.6868
Mass Intercept[0][14]:	92.9591
Mass Slope[0][15]:	27.6859
Mass Intercept[0][15]:	94.299
Mass Slope[0][16]:	0
Mass Intercept[0][16]:	0
Mass Slope[0][17]:	0
Mass Intercept[0][17]:	0
Mass Slope[0][18]:	0
Mass Intercept[0][18]:	0
Mass Slope[0][19]:	0
Mass Intercept[0][19]:	0
Mass Slope[1][0]:	27.6972
Mass Intercept[1][0]:	-12.605
Mass Slope[1][1]:	27.6999
Mass Intercept[1][1]:	-12.9836
Mass Slope[1][2]:	27.712
Mass Intercept[1][2]:	-15.342
Mass Slope[1][3]:	27.716
Mass Intercept[1][3]:	-17.4673
Mass Slope[1][4]:	27.7073
Mass Intercept[1][4]:	-8.51963
Mass Slope[1][5]:	27.6965
Mass Intercept[1][5]:	6.79271
Mass Slope[1][6]:	27.6965
Mass Intercept[1][6]:	6.79271
Mass Slope[1][7]:	27.685
Mass Intercept[1][7]:	-0.383808
Mass Slope[1][8]:	27.685
Mass Intercept[1][8]:	-0.383808
Mass Slope[1][9]:	27.685
Mass Intercept[1][9]:	-0.383808
Mass Slope[1][10]:	27.685
Mass Intercept[1][10]:	-0.383808
Mass Slope[1][11]:	27.685
Mass Intercept[1][11]:	-0.383808
Mass Slope[1][12]:	27.685
Mass Intercept[1][12]:	-0.383808
Mass Slope[1][13]:	27.685
Mass Intercept[1][13]:	-0.383808
Mass Slope[1][14]:	27.685
Mass Intercept[1][14]:	-0.383808
Mass Slope[1][15]:	27.685
Mass Intercept[1][15]:	-0.383808
Mass Slope[1][16]:	0
Mass Intercept[1][16]:	0
Mass Slope[1][17]:	0
Mass Intercept[1][17]:	0
Mass Slope[1][18]:	0
Mass Intercept[1][18]:	0
Mass Slope[1][19]:	0
Mass Intercept[1][19]:	0
Mass Slope[2][0]:	13.7971
Mass Intercept[2][0]:	3.7946
Mass Slope[2][1]:	13.7607
Mass Intercept[2][1]:	25.7685
Mass Slope[2][2]:	13.7562
Mass Intercept[2][2]:	32.1732
Mass Slope[2][3]:	13.7477
Mass Intercept[2][3]:	52.8773
Mass Slope[2][4]:	13.765
Mass Intercept[2][4]:	3.00207
Mass Slope[2][5]:	13.7446
Mass Intercept[2][5]:	71.1897
Mass Slope[2][6]:	13.7446
Mass Intercept[2][6]:	71.1897
Mass Slope[2][7]:	0
Mass Intercept[2][7]:	0
Mass Slope[2][8]:	0
Mass Intercept[2][8]:	0
Mass Slope[2][9]:	0
Mass Intercept[2][9]:	0
Mass Slope[2][10]:	0
Mass Intercept[2][10]:	0
Mass Slope[2][11]:	0
Mass Intercept[2][11]:	0
Mass Slope[2][12]:	0
Mass Intercept[2][12]:	0
Mass Slope[2][13]:	0
Mass Intercept[2][13]:	0
Mass Slope[2][14]:	0
Mass Intercept[2][14]:	0
Mass Slope[2][15]:	0
Mass Intercept[2][15]:	0
Mass Slope[2][16]:	0
Mass Intercept[2][16]:	0
Mass Slope[2][17]:	0
Mass Intercept[2][17]:	0
Mass Slope[2][18]:	0
Mass Intercept[2][18]:	0
Mass Slope[2][19]:	0
Mass Intercept[2][19]:	0
Mass Slope[3][0]:	28.1529
Mass Intercept[3][0]:	215.802
Mass Slope[3][1]:	27.9439
Mass Intercept[3][1]:	242.974
Mass Slope[3][2]:	27.8676
Mass Intercept[3][2]:	258.98
Mass Slope[3][3]:	27.8268
Mass Intercept[3][3]:	270.816
Mass Slope[3][4]:	27.8011
Mass Intercept[3][4]:	280.35
Mass Slope[3][5]:	27.7832
Mass Intercept[3][5]:	288.394
Mass Slope[3][6]:	27.77
Mass Intercept[3][6]:	295.385
Mass Slope[3][7]:	27.7598
Mass Intercept[3][7]:	301.588
Mass Slope[3][8]:	27.7517
Mass Intercept[3][8]:	307.176
Mass Slope[3][9]:	27.7451
Mass Intercept[3][9]:	312.27
Mass Slope[3][10]:	27.7396
Mass Intercept[3][10]:	316.958
Mass Slope[3][11]:	27.7349
Mass Intercept[3][11]:	321.304
Mass Slope[3][12]:	27.7309
Mass Intercept[3][12]:	325.359
Mass Slope[3][13]:	27.7259
Mass Intercept[3][13]:	330.834
Mass Slope[3][14]:	27.7179
Mass Intercept[3][14]:	340.858
Mass Slope[3][15]:	27.7097
Mass Intercept[3][15]:	353.84
Mass Slope[3][16]:	0
Mass Intercept[3][16]:	0
Mass Slope[3][17]:	0
Mass Intercept[3][17]:	0
Mass Slope[3][18]:	0
Mass Intercept[3][18]:	0
Mass Slope[3][19]:	0
Mass Intercept[3][19]:	0
Mass Slope[4][0]:	27.9439
Mass Intercept[4][0]:	242.974
Mass Slope[4][1]:	28.1706
Mass Intercept[4][1]:	195.258
Mass Slope[4][2]:	28.1706
Mass Intercept[4][2]:	195.258
Mass Slope[4][3]:	28.1706
Mass Intercept[4][3]:	195.258
Mass Slope[4][4]:	28.1706
Mass Intercept[4][4]:	195.258
Mass Slope[4][5]:	28.1706
Mass Intercept[4][5]:	195.258
Mass Slope[4][6]:	0
Mass Intercept[4][6]:	0
Mass Slope[4][7]:	0
Mass Intercept[4][7]:	0
Mass Slope[4][8]:	0
Mass Intercept[4][8]:	0
Mass Slope[4][9]:	0
Mass Intercept[4][9]:	0
Mass Slope[4][10]:	0
Mass Intercept[4][10]:	0
Mass Slope[4][11]:	0
Mass Intercept[4][11]:	0
Mass Slope[4][12]:	0
Mass Intercept[4][12]:	0
Mass Slope[4][13]:	0
Mass Intercept[4][13]:	0
Mass Slope[4][14]:	0
Mass Intercept[4][14]:	0
Mass Slope[4][15]:	0
Mass Intercept[4][15]:	0
Mass Slope[4][16]:	0
Mass Intercept[4][16]:	0
Mass Slope[4][17]:	0
Mass Intercept[4][17]:	0
Mass Slope[4][18]:	0
Mass Intercept[4][18]:	0
Mass Slope[4][19]:	0
Mass Intercept[4][19]:	0
Mass Slope[5][0]:	13.8896
Mass Intercept[5][0]:	-15.5093
Mass Slope[5][1]:	13.9907
Mass Intercept[5][1]:	-34.6476
Mass Slope[5][2]:	13.9907
Mass Intercept[5][2]:	-34.6476
Mass Slope[5][3]:	13.9907
Mass Intercept[5][3]:	-34.6476
Mass Slope[5][4]:	13.9907
Mass Intercept[5][4]:	-34.6476
Mass Slope[5][5]:	13.9907
Mass Intercept[5][5]:	-34.6476
Mass Slope[5][6]:	0
Mass Intercept[5][6]:	0
Mass Slope[5][7]:	0
Mass Intercept[5][7]:	0
Mass Slope[5][8]:	0
Mass Intercept[5][8]:	0
Mass Slope[5][9]:	0
Mass Intercept[5][9]:	0
Mass Slope[5][10]:	0
Mass Intercept[5][10]:	0
Mass Slope[5][11]:	0
Mass Intercept[5][11]:	0
Mass Slope[5][12]:	0
Mass Intercept[5][12]:	0
Mass Slope[5][13]:	0
Mass Intercept[5][13]:	0
Mass Slope[5][14]:	0
Mass Intercept[5][14]:	0
Mass Slope[5][15]:	0
Mass Intercept[5][15]:	0
Mass Slope[5][16]:	0
Mass Intercept[5][16]:	0
Mass Slope[5][17]:	0
Mass Intercept[5][17]:	0
Mass Slope[5][18]:	0
Mass Intercept[5][18]:	0
Mass Slope[5][19]:	0
Mass Intercept[5][19]:	0
Mass Slope[6][0]:	13.7882
Mass Intercept[6][0]:	-22.9478
Mass Slope[6][1]:	13.7735
Mass Intercept[6][1]:	-14.0553
Mass Slope[6][2]:	13.766
Mass Intercept[6][2]:	-3.53553
Mass Slope[6][3]:	13.7625
Mass Intercept[6][3]:	4.96011
Mass Slope[6][4]:	13.7607
Mass Intercept[6][4]:	10.3796
Mass Slope[6][5]:	13.7628
Mass Intercept[6][5]:	3.09842
Mass Slope[6][6]:	13.7628
Mass Intercept[6][6]:	3.09842
Mass Slope[6][7]:	0
Mass Intercept[6][7]:	0
Mass Slope[6][8]:	0
Mass Intercept[6][8]:	0
Mass Slope[6][9]:	0
Mass Intercept[6][9]:	0
Mass Slope[6][10]:	0
Mass Intercept[6][10]:	0
Mass Slope[6][11]:	0
Mass Intercept[6][11]:	0
Mass Slope[6][12]:	0
Mass Intercept[6][12]:	0
Mass Slope[6][13]:	0
Mass Intercept[6][13]:	0
Mass Slope[6][14]:	0
Mass Intercept[6][14]:	0
Mass Slope[6][15]:	0
Mass Intercept[6][15]:	0
Mass Slope[6][16]:	0
Mass Intercept[6][16]:	0
Mass Slope[6][17]:	0
Mass Intercept[6][17]:	0
Mass Slope[6][18]:	0
Mass Intercept[6][18]:	0
Mass Slope[6][19]:	0
Mass Intercept[6][19]:	0
Mass Slope[7][0]:	27.685
Mass Intercept[7][0]:	-5.38381
Mass Slope[7][1]:	27.685
Mass Intercept[7][1]:	-5.38381
Mass Slope[7][2]:	27.685
Mass Intercept[7][2]:	-5.38381
Mass Slope[7][3]:	27.685
Mass Intercept[7][3]:	-5.38381
Mass Slope[7][4]:	27.685
Mass Intercept[7][4]:	-5.38381
Mass Slope[7][5]:	27.685
Mass Intercept[7][5]:	-5.38381
Mass Slope[7][6]:	27.685
Mass Intercept[7][6]:	-5.38381
Mass Slope[7][7]:	27.685
Mass Intercept[7][7]:	-5.38381
Mass Slope[7][8]:	27.685
Mass Intercept[7][8]:	-5.38381
Mass Slope[7][9]:	27.685
Mass Intercept[7][9]:	-5.38381
Mass Slope[7][10]:	27.685
Mass Intercept[7][10]:	-5.38381
Mass Slope[7][11]:	27.685
Mass Intercept[7][11]:	-5.38381
Mass Slope[7][12]:	27.685
Mass Intercept[7][12]:	-5.38381
Mass Slope[7][13]:	27.685
Mass Intercept[7][13]:	-5.38381
Mass Slope[7][14]:	27.685
Mass Intercept[7][14]:	-5.38381
Mass Slope[7][15]:	27.685
Mass Intercept[7][15]:	-5.38381
Mass Slope[7][16]:	0
Mass Intercept[7][16]:	0
Mass Slope[7][17]:	0
Mass Intercept[7][17]:	0
Mass Slope[7][18]:	0
Mass Intercept[7][18]:	0
Mass Slope[7][19]:	0
Mass Intercept[7][19]:	0
Mass Slope[8][0]:	13.7898
Mass Intercept[8][0]:	-28.7265
Mass Slope[8][1]:	13.7671
Mass Intercept[8][1]:	-15.0092
Mass Slope[8][2]:	13.7881
Mass Intercept[8][2]:	-44.7607
Mass Slope[8][3]:	13.7878
Mass Intercept[8][3]:	-43.9975
Mass Slope[8][4]:	13.79
Mass Intercept[8][4]:	-50.1912
Mass Slope[8][5]:	13.7887
Mass Intercept[8][5]:	-45.9768
Mass Slope[8][6]:	13.7887
Mass Intercept[8][6]:	-45.9768
Mass Slope[8][7]:	0
Mass Intercept[8][7]:	0
Mass Slope[8][8]:	0
Mass Intercept[8][8]:	0
Mass Slope[8][9]:	0
Mass Intercept[8][9]:	0
Mass Slope[8][10]:	0
Mass Intercept[8][10]:	0
Mass Slope[8][11]:	0
Mass Intercept[8][11]:	0
Mass Slope[8][12]:	0
Mass Intercept[8][12]:	0
Mass Slope[8][13]:	0
Mass Intercept[8][13]:	0
Mass Slope[8][14]:	0
Mass Intercept[8][14]:	0
Mass Slope[8][15]:	0
Mass Intercept[8][15]:	0
Mass Slope[8][16]:	0
Mass Intercept[8][16]:	0
Mass Slope[8][17]:	0
Mass Intercept[8][17]:	0
Mass Slope[8][18]:	0
Mass Intercept[8][18]:	0
Mass Slope[8][19]:	0
Mass Intercept[8][19]:	0
Mass Slope[9][0]:	9.91445
Mass Intercept[9][0]:	1.03276
Mass Slope[9][1]:	9.91445
Mass Intercept[9][1]:	1.03276
Mass Slope[9][2]:	9.91445
Mass Intercept[9][2]:	1.03276
Mass Slope[9][3]:	9.91445
Mass Intercept[9][3]:	1.03276
Mass Slope[9][4]:	9.91445
Mass Intercept[9][4]:	1.03276
Mass Slope[9][5]:	9.91445
Mass Intercept[9][5]:	1.03276
Mass Slope[9][6]:	0
Mass Intercept[9][6]:	1.03066
Mass Slope[9][7]:	0
Mass Intercept[9][7]:	0
Mass Slope[9][8]:	0
Mass Intercept[9][8]:	0
Mass Slope[9][9]:	0
Mass Intercept[9][9]:	0
Mass Slope[9][10]:	0
Mass Intercept[9][10]:	0
Mass Slope[9][11]:	0
Mass Intercept[9][11]:	0
Mass Slope[9][12]:	0
Mass Intercept[9][12]:	0
Mass Slope[9][13]:	0
Mass Intercept[9][13]:	0
Mass Slope[9][14]:	0
Mass Intercept[9][14]:	0
Mass Slope[9][15]:	0
Mass Intercept[9][15]:	0
Mass Slope[9][16]:	0
Mass Intercept[9][16]:	0
Mass Slope[9][17]:	0
Mass Intercept[9][17]:	0
Mass Slope[9][18]:	0
Mass Intercept[9][18]:	0
Mass Slope[9][19]:	0
Mass Intercept[9][19]:	0
Mass Slope[10][0]:	9.91445
Mass Intercept[10][0]:	1.03276
Mass Slope[10][1]:	9.91445
Mass Intercept[10][1]:	1.03276
Mass Slope[10][2]:	9.91445
Mass Intercept[10][2]:	1.03276
Mass Slope[10][3]:	9.91445
Mass Intercept[10][3]:	1.03276
Mass Slope[10][4]:	9.91445
Mass Intercept[10][4]:	1.03276
Mass Slope[10][5]:	9.91445
Mass Intercept[10][5]:	1.03276
Mass Slope[10][6]:	0
Mass Intercept[10][6]:	0
Mass Slope[10][7]:	0
Mass Intercept[10][7]:	0
Mass Slope[10][8]:	0
Mass Intercept[10][8]:	0
Mass Slope[10][9]:	0
Mass Intercept[10][9]:	0
Mass Slope[10][10]:	0
Mass Intercept[10][10]:	0
Mass Slope[10][11]:	0
Mass Intercept[10][11]:	0
Mass Slope[10][12]:	0
Mass Intercept[10][12]:	0
Mass Slope[10][13]:	0
Mass Intercept[10][13]:	0
Mass Slope[10][14]:	0
Mass Intercept[10][14]:	0
Mass Slope[10][15]:	0
Mass Intercept[10][15]:	0
Mass Slope[10][16]:	0
Mass Intercept[10][16]:	0
Mass Slope[10][17]:	0
Mass Intercept[10][17]:	0
Mass Slope[10][18]:	0
Mass Intercept[10][18]:	0
Mass Slope[10][19]:	0
Mass Intercept[10][19]:	0
Mass Slope[11][0]:	27.7464
Mass Intercept[11][0]:	7.08311
Mass Slope[11][1]:	27.7275
Mass Intercept[11][1]:	9.53278
Mass Slope[11][2]:	27.7206
Mass Intercept[11][2]:	10.9758
Mass Slope[11][3]:	27.717
Mass Intercept[11][3]:	12.043
Mass Slope[11][4]:	27.7146
Mass Intercept[11][4]:	12.9025
Mass Slope[11][5]:	27.713
Mass Intercept[11][5]:	13.6277
Mass Slope[11][6]:	27.7118
Mass Intercept[11][6]:	14.2579
Mass Slope[11][7]:	27.7109
Mass Intercept[11][7]:	14.8172
Mass Slope[11][8]:	27.7102
Mass Intercept[11][8]:	15.321
Mass Slope[11][9]:	27.7096
Mass Intercept[11][9]:	15.7803
Mass Slope[11][10]:	27.7091
Mass Intercept[11][10]:	16.2029
Mass Slope[11][11]:	27.7087
Mass Intercept[11][11]:	16.5947
Mass Slope[11][12]:	27.7083
Mass Intercept[11][12]:	16.9604
Mass Slope[11][13]:	27.7079
Mass Intercept[11][13]:	17.4539
Mass Slope[11][14]:	27.7071
Mass Intercept[11][14]:	18.3577
Mass Slope[11][15]:	27.7064
Mass Intercept[11][15]:	19.528
Mass Slope[11][16]:	0
Mass Intercept[11][16]:	0
Mass Slope[11][17]:	0
Mass Intercept[11][17]:	0
Mass Slope[11][18]:	0
Mass Intercept[11][18]:	0
Mass Slope[11][19]:	0
Mass Intercept[11][19]:	0
Mass Slope[12][0]:	27.8174
Mass Intercept[12][0]:	136.059
Mass Slope[12][1]:	27.7904
Mass Intercept[12][1]:	139.566
Mass Slope[12][2]:	27.7692
Mass Intercept[12][2]:	144.036
Mass Slope[12][3]:	27.7524
Mass Intercept[12][3]:	148.91
Mass Slope[12][4]:	27.7391
Mass Intercept[12][4]:	153.817
Mass Slope[12][5]:	27.7286
Mass Intercept[12][5]:	158.528
Mass Slope[12][6]:	27.7204
Mass Intercept[12][6]:	162.908
Mass Slope[12][7]:	27.7138
Mass Intercept[12][7]:	166.887
Mass Slope[12][8]:	27.7087
Mass Intercept[12][8]:	170.439
Mass Slope[12][9]:	27.7046
Mass Intercept[12][9]:	173.568
Mass Slope[12][10]:	27.7014
Mass Intercept[12][10]:	176.295
Mass Slope[12][11]:	27.6989
Mass Intercept[12][11]:	178.649
Mass Slope[12][12]:	27.6969
Mass Intercept[12][12]:	180.668
Mass Slope[12][13]:	27.6947
Mass Intercept[12][13]:	183.066
Mass Slope[12][14]:	27.692
Mass Intercept[12][14]:	186.455
Mass Slope[12][15]:	27.6903
Mass Intercept[12][15]:	189.198
Mass Slope[12][16]:	0
Mass Intercept[12][16]:	0
Mass Slope[12][17]:	0
Mass Intercept[12][17]:	0
Mass Slope[12][18]:	0
Mass Intercept[12][18]:	0
Mass Slope[12][19]:	0
Mass Intercept[12][19]:	0
Vernier Fine Mass Slope:	437.423
Vernier Fine Mass Intercept:	0
Vernier Coarse Mass Slope:	0
Vernier Coarse Mass Intercept:	0
Center Lens High-Low Transfer (pos) (V):	1.4
Back Section High-Low Transfer (pos) (V):	-0.84
Center Lens High-Low Transfer (neg) (V):	1.4
Back Section High-Low Transfer (neg) (V):	0.48
Center Lens Low-High Transfer (pos) (V):	-1.03
Front Section Low-High Transfer (pos) (V):	-4.07
Center Lens Low-High Transfer (neg) (V):	1.89
Front Section Low-High Transfer (neg) (V):	0.35
Scan Phase 0:	15.5
Scan Phase 1:	102.5
Scan Phase 2:	0
Scan Phase 3:	0
Scan Phase 4:	0
Scan Phase 5:	0
Scan Phase 6:	13
Scan Phase 7:	0
Scan Phase 8:	6.5
Scan Phase 9:	0
Scan Phase 10:	0
Scan Phase 11:	0
Scan Phase 12:	0
Multiplier 1 Res Ej Phase (pos):	117
Multiplier 2 Res Ej Phase (pos):	81.7143
Multiplier 1 Res Ej Phase (neg):	7.42857
Multiplier 2 Res Ej Phase (neg):	87.2857
Cap. Device Min (V):	0
Cap. Device Max (V):	0
Tube Lens Device Min (V):	0
Tube Lens Device Max (V):	0
Skimmer Device Min (V):	0
Skimmer Device Max (V):	0
Multipole 00 Device Min (V):	-140.796
Multipole 00 Device Max (V):	140.646
Lens 0 Device Min (V):	-140.605
Lens 0 Device Max (V):	139.813
Gate Lens Device Min (V):	-136.096
Gate Lens Device Max (V):	135.905
Split Gate Device Min (V):	0.075032
Split Gate Device Max (V):	0.057594
Multipole 0 Device Min (V):	-140.278
Multipole 0 Device Max (V):	139.924
Lens 1 Device Min (V):	-140.578
Lens 1 Device Max (V):	140.343
Multipole 1 Device Min (V):	-139.912
Multipole 1 Device Max (V):	139.524
Front Lens Device Min (V):	-141.119
Front Lens Device Max (V):	140.784
Front Section Device Min (V):	-143.03
Front Section Device Max (V):	142.575
Center Section Device Min (V):	-142.2
Center Section Device Max (V):	141.899
Back Section Device Min (V):	-141.9
Back Section Device Max (V):	141.593
Back Lens Device Min (V):	0
Back Lens Device Max (V):	0
Center Lens LPT Device Min (V):	-143.144
Center Lens LPT Device Max (V):	142.983
Front Section LPT Device Min (V):	-142.375
Front Section LPT Device Max (V):	142.246
Center Section LPT Device Min (V):	-143.293
Center Section LPT Device Max (V):	142.983
Back Section LPT Device Min (V):	-142.333
Back Section LPT Device Max (V):	141.445
FT Cal. Item 1:	319
FT Cal. Item 2:	5.75
FT Cal. Item 3:	5.75
FT Cal. Item 4:	3.83874
FT Cal. Item 5:	3.83874
FT Cal. Item 6:	8
FT Cal. Item 7:	8
FT Cal. Item 8:	8
FT Cal. Item 9:	8
FT Cal. Item 10:	6.1
FT Cal. Item 11:	6.1
FT Cal. Item 12:	2.99447
FT Cal. Item 13:	2.99447
FT Cal. Item 14:	8
FT Cal. Item 15:	8
FT Cal. Item 16:	8
FT Cal. Item 17:	8
FT Cal. Item 18:	18
FT Cal. Item 19:	18
FT Cal. Item 20:	18
FT Cal. Item 21:	18
FT Cal. Item 22:	500
FT Cal. Item 23:	500
FT Cal. Item 24:	500
FT Cal. Item 25:	500
FT Cal. Item 26:	500
FT Cal. Item 27:	500
FT Cal. Item 28:	500
FT Cal. Item 29:	500
FT Cal. Item 30:	6
FT Cal. Item 31:	6
FT Cal. Item 32:	6
FT Cal. Item 33:	6
FT Cal. Item 34:	15
FT Cal. Item 35:	15
FT Cal. Item 36:	15
FT Cal. Item 37:	15
FT Cal. Item 38:	5
FT Cal. Item 39:	5
FT Cal. Item 40:	5
FT Cal. Item 41:	5
FT Cal. Item 42:	250
FT Cal. Item 43:	250
FT Cal. Item 44:	250
FT Cal. Item 45:	250
FT Cal. Item 46:	250
FT Cal. Item 47:	250
FT Cal. Item 48:	250
FT Cal. Item 49:	250
FT Cal. Item 50:	0
FT Cal. Item 51:	0
FT Cal. Item 52:	100
FT Cal. Item 53:	100
FT Cal. Item 54:	0
FT Cal. Item 55:	0
FT Cal. Item 56:	0
FT Cal. Item 57:	0
FT Cal. Item 58:	185
FT Cal. Item 59:	185
FT Cal. Item 60:	185
FT Cal. Item 61:	185
FT Cal. Item 62:	0
FT Cal. Item 63:	0
FT Cal. Item 64:	0
FT Cal. Item 65:	0
FT Cal. Item 66:	160
FT Cal. Item 67:	160
FT Cal. Item 68:	165
FT Cal. Item 69:	165
FT Cal. Item 70:	180
FT Cal. Item 71:	180
FT Cal. Item 72:	205
FT Cal. Item 73:	205
FT Cal. Item 74:	1100
FT Cal. Item 75:	1100
FT Cal. Item 76:	1080
FT Cal. Item 77:	1080
FT Cal. Item 78:	5
FT Cal. Item 79:	4.74544e+07
FT Cal. Item 80:	4.74544e+07
FT Cal. Item 81:	4.74544e+07
FT Cal. Item 82:	4.74544e+07
FT Cal. Item 83:	46000100
FT Cal. Item 84:	46000100
FT Cal. Item 85:	46000100
FT Cal. Item 86:	46000100
FT Cal. Item 87:	46000000
FT Cal. Item 88:	46000000
FT Cal. Item 89:	46000000
FT Cal. Item 90:	46000000
FT Cal. Item 91:	46000000
FT Cal. Item 92:	46000000
FT Cal. Item 93:	46000000
FT Cal. Item 94:	46000000
FT Cal. Item 95:	8000000
FT Cal. Item 96:	8000000
FT Cal. Item 97:	8000000
FT Cal. Item 98:	8000000
FT Cal. Item 99:	8000016
FT Cal. Item 100:	8000016
FT Cal. Item 101:	8000016
FT Cal. Item 102:	8000016
FT Cal. Item 103:	8000000
FT Cal. Item 104:	8000000
FT Cal. Item 105:	8000000
FT Cal. Item 106:	8000000
FT Cal. Item 107:	8000000
FT Cal. Item 108:	8000000
FT Cal. Item 109:	8000000
FT Cal. Item 110:	8000000
FT Cal. Item 111:	338510
FT Cal. Item 112:	1.17476e+06
FT Cal. Item 113:	3.97465e+06
FT Cal. Item 114:	7.89549e+06
FT Cal. Item 115:	338510
FT Cal. Item 116:	1.17476e+06
FT Cal. Item 117:	3.97465e+06
FT Cal. Item 118:	7.89549e+06
FT Cal. Item 119:	2.34574e+06
FT Cal. Item 120:	5.4603e+06
FT Cal. Item 121:	12765302
FT Cal. Item 122:	15158916
FT Cal. Item 123:	2.34574e+06
FT Cal. Item 124:	5.4603e+06
FT Cal. Item 125:	12765302
FT Cal. Item 126:	15158916
FT Cal. Item 127:	372255
FT Cal. Item 128:	366537
FT Cal. Item 129:	369753
FT Cal. Item 130:	366537
FT Cal. Item 131:	-0.25
FT Cal. Item 132:	-0.25
FT Cal. Item 133:	-2.35932
FT Cal. Item 134:	-2.35932
FT Cal. Item 135:	-41
FT Cal. Item 136:	-41
FT Cal. Item 137:	-47.1233
FT Cal. Item 138:	-47.1233
FT Cal. Item 139:	-23
FT Cal. Item 140:	-23
FT Cal. Item 141:	-26.9536
FT Cal. Item 142:	-26.9536
FT Cal. Item 143:	42
FT Cal. Item 144:	42
FT Cal. Item 145:	38.5847
FT Cal. Item 146:	38.5847
FT Cal. Item 147:	50
FT Cal. Item 148:	50
FT Cal. Item 149:	50
FT Cal. Item 150:	50
FT Cal. Item 151:	-14.5
FT Cal. Item 152:	-14.5
FT Cal. Item 153:	-21.8783
FT Cal. Item 154:	-21.8783
FT Cal. Item 155:	0
FT Cal. Item 156:	0
FT Cal. Item 157:	-1.41858
FT Cal. Item 158:	-1.41858
FT Cal. Item 159:	2300
FT Cal. Item 160:	2300
FT Cal. Item 161:	2300
FT Cal. Item 162:	2300
FT Cal. Item 163:	0.2
FT Cal. Item 164:	0.2
FT Cal. Item 165:	0.2
FT Cal. Item 166:	0.2
FT Cal. Item 167:	2600
FT Cal. Item 168:	2600
FT Cal. Item 169:	2650
FT Cal. Item 170:	2650
FT Cal. Item 171:	3500
FT Cal. Item 172:	3500
FT Cal. Item 173:	3500
FT Cal. Item 174:	3500
FT Cal. Item 175:	10
FT Cal. Item 176:	10
FT Cal. Item 177:	35
FT Cal. Item 178:	35
FT Cal. Item 179:	330
FT Cal. Item 180:	330
FT Cal. Item 181:	325
FT Cal. Item 182:	325
FT Cal. Item 183:	25.9959
FT Cal. Item 184:	0
FT Cal. Item 185:	25.9995
FT Cal. Item 186:	0
FT Cal. Item 187:	26.5924
FT Cal. Item 188:	-38.8
FT Cal. Item 189:	-68.5
FT Cal. Item 190:	50
FT Cal. Item 191:	1381722
FT Cal. Item 192:	1381722
FT Cal. Item 193:	2651780
FT Cal. Item 194:	2651780
FT Cal. Item 195:	10070
FT Cal. Item 196:	0.860579
FT Cal. Item 197:	1
FT Cal. Item 198:	1
FT Cal. Item 199:	4.5
FT Cal. Item 200:	3.5
FT Cal. Item 201:	9
FT Cal. Item 202:	9
FT Cal. Item 203:	0.5
FT Cal. Item 204:	0.5
FT Cal. Item 205:	0
FT Cal. Item 206:	-50
FT Cal. Item 207:	-1172.91
FT Cal. Item 208:	965.024
FT Cal. Item 209:	-234.603
FT Cal. Item 210:	18.1127
FT Cal. Item 211:	89
FT Cal. Item 212:	100
FT Cal. Item 213:	0
FT Cal. Item 214:	1340118400
FT Cal. Item 215:	0
FT Cal. Item 216:	1340118400
FT Cal. Item 217:	0
FT Cal. Item 218:	1331111680
FT Cal. Item 219:	0
FT Cal. Item 220:	1331111680
FT Cal. Item 221:	0
FT Cal. Item 222:	0
FT Cal. Item 223:	0
FT Cal. Item 224:	0
FT Cal. Item 225:	0
FT Cal. Item 226:	1340118400
FT Cal. Item 227:	0
FT Cal. Item 228:	1331111680
FT Cal. Item 229:	0
FT Cal. Item 230:	1340118400
FT Cal. Item 231:	0
FT Cal. Item 232:	1331111680
FT Cal. Item 233:	0
FT Cal. Item 234:	0
FT Cal. Item 235:	0
FT Cal. Item 236:	0
FT Cal. Item 237:	0
FT Cal. Item 238:	0
FT Cal. Item 239:	0
FT Cal. Item 240:	0
FT Cal. Item 241:	42
FT Cal. Item 242:	1
FT Cal. Item 243:	1
FT Cal. Item 244:	0
FT Cal. Item 245:	27
FT Cal. Item 246:	3.90151e+06
FT Cal. Item 247:	0
FT Cal. Item 248:	1430
FT Cal. Item 249:	384
FT Cal. Item 250:	1340118400
FT Cal. Item 251:	11
FT Cal. Item 252:	138.066
FT Cal. Item 253:	586.257
FT Cal. Item 254:	195.088
FT Cal. Item 255:	493.193
FT Cal. Item 256:	393.224
FT Cal. Item 257:	347.385
FT Cal. Item 258:	524.265
FT Cal. Item 259:	300.854
FT Cal. Item 260:	1122
FT Cal. Item 261:	205.653
FT Cal. Item 262:	1221.99
FT Cal. Item 263:	197.059
FT Cal. Item 264:	1321.98
FT Cal. Item 265:	189.46
FT Cal. Item 266:	1421.98
FT Cal. Item 267:	182.677
FT Cal. Item 268:	1521.97
FT Cal. Item 269:	176.574
FT Cal. Item 270:	1621.97
FT Cal. Item 271:	171.045
FT Cal. Item 272:	1721.96
FT Cal. Item 273:	166.004
FT Cal. Item 274:	1
FT Cal. Item 275:	1
FT Cal. Item 276:	1
FT Cal. Item 277:	27
FT Cal. Item 278:	11700223
FT Cal. Item 279:	0
FT Cal. Item 280:	2300
FT Cal. Item 281:	384
FT Cal. Item 282:	1331111680
FT Cal. Item 283:	8
FT Cal. Item 284:	265.148
FT Cal. Item 285:	423.059
FT Cal. Item 286:	514.284
FT Cal. Item 287:	303.769
FT Cal. Item 288:	1280
FT Cal. Item 289:	192.548
FT Cal. Item 290:	1379.99
FT Cal. Item 291:	185.441
FT Cal. Item 292:	1479.98
FT Cal. Item 293:	179.067
FT Cal. Item 294:	1579.98
FT Cal. Item 295:	173.308
FT Cal. Item 296:	1679.97
FT Cal. Item 297:	168.071
FT Cal. Item 298:	1779.97
FT Cal. Item 299:	163.282
FT Cal. Item 300:	0
FT Cal. Item 301:	100010
FT Cal. Item 302:	19.347
FT Cal. Item 303:	66.1751
FT Cal. Item 304:	-26.8436
FT Cal. Item 305:	2.6962
FT Cal. Item 306:	100011
FT Cal. Item 307:	0.5
FT Cal. Item 308:	0.5
FT Cal. Item 309:	100012
FT Cal. Item 310:	0
FT Cal. Item 311:	0
FT Cal. Item 312:	100013
FT Cal. Item 313:	20
FT Cal. Item 314:	20
FT Cal. Item 315:	100014
FT Cal. Item 316:	0.5
FT Cal. Item 317:	2.5
FT Cal. Item 318:	5.5
FT Cal. Item 319:	3.5
FT Cal. Item 320:	0
FT Cal. Item 321:	0
FT Cal. Item 322:	0
FT Cal. Item 323:	0
FT Cal. Item 324:	0
FT Cal. Item 325:	0
FT Cal. Item 326:	0
FT Cal. Item 327:	0
FT Cal. Item 328:	0
FT Cal. Item 329:	0
FT Cal. Item 330:	0
FT Cal. Item 331:	0
FT Cal. Item 332:	0
FT Cal. Item 333:	0
FT Cal. Item 334:	0
FT Cal. Item 335:	0
FT Cal. Item 336:	0
FT Cal. Item 337:	0
FT Cal. Item 338:	0
FT Cal. Item 339:	0
FT Cal. Item 340:	0
FT Cal. Item 341:	0
FT Cal. Item 342:	0
FT Cal. Item 343:	0
FT Cal. Item 344:	0
FT Cal. Item 345:	0
FT Cal. Item 346:	0
FT Cal. Item 347:	0
FT Cal. Item 348:	0
FT Cal. Item 349:	0
FT Cal. Item 350:	0
FT Cal. Item 351:	0
FT Cal. Item 352:	0
FT Cal. Item 353:	0
FT Cal. Item 354:	0
FT Cal. Item 355:	0
FT Cal. Item 356:	0
FT Cal. Item 357:	0
FT Cal. Item 358:	0
FT Cal. Item 359:	0
FT Cal. Item 360:	0
FT Cal. Item 361:	0
FT Cal. Item 362:	0
FT Cal. Item 363:	0
FT Cal. Item 364:	0
FT Cal. Item 365:	0
FT Cal. Item 366:	0
FT Cal. Item 367:	0
FT Cal. Item 368:	0
FT Cal. Item 369:	0
FT Cal. Item 370:	0
FT Cal. Item 371:	0
FT Cal. Item 372:	0
FT Cal. Item 373:	0
FT Cal. Item 374:	0
FT Cal. Item 375:	0
FT Cal. Item 376:	0
FT Cal. Item 377:	0
FT Cal. Item 378:	0
FT Cal. Item 379:	0
FT Cal. Item 380:	0
FT Cal. Item 381:	0
FT Cal. Item 382:	0
FT Cal. Item 383:	0
FT Cal. Item 384:	0
FT Cal. Item 385:	0
FT Cal. Item 386:	0
FT Cal. Item 387:	0
FT Cal. Item 388:	0
FT Cal. Item 389:	0
FT Cal. Item 390:	0
FT Cal. Item 391:	0
FT Cal. Item 392:	0
FT Cal. Item 393:	0
FT Cal. Item 394:	0
FT Cal. Item 395:	0
FT Cal. Item 396:	0
FT Cal. Item 397:	0
FT Cal. Item 398:	0
FT Cal. Item 399:	0
FT Cal. Item 400:	0
FT Cal. Item 401:	0
FT Cal. Item 402:	0
FT Cal. Item 403:	0
FT Cal. Item 404:	0
FT Cal. Item 405:	0
FT Cal. Item 406:	0
FT Cal. Item 407:	0
FT Cal. Item 408:	0
FT Cal. Item 409:	0
FT Cal. Item 410:	0
FT Cal. Item 411:	0
FT Cal. Item 412:	0
FT Cal. Item 413:	0
FT Cal. Item 414:	0
FT Cal. Item 415:	0
FT Cal. Item 416:	0
FT Cal. Item 417:	0
FT Cal. Item 418:	0
FT Cal. Item 419:	0
FT Cal. Item 420:	0
FT Cal. Item 421:	0
FT Cal. Item 422:	0
FT Cal. Item 423:	0
FT Cal. Item 424:	0
FT Cal. Item 425:	0
FT Cal. Item 426:	0
FT Cal. Item 427:	0
FT Cal. Item 428:	0
FT Cal. Item 429:	0
FT Cal. Item 430:	0
FT Cal. Item 431:	0
FT Cal. Item 432:	0
FT Cal. Item 433:	0
FT Cal. Item 434:	0
FT Cal. Item 435:	0
FT Cal. Item 436:	0
FT Cal. Item 437:	0
FT Cal. Item 438:	0
FT Cal. Item 439:	0
FT Cal. Item 440:	0
FT Cal. Item 441:	0
FT Cal. Item 442:	0
FT Cal. Item 443:	0
FT Cal. Item 444:	0
FT Cal. Item 445:	0
FT Cal. Item 446:	0
FT Cal. Item 447:	0
FT Cal. Item 448:	0
FT Cal. Item 449:	0
FT Cal. Item 450:	0
FT Cal. Item 451:	0
FT Cal. Item 452:	0
FT Cal. Item 453:	0
FT Cal. Item 454:	0
FT Cal. Item 455:	0
FT Cal. Item 456:	0
FT Cal. Item 457:	0
FT Cal. Item 458:	0
FT Cal. Item 459:	0
FT Cal. Item 460:	0
FT Cal. Item 461:	0
FT Cal. Item 462:	0
FT Cal. Item 463:	0
FT Cal. Item 464:	0
FT Cal. Item 465:	0
FT Cal. Item 466:	0
FT Cal. Item 467:	0
FT Cal. Item 468:	0
FT Cal. Item 469:	0
FT Cal. Item 470:	0
FT Cal. Item 471:	0
FT Cal. Item 472:	0
FT Cal. Item 473:	0
FT Cal. Item 474:	0
FT Cal. Item 475:	0
FT Cal. Item 476:	0
FT Cal. Item 477:	0
FT Cal. Item 478:	0
FT Cal. Item 479:	0
FT Cal. Item 480:	0
FT Cal. Item 481:	0
FT Cal. Item 482:	0
FT Cal. Item 483:	0
FT Cal. Item 484:	0
FT Cal. Item 485:	0
FT Cal. Item 486:	0
FT Cal. Item 487:	0
FT Cal. Item 488:	0
FT Cal. Item 489:	0
FT Cal. Item 490:	0
FT Cal. Item 491:	0
FT Cal. Item 492:	0
FT Cal. Item 493:	0
FT Cal. Item 494:	0
FT Cal. Item 495:	0
FT Cal. Item 496:	0
FT Cal. Item 497:	0
FT Cal. Item 498:	0
FT Cal. Item 499:	0
FT Cal. Item 500:	0

## Sheet: Table B. Method
Creator: Velos Pro
Last modified: 6/28/2012 by Velos Pro			Program for Dionex Chromatography MS Link
MS Run Time (min): 50.00			ColumnOven.TempCtrl = On
			ColumnOven.Temperature.Nominal =50.0 [°C]
Sequence override of method parameters not enabled.			ColumnOven.Temperature.LowerLimit =25.0 [°C]
			ColumnOven.Temperature.UpperLimit =75.0 [°C]
Divert Valve: not used during run			EquilibrationTime = 0.5 [min]
			ColumnOven.ReadyTempDelta = 5.0 [°C]
Contact Closure: not used during run			NC_Pump2.Pressure.LowerLimit =0 [bar]
			NC_Pump2.Pressure.UpperLimit =800 [bar]
Syringe Pump: not used during run			NC_Pump2.MaximumFlowRampDown =0.900 [µl/min²]
			NC_Pump2.MaximumFlowRampUp = 0.900 [µl/min²]
MS Detector Settings:			NC_Pump2.%A.Equate = "%A"
			NC_Pump2.%B.Equate = "%B"
Acquisition Start Delay (min): 18.00			LoadingPump.Pressure.LowerLimit =0 [bar]
Real-time modifications to method disabled			LoadingPump.Pressure.UpperLimit =500 [bar]
			LoadingPump.MaximumFlowRampDown =10 [µl/min²]
Stepped collision energy not enabled			LoadingPump.MaximumFlowRampUp =10 [µl/min²]
			LoadingPump.%A.Equate = "100%water + 0.1%TFA"
Additional Microscans:			LoadingPump.%B.Equate = "%B"
MS2 0 0			%C.Equate = "%C"
MS3 0 0			NC_Pump.Pressure.LowerLimit = 0 [bar]
MS4 0 0			NC_Pump.Pressure.UpperLimit = 800 [bar]
MS5 0 0			NC_Pump.MaximumFlowRampDown = 0.300 [µl/min²]
MS6 0 0			NC_Pump.MaximumFlowRampUp = 0.300 [µl/min²]
MS7 0 0			NC_Pump.%A.Equate = "100%water + 0.1%FA"
MS8 0 0			NC_Pump.%B.Equate = "20%water + 80% ACN + 0.1%FA"
MS9 0 0			DrawSpeed = 100 [nl/s]
MS10 0 0			DrawDelay = 3000 [ms]
			DispSpeed = 2000 [nl/s]
Experiment Type: Nth Order Double Play			DispenseDelay = 3000 [ms]
			WasteSpeed = 4000 [nl/s]
Tune Method: NSI_tune			WashSpeed = 4000 [nl/s]
			LoopWashFactor = 2.000
Scan Event Details:			SampleHeight = 4.000 [mm]
1: FTMS + p norm !corona !pi o(300.0-1850.0)			PunctureDepth = 7.000 [mm]
CV = 0.0V			WashVolume = 75.000 [µl]
2: ITMS + c norm !corona !pi Dep Wideband MS/MS Most intense ion from (1)			LowDispersionMode = Off
Activation Type: CID			InjectMode = ulPickUp
Min. Signal Required: 1000.0			FirstTransportVial = B1
Isolation Width: 3.00			LastTransportVial = B1
Normalized Coll. Energy: 35.0			TransportVialCapacity = 10000
Default Charge State: 2			TransLiquidHeight = 2.000 [mm]
Activation Q: 0.250			TransVialPunctureDepth = 8.000 [mm]
Activation Time: 10.000			FlushVolume = 4.000 [µl]
CV = 0.0V			LoadingPump_Pressure.Step = Auto
Scan Event 2 repeated for top 10 peaks.			LoadingPump_Pressure.Average =On
			NC_Pump_Pressure.Step = Auto
Lock Masses:			NC_Pump_Pressure.Average = On
Pos List Name: N/A			NC_Pump_Press_RightBlk.Step = Auto
Source: API Source			NC_Pump_Press_RightBlk.Average =On
Mass List: (none)			NC_Pump_Press_LeftBlk.Step = Auto
Neg List Name: N/A			NC_Pump_Press_LeftBlk.Average =On
Source: API Source			UV.Data_Collection_Rate = 2.5 [Hz]
Mass List: (none)			TimeConstant = 0.60 [s]
			Relay_1.State Off
Data Dependent Settings:			UV_VIS_1.Wavelength = 214 [nm]
Use separate polarity settings disabled			LoadingPump.Flow = 4.000 [µl/min]
Parent Mass List: (none)			LoadingPump.%B = 0.0 [%]
Reject Mass List: (none)			%C = 0.0 [%]
Neutral Loss Mass List: (none)			LoadingPump.Curve = 5
Product Mass List: (none)			NC_Pump2.Flow = 0.300 [µl/min]
Neutral loss in top: 3			NC_Pump2.%B = 50.0 [%]
Product in top: 3			NC_Pump2.Curve = 5
Most intense if no parent masses found not enabled			ValveLeft = 10_1
Add/subtract mass not enabled			ValveRight = 10_1
FT master scan preview mode enabled
Charge state screening enabled			0.000 Wait UV.Ready and LoadingPump.Ready and NC_Pump.Ready and PumpModule2.Ready and ColumnOven.Ready and NC_Pump2.Ready and Sampler.Ready and PumpModule.Ready
Charge state dependent ETD time not enabled			;Chromeleon sets this property to signal to Xcalibur that it is ready to start a run.
Monoisotopic precursor selection enabled			ReadyToRun = 1
Charge state rejection enabled			;Xcalibur sets this property to start the run or injection.
Unassigned charge states : rejected			Wait StartRun
Charge state 1 : rejected			Autozero
Charge state 2 : not rejected			NC_Pump.Flow = 0.300 [µl/min]
Charge state 3 : not rejected			NC_Pump.%B = 4.0 [%]
Charge states 4+ : not rejected			Wait UV.Ready and LoadingPump.Ready and NC_Pump.Ready and PumpModule2.Ready and ColumnOven.Ready and NC_Pump2.Ready and Sampler.Ready and PumpModule.Ready
Chromatography mode is disabled			Inject
			LoadingPump_Pressure.AcqOn
			NC_Pump_Pressure.AcqOn
Global Data Dependent Settings:			NC_Pump_Press_RightBlk.AcqOn
Predict ion injection time enabled			NC_Pump_Press_LeftBlk.AcqOn
Use global parent and reject mass lists not enabled			;Chromeleon sets this property to signal the injection to Xcalibur.
Exclude parent mass from data dependent selection not enabled			InjectResponse = 1
Exclusion mass width relative to mass			;Depending on your system configuration it might be necessary to manually insert
Exclusion mass width relative to low (ppm): 10.0			;a "Relay" command below in order to send the start signal to the MS.
Exclusion mass width relative to high (ppm): 10.0			;Typical syntaxes:
Parent mass width by mass			;Pump_Relay_1.Closed Duration =2.00
Parent mass width low: 0.500			;UM3PUMP_Relay1.On Duration = 2.00
Parent mass width high: 0.500			;Pump_Relay_1.Closed Duration =2.00
Reject mass width relative to mass			;UM3PUMP_Relay1.On Duration = 2.00
Reject mass width relative to low (ppm): 10.0			;Pump_Relay_1.Closed Duration =2.00
Reject mass width relative to high (ppm): 10.0			;UM3PUMP_Relay1.On Duration = 2.00
Zoom/UltraZoom scan mass width by mass			;Pump_Relay_1.Closed Duration =2.00
Zoom/UltraZoom scan mass width low: 5.00			;UM3PUMP_Relay1.On Duration = 2.00
Zoom/UltraZoom scan mass width high: 5.00			;Pump_Relay_1.Closed Duration =2.00
FT SIM scan mass width low: 5.00			;UM3PUMP_Relay1.On Duration = 2.00
FT SIM scan mass width high: 5.00			;Pump_Relay_1.Closed Duration =2.00
Neutral Loss candidates processed by decreasing intensity			;UM3PUMP_Relay1.On Duration = 2.00
Neutral Loss mass width by mass			;Pump_Relay_1.Closed Duration =2.00
Neutral Loss mass width low: 0.500			;UM3PUMP_Relay1.On Duration = 2.00
Neutral Loss mass width high: 0.500			;Pump_Relay_1.Closed Duration =2.00
Product candidates processed by decreasing intensity			;UM3PUMP_Relay1.On Duration = 2.00
Product mass width by mass			;Pump_Relay_1.Closed Duration =2.00
Product mass width low: 0.500			;UM3PUMP_Relay1.On Duration = 2.00
Product mass width high: 0.500			;Pump_Relay_1.Closed Duration =2.00
MS mass range: 0.00-1000000.00			;UM3PUMP_Relay1.On Duration = 2.00
MSn mass range by mass			;Pump_Relay_1.Closed Duration =2.00
MSn mass range: 0.00-1000000.00			;UM3PUMP_Relay1.On Duration = 2.00
Use m/z values as masses not enabled			Relay_1.On Duration= 1.00
Analog UV data dep. not enabled			UV_VIS_1.AcqOn
Dynamic exclusion enabled			NC_Pump.Flow = 0.300 [µl/min]
Repeat Count: 1			ValveLeft = 10_1
Repeat Duration: 30.00			NC_Pump.%B = 4.0 [%]
Exclusion List Size: 500
Exclusion Duration: 45.00			6.000 Collect ; Sampler schaltet das Ventil ( C18 zum UV )
Exclusion mass width relative to mass
Exclusion mass width relative to low (ppm): 10.0			12.000 ValveLeft = 1_2
Exclusion mass width relative to high (ppm): 10.0			NC_Pump.Flow = 0.300 [µl/min]
Expiration: disabled			NC_Pump.%B = 4.0 [%]
Isotopic data dependence not enabled
			37.000 NC_Pump.Flow = 0.300 [µl/min]
			NC_Pump.%B = 50.0 [%]
Custom Data Dependent Settings:
Not enabled			40.000 NC_Pump.Flow = 0.300 [µl/min]
			NC_Pump.%B = 95.0 [%]
			45.000 NC_Pump.Flow = 0.300 [µl/min]
			NC_Pump.%B = 95.0 [%]
			46.000 NC_Pump.Flow = 0.300 [µl/min]
			NC_Pump.%B = 4.0 [%]
			54
			ValveLeft = 10_1
			60
			LoadingPump_Pressure.AcqOff
			NC_Pump_Pressure.AcqOff
			NC_Pump_Press_RightBlk.AcqOff
			NC_Pump_Press_LeftBlk.AcqOff
			UV_VIS_1.AcqOff
			NC_Pump.Flow = 0.300 [µl/min]
			NC_Pump.%B = 4.0 [%]
			InjectResponse = 0
			End

## Sheet: Table C. Filter
Search report summary of file(s):
- D:\mass_spec_data\Clients\Jan_Oberdiek\06_20_12_JO_Velos\JO111_2-JO115_2.msf
Created with Discoverer version: 1.3.0.339
================================================================================
Number of filtered/unfiltered result items:
- 164/164 protein group(s)
- 166/2078 merged protein(s)
- 1081/17966 peptide(s)
- 2492/35613 PSM(s)
- 13348/13348 search input(s)
================================================================================
Peptide Grouping Options
- Show peptide groups: False
- Group peptides by: Mass and Sequence
Protein Grouping Options
- Enable protein grouping: True
- Consider leucine and isoleucine as equal: True
- Consider only PSMs with confidence at least: Medium
- Consider only PSMs with delta Cn better than: 0.15
- Apply strict maximum parsimony principle: True
No filters applied for data reduction
Result filters:
- Peptide Score (Peptide score: SequestNode (XCorr), Score threshold: 1.8)
- Peptide Score (Peptide score: SequestNode (SpScore), Score threshold: 200)
#NAME?
- Peptides Per Protein (Minimal number of peptides: 2, Count only rank 1 peptides: True, Count peptide only in top scored proteins: True)
#NAME?
- Peptide Rank (Maximum rank: 1)
================================================================================
Summary of file D:\mass_spec_data\Clients\Jan_Oberdiek\06_20_12_JO_Velos\JO111_2-JO115_2.msf
Workflow created with Discoverer version: 1.3.0.339 (DBVersion:78)
================================================================================
Search name: JO111_2-JO115_2
Search description: -
Search date: 07/01/2012 13:15:44
================================================================================
The pipeline tree:
------------------
|-(0) Spectrum Files
|-(1) Spectrum Selector
|-(3) SEQUEST
|-(4) Peptide Validator
------------------------------------------------------------------------------
Processing node 0: Spectrum Files
------------------------------------------------------------------------------
Input Data:
-----------------------------
File Name(s):
	D:\mass_spec_data\Clients\Jan_Oberdiek\06_20_12_JO_Velos\JO111.raw
	D:\mass_spec_data\Clients\Jan_Oberdiek\06_20_12_JO_Velos\JO112.raw
	D:\mass_spec_data\Clients\Jan_Oberdiek\06_20_12_JO_Velos\JO113.raw
	D:\mass_spec_data\Clients\Jan_Oberdiek\06_20_12_JO_Velos\JO114.raw
	D:\mass_spec_data\Clients\Jan_Oberdiek\06_20_12_JO_Velos\JO115.raw
------------------------------------------------------------------------------
Processing node 1: Spectrum Selector
------------------------------------------------------------------------------
1. General Settings:
-----------------------------
Precursor Selection: Use MS1 Precursor
Use New Precursor Reevaluation: True
2. Spectrum Properties Filter:
-----------------------------
Lower RT Limit: 0
Upper RT Limit: 0
First Scan: 0
Last Scan: 0
Lowest Charge State: 0
Highest Charge State: 0
Min. Precursor Mass: 350 Da
Max. Precursor Mass: 5000 Da
Total Intensity Threshold: 0
Minimum Peak Count: 1
3. Scan Event Filters:
-----------------------------
MS Order: Is MS2
Scan Type: Is Full
4. Peak Filters:
-----------------------------
S/N Threshold (FT-only): 1.5
5. Replacements for Unrecognized Properties:
-----------------------------
Unrecognized Charge Replacements: Automatic
Unrecognized Mass Analyzer Replacements: ITMS
Unrecognized MS Order Replacements: MS2
Unrecognized Activation Type Replacements: CID
Unrecognized Polarity Replacements: +
6. Just for Testing:
-----------------------------
Precursor Clipping Range Before: 2.5 Da
Precursor Clipping Range After: 5.5 Da
------------------------------------------------------------------------------
Processing node 3: SEQUEST
------------------------------------------------------------------------------
1. Input Data:
-----------------------------
Protein Database: A_nidulans_FGSC_A4_032712_contaminants.fasta
Enzyme Name: Trypsin (Full)
Maximum Missed Cleavage Sites: 2
1.1 Peptide Scoring Options:
-----------------------------
Maximum Peptides Considered: 500
Maximum Peptides Output: 10
Calculate Probability Scores: False
Absolute XCorr Threshold: 0.4
Fragment Ion Cutoff Percentage: 0.1
Peptide Without Protein XCorr Threshold: 1.5
1.2 Protein Scoring Options:
-----------------------------
Maximum Protein References Per Peptide: 100
Protein Relevance Threshold: 1.5
Peptide Relevance Factor: 0.4
2. Tolerances:
-----------------------------
Precursor Mass Tolerance: 10 ppm
Fragment Mass Tolerance: 0.8 Da
Use Average Precursor Mass: False
Use Average Fragment Masses: False
3. Ion Series:
-----------------------------
Use Neutral Loss a Ions: True
Use Neutral Loss b Ions: True
Use Neutral Loss y Ions: True
Weight of a Ions: 0
Weight of b Ions: 1
Weight of c Ions: 0
Weight of x Ions: 0
Weight of y Ions: 1
Weight of z Ions: 0
4. Dynamic Modifications:
-----------------------------
Max. Modifications Per Peptide: 4
1. Dynamic Modification: Oxidation / +15.995 Da (M)
5. Static Modifications:
-----------------------------
1. Static Modification: Carbamidomethyl / +57.021 Da (C)
------------------------------------------------------------------------------
Processing node 4: Peptide Validator
------------------------------------------------------------------------------
1. Decoy Database Search:
-----------------------------
Search Against Decoy Database: False
Target FDR (Strict): 0.01
Target FDR (Relaxed): 0.05
================================================================================
Further information:
SEQUEST (3):
- Number of sequences searched: 11080
================================================================================
Processing details:
2012-07-01 13:20:00	(3):SEQUEST:	Total search time was 2 min 30 s.
2012-07-01 13:20:00	(3):SEQUEST:	Search completed
2012-07-01 13:20:00	(3):SEQUEST:	Protein grouping (2055 groups) took: 1.69 s
2012-07-01 13:20:00	(3):SEQUEST:	2078 protein(s) + 0 decoy proteins scored and inserted into result file in 7.43 s
2012-07-01 13:20:00	(3):SEQUEST:	2078 protein(s) scored
2012-07-01 13:20:00	(3):SEQUEST:	Result finalization started
2012-07-01 13:20:00	(4):Peptide Validator:	Evaluating peptides of SEQUEST (3) started
2012-07-01 13:20:00	(3):SEQUEST:	Sending 348 peptide hits (2665 peptides) to result file
2012-07-01 13:20:00	(3):SEQUEST:	Starting SEQUEST search
2012-07-01 13:20:00	(3):SEQUEST:	Receiving spectra 13001 to 13349.
2012-07-01 13:20:00	(3):SEQUEST:	Sending 1000 peptide hits (8681 peptides) to result file
2012-07-01 13:20:00	(3):SEQUEST:	Starting SEQUEST search
2012-07-01 13:20:00	(3):SEQUEST:	Receiving spectra 12001 to 13001.
2012-07-01 13:20:00	(3):SEQUEST:	Sending 1000 peptide hits (7918 peptides) to result file
2012-07-01 13:19:00	(3):SEQUEST:	Starting SEQUEST search
2012-07-01 13:19:00	(3):SEQUEST:	Receiving spectra 11001 to 12001.
2012-07-01 13:19:00	(3):SEQUEST:	Sending 1000 peptide hits (7927 peptides) to result file
2012-07-01 13:19:00	(3):SEQUEST:	Starting SEQUEST search
2012-07-01 13:19:00	(3):SEQUEST:	Receiving spectra 10001 to 11001.
2012-07-01 13:19:00	(1):Spectrum Selector:	Reading from File 5 of 5:D:\mass_spec_data\Clients\Jan_Oberdiek\06_20_12_JO_Velos\JO115.raw (5595 spectra total)
2012-07-01 13:19:00	(3):SEQUEST:	Sending 1000 peptide hits (9509 peptides) to result file
2012-07-01 13:19:00	(3):SEQUEST:	Starting SEQUEST search
2012-07-01 13:19:00	(3):SEQUEST:	Receiving spectra 9001 to 10001.
2012-07-01 13:18:00	(3):SEQUEST:	Sending 1000 peptide hits (7542 peptides) to result file
2012-07-01 13:18:00	(3):SEQUEST:	Starting SEQUEST search
2012-07-01 13:18:00	(3):SEQUEST:	Receiving spectra 8001 to 9001.
2012-07-01 13:18:00	(1):Spectrum Selector:	Reading from File 4 of 5:D:\mass_spec_data\Clients\Jan_Oberdiek\06_20_12_JO_Velos\JO114.raw (5669 spectra total)
2012-07-01 13:18:00	(3):SEQUEST:	Sending 1000 peptide hits (8787 peptides) to result file
2012-07-01 13:18:00	(3):SEQUEST:	Starting SEQUEST search
2012-07-01 13:18:00	(3):SEQUEST:	Receiving spectra 7001 to 8001.
2012-07-01 13:18:00	(3):SEQUEST:	Sending 1000 peptide hits (9604 peptides) to result file
2012-07-01 13:18:00	(3):SEQUEST:	Starting SEQUEST search
2012-07-01 13:18:00	(3):SEQUEST:	Receiving spectra 6001 to 7001.
2012-07-01 13:17:00	(3):SEQUEST:	Sending 1000 peptide hits (7210 peptides) to result file
2012-07-01 13:17:00	(3):SEQUEST:	Starting SEQUEST search
2012-07-01 13:17:00	(3):SEQUEST:	Receiving spectra 5001 to 6001.
2012-07-01 13:17:00	(1):Spectrum Selector:	Reading from File 3 of 5:D:\mass_spec_data\Clients\Jan_Oberdiek\06_20_12_JO_Velos\JO113.raw (6185 spectra total)
2012-07-01 13:17:00	(3):SEQUEST:	Sending 1000 peptide hits (8607 peptides) to result file
2012-07-01 13:17:00	(3):SEQUEST:	Starting SEQUEST search
2012-07-01 13:17:00	(3):SEQUEST:	Receiving spectra 4001 to 5001.
2012-07-01 13:17:00	(3):SEQUEST:	Sending 1000 peptide hits (9488 peptides) to result file
2012-07-01 13:17:00	(3):SEQUEST:	Starting SEQUEST search
2012-07-01 13:17:00	(3):SEQUEST:	Receiving spectra 3001 to 4001.
2012-07-01 13:16:00	(3):SEQUEST:	Sending 1000 peptide hits (6180 peptides) to result file
2012-07-01 13:16:00	(3):SEQUEST:	Starting SEQUEST search
2012-07-01 13:16:00	(3):SEQUEST:	Receiving spectra 2001 to 3001.
2012-07-01 13:16:00	(1):Spectrum Selector:	Reading from File 2 of 5:D:\mass_spec_data\Clients\Jan_Oberdiek\06_20_12_JO_Velos\JO112.raw (5981 spectra total)
2012-07-01 13:16:00	(3):SEQUEST:	Sending 1000 peptide hits (8460 peptides) to result file
2012-07-01 13:16:00	(3):SEQUEST:	Starting SEQUEST search
2012-07-01 13:16:00	(3):SEQUEST:	Receiving spectra 1001 to 2001.
2012-07-01 13:16:00	(3):SEQUEST:	Sending 1000 peptide hits (7475 peptides) to result file
2012-07-01 13:15:00	(3):SEQUEST:	Starting SEQUEST search
2012-07-01 13:15:00	(3):SEQUEST:	There is already an adequate target FASTA index.
2012-07-01 13:15:00	(3):SEQUEST:	Looking for existing target FASTA index.
2012-07-01 13:15:00	(3):SEQUEST:	Receiving spectra 1 to 1001.
2012-07-01 13:15:00	(1):Spectrum Selector:	Reading from File 1 of 5:D:\mass_spec_data\Clients\Jan_Oberdiek\06_20_12_JO_Velos\JO111.raw (5722 spectra total)
